# Supplementary material for: Characterization of Gut Microbiome Dynamics in Developing Pekin Ducks and Impact of Management System
Source: Front Microbiol. 2017 Jan 4;7:2125. doi: 10.3389/fmicb.2016.02125 (PMC5209349; doi:10.3389/fmicb.2016.02125)
Supplement: Supplementary file 1 [file Table1.XLSX]

## Sheet: AviaryBarnCombined_Mapping
Supplementary Table 1 This table includes information for each sequenced sample analyzed in this study. The text version of the table through the description column served as the mapping file for all Qiime analyses. The table also includes the number of sequencing reads for each sample after quality filtering and alpha diversity metrics for each sample (not rarefied).
#SampleID	BarcodeSequence	LinkerPrimerSequence		Sex	Study	Environment	Subject	Age	Weight	Duckdayoneeight	Duckdayone	Duckyolkcategorized	Duckyolk	Time	Pen	SubPen	watertimebarn	Waterbarn	wateragetimebarn	wateragebarn	duckage	duckbarn	duckbarnage	wateraviaryvsbarnweek	waterduckagebarn	Description	Number of Reads	singles	doubles	goods_coverage	shannon	simpson_e	simpson_reciprocal	simpson	PD_whole_tree	chao1	observed_species
1	ACGTAACCACGT	CCGGACTACHVGGGTWTCTAAT		M	1	Aviary	duck	29	2500.6	nd	nd	nd	nd	na	na	na	na	na	na	na	na	na	na	na	na	1	32301	23	11	0.999288	4.55714	0.0654595	9.68801	0.89678	15.2898	169.083	148
2	GTCGGAAATTGT	CCGGACTACHVGGGTWTCTAAT		M	1	Aviary	duck	29	2500.6	nd	nd	nd	nd	na	na	na	na	na	na	na	na	na	na	na	na	2	36758	24	14	0.999347	4.11091	0.0454144	7.03922	0.857939	16.1619	173.4	155
3	TCTAACGAGTGC	CCGGACTACHVGGGTWTCTAAT		M	1	Aviary	duck	29	2480.2	nd	nd	nd	nd	na	na	na	na	na	na	na	na	na	na	na	na	3	37821	30	5	0.999207	4.49191	0.0697677	10.7442	0.906927	15.1862	226.5	154
4	CATCTGGGCAAT	CCGGACTACHVGGGTWTCTAAT		M	1	Aviary	duck	29	2480.2	nd	nd	nd	nd	na	na	na	na	na	na	na	na	na	na	na	na	4	29941	24	4	0.999199	3.98701	0.0457861	6.31848	0.841734	14.895	193.2	138
5	TGTCCGTGGATC	CCGGACTACHVGGGTWTCTAAT		M	1	Aviary	duck	8	nd	3	nd	nd	nd	na	na	na	na	na	na	na	na	na	na	na	na	5	23084	27	13	0.99883	1.05301	0.017885	1.35926	0.264304	9.70159	101.071	76
6	ACTCGGCCAACT	CCGGACTACHVGGGTWTCTAAT		M	1	Aviary	duck	8	290.7	3	nd	nd	nd	na	na	na	na	na	na	na	na	na	na	na	na	6	27510	25	17	0.999091	2.57133	0.0450988	3.7432	0.732849	8.61293	99.6667	83
7	GTTGGTTGGCAT	CCGGACTACHVGGGTWTCTAAT		M	1	Aviary	duck	8	340.4	3	nd	nd	nd	na	na	na	na	na	na	na	na	na	na	na	na	7	24119	27	12	0.99888	1.69931	0.0232582	1.90718	0.475664	8.08757	109	82
8	TTCCACACGTGG	CCGGACTACHVGGGTWTCTAAT		F	1	Aviary	duck	8	302.6	3	nd	nd	nd	na	na	na	na	na	na	na	na	na	na	na	na	8	23560	38	14	0.998387	2.55496	0.0355896	3.66573	0.727203	9.63602	149.867	103
9	AACCCAGATGAT	CCGGACTACHVGGGTWTCTAAT		F	1	Aviary	duck	8	nd	3	nd	nd	nd	na	na	na	na	na	na	na	na	na	na	na	na	9	29273	28	10	0.999044	2.39744	0.0390066	3.23755	0.691124	8.93203	117.364	83
10	GTAGTGTCAACA	CCGGACTACHVGGGTWTCTAAT		F	1	Aviary	duck	8	nd	3	nd	nd	nd	na	na	na	na	na	na	na	na	na	na	na	na	10	24107	19	8	0.999212	1.818	0.0343136	2.33333	0.571427	8.05554	87	68
11	TGGAGAGGAGAT	CCGGACTACHVGGGTWTCTAAT		M	1	Aviary	duck	8	nd	3	nd	nd	nd	na	na	na	na	na	na	na	na	na	na	na	na	11	30048	31	18	0.998968	2.8207	0.0438612	4.12295	0.757455	9.53431	118.474	94
12	CGTATAAATGCG	CCGGACTACHVGGGTWTCTAAT		M	1	Aviary	duck	8	285.6	3	nd	nd	nd	na	na	na	na	na	na	na	na	na	na	na	na	12	23627	46	12	0.998053	1.79346	0.0224697	2.15709	0.536412	10.4216	175.615	96
13	AATACAGACCTG	CCGGACTACHVGGGTWTCTAAT		M	1	Aviary	duck	8	297.3	3	nd	nd	nd	na	na	na	na	na	na	na	na	na	na	na	na	13	29297	40	13	0.998635	2.16061	0.0262753	2.5487	0.607644	10.1569	152.714	97
14	GACTCAACCAGT	CCGGACTACHVGGGTWTCTAAT		M	1	Aviary	duck	8	315.9	3	nd	nd	nd	na	na	na	na	na	na	na	na	na	na	na	na	14	23329	32	18	0.998628	1.39697	0.0189925	1.59537	0.373186	10.3174	110.105	84
15	GGAAGAAGTAGC	CCGGACTACHVGGGTWTCTAAT		F	1	Aviary	duck	15	744.5	nd	nd	nd	nd	na	na	na	na	na	na	na	na	na	na	na	na	15	17256	23	9	0.998667	3.63562	0.0885853	7.17541	0.860635	9.27342	106.3	81
16	ATCGATCCACAG	CCGGACTACHVGGGTWTCTAAT		F	1	Aviary	duck	15	679.3	nd	nd	nd	nd	na	na	na	na	na	na	na	na	na	na	na	na	16	24731	34	15	0.998625	4.01789	0.0809086	9.38539	0.893451	11.1751	151.062	116
17	ACACCGCACAAT	CCGGACTACHVGGGTWTCTAAT		M	1	Aviary	duck	15	842	nd	nd	nd	nd	na	na	na	na	na	na	na	na	na	na	na	na	17	15920	32	12	0.99799	3.25511	0.0632029	5.43545	0.816023	10.4431	124.154	86
18	GTCTCCTCCCTT	CCGGACTACHVGGGTWTCTAAT		F	1	Aviary	duck	15	904.4	nd	nd	nd	nd	na	na	na	na	na	na	na	na	na	na	na	na	18	17755	43	19	0.997579	2.40406	0.0214425	2.38012	0.579854	12.308	156.15	111
19	GTAGCACTCATG	CCGGACTACHVGGGTWTCTAAT		M	1	Aviary	duck	15	866.9	nd	nd	nd	nd	na	na	na	na	na	na	na	na	na	na	na	na	19	17032	41	10	0.997593	4.31623	0.105435	12.125	0.917526	13.0774	189.545	115
20	CACCTGTAGTAG	CCGGACTACHVGGGTWTCTAAT		F	1	Aviary	duck	15	801.5	nd	nd	nd	nd	na	na	na	na	na	na	na	na	na	na	na	na	20	20367	30	11	0.998527	3.79221	0.0692866	7.69081	0.869975	12.3305	147.25	111
21	CACGAGCTACTC	CCGGACTACHVGGGTWTCTAAT		M	1	Aviary	duck	15	1013.6	nd	nd	nd	nd	na	na	na	na	na	na	na	na	na	na	na	na	21	16181	36	7	0.997776	2.59431	0.0354935	3.08794	0.676159	10.9362	165.75	87
22	TCTCGATAAGCG	CCGGACTACHVGGGTWTCTAAT		M	1	Aviary	duck	15	885.9	nd	nd	nd	nd	na	na	na	na	na	na	na	na	na	na	na	na	22	18530	48	6	0.99741	1.59226	0.0172587	1.72587	0.420583	12.179	261.143	100
23	TAGACACCGTGT	CCGGACTACHVGGGTWTCTAAT		F	1	Aviary	duck	15	810.9	nd	nd	nd	nd	na	na	na	na	na	na	na	na	na	na	na	na	23	2690	19	7	0.992937	3.68683	0.0828733	5.55251	0.819901	8.90263	88.375	67
24	AGACAAGCTTCC	CCGGACTACHVGGGTWTCTAAT		F	1	Aviary	duck	15	821.7	nd	nd	nd	nd	na	na	na	na	na	na	na	na	na	na	na	na	24	16334	33	11	0.99798	3.96908	0.106429	10.2172	0.902126	11.0882	140	96
25	TCCGCAACCTGA	CCGGACTACHVGGGTWTCTAAT		F	1	Aviary	duck	22	1456.4	nd	nd	nd	nd	na	na	na	na	na	na	na	na	na	na	na	na	25	24440	21	14	0.999141	5.35969	0.134802	21.5683	0.953636	15.4548	174	160
26	TCACTTGGTGCG	CCGGACTACHVGGGTWTCTAAT		F	1	Aviary	duck	22	1388.4	nd	nd	nd	nd	na	na	na	na	na	na	na	na	na	na	na	na	26	25045	23	17	0.999082	4.78172	0.102002	16.6263	0.939854	15.154	177.056	163
27	TTATGTACGGCG	CCGGACTACHVGGGTWTCTAAT		F	1	Aviary	duck	22	1294	nd	nd	nd	nd	na	na	na	na	na	na	na	na	na	na	na	na	27	25469	32	12	0.998744	4.23529	0.0472443	6.80318	0.85301	15.0934	182.154	144
28	TTGGACGTCCAC	CCGGACTACHVGGGTWTCTAAT		F	1	Aviary	duck	22	1457.7	nd	nd	nd	nd	na	na	na	na	na	na	na	na	na	na	na	na	28	20968	30	12	0.998569	3.14233	0.0289363	3.32767	0.699489	12.7119	148.462	115
29	TCCAGGGCTATA	CCGGACTACHVGGGTWTCTAAT		M	1	Aviary	duck	22	1578.4	nd	nd	nd	nd	na	na	na	na	na	na	na	na	na	na	na	na	29	21809	31	12	0.998579	3.33533	0.0256863	3.36491	0.702815	13.2136	166.769	131
30	GCGTAGAGAGAC	CCGGACTACHVGGGTWTCTAAT		F	1	Aviary	duck	22	1419.2	nd	nd	nd	nd	na	na	na	na	na	na	na	na	na	na	na	na	30	26777	28	10	0.998954	5.10841	0.156294	21.7248	0.95397	14.637	173.364	139
31	GAAACTCCTAGA	CCGGACTACHVGGGTWTCTAAT		F	1	Aviary	duck	22	1616.2	nd	nd	nd	nd	na	na	na	na	na	na	na	na	na	na	na	na	31	27833	30	10	0.998922	5.1434	0.170075	24.1506	0.958593	14.9989	181.545	142
32	ATCGGGCTTAAC	CCGGACTACHVGGGTWTCTAAT		F	1	Aviary	duck	22	1643.4	nd	nd	nd	nd	na	na	na	na	na	na	na	na	na	na	na	na	32	22118	33	11	0.998508	3.66497	0.0398787	5.06459	0.802551	14.48	171	127
33	TACGCCCATCAG	CCGGACTACHVGGGTWTCTAAT		M	1	Aviary	duck	22	nd	nd	nd	nd	nd	na	na	na	na	na	na	na	na	na	na	na	na	33	23167	24	10	0.998964	4.86647	0.0900226	11.6129	0.913889	13.6257	154.091	129
34	AAGATCGTACTG	CCGGACTACHVGGGTWTCTAAT		M	1	Aviary	duck	22	1705.5	nd	nd	nd	nd	na	na	na	na	na	na	na	na	na	na	na	na	34	32337	24	19	0.999258	4.98922	0.112943	18.4096	0.945681	15.3368	176.8	163
35	ACTCATCTTCCA	CCGGACTACHVGGGTWTCTAAT		M	1	Aviary	duck	29	2516.3	nd	nd	nd	nd	na	na	na	na	na	na	na	na	na	na	na	na	35	28515	23	9	0.999194	4.59127	0.0718459	10.2021	0.901981	14.4716	167.3	142
36	GAGATACAGTTC	CCGGACTACHVGGGTWTCTAAT		F	1	Aviary	duck	29	2439.4	nd	nd	nd	nd	na	na	na	na	na	na	na	na	na	na	na	na	36	29771	24	10	0.999194	4.25704	0.0564644	8.01795	0.87528	14.7173	167.091	142
37	GCATGCATCCCA	CCGGACTACHVGGGTWTCTAAT		M	1	Aviary	duck	29	2260.3	nd	nd	nd	nd	na	na	na	na	na	na	na	na	na	na	na	na	37	29848	17	9	0.999431	5.31734	0.122995	19.8022	0.949501	15.0141	174.6	161
38	GATCTAATCGAG	CCGGACTACHVGGGTWTCTAAT		F	1	Aviary	duck	29	2569.3	nd	nd	nd	nd	na	na	na	na	na	na	na	na	na	na	na	na	38	39455	22	17	0.999443	4.91125	0.105913	16.5225	0.939476	15.3397	168.833	156
39	AATCTTGCGCCG	CCGGACTACHVGGGTWTCTAAT		F	1	Aviary	duck	29	2271.1	nd	nd	nd	nd	na	na	na	na	na	na	na	na	na	na	na	na	39	32787	29	13	0.999116	4.41953	0.055727	9.25069	0.8919	17.3127	195	166
40	GGAAATCCCATC	CCGGACTACHVGGGTWTCTAAT		M	1	Aviary	duck	29	2340.6	nd	nd	nd	nd	na	na	na	na	na	na	na	na	na	na	na	na	40	31082	24	4	0.999228	4.18881	0.0585591	8.19827	0.878023	14.6734	195.2	140
41	GACCGTCAATAC	CCGGACTACHVGGGTWTCTAAT		M	1	Aviary	duck	29	2337.7	nd	nd	nd	nd	na	na	na	na	na	na	na	na	na	na	na	na	41	28830	14	10	0.999514	4.2305	0.0586726	8.33151	0.879974	13.636	150.273	142
42	TTGGAACGGCTT	CCGGACTACHVGGGTWTCTAAT		M	1	Aviary	duck	29	2562.1	nd	nd	nd	nd	na	na	na	na	na	na	na	na	na	na	na	na	42	33615	20	18	0.999405	4.21945	0.0560285	8.68442	0.884851	15.5465	165	155
43	TCCTAGGTCCGA	CCGGACTACHVGGGTWTCTAAT		F	1	Aviary	duck	36	2777.8	nd	nd	nd	nd	na	na	na	na	na	na	na	na	na	na	na	na	43	33893	17	11	0.999499	4.67779	0.0704359	11.2697	0.911267	15.9552	171.333	160
44	TCCTCACTATCA	CCGGACTACHVGGGTWTCTAAT		M	1	Aviary	duck	36	3218.6	nd	nd	nd	nd	na	na	na	na	na	na	na	na	na	na	na	na	44	31286	25	10	0.999201	5.10594	0.0862482	14.6622	0.931797	16.3141	197.273	170
45	GCCTGCAGTACT	CCGGACTACHVGGGTWTCTAAT		F	1	Aviary	duck	36	3252.7	nd	nd	nd	nd	na	na	na	na	na	na	na	na	na	na	na	na	45	30031	27	12	0.999101	4.95912	0.0980902	15.8906	0.93707	16.816	189	162
46	GCCCAAGTTCAC	CCGGACTACHVGGGTWTCTAAT		nd	1	Aviary	duck	36	3302.7	nd	nd	nd	nd	na	na	na	na	na	na	na	na	na	na	na	na	46	27823	20	10	0.999281	4.43823	0.0527554	8.44086	0.881529	16.1977	177.273	160
47	ATAAAGAGGAGG	CCGGACTACHVGGGTWTCTAAT		M	1	Aviary	duck	36	2890.6	nd	nd	nd	nd	na	na	na	na	na	na	na	na	na	na	na	na	47	31562	33	11	0.998955	5.12523	0.084148	15.904	0.937123	18.5182	233	189
48	GCGCCGAATCTT	CCGGACTACHVGGGTWTCTAAT		M	1	Aviary	duck	36	2974.1	nd	nd	nd	nd	na	na	na	na	na	na	na	na	na	na	na	na	48	26050	25	16	0.99904	4.94812	0.058859	11.7129	0.914624	19.48	216.647	199
49	ATCCCAGCATGC	CCGGACTACHVGGGTWTCTAAT		F	1	Aviary	duck	36	2829.2	nd	nd	nd	nd	na	na	na	na	na	na	na	na	na	na	na	na	49	36253	26	6	0.999283	5.06375	0.0929545	14.9657	0.93318	16.2412	207.429	161
50	GCTTCCAGACAA	CCGGACTACHVGGGTWTCTAAT		M	1	Aviary	duck	36	3163.9	nd	nd	nd	nd	na	na	na	na	na	na	na	na	na	na	na	na	50	29792	21	6	0.999295	4.95425	0.086753	13.7937	0.927503	15.5079	189	159
51	ACACAGTCCTGA	CCGGACTACHVGGGTWTCTAAT		F	1	Aviary	duck	36	3480.9	nd	nd	nd	nd	na	na	na	na	na	na	na	na	na	na	na	na	51	34183	19	10	0.999444	4.74329	0.0661845	10.391	0.903763	15.9032	172.545	157
52	ATTATACGGCGC	CCGGACTACHVGGGTWTCTAAT		M	1	Aviary	duck	36	3793.6	nd	nd	nd	nd	na	na	na	na	na	na	na	na	na	na	na	na	52	31992	33	9	0.998969	4.82799	0.0690496	12.0837	0.917244	16.4338	227.8	175
53	ATTCAGATGGCA	CCGGACTACHVGGGTWTCTAAT		M	1	Aviary	duck	1	55.6	1	1	nd	1	na	na	na	na	na	na	na	na	na	na	na	na	53	19892	32	21	0.998391	0.967857	0.0139294	1.33722	0.252182	10.4943	118.545	96
54	TAAACGCGACTC	CCGGACTACHVGGGTWTCTAAT		F	1	Aviary	duck	1	57	1	1	nd	1	na	na	na	na	na	na	na	na	na	na	na	na	54	20061	24	11	0.998804	0.799565	0.0159299	1.24253	0.195191	9.01	101	78
55	CCTCGGGTACTA	CCGGACTACHVGGGTWTCTAAT		F	1	Aviary	duck	1	49.1	1	1	nd	1	na	na	na	na	na	na	na	na	na	na	na	na	55	17711	29	15	0.998363	1.02729	0.0128669	1.31242	0.238051	11.4463	127.375	102
56	TTCACCTGTATC	CCGGACTACHVGGGTWTCTAAT		F	1	Aviary	duck	1	56.2	1	1	nd	1	na	na	na	na	na	na	na	na	na	na	na	na	56	16988	33	18	0.998058	0.751031	0.0142443	1.22501	0.183682	9.27017	113.789	86
57	CTCCAGGTCATG	CCGGACTACHVGGGTWTCTAAT		M	1	Aviary	duck	1	53.1	1	1	nd	1	na	na	na	na	na	na	na	na	na	na	na	na	57	16123	40	17	0.99752	0.964461	0.0118802	1.29494	0.227765	12.554	152.333	109
58	CAGGATTCGTAC	CCGGACTACHVGGGTWTCTAAT		M	1	Aviary	duck	1	55.7	1	1	nd	1	na	na	na	na	na	na	na	na	na	na	na	na	58	18484	31	16	0.998323	1.29133	0.0153018	1.57608	0.365515	11.3192	130.353	103
59	CGCATACGACCT	CCGGACTACHVGGGTWTCTAAT		M	1	Aviary	duck	1	43.7	1	1	nd	1	na	na	na	na	na	na	na	na	na	na	na	na	59	17653	35	8	0.998017	1.38257	0.0222524	1.86921	0.465013	8.21245	150.111	84
60	GCCTCGTACTGA	CCGGACTACHVGGGTWTCTAAT		F	1	Aviary	duck	1	57	1	1	nd	1	na	na	na	na	na	na	na	na	na	na	na	na	60	13989	34	18	0.99757	1.12026	0.0115411	1.32723	0.24655	11.9568	144.526	115
61	ACCAACAGATTG	CCGGACTACHVGGGTWTCTAAT		M	1	Aviary	duck	1	55.1	1	1	nd	1	na	na	na	na	na	na	na	na	na	na	na	na	61	19792	34	11	0.998282	1.05254	0.0161814	1.37542	0.272947	8.44713	131.75	85
62	GTGGCCTACTAC	CCGGACTACHVGGGTWTCTAAT		M	1	Aviary	duck	1	51.8	1	1	nd	1	na	na	na	na	na	na	na	na	na	na	na	na	62	18465	33	20	0.998213	1.2327	0.0129548	1.45094	0.310793	12.9118	137.143	112
63	TTCCCTTCTCCG	CCGGACTACHVGGGTWTCTAAT		F	2	Aviary	duck	1	60.6	2	2	nd	1	na	na	na	na	na	na	na	na	na	na	na	na	63	17755	29	7	0.998368	1.45592	0.0126902	1.48475	0.326486	12.5074	167.75	117
64	CATTTGACGACG	CCGGACTACHVGGGTWTCTAAT		F	2	Aviary	duck	1	59.1	2	2	nd	1	na	na	na	na	na	na	na	na	na	na	na	na	64	16420	24	15	0.998539	2.23614	0.0139843	1.8739	0.466353	12.7084	151.25	134
65	AAGTGAAGCGAG	CCGGACTACHVGGGTWTCTAAT		M	2	Aviary	duck	1	62.3	2	2	nd	1	na	na	na	na	na	na	na	na	na	na	na	na	65	20342	32	10	0.998427	1.6006	0.0123764	1.60893	0.378469	13.2617	175.091	130
66	TGCCGCCGTAAT	CCGGACTACHVGGGTWTCTAAT		F	2	Aviary	duck	1	47.1	2	2	nd	1	na	na	na	na	na	na	na	na	na	na	na	na	66	11866	13	9	0.998906	2.2611	0.0262367	2.38754	0.581158	10.6964	98.8	91
67	AACCTCGGATAA	CCGGACTACHVGGGTWTCTAAT		M	2	Aviary	duck	1	69.4	2	2	nd	1	na	na	na	na	na	na	na	na	na	na	na	na	67	14610	19	5	0.998712	2.15071	0.025938	2.23067	0.551704	9.23483	114.5	86
68	GTGCTTGTGTAG	CCGGACTACHVGGGTWTCTAAT		nd	2	Aviary	duck	1	61.4	2	2	nd	1	na	na	na	na	na	na	na	na	na	na	na	na	68	18481	27	9	0.99854	1.38645	0.0165432	1.53851	0.350022	10.0055	128.1	93
69	CAACTAGACTCG	CCGGACTACHVGGGTWTCTAAT		F	2	Aviary	duck	2	62.6	nd	nd	1	3	na	na	na	na	na	na	na	na	na	na	na	na	69	22305	28	9	0.998744	1.66374	0.0185248	1.77838	0.43769	9.75723	133.8	96
70	AGTGCCCTTGGT	CCGGACTACHVGGGTWTCTAAT		F	2	Aviary	duck	2	52.1	nd	nd	1	3	na	na	na	na	na	na	na	na	na	na	na	na	70	21594	21	16	0.999027	2.1637	0.0320897	2.98434	0.664918	9.97757	105.353	93
71	GGAACGACGTGA	CCGGACTACHVGGGTWTCTAAT		M	2	Aviary	duck	2	65.7	nd	nd	1	3	na	na	na	na	na	na	na	na	na	na	na	na	71	17034	22	11	0.998709	1.6766	0.0262204	1.91409	0.477558	7.39843	92.25	73
72	TGTCAGCTGTCG	CCGGACTACHVGGGTWTCTAAT		F	2	Aviary	duck	2	57.2	nd	nd	1	3	na	na	na	na	na	na	na	na	na	na	na	na	72	20940	35	8	0.998328	1.69292	0.0208974	1.88077	0.468302	8.91079	156.111	90
73	CTGGTGCTGAAT	CCGGACTACHVGGGTWTCTAAT		F	2	Aviary	duck	2	56.8	nd	nd	1	3	na	na	na	na	na	na	na	na	na	na	na	na	73	15738	22	7	0.998602	1.44668	0.0250441	1.62787	0.385699	7.33459	93.875	65
74	GACAGAGGTGCA	CCGGACTACHVGGGTWTCTAAT		M	2	Aviary	duck	2	60.2	nd	nd	1	3	na	na	na	na	na	na	na	na	na	na	na	na	74	14400	23	7	0.998408	1.65575	0.0196188	1.6676	0.400334	8.58599	116.625	85
75	TCAGACCAACTG	CCGGACTACHVGGGTWTCTAAT		F	2	Aviary	duck	3	76.6	nd	nd	nd	nd	na	na	na	na	na	na	na	na	na	na	na	na	75	18411	28	11	0.998479	2.34549	0.0223151	2.54392	0.606906	11.9391	145.5	114
76	AGTGATGTGACT	CCGGACTACHVGGGTWTCTAAT		M	2	Aviary	duck	3	92.9	nd	nd	nd	nd	na	na	na	na	na	na	na	na	na	na	na	na	76	20236	21	6	0.998964	1.73445	0.0253395	1.90047	0.473813	9.12298	105	75
77	CTTAGCTACTCT	CCGGACTACHVGGGTWTCTAAT		M	2	Aviary	duck	3	105.7	nd	nd	nd	nd	na	na	na	na	na	na	na	na	na	na	na	na	77	23189	32	11	0.99862	2.11163	0.0331777	2.85328	0.649527	8.65967	127.333	86
78	TCGGTCCATAGC	CCGGACTACHVGGGTWTCTAAT		M	2	Aviary	duck	3	87.7	nd	nd	nd	nd	na	na	na	na	na	na	na	na	na	na	na	na	78	23480	33	9	0.998595	1.71969	0.0272645	2.29022	0.56336	8.8699	136.8	84
79	CACGTTTATTCC	CCGGACTACHVGGGTWTCTAAT		M	2	Aviary	duck	3	85.6	nd	nd	nd	nd	na	na	na	na	na	na	na	na	na	na	na	na	79	24387	23	9	0.999057	1.63302	0.0303484	2.33683	0.572069	8.25097	102.3	77
80	GAAACGGAAACG	CCGGACTACHVGGGTWTCTAAT		M	2	Aviary	duck	3	81.2	nd	nd	nd	nd	na	na	na	na	na	na	na	na	na	na	na	na	80	23108	34	7	0.998529	2.25807	0.0293337	2.75737	0.637335	9.85118	164.125	94
81	GGTCGTGTCTTG	CCGGACTACHVGGGTWTCTAAT		M	2	Aviary	duck	4	123	nd	nd	nd	nd	na	na	na	na	na	na	na	na	na	na	na	na	81	32392	38	15	0.998827	2.52822	0.0294594	3.29945	0.696919	10.3688	155.938	112
82	CGTCGTCTAAGA	CCGGACTACHVGGGTWTCTAAT		F	2	Aviary	duck	4	110.5	nd	nd	nd	nd	na	na	na	na	na	na	na	na	na	na	na	na	82	14999	18	7	0.9988	3.57068	0.0800701	7.68673	0.869906	10.5788	115.125	96
83	CAAGCGTTGTCC	CCGGACTACHVGGGTWTCTAAT		F	2	Aviary	duck	4	112.9	nd	nd	nd	nd	na	na	na	na	na	na	na	na	na	na	na	na	83	20558	32	8	0.998444	2.70137	0.0414335	4.14335	0.758649	9.83334	155.111	100
84	GACTTATGCCCG	CCGGACTACHVGGGTWTCTAAT		F	2	Aviary	duck	4	111.9	nd	nd	nd	nd	na	na	na	na	na	na	na	na	na	na	na	na	84	26363	31	12	0.998824	2.80887	0.0269703	3.02068	0.668949	10.8097	147.769	112
85	GTGACGTTAGTC	CCGGACTACHVGGGTWTCTAAT		M	2	Aviary	duck	4	116	nd	nd	nd	nd	na	na	na	na	na	na	na	na	na	na	na	na	85	23609	38	10	0.998391	1.72334	0.0277417	2.27482	0.560404	8.48709	145.909	82
86	GAGTCTTGGTAA	CCGGACTACHVGGGTWTCTAAT		F	2	Aviary	duck	4	80.4	nd	nd	nd	nd	na	na	na	na	na	na	na	na	na	na	na	na	86	15632	23	9	0.99853	3.18491	0.0494228	5.13997	0.805446	10.9488	129.3	104
87	TCGTCGCCAAAC	CCGGACTACHVGGGTWTCTAAT		M	2	Aviary	duck	5	98.3	nd	nd	nd	nd	na	na	na	na	na	na	na	na	na	na	na	na	87	24624	24	8	0.999025	3.53501	0.0939336	7.98435	0.874755	6.80159	115.667	85
88	AACATGCATGCC	CCGGACTACHVGGGTWTCTAAT		F	2	Aviary	duck	5	288.4	nd	nd	nd	nd	na	na	na	na	na	na	na	na	na	na	na	na	88	25700	22	10	0.999144	3.29031	0.0646057	6.26675	0.840428	9.23084	118	97
89	GTCTGTTGAGTG	CCGGACTACHVGGGTWTCTAAT		M	2	Aviary	duck	5	112.6	nd	nd	nd	nd	na	na	na	na	na	na	na	na	na	na	na	na	89	30316	32	17	0.998945	2.80174	0.0307624	3.41462	0.707142	9.84785	138.556	111
90	TGAGTTCGGTCC	CCGGACTACHVGGGTWTCTAAT		M	2	Aviary	duck	5	83.7	nd	nd	nd	nd	na	na	na	na	na	na	na	na	na	na	na	na	90	25624	21	10	0.999181	2.90951	0.0475021	4.32269	0.768663	9.39734	110.091	91
91	TTACGTGGCGAT	CCGGACTACHVGGGTWTCTAAT		M	2	Aviary	duck	5	103.5	nd	nd	nd	nd	na	na	na	na	na	na	na	na	na	na	na	na	91	26191	26	13	0.999007	3.36922	0.0768339	6.99188	0.856977	9.42175	114.214	91
92	CAATGCCTCACG	CCGGACTACHVGGGTWTCTAAT		M	2	Aviary	duck	5	106.4	nd	nd	nd	nd	na	na	na	na	na	na	na	na	na	na	na	na	92	26157	33	12	0.998739	3.05678	0.0480185	4.84987	0.793809	9.07171	141.615	101
93	TGTACGGATAAC	CCGGACTACHVGGGTWTCTAAT		F	2	Aviary	duck	6	151.5	nd	nd	nd	nd	na	na	na	na	na	na	na	na	na	na	na	na	93	25226	26	10	0.998969	2.32964	0.0452212	3.57247	0.720082	7.87106	108.545	79
94	AATCAACTAGGC	CCGGACTACHVGGGTWTCTAAT		M	2	Aviary	duck	6	142.7	nd	nd	nd	nd	na	na	na	na	na	na	na	na	na	na	na	na	94	26641	29	7	0.998912	3.02431	0.060459	5.44131	0.816221	8.16012	140.75	90
95	GTGAGGGCAAGT	CCGGACTACHVGGGTWTCTAAT		F	2	Aviary	duck	6	165.3	nd	nd	nd	nd	na	na	na	na	na	na	na	na	na	na	na	na	95	14120	25	9	0.998232	2.5056	0.0200068	2.32078	0.569111	12.2072	146	116
96	CGTGGGCTCATT	CCGGACTACHVGGGTWTCTAAT		F	2	Aviary	duck	6	147.7	nd	nd	nd	nd	na	na	na	na	na	na	na	na	na	na	na	na	96	23188	23	14	0.999008	4.0348	0.124432	11.821	0.915405	9.22572	111.867	95
97	CGTACCAGATCC	CCGGACTACHVGGGTWTCTAAT		F	2	Aviary	duck	6	199.9	nd	nd	nd	nd	na	na	na	na	na	na	na	na	na	na	na	na	97	57394	23	10	0.999599	2.86157	0.0391683	4.07351	0.754511	11.5503	127	104
98	ATGTTTAGACGG	CCGGACTACHVGGGTWTCTAAT		M	2	Aviary	duck	6	142.8	nd	nd	nd	nd	na	na	na	na	na	na	na	na	na	na	na	na	98	79709	33	26	0.999586	2.37712	0.0249923	3.67387	0.727807	13.9211	166.556	147
99	ACATGTCACGTG	CCGGACTACHVGGGTWTCTAAT		F	2	Aviary	duck	7	248.1	nd	nd	nd	nd	na	na	na	na	na	na	na	na	na	na	na	na	99	33883	22	8	0.999352	3.6235	0.036514	5.07544	0.802973	13.9753	164.667	139
100	CTTTAGCGCTGG	CCGGACTACHVGGGTWTCTAAT		M	2	Aviary	duck	7	187.9	nd	nd	nd	nd	na	na	na	na	na	na	na	na	na	na	na	na	100	77724	36	29	0.999537	3.59974	0.0469367	7.13438	0.859834	13.7607	173	152
101	CTGGTCTTACGG	CCGGACTACHVGGGTWTCTAAT		F	2	Aviary	duck	7	181.1	nd	nd	nd	nd	na	na	na	na	na	na	na	na	na	na	na	na	101	67061	33	16	0.999508	3.58045	0.0491617	7.71839	0.870439	13.8856	188.059	157
102	CAAGTCGAATAC	CCGGACTACHVGGGTWTCTAAT		M	2	Aviary	duck	7	239	nd	nd	nd	nd	na	na	na	na	na	na	na	na	na	na	na	na	102	49616	28	13	0.999436	3.32381	0.0542738	5.97012	0.832499	10.1283	137	110
103	GCAAGTGTGAGG	CCGGACTACHVGGGTWTCTAAT		F	2	Aviary	duck	7	248.9	nd	nd	nd	nd	na	na	na	na	na	na	na	na	na	na	na	na	103	94513	36	29	0.999619	3.66259	0.0488768	8.16243	0.877487	14.9389	188	167
104	CTCGGTCAACCA	CCGGACTACHVGGGTWTCTAAT		F	2	Aviary	duck	7	226.4	nd	nd	nd	nd	na	na	na	na	na	na	na	na	na	na	na	na	104	62403	24	9	0.999615	3.6953	0.0843602	8.60474	0.883785	9.65614	129.6	102
105	ACCCTATTGCGG	CCGGACTACHVGGGTWTCTAAT		F	2	Aviary	duck	8	203.2	4	nd	nd	nd	na	na	na	na	na	na	na	na	na	na	na	na	105	56275	34	17	0.999396	3.16116	0.0448223	6.09584	0.835954	13.2276	167.167	136
106	TCCGTTCGTTTA	CCGGACTACHVGGGTWTCTAAT		F	2	Aviary	duck	8	282.9	4	nd	nd	nd	na	na	na	na	na	na	na	na	na	na	na	na	106	69970	30	14	0.999571	3.64321	0.0691923	8.30307	0.879563	10.9046	149	120
107	ACCACCGTAACC	CCGGACTACHVGGGTWTCTAAT		M	2	Aviary	duck	8	300.5	4	nd	nd	nd	na	na	na	na	na	na	na	na	na	na	na	na	107	73495	27	12	0.999633	4.0741	0.0925682	11.1082	0.909976	11.8319	147	120
108	CATTTCGCACTT	CCGGACTACHVGGGTWTCTAAT		M	2	Aviary	duck	8	284.2	4	nd	nd	nd	na	na	na	na	na	na	na	na	na	na	na	na	108	65655	40	12	0.999391	3.73077	0.0666667	8.53333	0.882812	12.4284	188	128
109	TTAAGCGCCTGA	CCGGACTACHVGGGTWTCTAAT		F	2	Aviary	duck	8	218.9	4	nd	nd	nd	na	na	na	na	na	na	na	na	na	na	na	na	109	60807	32	17	0.999474	3.27223	0.0515436	6.28831	0.840975	12.3518	149.556	122
110	TGCGGGATTCAT	CCGGACTACHVGGGTWTCTAAT		F	2	Aviary	duck	8	265.3	4	nd	nd	nd	na	na	na	na	na	na	na	na	na	na	na	na	110	73514	29	17	0.999605	4.03004	0.0918599	11.8499	0.915611	12.2717	151.556	129
111	CAAACTGCGTTG	CCGGACTACHVGGGTWTCTAAT		F	2	Aviary	duck	9	292.3	nd	nd	nd	nd	na	na	na	na	na	na	na	na	na	na	na	na	111	60399	39	22	0.999354	3.11927	0.0370077	5.32911	0.812351	14.2134	176.217	144
112	TTAGACTCGGAA	CCGGACTACHVGGGTWTCTAAT		M	2	Aviary	duck	9	360.8	nd	nd	nd	nd	na	na	na	na	na	na	na	na	na	na	na	na	112	47473	32	15	0.999326	3.66732	0.0702983	7.9437	0.874114	11.1469	144	113
113	GACCGATAGGGA	CCGGACTACHVGGGTWTCTAAT		F	2	Aviary	duck	9	346.2	nd	nd	nd	nd	na	na	na	na	na	na	na	na	na	na	na	na	113	55906	34	8	0.999392	4.04736	0.0777369	9.40617	0.893687	11.4086	183.333	121
114	GGCGAACTGAAG	CCGGACTACHVGGGTWTCTAAT		F	2	Aviary	duck	9	350.6	nd	nd	nd	nd	na	na	na	na	na	na	na	na	na	na	na	na	114	66580	32	12	0.999519	3.22998	0.0419716	5.45631	0.816726	13.1391	168.154	130
115	CGGCACTATCAC	CCGGACTACHVGGGTWTCTAAT		M	2	Aviary	duck	9	330.1	nd	nd	nd	nd	na	na	na	na	na	na	na	na	na	na	na	na	115	38640	25	12	0.999353	4.03899	0.0874154	9.79052	0.89786	11.0525	135.077	112
116	AGGTGGTGGAGT	CCGGACTACHVGGGTWTCTAAT		M	2	Aviary	duck	9	291	nd	nd	nd	nd	na	na	na	na	na	na	na	na	na	na	na	na	116	64573	34	16	0.999473	4.35176	0.0878436	13.8793	0.92795	13.9404	191	158
117	ATTCCCAGAACG	CCGGACTACHVGGGTWTCTAAT		F	2	Aviary	duck	9	298.5	nd	nd	nd	nd	na	na	na	na	na	na	na	na	na	na	na	na	117	81504	32	10	0.999607	3.75087	0.0457798	6.63807	0.849354	12.2872	190.091	145
118	AGACGTTGCTAC	CCGGACTACHVGGGTWTCTAAT		F	2	Aviary	duck	10	334.5	nd	nd	nd	nd	na	na	na	na	na	na	na	na	na	na	na	na	118	65634	34	10	0.999482	3.41392	0.0507673	5.78748	0.827213	10.6046	165	114
119	AGAATAGCGCTT	CCGGACTACHVGGGTWTCTAAT		M	2	Aviary	duck	10	329.4	nd	nd	nd	nd	na	na	na	na	na	na	na	na	na	na	na	na	119	57422	36	12	0.999373	3.04103	0.030994	4.09121	0.755573	12.0961	180.462	132
120	AAGCGTACATTG	CCGGACTACHVGGGTWTCTAAT		F	2	Aviary	duck	10	379.3	nd	nd	nd	nd	na	na	na	na	na	na	na	na	na	na	na	na	120	42237	34	18	0.999195	2.72452	0.0216209	2.78909	0.641461	13.1585	158.526	129
121	GTTATGACGGAT	CCGGACTACHVGGGTWTCTAAT		M	2	Aviary	duck	10	351.4	nd	nd	nd	nd	na	na	na	na	na	na	na	na	na	na	na	na	121	65097	36	15	0.999447	2.99568	0.0388647	4.81922	0.792497	13.0704	163.375	124
122	AGCCTCATGATG	CCGGACTACHVGGGTWTCTAAT		M	2	Aviary	duck	10	403.9	nd	nd	nd	nd	na	na	na	na	na	na	na	na	na	na	na	na	122	51468	39	24	0.999242	3.89565	0.0623095	9.47104	0.894415	14.6462	181.64	152
123	GTGTATCGCCAC	CCGGACTACHVGGGTWTCTAAT		F	2	Aviary	duck	10	351	nd	nd	nd	nd	na	na	na	na	na	na	na	na	na	na	na	na	123		31	11	0.999258	1.13872	0.0136433	1.37798	0.274299	11.3825	139.75	101
124	CCAAACTCGTCG	CCGGACTACHVGGGTWTCTAAT		F	2	Aviary	yolk	1	na	nd	nd	nd	2	na	na	na	na	na	na	na	na	na	na	na	na	124	0	0	0	nan	nan	nan	nan	nan	0	0	0
125	ACGTGAGGAACG	CCGGACTACHVGGGTWTCTAAT		F	2	Aviary	yolk	1	na	nd	nd	nd	2	na	na	na	na	na	na	na	na	na	na	na	na	125	4	4	0	0	2	1	4	0.75	1.45716	10	4
126	TGAATCGAAGCT	CCGGACTACHVGGGTWTCTAAT		nd	2	Aviary	yolk	1	na	nd	nd	nd	2	na	na	na	na	na	na	na	na	na	na	na	na	126	19212	26	16	0.998653	3.17745	0.0464491	4.45912	0.77574	8.93973	115.118	96
127	CTGCAGTAAGTA	CCGGACTACHVGGGTWTCTAAT		F	2	Aviary	yolk	1	na	nd	nd	nd	2	na	na	na	na	na	na	na	na	na	na	na	na	127	24176	24	14	0.999037	4.25352	0.103436	11.5848	0.91368	11.2098	130.4	112
128	TATAGGCTCCGC	CCGGACTACHVGGGTWTCTAAT		M	2	Aviary	yolk	1	na	nd	nd	nd	2	na	na	na	na	na	na	na	na	na	na	na	na	128	1	1	0	0	0	1	1	0	0.56403	1	1
129	ATCGTGTGTTGG	CCGGACTACHVGGGTWTCTAAT		M	2	Aviary	yolk	1	na	nd	nd	nd	2	na	na	na	na	na	na	na	na	na	na	na	na	129	4	2	1	0.5	1.5	0.888889	2.66667	0.625	0.6133	3.5	3
130	CTTCCGCAGACA	CCGGACTACHVGGGTWTCTAAT		F	2	Aviary	yolk	2	na	nd	nd	2	4	na	na	na	na	na	na	na	na	na	na	na	na	130	33953	20	13	0.999411	1.49604	0.0219197	1.66589	0.399722	7.70849	89.5714	76
131	GCACTATACGCA	CCGGACTACHVGGGTWTCTAAT		F	2	Aviary	yolk	2	na	nd	nd	2	4	na	na	na	na	na	na	na	na	na	na	na	na	131	31807	23	11	0.999277	1.81088	0.0254873	2.03899	0.50956	7.33421	101.083	80
132	TCTGGGCATTGA	CCGGACTACHVGGGTWTCTAAT		F	2	Aviary	yolk	2	na	nd	nd	2	4	na	na	na	na	na	na	na	na	na	na	na	na	132	42374	27	14	0.999364	2.20394	0.021153	2.66528	0.624805	12.4506	149.4	126
133	CCAATGATAAGC	CCGGACTACHVGGGTWTCTAAT		M	2	Aviary	yolk	2	na	nd	nd	2	4	na	na	na	na	na	na	na	na	na	na	na	na	133	45297	33	20	0.999276	2.16789	0.0253039	2.78343	0.640731	10.1703	135.143	110
134	TTAAACCGCGCC	CCGGACTACHVGGGTWTCTAAT		F	2	Aviary	yolk	2	na	nd	nd	2	4	na	na	na	na	na	na	na	na	na	na	na	na	137	43544	27	9	0.99938	1.955	0.019807	2.17877	0.541026	9.80156	145.1	110
135	CTTGCATACCGG	CCGGACTACHVGGGTWTCTAAT		M	2	Aviary	yolk	2	na	nd	nd	2	4	na	na	na	na	na	na	na	na	na	na	na	na	135	50368	42	15	0.999166	2.63807	0.0343094	4.59746	0.782488	11.85	187.812	134
136	GTGCACGATAAT	CCGGACTACHVGGGTWTCTAAT		na	1	Aviary	water	na	na	nd	nd	nd	nd	na	na	na	na	na	na	na	na	na	na	na	na	136	27665	25	10	0.999133	4.76905	0.0957538	13.9801	0.92847	13.7936	173.273	146
137	GGTCTAGGTCTA	CCGGACTACHVGGGTWTCTAAT		na	2	Aviary	water	na	na	nd	nd	nd	nd	na	na	na	na	na	na	na	na	na	na	na	na	137	45299	24	12	0.999664	3.9392	0.0476197	7.7144	0.870372	15.4208	183.231	162
138	TCAGGACGTATC	CCGGACTACHVGGGTWTCTAAT		na	1	Aviary	feed	na	na	nd	nd	nd	nd	na	na	na	na	na	na	na	na	na	na	na	na	138	340	40	9	0.999509	1.75678	0.0354141	2.79771	0.642565	9.70221	157	79
139	GAAAGGTGAGAA	CCGGACTACHVGGGTWTCTAAT		na	2	Aviary	feed	na	na	nd	nd	nd	nd	na	na	na	na	na	na	na	na	na	na	na	na	139	324	20	14	0.999697	1.50002	0.0319266	2.07523	0.518126	9.39054	77.6667	65
140	GAATATACCTGG	CCGGACTACHVGGGTWTCTAAT		na	1	Aviary	bedding	na	na	nd	nd	nd	nd	na	na	na	na	na	na	na	na	na	na	na	na	140	39174	22	11	0.999535	4.71027	0.106669	15.5737	0.935789	13.5115	165.25	146
141	GTCGCTTGCACA	CCGGACTACHVGGGTWTCTAAT		na	2	Aviary	bedding	na	na	nd	nd	nd	nd	na	na	na	na	na	na	na	na	na	na	na	na	141	30910	25	5	0.999318	4.56831	0.0898863	13.2133	0.924319	13.7814	197	147
142	TCCCTTGTCTCC	CCGGACTACHVGGGTWTCTAAT		na	3	Barn	water	3	nd	na	na	na	na	1	1	nd	1	1	11	3	0	0	0	1	1	1	33693	61	28	0.998195	4.97975	0.0737954	17.6371	0.943301	24.0877	302.103	239
143	ACGAGACTGATT	CCGGACTACHVGGGTWTCTAAT		na	3	Barn	water	3	nd	na	na	na	na	1	2	nd	14	2	18	4	0	0	0	3	2	2	29064	45	12	0.998459	3.57425	0.0363147	5.33826	0.812673	15.9579	223.154	147
144	GCTGTACGGATT	CCGGACTACHVGGGTWTCTAAT		na	3	Barn	water	3	nd	na	na	na	na	1	3	1	1	1	11	3	0	0	0	nd	1	3	26786	45	14	0.998329	4.95114	0.0608215	11.7994	0.91525	21.0562	260	194
145	ATCACCAGGTGT	CCGGACTACHVGGGTWTCTAAT		na	3	Barn	water	3	nd	na	na	na	na	1	3	2	14	2	18	4	0	0	0	nd	2	4	19038	27	6	0.998593	3.3918	0.0501205	4.66121	0.785463	13.2104	143.143	93
146	TGGTCAACGATA	CCGGACTACHVGGGTWTCTAAT		na	3	Barn	water	3	nd	na	na	na	na	2	1	nd	2	1	12	3	0	0	0	1	1	5	26544	40	14	0.998497	4.83844	0.106617	17.0587	0.941379	17.543	212	160
147	ATCGCACAGTAA	CCGGACTACHVGGGTWTCTAAT		na	3	Barn	water	3	nd	na	na	na	na	2	2	nd	15	2	19	4	0	0	0	3	2	6	29149	33	14	0.998868	3.21502	0.0253956	4.16489	0.759897	16.4143	199.2	164
148	GTCGTGTAGCCT	CCGGACTACHVGGGTWTCTAAT		na	3	Barn	water	3	nd	na	na	na	na	2	3	1	2	1	12	3	0	0	0	nd	1	7	18522	41	13	0.997785	4.59294	0.0688795	9.91865	0.89918	17.8242	202.571	144
149	AGCGGAGGTTAG	CCGGACTACHVGGGTWTCTAAT		na	3	Barn	water	3	nd	na	na	na	na	2	3	2	15	2	19	4	0	0	0	nd	2	8	26613	52	16	0.998067	4.79753	0.0578055	12.6016	0.920645	22.8961	296	218
150	ATCCTTTGGTTC	CCGGACTACHVGGGTWTCTAAT		na	3	Barn	water	3	nd	na	na	na	na	3	1	nd	3	1	13	3	0	0	0	1	1	9	22323	35	21	0.998433	4.55849	0.0675769	12.0963	0.91733	19.024	206.045	179
151	TACAGCGCATAC	CCGGACTACHVGGGTWTCTAAT		na	3	Barn	water	3	nd	na	na	na	na	3	2	nd	16	2	20	4	0	0	0	3	2	10	31390	43	17	0.99863	1.73743	0.0126865	1.83954	0.456386	14.8399	195.167	145
152	ACCGGTATGTAC	CCGGACTACHVGGGTWTCTAAT		na	3	Barn	water	3	nd	na	na	na	na	3	3	2	16	2	20	4	0	0	0	nd	2	11	21153	39	10	0.998159	5.31027	0.113724	20.584	0.951419	19.8861	248.364	181
153	AATTGTGTCGGA	CCGGACTACHVGGGTWTCTAAT		na	3	Barn	water	3	nd	na	na	na	na	3	3	1	3	1	13	3	0	0	0	nd	1	12	27826	49	11	0.998235	5.14147	0.0652895	13.9067	0.928092	25.1624	311	213
154	TGCATACACTGG	CCGGACTACHVGGGTWTCTAAT		na	3	Barn	water	3	nd	na	na	na	na	4	1	nd	4	1	14	3	0	0	0	1	1	13	26968	48	13	0.998221	5.0078	0.090662	17.4071	0.942552	22.902	272.571	192
155	AGTCGAACGAGG	CCGGACTACHVGGGTWTCTAAT		na	3	Barn	water	3	nd	na	na	na	na	4	2	nd	17	2	21	4	0	0	0	3	2	14	35145	60	29	0.998293	1.96704	0.0122316	2.03044	0.507495	18.0237	225	166
156	ACCAGTGACTCA	CCGGACTACHVGGGTWTCTAAT		na	3	Barn	water	3	nd	na	na	na	na	4	3	2	17	2	21	4	0	0	0	nd	2	15	16466	21	13	0.998747	4.2719	0.0670691	8.98726	0.888731	16.4804	149	134
157	GAATACCAAGTC	CCGGACTACHVGGGTWTCTAAT		na	3	Barn	water	3	nd	na	na	na	na	4	3	1	4	1	14	3	0	0	0	nd	1	16	27792	44	13	0.998415	4.50577	0.0463145	9.17027	0.890952	21.1263	265.571	198
158	GTAGATCGTGTA	CCGGACTACHVGGGTWTCTAAT		na	3	Barn	water	3	nd	na	na	na	na	5	1	nd	5	1	15	3	0	0	0	1	1	17	21934	43	13	0.998047	4.74113	0.0711801	12.8124	0.921951	22.2529	244.5	180
159	TAACGTGTGTGC	CCGGACTACHVGGGTWTCTAAT		na	3	Barn	water	3	nd	na	na	na	na	5	2	nd	18	2	22	4	0	0	0	3	2	18	27930	54	19	0.998067	1.32691	0.0117413	1.52637	0.344849	16.3311	201.55	130
160	CATTATGGCGTG	CCGGACTACHVGGGTWTCTAAT		na	3	Barn	water	3	nd	na	na	na	na	5	3	2	18	2	22	4	0	0	0	nd	2	19	26871	59	22	0.997807	5.06137	0.053857	12.7641	0.921655	25.8209	311.391	237
161	CCAATACGCCTG	CCGGACTACHVGGGTWTCTAAT		na	3	Barn	water	3	nd	na	na	na	na	5	3	1	5	1	15	3	0	0	0	nd	1	20	28438	40	22	0.998603	4.52238	0.0431641	8.67598	0.884739	20.1052	234.913	201
162	GATCTGCGATCC	CCGGACTACHVGGGTWTCTAAT		na	3	Barn	water	3	nd	na	na	na	na	6	1	nd	6	1	16	3	0	0	0	1	1	21	21867	33	12	0.998512	3.19472	0.0314308	3.55169	0.718444	14.5935	153.615	113
163	CAGCTCATCAGC	CCGGACTACHVGGGTWTCTAAT		na	3	Barn	water	3	nd	na	na	na	na	6	2	nd	19	2	23	4	0	0	0	3	2	22	40351	57	9	0.998589	1.29106	0.0111	1.5429	0.351868	16.2165	298.6	139
164	CAAACAACAGCT	CCGGACTACHVGGGTWTCTAAT		na	3	Barn	water	3	nd	na	na	na	na	6	3	2	19	2	23	4	0	0	0	nd	2	23	24627	44	6	0.998213	3.6528	0.0482707	6.22692	0.839407	15.9036	264.143	129
165	GCAACACCATCC	CCGGACTACHVGGGTWTCTAAT		na	3	Barn	water	3	nd	na	na	na	na	6	3	1	6	1	16	3	0	0	0	nd	1	24	39961	48	14	0.998799	3.4838	0.0229235	4.17208	0.760312	20.1089	257.2	182
166	GCGATATATCGC	CCGGACTACHVGGGTWTCTAAT		na	3	Barn	water	3	nd	na	na	na	na	7	1	nd	7	1	17	3	0	0	0	1	1	25	22773	43	10	0.99812	5.34329	0.103236	20.4408	0.951078	21.0463	280.091	198
167	CGAGCAATCCTA	CCGGACTACHVGGGTWTCTAAT		na	3	Barn	water	3	nd	na	na	na	na	7	2	nd	20	2	24	4	0	0	0	3	2	26	26022	46	17	0.998232	1.1908	0.0125626	1.40701	0.289273	12.9236	169.5	112
168	AGTCGTGCACAT	CCGGACTACHVGGGTWTCTAAT		na	3	Barn	water	3	nd	na	na	na	na	7	3	2	20	2	24	4	0	0	0	nd	2	27	24611	38	7	0.998472	4.71167	0.0456444	9.08324	0.889907	20.1081	286.875	199
169	GTATCTGCGCGT	CCGGACTACHVGGGTWTCTAAT		na	3	Barn	water	3	nd	na	na	na	na	7	3	1	7	1	17	3	0	0	0	nd	1	28	21956	54	13	0.997549	5.26374	0.0915454	18.9499	0.947229	21.9567	309.214	207
170	CGAGGGAAAGTC	CCGGACTACHVGGGTWTCTAAT		na	3	Barn	water	10	nd	na	na	na	na	1	1	nd	1	1	35	7	0	0	0	5	5	29	18342	34	6	0.998161	2.58368	0.0376187	3.12235	0.679729	12.4879	163.143	83
171	CAAATTCGGGAT	CCGGACTACHVGGGTWTCTAAT		na	3	Barn	water	10	nd	na	na	na	na	1	2	nd	14	2	41	8	0	0	0	7	6	30	29902	62	24	0.997926	3.71944	0.0323637	6.44037	0.844729	19.0873	274.64	199
172	AGATTGACCAAC	CCGGACTACHVGGGTWTCTAAT		na	3	Barn	water	10	nd	na	na	na	na	1	3	2	14	2	41	8	0	0	0	nd	6	31	25077	52	16	0.997926	3.9502	0.0471813	7.64338	0.869168	17.1964	240	162
173	AGTTACGAGCTA	CCGGACTACHVGGGTWTCTAAT		na	3	Barn	water	10	nd	na	na	na	na	1	3	1	1	1	35	7	0	0	0	nd	5	32	28436	40	10	0.998593	4.30747	0.062567	10.261	0.902543	17.1414	234.909	164
174	GCATATGCACTG	CCGGACTACHVGGGTWTCTAAT		na	3	Barn	water	10	nd	na	na	na	na	8	1	nd	8	1	47	7	0	0	0	5	5	33	16988	32	10	0.998123	4.01428	0.0872805	9.07717	0.889833	11.7049	149.091	104
175	CAACTCCCGTGA	CCGGACTACHVGGGTWTCTAAT		na	3	Barn	water	10	nd	na	na	na	na	8	2	nd	21	2	48	8	0	0	0	7	6	34	20347	36	3	0.99823	2.44439	0.0339735	2.88775	0.65371	13.2273	242.5	85
176	TTGCGTTAGCAG	CCGGACTACHVGGGTWTCTAAT		na	3	Barn	water	10	nd	na	na	na	na	8	3	2	21	2	48	8	0	0	0	nd	6	35	17529	41	10	0.997671	2.27264	0.0316359	2.62578	0.619161	13.0477	157.545	83
177	TACGAGCCCTAA	CCGGACTACHVGGGTWTCTAAT		na	3	Barn	water	10	nd	na	na	na	na	8	3	1	8	1	47	7	0	0	0	nd	5	36	21291	25	6	0.998805	2.81656	0.0386768	3.48091	0.712719	11.5902	132.857	90
178	CACTACGCTAGA	CCGGACTACHVGGGTWTCTAAT		na	3	Barn	water	10	nd	na	na	na	na	2	1	nd	2	1	36	7	0	0	0	5	5	37	13301	31	7	0.997688	2.77929	0.0485881	3.59552	0.721876	12.2857	132.125	74
179	TGCAGTCCTCGA	CCGGACTACHVGGGTWTCTAAT		na	3	Barn	water	10	nd	na	na	na	na	2	2	nd	15	2	42	8	0	0	0	7	6	38	20847	30	5	0.99856	2.99033	0.0391174	3.55968	0.719076	11.3545	163.5	91
180	ACCATAGCTCCG	CCGGACTACHVGGGTWTCTAAT		na	3	Barn	water	10	nd	na	na	na	na	2	3	2	15	2	42	8	0	0	0	nd	6	39	29864	50	11	0.998357	4.90401	0.0822613	15.1361	0.933933	20.4303	286.083	184
181	TCGACATCTCTT	CCGGACTACHVGGGTWTCTAAT		na	3	Barn	water	10	nd	na	na	na	na	2	3	1	2	1	36	7	0	0	0	nd	5	40	19677	32	9	0.9984	2.76083	0.039614	3.32758	0.699481	12.1161	133.6	84
182	GAACACTTTGGA	CCGGACTACHVGGGTWTCTAAT		na	3	Barn	water	10	nd	na	na	na	na	3	1	nd	3	1	37	7	0	0	0	5	5	41	17573	44	22	0.997497	4.42609	0.0481468	9.77379	0.897686	19.871	244.13	203
183	GAGCCATCTGTA	CCGGACTACHVGGGTWTCTAAT		na	3	Barn	water	10	nd	na	na	na	na	3	2	nd	16	2	43	8	0	0	0	7	6	42	15789	22	6	0.998605	2.23134	0.044348	2.74957	0.636307	9.4679	95	62
184	TTGGGTACACGT	CCGGACTACHVGGGTWTCTAAT		na	3	Barn	water	10	nd	na	na	na	na	3	3	2	16	2	43	8	0	0	0	nd	6	43	25992	32	25	0.998772	4.79918	0.0582357	12.9866	0.922997	22.0713	242.077	223
185	AAGGCGCTCCTT	CCGGACTACHVGGGTWTCTAAT		na	3	Barn	water	10	nd	na	na	na	na	3	3	1	3	1	37	7	0	0	0	nd	5	44	20531	40	7	0.998042	3.17467	0.0373879	3.81357	0.737778	15.5047	199.5	102
186	TAATACGGATCG	CCGGACTACHVGGGTWTCTAAT		na	3	Barn	water	10	nd	na	na	na	na	4	1	nd	4	1	38	7	0	0	0	5	5	45	32530	48	25	0.998524	4.03761	0.023078	5.33102	0.812419	23.5009	274.385	231
187	TCGGAATTAGAC	CCGGACTACHVGGGTWTCTAAT		na	3	Barn	water	10	nd	na	na	na	na	4	2	nd	17	2	44	8	0	0	0	7	6	46	29311	42	17	0.998567	4.57827	0.0438738	10.1348	0.901331	23.9164	278.833	231
188	TGTGAATTCGGA	CCGGACTACHVGGGTWTCTAAT		na	3	Barn	water	10	nd	na	na	na	na	4	3	2	17	2	44	8	0	0	0	nd	6	47	23805	35	20	0.998535	4.80982	0.0662637	14.0479	0.928815	21.1772	240.333	212
189	CATTCGTGGCGT	CCGGACTACHVGGGTWTCTAAT		na	3	Barn	water	10	nd	na	na	na	na	4	3	1	4	1	38	7	0	0	0	nd	5	48	22684	39	10	0.9983	2.61068	0.0302883	2.90767	0.656082	14.8351	163.364	96
190	TACTACGTGGCC	CCGGACTACHVGGGTWTCTAAT		na	3	Barn	water	10	nd	na	na	na	na	5	1	nd	5	1	39	7	0	0	0	5	5	49	14771	46	3	0.996906	3.63742	0.0461417	5.76771	0.826621	14.72	383.75	125
191	GGCCAGTTCCTA	CCGGACTACHVGGGTWTCTAAT		na	3	Barn	water	10	nd	na	na	na	na	5	2	nd	18	2	45	8	0	0	0	7	6	50	30025	58	27	0.998068	4.14055	0.0293667	7.54723	0.867501	23.8048	316.036	257
192	GATGTTCGCTAG	CCGGACTACHVGGGTWTCTAAT		na	3	Barn	water	10	nd	na	na	na	na	5	3	2	18	2	45	8	0	0	0	nd	6	51	29954	47	33	0.998437	4.74579	0.0541798	13.5991	0.926466	24.212	282.794	251
193	CTATCTCCTGTC	CCGGACTACHVGGGTWTCTAAT		na	3	Barn	water	10	nd	na	na	na	na	5	3	1	5	1	39	7	0	0	0	nd	5	52	20871	43	7	0.997978	2.98099	0.034836	3.65778	0.72661	14.2863	217.875	105
194	ACTCACAGGAAT	CCGGACTACHVGGGTWTCTAAT		na	3	Barn	water	10	nd	na	na	na	na	6	1	nd	6	1	40	7	0	0	0	5	5	53	20180	40	8	0.998053	2.16796	0.0327975	2.6238	0.618873	13.2834	166.667	80
195	ATGATGAGCCTC	CCGGACTACHVGGGTWTCTAAT		na	3	Barn	water	10	nd	na	na	na	na	6	2	nd	19	2	46	8	0	0	0	7	6	54	21663	40	7	0.99816	3.8313	0.0397116	5.63905	0.822665	16.4667	239.5	142
196	GTCGACAGAGGA	CCGGACTACHVGGGTWTCTAAT		na	3	Barn	water	10	nd	na	na	na	na	6	3	2	19	2	46	8	0	0	0	nd	6	55	33435	55	24	0.998357	4.50115	0.0444668	11.0278	0.90932	23.4824	307.4	248
197	TGTCGCAAATAG	CCGGACTACHVGGGTWTCTAAT		na	3	Barn	water	10	nd	na	na	na	na	6	3	1	6	1	40	7	0	0	0	nd	5	56	17589	35	12	0.99803	2.98237	0.0364494	3.82718	0.738711	14.159	150.769	105
198	CATCCCTCTACT	CCGGACTACHVGGGTWTCTAAT		na	3	Barn	water	16	nd	na	na	na	na	7	3	2	20	2	61	10	0	0	0	11	10	57	26734	44	25	0.998355	4.34026	0.046554	9.77635	0.897712	20.5284	246.385	210
199	TATACCGCTGCG	CCGGACTACHVGGGTWTCTAAT		na	3	Barn	water	16	nd	na	na	na	na	7	3	1	7	1	54	9	0	0	0	9	9	58	20125	28	7	0.998633	3.79001	0.0400449	4.92553	0.796976	16.2402	170.25	123
200	AGTTGAGGCATT	CCGGACTACHVGGGTWTCTAAT		na	3	Barn	water	16	nd	na	na	na	na	7	2	nd	20	2	61	10	0	0	0	nd	10	59	32010	57	30	0.998219	3.91322	0.0340565	7.3562	0.86406	21.5639	267.484	216
201	ACAATAGACACC	CCGGACTACHVGGGTWTCTAAT		na	3	Barn	water	16	nd	na	na	na	na	7	1	nd	7	1	54	9	0	0	0	nd	9	60	32208	48	20	0.998512	3.97739	0.0302603	6.08232	0.835589	21.6425	254.714	201
202	CGGTCAATTGAC	CCGGACTACHVGGGTWTCTAAT		na	3	Barn	water	16	nd	na	na	na	na	1	3	1	1	1	49	9	0	0	0	9	9	61	21227	34	3	0.998403	2.81072	0.0331067	3.07892	0.675211	12.9995	233.25	93
203	GTGGAGTCTCAT	CCGGACTACHVGGGTWTCTAAT		na	3	Barn	water	16	nd	na	na	na	na	1	3	2	14	2	56	10	0	0	0	11	10	62	24014	45	17	0.998124	4.38812	0.0529184	9.84282	0.898403	18.3365	241	186
204	GCTCGAAGATTC	CCGGACTACHVGGGTWTCTAAT		na	3	Barn	water	16	nd	na	na	na	na	1	2	nd	14	2	56	10	0	0	0	nd	10	63	18469	49	31	0.997346	5.06761	0.0525446	13.3463	0.925073	24.362	290.75	254
205	AGGCTTACGTGT	CCGGACTACHVGGGTWTCTAAT		na	3	Barn	water	16	nd	na	na	na	na	1	1	nd	1	1	49	9	0	0	0	nd	9	64	30343	50	18	0.998352	4.65012	0.0483408	10.7317	0.906818	22.8794	286.474	222
206	TCTCTACCACTC	CCGGACTACHVGGGTWTCTAAT		na	3	Barn	water	16	nd	na	na	na	na	8	3	1	8	1	55	9	0	0	0	9	9	65	17480	23	10	0.998684	4.1302	0.0568923	6.88397	0.854735	15.7522	144	121
207	ACTTCCAACTTC	CCGGACTACHVGGGTWTCTAAT		na	3	Barn	water	16	nd	na	na	na	na	8	3	2	21	2	62	10	0	0	0	11	10	66	35040	63	29	0.998203	5.13359	0.0515439	14.6385	0.931687	27.9326	349.1	284
208	CTCACCTAGGAA	CCGGACTACHVGGGTWTCTAAT		na	3	Barn	water	16	nd	na	na	na	na	8	2	nd	21	2	62	10	0	0	0	nd	10	67	23051	49	16	0.997874	5.29409	0.0795473	18.9323	0.94718	23.583	307.176	238
209	GTGTTGTCGTGC	CCGGACTACHVGGGTWTCTAAT		na	3	Barn	water	16	nd	na	na	na	na	8	1	nd	8	1	55	9	0	0	0	nd	9	68	14338	32	18	0.997781	3.62991	0.0350118	4.51652	0.778591	16.8972	155.105	129
210	CCACAGATCGAT	CCGGACTACHVGGGTWTCTAAT		na	3	Barn	water	16	nd	na	na	na	na	2	3	1	2	1	50	9	0	0	0	9	9	69	41592	50	13	0.998816	3.18872	0.0255503	3.67924	0.728205	17.8301	231.5	144
211	TATCGACACAAG	CCGGACTACHVGGGTWTCTAAT		na	3	Barn	water	16	nd	na	na	na	na	2	3	2	15	2	57	10	0	0	0	11	10	70	23327	57	26	0.997555	5.28119	0.0682364	17.9462	0.944278	24.5775	322.111	263
212	GATTCCGGCTCA	CCGGACTACHVGGGTWTCTAAT		na	3	Barn	water	16	nd	na	na	na	na	2	2	nd	15	2	57	10	0	0	0	nd	10	71	21506	57	26	0.997349	5.26323	0.0655496	17.1084	0.941549	25.5713	320.111	261
213	CGTAATTGCCGC	CCGGACTACHVGGGTWTCTAAT		na	3	Barn	water	16	nd	na	na	na	na	2	1	nd	2	1	50	9	0	0	0	nd	9	72	20391	27	12	0.998673	4.95496	0.0746719	12.0222	0.91682	19.8589	188	161
214	GGTGACTAGTTC	CCGGACTACHVGGGTWTCTAAT		na	3	Barn	water	16	nd	na	na	na	na	3	1	nd	3	1	51	9	0	0	0	9	9	74	10498	33	12	0.996851	4.50405	0.0686104	9.60546	0.895892	17.2319	180.615	140
215	ATGGGTTCCGTC	CCGGACTACHVGGGTWTCTAAT		na	3	Barn	water	16	nd	na	na	na	na	3	2	nd	16	2	58	10	0	0	0	11	10	75	25433	56	34	0.997798	5.1963	0.0604135	15.8888	0.937062	25.9822	307	263
216	TAGGCATGCTTG	CCGGACTACHVGGGTWTCTAAT		na	3	Barn	water	16	nd	na	na	na	na	3	3	2	16	2	58	10	0	0	0	nd	10	76	17580	52	33	0.997042	5.51048	0.0870387	21.9337	0.954408	24.0572	291	252
217	AACTAGTTCAGG	CCGGACTACHVGGGTWTCTAAT		na	3	Barn	water	16	nd	na	na	na	na	3	3	1	3	1	51	9	0	0	0	nd	9	77	17838	41	7	0.997714	3.79338	0.036693	4.99025	0.799609	18.1331	238.5	136
218	ATTCTGCCGAAG	CCGGACTACHVGGGTWTCTAAT		na	3	Barn	water	16	nd	na	na	na	na	4	1	nd	4	1	52	9	0	0	0	9	9	78	18907	37	10	0.998052	3.30169	0.0333339	3.9334	0.745767	13.7269	178.545	118
219	AGCATGTCCCGT	CCGGACTACHVGGGTWTCTAAT		na	3	Barn	water	16	nd	na	na	na	na	4	2	nd	17	2	59	10	0	0	0	11	10	79	25259	58	30	0.997701	5.16002	0.0522032	14.0427	0.928788	25.9358	322.323	269
220	GTACGATATGAC	CCGGACTACHVGGGTWTCTAAT		na	3	Barn	water	16	nd	na	na	na	na	4	3	2	17	2	59	10	0	0	0	nd	10	80	2	3	0	0	1.58496	1	3	0.666667	1.35718	6	3
221	GTGGTGGTTTCC	CCGGACTACHVGGGTWTCTAAT		na	3	Barn	water	16	nd	na	na	na	na	4	3	1	4	1	52	9	0	0	0	nd	9	81	1	1	0	0	0	1	1	0	0.28777	1	1
222	TAGTATGCGCAA	CCGGACTACHVGGGTWTCTAAT		na	3	Barn	water	16	nd	na	na	na	na	5	1	nd	5	1	53	9	0	0	0	9	9	82	19324	30	10	0.998457	5.19153	0.0722075	13.0696	0.923486	18.6287	220.545	181
223	TGCGCTGAATGT	CCGGACTACHVGGGTWTCTAAT		na	3	Barn	water	16	nd	na	na	na	na	5	2	nd	18	2	60	10	0	0	0	11	10	83
224	ATGGCTGTCAGT	CCGGACTACHVGGGTWTCTAAT		na	3	Barn	water	16	nd	na	na	na	na	5	3	2	18	2	60	10	0	0	0	nd	10	84	20824	68	21	0.996744	5.52601	0.0887241	22.8021	0.956144	23.7699	360.545	257
225	GTTCTCTTCTCG	CCGGACTACHVGGGTWTCTAAT		na	3	Barn	water	16	nd	na	na	na	na	5	3	1	5	1	53	9	0	0	0	nd	9	85	15645	30	5	0.998084	3.95529	0.0429705	5.45725	0.816758	18.3856	199.5	127
226	CGTAAGATGCCT	CCGGACTACHVGGGTWTCTAAT		na	3	Barn	water	16	nd	na	na	na	na	7	1	nd	7	1	54	9	0	0	0	9	9	86	19335	28	6	0.998557	2.5143	0.0373275	3.02353	0.66926	13.758	135	81
227	GCGTTCTAGCTG	CCGGACTACHVGGGTWTCTAAT		na	3	Barn	water	16	nd	na	na	na	na	7	2	nd	20	2	61	10	0	0	0	11	10	87	22421	55	22	0.997582	5.22975	0.0643194	16.0799	0.93781	24.3923	314.565	250
228	GTTGTTCTGGGA	CCGGACTACHVGGGTWTCTAAT		na	3	Barn	water	16	nd	na	na	na	na	7	3	2	20	2	61	10	0	0	0	nd	10	88	16259	49	18	0.996988	5.27683	0.0791758	17.4978	0.94285	22.1882	282.895	221
229	GGACTTCCAGCT	CCGGACTACHVGGGTWTCTAAT		na	3	Barn	water	16	nd	na	na	na	na	7	3	1	7	1	54	9	0	0	0	nd	9	89	17789	30	15	0.998333	3.5291	0.0316881	3.96101	0.747539	15.5108	152.188	125
230	CTCACAACCGTG	CCGGACTACHVGGGTWTCTAAT		na	3	Barn	water	24	nd	na	na	na	na	1	1	nd	1	1	73	13	0	0	0	13	13	90	11020	32	3	0.997152	2.45413	0.043735	2.93024	0.658732	9.83096	191	67
231	CTGCTATTCCTC	CCGGACTACHVGGGTWTCTAAT		na	3	Barn	water	24	nd	na	na	na	na	1	2	nd	14	2	80	14	0	0	0	15	14	91	8819	24	9	0.997228	2.68179	0.0441028	3.44002	0.709304	11.2512	105.6	78
232	ATGTCACCGCTG	CCGGACTACHVGGGTWTCTAAT		na	3	Barn	water	24	nd	na	na	na	na	1	3	1	1	1	73	13	0	0	0	nd	13	92	24	8	2	0.666667	3.40311	0.671329	8.72727	0.885417	3.45084	22.3333	13
233	TGTAACGCCGAT	CCGGACTACHVGGGTWTCTAAT		na	3	Barn	water	24	nd	na	na	na	na	1	3	2	14	2	80	14	0	0	0	nd	14	93	14710	30	5	0.997961	4.28106	0.0687484	7.97482	0.874605	14.5602	188.5	116
234	AGCAGAACATCT	CCGGACTACHVGGGTWTCTAAT		na	3	Barn	water	24	nd	na	na	na	na	8	1	nd	8	1	79	13	0	0	0	13	13	94	12783	28	6	0.99781	2.76407	0.0584317	3.73963	0.732594	11.0309	118	64
235	TGGAGTAGGTGG	CCGGACTACHVGGGTWTCTAAT		na	3	Barn	water	24	nd	na	na	na	na	8	2	nd	21	2	86	14	0	0	0	15	14	95	15168	37	5	0.997544	2.46484	0.0334891	2.81308	0.644518	12.9843	195	84
236	TTGGCTCTATTC	CCGGACTACHVGGGTWTCTAAT		na	3	Barn	water	24	nd	na	na	na	na	8	3	1	8	1	79	13	0	0	0	nd	13	96	7508	28	9	0.996346	2.27195	0.0367305	2.46094	0.593652	11.3266	104.8	67
237	GATCCCACGTAC	CCGGACTACHVGGGTWTCTAAT		na	3	Barn	water	24	nd	na	na	na	na	8	3	2	21	2	86	14	0	0	0	nd	14	97	17498	58	21	0.996689	5.49123	0.0654438	17.9971	0.944435	27.6731	350.136	275
238	GTCGAATTTGCG	CCGGACTACHVGGGTWTCTAAT		na	3	Barn	water	24	nd	na	na	na	na	2	1	nd	2	1	74	13	0	0	0	13	13	98	19639	48	11	0.997578	2.96612	0.0326268	3.42582	0.708099	16.5112	199	105
239	GCATCAGAGTTA	CCGGACTACHVGGGTWTCTAAT		na	3	Barn	water	24	nd	na	na	na	na	2	2	nd	15	2	81	14	0	0	0	15	14	99	25777	37	16	0.99856	5.25114	0.11295	19.6533	0.949118	20.909	213.176	174
240	GTGGTCATCGTA	CCGGACTACHVGGGTWTCTAAT		na	3	Barn	water	24	nd	na	na	na	na	2	3	1	2	1	74	13	0	0	0	nd	13	100	18026	25	12	0.998613	5.32115	0.0893131	15.7191	0.936383	21.0282	199.077	176
241	CTGAAGGGCGAA	CCGGACTACHVGGGTWTCTAAT		na	3	Barn	water	24	nd	na	na	na	na	2	3	2	15	2	81	14	0	0	0	nd	14	101	29964	65	26	0.997829	5.24922	0.0421777	12.822	0.922009	28.7928	381.037	304
242	CGCTCACAGAAT	CCGGACTACHVGGGTWTCTAAT		na	3	Barn	water	24	nd	na	na	na	na	3	1	nd	3	1	75	13	0	0	0	13	13	102	18349	32	8	0.998253	3.28784	0.039697	4.12849	0.757781	16.053	159.111	104
243	ATTCGGTAGTGC	CCGGACTACHVGGGTWTCTAAT		na	3	Barn	water	24	nd	na	na	na	na	3	2	nd	16	2	82	14	0	0	0	15	14	103	19734	58	26	0.997062	4.47782	0.0230231	6.03205	0.834219	27.0668	323.222	262
244	CGAGCTGTTACC	CCGGACTACHVGGGTWTCTAAT		na	3	Barn	water	24	nd	na	na	na	na	3	3	1	3	1	75	13	0	0	0	nd	13	104	19171	36	14	0.998124	5.67614	0.0877857	19.4884	0.948687	22.9776	264	222
245	CAACACATGCTG	CCGGACTACHVGGGTWTCTAAT		na	3	Barn	water	24	nd	na	na	na	na	3	3	2	16	2	82	14	0	0	0	nd	14	105	30267	64	29	0.997883	5.15141	0.0334232	10.5283	0.905018	30.4825	382.2	315
246	ATTCTCTCACGT	CCGGACTACHVGGGTWTCTAAT		na	3	Barn	water	24	nd	na	na	na	na	4	1	nd	4	1	76	13	0	0	0	13	13	106	28659	39	26	0.998643	5.25429	0.0333585	10.3078	0.902986	31.0788	336.444	309
247	CGACTCTAAACG	CCGGACTACHVGGGTWTCTAAT		na	3	Barn	water	24	nd	na	na	na	na	4	2	nd	17	2	83	14	0	0	0	15	14	107	28152	72	35	0.997446	3.88868	0.0152098	4.16748	0.760047	25.8606	345	274
248	GTCTTCAGCAAG	CCGGACTACHVGGGTWTCTAAT		na	3	Barn	water	24	nd	na	na	na	na	4	3	1	4	1	76	13	0	0	0	nd	13	108	19124	38	15	0.998009	5.51264	0.091523	20.1351	0.950335	22.5192	263.938	220
249	CGGATAACCTCC	CCGGACTACHVGGGTWTCTAAT		na	3	Barn	water	24	nd	na	na	na	na	4	3	2	17	2	83	14	0	0	0	nd	14	109	27843	52	23	0.998132	5.32522	0.0524799	14.6944	0.931947	27.1923	335.25	280
250	AGGGTGACTTTA	CCGGACTACHVGGGTWTCTAAT		na	3	Barn	water	24	nd	na	na	na	na	6	1	nd	6	1	77	13	0	0	0	13	13	110	15384	40	6	0.997693	4.07405	0.0575816	7.37044	0.864323	16.0185	239.429	128
251	GACTTCATGCGA	CCGGACTACHVGGGTWTCTAAT		na	3	Barn	water	24	nd	na	na	na	na	6	2	nd	19	2	81	14	0	0	0	15	14	111	26818	52	19	0.998077	4.31206	0.0289639	7.03823	0.857919	24.3305	309.3	243
252	GCCTGTCTGCAA	CCGGACTACHVGGGTWTCTAAT		na	3	Barn	water	24	nd	na	na	na	na	6	3	1	6	1	77	13	0	0	0	nd	13	112	9303	28	5	0.997012	3.89998	0.0431433	5.13405	0.805222	15.3458	182	119
253	ACTGATGGCCTC	CCGGACTACHVGGGTWTCTAAT		na	3	Barn	water	24	nd	na	na	na	na	6	3	2	19	2	81	14	0	0	0	nd	14	113	29281	50	23	0.998291	4.8814	0.0434867	10.4803	0.904583	23.6746	292.042	241
254	TTCGATGCCGCA	CCGGACTACHVGGGTWTCTAAT		na	3	Barn	water	24	nd	na	na	na	na	7	1	nd	7	1	78	13	0	0	0	13	13	114	22104	60	26	0.997673	5.3631	0.0606241	16.9141	0.940878	26.9505	344.556	279
255	TGTGGCTCGTGT	CCGGACTACHVGGGTWTCTAAT		na	3	Barn	water	24	nd	na	na	na	na	7	2	nd	20	2	85	14	0	0	0	15	14	115	14976	28	9	0.998191	4.69645	0.0496337	7.84212	0.872483	18.3304	195.8	158
256	AACTTTCAGGAG	CCGGACTACHVGGGTWTCTAAT		na	3	Barn	water	24	nd	na	na	na	na	7	3	1	7	1	78	13	0	0	0	nd	13	116	32122	71	22	0.997794	5.46348	0.0604844	18.7502	0.946667	29.8878	418.043	310
257	TGCACGTGATAA	CCGGACTACHVGGGTWTCTAAT		na	3	Barn	water	24	nd	na	na	na	na	7	3	2	20	2	85	14	0	0	0	nd	14	117	22472	30	10	0.998673	5.5563	0.103903	21.3001	0.953052	21.9887	244.545	205
258	GTTCGGTGTCCA	CCGGACTACHVGGGTWTCTAAT		na	3	Barn	water	31	nd	na	na	na	na	1	1	nd	1	1	87	15	0	0	0	17	17	118	16301	33	16	0.998013	4.31092	0.0409376	6.18158	0.838229	18.5919	182.059	151
259	AAGACAGCTATC	CCGGACTACHVGGGTWTCTAAT		na	3	Barn	water	31	nd	na	na	na	na	1	2	nd	14	2	93	16	0	0	0	19	18	119	31432	58	31	0.998155	5.21359	0.0703561	18.6444	0.946364	27.4801	316.656	265
260	ATTGACCGGTCA	CCGGACTACHVGGGTWTCTAAT		na	3	Barn	water	31	nd	na	na	na	na	1	3	1	1	1	87	15	0	0	0	nd	17	120	21519	40	15	0.998158	5.34896	0.0874669	16.9686	0.941068	21.5834	242.75	194
261	TTCTCCATCACA	CCGGACTACHVGGGTWTCTAAT		na	3	Barn	water	31	nd	na	na	na	na	1	3	2	14	2	93	16	0	0	0	nd	18	121	35050	62	24	0.998231	4.78295	0.042729	10.725	0.90676	26.3214	326.64	251
262	CGTAGGTAGAGG	CCGGACTACHVGGGTWTCTAAT		na	3	Barn	water	31	nd	na	na	na	na	8	1	nd	8	1	92	15	0	0	0	17	17	122	12873	40	7	0.99693	4.9849	0.0480036	8.59265	0.883621	21.8865	276.5	179
263	ATTTAGGACGAC	CCGGACTACHVGGGTWTCTAAT		na	3	Barn	water	31	nd	na	na	na	na	8	2	nd	21	2	98	16	0	0	0	19	18	123	32716	59	23	0.998196	5.21921	0.0596838	16.5324	0.939513	27.5887	348.292	277
264	GGATAGCCAAGG	CCGGACTACHVGGGTWTCTAAT		na	3	Barn	water	31	nd	na	na	na	na	8	3	1	8	1	92	15	0	0	0	nd	17	124	13512	33	11	0.997572	4.52927	0.0474616	7.49894	0.866648	22.114	202	158
265	TGGTTGGTTACG	CCGGACTACHVGGGTWTCTAAT		na	3	Barn	water	31	nd	na	na	na	na	8	3	2	21	2	98	16	0	0	0	nd	18	125	18955	38	9	0.998009	4.68612	0.0487075	8.4264	0.881325	19.1633	243.3	173
266	GTCGTCCAAATG	CCGGACTACHVGGGTWTCTAAT		na	3	Barn	water	31	nd	na	na	na	na	2	1	nd	2	1	88	15	0	0	0	17	17	126	16501	29	8	0.998256	4.72546	0.0629574	9.44362	0.894108	18.4915	195.111	150
267	CAACGTGCTCCA	CCGGACTACHVGGGTWTCTAAT		na	3	Barn	water	31	nd	na	na	na	na	2	2	nd	15	2	94	16	0	0	0	19	18	127	23639	52	26	0.997802	5.51123	0.0666738	18.9354	0.947189	28.2802	333.111	284
268	TACACAAGTCGC	CCGGACTACHVGGGTWTCTAAT		na	3	Barn	water	31	nd	na	na	na	na	2	3	1	2	1	88	15	0	0	0	nd	17	128	20855	36	10	0.998275	5.71791	0.113636	24.9999	0.96	24.0697	277.273	220
269	GCGTCCATGAAT	CCGGACTACHVGGGTWTCTAAT		na	3	Barn	water	31	nd	na	na	na	na	2	3	2	15	2	94	16	0	0	0	nd	18	129	24556	64	34	0.997391	5.4144	0.0688428	19.5513	0.948853	29.1851	341.6	284
270	GTAATGCGTAAC	CCGGACTACHVGGGTWTCTAAT		na	3	Barn	water	31	nd	na	na	na	na	3	1	nd	3	1	89	15	0	0	0	17	17	130	24974	32	13	0.99873	5.01407	0.0625557	10.5719	0.90541	19.4418	204.429	169
271	GTCGCCGTACAT	CCGGACTACHVGGGTWTCTAAT		na	3	Barn	water	31	nd	na	na	na	na	3	2	nd	16	2	95	16	0	0	0	19	18	131	23621	56	29	0.997628	5.28379	0.0617973	16.7471	0.940288	27.1069	322.333	271
272	GGAATCCGATTA	CCGGACTACHVGGGTWTCTAAT		na	3	Barn	water	31	nd	na	na	na	na	3	3	1	3	1	89	15	0	0	0	nd	17	132	15724	29	12	0.998176	3.64581	0.0321627	4.47061	0.776317	17.5722	170.231	139
273	CACCCGATGGTT	CCGGACTACHVGGGTWTCTAAT		na	3	Barn	water	31	nd	na	na	na	na	3	3	2	16	2	95	16	0	0	0	nd	18	133	27829	64	25	0.997697	5.21436	0.0513028	14.4674	0.930879	27.3766	359.538	282
274	TTCTGAGAGGTA	CCGGACTACHVGGGTWTCTAAT		na	3	Barn	water	31	nd	na	na	na	na	4	1	nd	4	1	90	15	0	0	0	17	17	134	19972	40	16	0.998013	4.7738	0.0461489	8.35295	0.880282	20.7758	226.882	181
275	ATCCCTACGGAA	CCGGACTACHVGGGTWTCTAAT		na	3	Barn	water	31	nd	na	na	na	na	4	2	nd	17	2	96	16	0	0	0	19	18	135	31661	61	30	0.998073	4.57766	0.0317098	8.91045	0.887772	27.2708	340.032	281
276	GGTTCCATTAGG	CCGGACTACHVGGGTWTCTAAT		na	3	Barn	water	31	nd	na	na	na	na	4	3	1	4	1	90	15	0	0	0	nd	17	136	20527	56	10	0.997272	5.1434	0.0617395	13.8914	0.928013	24.074	365	225
277	GTGTTCCCAGAA	CCGGACTACHVGGGTWTCTAAT		na	3	Barn	water	31	nd	na	na	na	na	4	3	2	17	2	96	16	0	0	0	nd	18	137	26911	47	27	0.998252	5.05511	0.0546119	13.7622	0.927337	26.0898	290.607	252
278	CCGAGGTATAAT	CCGGACTACHVGGGTWTCTAAT		na	3	Barn	water	31	nd	na	na	na	na	6	1	nd	6	1	91	15	0	0	0	17	17	138	27224	37	8	0.998645	5.51428	0.0978243	19.3692	0.948372	21.9359	272	198
279	AGCGTAATTAGC	CCGGACTACHVGGGTWTCTAAT		na	3	Barn	water	31	nd	na	na	na	na	6	2	nd	19	2	97	16	0	0	0	19	18	139	19998	57	24	0.997363	5.45497	0.0696647	18.1128	0.94479	26.4014	323.84	260
280	CTCGTGAATGAC	CCGGACTACHVGGGTWTCTAAT		na	3	Barn	water	31	nd	na	na	na	na	6	3	1	6	1	91	15	0	0	0	nd	17	140	19756	37	15	0.998126	5.48804	0.0750934	16.5957	0.939743	24.0012	262.625	221
281	AGGTGAGTTCTA	CCGGACTACHVGGGTWTCTAAT		na	3	Barn	water	31	nd	na	na	na	na	6	3	2	19	2	97	16	0	0	0	nd	18	141	24420	64	24	0.997379	4.59352	0.0550983	12.5073	0.920047	25.8942	307.64	227
282	CCTGTCCTATCT	CCGGACTACHVGGGTWTCTAAT		na	4	Barn	water	1	nd	na	na	na	na	9	4	nd	9	1	1	1	0	0	0	2	1	142	15896	25	8	0.998442	3.47803	0.0355648	3.87656	0.742039	13.9177	142.333	109
283	GGTTTAACACGC	CCGGACTACHVGGGTWTCTAAT		na	4	Barn	water	1	nd	na	na	na	na	9	4	nd	9	1	1	1	0	0	0	2	1	143	15921	27	12	0.998317	4.07463	0.0406576	5.77338	0.826791	18.1469	169	142
284	AGACAGTAGGAG	CCGGACTACHVGGGTWTCTAAT		na	4	Barn	water	1	nd	na	na	na	na	9	4	nd	9	1	1	1	0	0	0	2	1	144	16686	50	16	0.997034	4.16862	0.0399502	7.11114	0.859376	20.2543	250.059	178
285	GCCACGACTTAC	CCGGACTACHVGGGTWTCTAAT		na	4	Barn	water	1	nd	na	na	na	na	9	4	nd	9	1	1	1	0	0	0	2	1	145	17343	27	8	0.998433	4.03663	0.042058	5.42548	0.815685	16.4682	168	129
286	ATTGTTCCTACC	CCGGACTACHVGGGTWTCTAAT		na	4	Barn	water	1	nd	na	na	na	na	9	5	nd	22	2	6	2	0	0	0	4	2	146	28277	56	26	0.998019	2.78482	0.0158196	3.02155	0.669044	19.4199	248.037	191
287	GCCGTAAACTTG	CCGGACTACHVGGGTWTCTAAT		na	4	Barn	water	1	nd	na	na	na	na	9	5	nd	22	2	6	2	0	0	0	4	2	147	17519	38	18	0.997831	3.80565	0.0288848	5.11262	0.804405	17.7323	214	177
288	GCAGATTTCCAG	CCGGACTACHVGGGTWTCTAAT		na	4	Barn	water	1	nd	na	na	na	na	9	5	nd	22	2	6	2	0	0	0	4	2	148	22285	44	19	0.998025	3.72586	0.0289157	5.37831	0.814068	18.5263	233.3	186
289	AGATGATCAGTC	CCGGACTACHVGGGTWTCTAAT		na	4	Barn	water	1	nd	na	na	na	na	9	5	nd	22	2	6	2	0	0	0	4	2	149	26088	38	13	0.998544	2.10669	0.0174809	2.11519	0.52723	14.4722	171.214	121
290	GAGACGTGTTCT	CCGGACTACHVGGGTWTCTAAT		na	4	Barn	water	1	nd	na	na	na	na	10	5	nd	23	2	7	2	0	0	0	4	2	150	30527	38	20	0.998754	3.78915	0.0389762	7.32752	0.863528	18.837	221.476	188
291	TATCACCGGCAC	CCGGACTACHVGGGTWTCTAAT		na	4	Barn	water	1	nd	na	na	na	na	10	5	nd	23	2	7	2	0	0	0	4	2	151	18249	48	24	0.997369	3.59263	0.0325626	5.53564	0.819352	17.199	215.12	170
292	TATGCCAGAGAT	CCGGACTACHVGGGTWTCTAAT		na	4	Barn	water	1	nd	na	na	na	na	10	5	nd	23	2	7	2	0	0	0	4	2	152	24328	39	23	0.998396	3.61074	0.0351222	5.0576	0.802278	14.2546	174.875	144
293	AGGTCCAAATCA	CCGGACTACHVGGGTWTCTAAT		na	4	Barn	water	1	nd	na	na	na	na	10	5	nd	23	2	7	2	0	0	0	4	2	153	16233	34	7	0.997962	3.71439	0.0466641	5.22638	0.808663	17.0767	182.125	112
294	ACCGTGCTCACA	CCGGACTACHVGGGTWTCTAAT		na	4	Barn	water	1	nd	na	na	na	na	11	5	nd	24	2	8	2	0	0	0	4	2	154	19834	30	15	0.998488	4.2613	0.0558079	9.878	0.898765	18.7635	204.188	177
295	CTCCCTTTGTGT	CCGGACTACHVGGGTWTCTAAT		na	4	Barn	water	1	nd	na	na	na	na	11	5	nd	24	2	8	2	0	0	0	4	2	155	26702	39	13	0.998538	3.32142	0.0307935	4.40347	0.772906	14.107	195.929	143
296	AGCTGCACCTAA	CCGGACTACHVGGGTWTCTAAT		na	4	Barn	water	1	nd	na	na	na	na	11	5	nd	24	2	8	2	0	0	0	4	2	156	12413	25	4	0.998005	2.91468	0.0479969	3.74376	0.732889	10.5691	138	78
297	CCTTGACCGATG	CCGGACTACHVGGGTWTCTAAT		na	4	Barn	water	1	nd	na	na	na	na	11	5	nd	24	2	8	2	0	0	0	4	2	157	25219	51	14	0.997978	1.78422	0.0144548	1.87913	0.467839	14.5778	215	130
298	CTATCATCCTCA	CCGGACTACHVGGGTWTCTAAT		na	4	Barn	water	1	nd	na	na	na	na	12	4	nd	12	1	4	1	0	0	0	2	1	158	21619	40	12	0.998157	4.72293	0.0676688	10.421	0.90404	18.1849	214	154
299	ACTCTAGCCGGT	CCGGACTACHVGGGTWTCTAAT		na	4	Barn	water	1	nd	na	na	na	na	12	4	nd	12	1	4	1	0	0	0	2	1	159	16764	46	6	0.997257	3.66953	0.0303691	4.28204	0.766466	16.7996	288.857	141
300	CGATAGGCCTTA	CCGGACTACHVGGGTWTCTAAT		na	4	Barn	water	1	nd	na	na	na	na	12	4	nd	12	1	4	1	0	0	0	2	1	160	14318	28	8	0.99805	3.85116	0.0671541	7.45411	0.865846	15.6312	153	111
301	AATGACCTCGTG	CCGGACTACHVGGGTWTCTAAT		na	4	Barn	water	1	nd	na	na	na	na	12	4	nd	12	1	4	1	0	0	0	2	1	161	20532	44	9	0.997879	3.28123	0.0276331	3.53703	0.717277	17.1775	222.6	128
302	CTTAGGCATGTG	CCGGACTACHVGGGTWTCTAAT		na	4	Barn	water	1	nd	na	na	na	na	12	5	nd	25	2	9	2	0	0	0	4	2	162	31373	57	17	0.998184	3.26679	0.0200942	4.03893	0.752409	19.4855	289.667	201
303	CCAGATATAGCA	CCGGACTACHVGGGTWTCTAAT		na	4	Barn	water	1	nd	na	na	na	na	12	5	nd	25	2	9	2	0	0	0	4	2	163	26841	43	18	0.998398	3.49308	0.026476	4.50092	0.777823	16.6488	217.526	170
304	GAGAGTCCACTT	CCGGACTACHVGGGTWTCTAAT		na	4	Barn	water	1	nd	na	na	na	na	12	5	nd	25	2	9	2	0	0	0	4	2	164	26632	39	20	0.998536	3.44753	0.0269844	4.39846	0.772648	15.9973	198.286	163
305	GAACGGGACGTA	CCGGACTACHVGGGTWTCTAAT		na	4	Barn	water	1	nd	na	na	na	na	12	5	nd	25	2	9	2	0	0	0	4	2	165	26344	45	14	0.998291	2.94018	0.0289451	4.45754	0.775661	16.5856	220	154
306	ACGTGTAGGCTT	CCGGACTACHVGGGTWTCTAAT		na	4	Barn	water	1	nd	na	na	na	na	13	4	nd	13	1	5	1	0	0	0	2	1	166	19809	36	8	0.998183	3.80156	0.036908	4.90877	0.796283	16.9224	203	133
307	GGTCTCCTACAG	CCGGACTACHVGGGTWTCTAAT		na	4	Barn	water	1	nd	na	na	na	na	13	4	nd	13	1	5	1	0	0	0	2	1	167	18544	30	11	0.998383	5.2998	0.0639269	12.3379	0.918949	22.0672	229.25	193
308	ACTGACTTAAGG	CCGGACTACHVGGGTWTCTAAT		na	4	Barn	water	1	nd	na	na	na	na	13	4	nd	13	1	5	1	0	0	0	2	1	168	17540	32	16	0.998174	4.84909	0.0681353	11.3786	0.912116	20.4452	196.176	167
309	GATGCTGCCGTT	CCGGACTACHVGGGTWTCTAAT		na	4	Barn	water	1	nd	na	na	na	na	13	4	nd	13	1	5	1	0	0	0	2	1	169	16787	30	7	0.998222	2.6171	0.0447523	3.44593	0.709803	11.1266	131.375	77
310	TTCCTAGGCCAG	CCGGACTACHVGGGTWTCTAAT		na	4	Barn	water	1	nd	na	na	na	na	13	5	nd	26	2	10	2	0	0	0	4	2	170	27321	51	10	0.998133	3.43514	0.0381434	5.79779	0.827521	13.9064	267.909	152
311	ATTAAGCCTGGA	CCGGACTACHVGGGTWTCTAAT		na	4	Barn	water	1	nd	na	na	na	na	13	5	nd	26	2	10	2	0	0	0	4	2	171	23478	36	20	0.998466	3.90546	0.032749	5.96032	0.832224	17.8194	212	182
312	TGGCTTTCTATC	CCGGACTACHVGGGTWTCTAAT		na	4	Barn	water	1	nd	na	na	na	na	13	5	nd	26	2	10	2	0	0	0	4	2	172	26501	20	15	0.999245	4.0534	0.0460729	8.01668	0.87526	16.6905	185.875	174
313	ACAGCTCAAACA	CCGGACTACHVGGGTWTCTAAT		na	4	Barn	water	1	nd	na	na	na	na	13	5	nd	26	2	10	2	0	0	0	4	2	173	27301	34	31	0.998755	3.24839	0.0278543	5.09734	0.803819	18.8818	200.531	183
314	GAGCGTATCCAT	CCGGACTACHVGGGTWTCTAAT		nd	4	Barn	duck	5	nd	na	na	na	na	nd	4	1	0	0	0	0	1	1	1	0	3	174	11640	29	12	0.997502	2.81423	0.0272263	2.5865	0.613377	12.6759	126.231	95
315	ATGGGCGAATGG	CCGGACTACHVGGGTWTCTAAT		nd	4	Barn	duck	5	nd	na	na	na	na	nd	4	1	0	0	0	0	1	1	1	0	3	175	18966	44	12	0.99768	2.45975	0.0241383	2.65521	0.623383	15.6882	182.769	110
316	GATCTCTGGGTA	CCGGACTACHVGGGTWTCTAAT		nd	4	Barn	duck	5	nd	na	na	na	na	nd	4	1	0	0	0	0	1	1	1	0	3	176	15205	35	10	0.997654	3.63846	0.0462927	5.41625	0.81537	14.7895	171.091	117
317	CATCATACGGGT	CCGGACTACHVGGGTWTCTAAT		nd	4	Barn	duck	5	nd	na	na	na	na	nd	4	2	0	0	0	0	1	1	1	0	3	177	16073	34	9	0.997885	3.81667	0.0703341	7.17408	0.860609	16.2148	158.1	102
318	TACGGATTATGG	CCGGACTACHVGGGTWTCTAAT		nd	4	Barn	duck	5	nd	na	na	na	na	nd	4	2	0	0	0	0	1	1	1	0	3	178	16945	48	14	0.997165	3.67669	0.0594165	7.30823	0.863168	17.1428	198.2	123
319	ATAGCGAACTCA	CCGGACTACHVGGGTWTCTAAT		nd	4	Barn	duck	5	nd	na	na	na	na	nd	4	2	0	0	0	0	1	1	1	0	3	179	16140	38	12	0.997643	3.62356	0.0500385	5.90454	0.830639	15.3659	172.077	118
320	TAACGCTGTGTG	CCGGACTACHVGGGTWTCTAAT		nd	4	Barn	duck	5	nd	na	na	na	na	nd	4	3	0	0	0	0	1	1	1	0	3	180	15290	37	13	0.99758	3.60086	0.0444817	5.3378	0.812657	15.6552	167.571	120
321	AACCAAACTCGA	CCGGACTACHVGGGTWTCTAAT		nd	4	Barn	duck	5	nd	na	na	na	na	nd	4	3	0	0	0	0	1	1	1	0	3	181	16619	50	7	0.996991	3.68434	0.0692633	7.34191	0.863796	15.1992	259.125	106
322	GCCGTCTCGTAA	CCGGACTACHVGGGTWTCTAAT		nd	4	Barn	duck	5	nd	na	na	na	na	nd	4	3	0	0	0	0	1	1	1	0	3	182	7255	21	9	0.997105	3.08257	0.0790598	4.82265	0.792645	9.83954	82	61
323	CTGGGTATCTCG	CCGGACTACHVGGGTWTCTAAT		nd	4	Barn	duck	5	nd	na	na	na	na	nd	4	4	0	0	0	0	1	1	1	0	3	183	11618	70	20	0.993976	3.93845	0.0580472	8.41685	0.881191	19.9079	260	145
324	GACTACCCGTTG	CCGGACTACHVGGGTWTCTAAT		nd	4	Barn	duck	5	nd	na	na	na	na	nd	4	4	0	0	0	0	1	1	1	0	3	184	12252	49	16	0.996001	3.6559	0.0523857	6.07674	0.835438	15.9993	185.176	116
325	GCGTTGCAAACT	CCGGACTACHVGGGTWTCTAAT		nd	4	Barn	duck	5	nd	na	na	na	na	nd	4	4	0	0	0	0	1	1	1	0	3	185	16796	30	10	0.998213	5.46244	0.124294	21.8758	0.954287	21.3964	215.545	176
326	AACCGCATAAGT	CCGGACTACHVGGGTWTCTAAT		nd	4	Barn	duck	5	nd	na	na	na	na	nd	5	1	0	0	0	0	1	2	2	0	4	186	12328	39	13	0.996836	4.17344	0.0799021	9.02894	0.889245	15.7538	165.929	113
327	ACCTTACACCTT	CCGGACTACHVGGGTWTCTAAT		nd	4	Barn	duck	5	nd	na	na	na	na	nd	5	1	0	0	0	0	1	2	2	0	4	187	17610	29	16	0.998353	3.0185	0.0393526	3.73849	0.732513	12.9631	118.882	95
328	GTAGGTGCTTAC	CCGGACTACHVGGGTWTCTAAT		nd	4	Barn	duck	5	nd	na	na	na	na	nd	5	1	0	0	0	0	1	2	2	0	4	188	9285	35	15	0.996231	4.4066	0.145173	14.2269	0.929711	13.5227	135.188	98
329	CGCATTTGGATG	CCGGACTACHVGGGTWTCTAAT		nd	4	Barn	duck	5	nd	na	na	na	na	nd	5	2	0	0	0	0	1	2	2	0	4	189	10156	38	6	0.996258	3.10658	0.0318009	3.30729	0.697638	15.4183	204.429	104
330	ATAACATGTGCG	CCGGACTACHVGGGTWTCTAAT		nd	4	Barn	duck	5	nd	na	na	na	na	nd	5	2	0	0	0	0	1	2	2	0	4	190	17472	45	14	0.997424	3.5124	0.0506534	6.43298	0.844551	18.1112	193	127
331	CTTGAGAAATCG	CCGGACTACHVGGGTWTCTAAT		nd	4	Barn	duck	5	nd	na	na	na	na	nd	5	2	0	0	0	0	1	2	2	0	4	191	13646	56	19	0.995896	4.13534	0.0790202	10.9838	0.908957	19.216	216	139
332	CTACACAGCACA	CCGGACTACHVGGGTWTCTAAT		nd	4	Barn	duck	5	nd	na	na	na	na	nd	5	3	0	0	0	0	1	2	2	0	4	192	15797	39	7	0.997531	3.26741	0.0683869	6.63353	0.849251	11.9519	189.625	97
333	GAAATGCTACGT	CCGGACTACHVGGGTWTCTAAT		nd	4	Barn	duck	5	nd	na	na	na	na	nd	5	3	0	0	0	0	1	2	2	0	4	193	17959	24	4	0.998666	4.42441	0.0773987	10.3714	0.903581	18.5242	189.2	134
334	TCTGAGGTTGCC	CCGGACTACHVGGGTWTCTAAT		nd	4	Barn	duck	5	nd	na	na	na	na	nd	5	3	0	0	0	0	1	2	2	0	4	194	74	15	10	0.797297	4.56121	0.538129	17.2201	0.941928	6.98862	41.5455	32
335	GATCATTCTCTC	CCGGACTACHVGGGTWTCTAAT		nd	4	Barn	duck	5	nd	na	na	na	na	nd	5	4	0	0	0	0	1	2	2	0	4	195	26248	64	18	0.997562	3.46788	0.0289672	4.43198	0.774367	20.9606	259.105	153
336	AGACATACCGTA	CCGGACTACHVGGGTWTCTAAT		nd	4	Barn	duck	5	nd	na	na	na	na	nd	5	4	0	0	0	0	1	2	2	0	4	196	25442	64	19	0.997484	4.09675	0.0718418	11.0636	0.909614	18.9298	254.8	154
337	GATCCTCATGCG	CCGGACTACHVGGGTWTCTAAT		nd	4	Barn	duck	5	nd	na	na	na	na	nd	5	4	0	0	0	0	1	2	2	0	4	197	13	6	2	0.6	2.86625	0.641026	5.76923	0.826667	2.59829	14	9
338	ATTATCGTCCCT	CCGGACTACHVGGGTWTCTAAT		na	4	Barn	water	7	nd	na	na	na	na	9	4	nd	9	1	25	5	0	0	0	6	1	198	15863	37	13	0.997687	4.59442	0.0417287	7.5529	0.867601	19.5826	228.571	181
339	CCAGACCGCTAT	CCGGACTACHVGGGTWTCTAAT		na	4	Barn	water	7	nd	na	na	na	na	9	4	nd	9	1	25	5	0	0	0	6	1	199	19933	33	8	0.998355	3.60148	0.0422337	4.85688	0.794106	16.0491	173.667	115
340	AGCTCTAGAAAC	CCGGACTACHVGGGTWTCTAAT		na	4	Barn	water	7	nd	na	na	na	na	9	4	nd	9	1	25	5	0	0	0	6	1	200	31325	41	3	0.998697	3.35711	0.0416301	4.45442	0.775504	15.6629	312	107
341	TCCATCGACGTG	CCGGACTACHVGGGTWTCTAAT		na	4	Barn	water	7	nd	na	na	na	na	9	4	nd	9	1	25	5	0	0	0	6	1	201	19998	33	11	0.998351	4.57579	0.0553412	8.52254	0.882664	20.1097	198	154
342	CGATGTGTGGTT	CCGGACTACHVGGGTWTCTAAT		na	4	Barn	water	7	nd	na	na	na	na	9	5	nd	22	2	30	6	0	0	0	8	2	202	35133	58	24	0.998348	4.96211	0.0672271	16.4034	0.939037	24.6838	310.12	244
343	GCGAAGTTGGGA	CCGGACTACHVGGGTWTCTAAT		na	4	Barn	water	7	nd	na	na	na	na	9	5	nd	22	2	30	6	0	0	0	8	2	203	29351	73	30	0.997512	4.57932	0.0508182	12.3488	0.919021	23.5159	327.774	243
344	GCATTCGGCGTT	CCGGACTACHVGGGTWTCTAAT		na	4	Barn	water	7	nd	na	na	na	na	9	5	nd	22	2	30	6	0	0	0	8	2	204	57953	56	19	0.999034	2.42908	0.0153993	2.75648	0.637218	19.7846	256	179
345	CGCCATTGTGCA	CCGGACTACHVGGGTWTCTAAT		na	4	Barn	water	7	nd	na	na	na	na	9	5	nd	22	2	30	6	0	0	0	8	2	205	1	1	0	0	0	1	1	0	0.45913	1	1
346	TCCAACTGCAGA	CCGGACTACHVGGGTWTCTAAT		na	4	Barn	water	7	nd	na	na	na	na	10	5	nd	23	2	31	6	0	0	0	8	2	206	33587	67	19	0.998005	4.57841	0.0479388	11.4094	0.912353	23.8762	348.55	238
347	TAAAGACCCGTA	CCGGACTACHVGGGTWTCTAAT		na	4	Barn	water	7	nd	na	na	na	na	10	5	nd	23	2	31	6	0	0	0	8	2	207	7728	28	9	0.996379	4.5171	0.0827459	11.3362	0.911787	16.9247	174.8	137
348	TGTATCTTCACC	CCGGACTACHVGGGTWTCTAAT		na	4	Barn	water	7	nd	na	na	na	na	10	5	nd	23	2	31	6	0	0	0	8	2	208	33866	59	29	0.998257	4.31486	0.0471238	10.0374	0.900372	22.4479	270.033	213
349	GACTGACTCGTC	CCGGACTACHVGGGTWTCTAAT		na	4	Barn	water	7	nd	na	na	na	na	10	5	nd	23	2	31	6	0	0	0	8	2	209	23455	45	19	0.998082	3.05674	0.028673	4.07157	0.754394	16.2987	191.5	142
350	TCGTGGATAGCT	CCGGACTACHVGGGTWTCTAAT		na	4	Barn	water	7	nd	na	na	na	na	11	5	nd	24	2	32	6	0	0	0	8	2	210	34526	67	28	0.998059	5.08637	0.0623393	17.3303	0.942298	26.6386	354.241	278
351	GACGCACTAACT	CCGGACTACHVGGGTWTCTAAT		na	4	Barn	water	7	nd	na	na	na	na	11	5	nd	24	2	32	6	0	0	0	8	2	211	28943	52	22	0.998319	4.55091	0.0586497	12.4337	0.919574	20.7012	269.652	212
352	GGCGATTTACGT	CCGGACTACHVGGGTWTCTAAT		na	4	Barn	water	7	nd	na	na	na	na	11	5	nd	24	2	32	6	0	0	0	8	2	212	39906	45	22	0.998872	3.53438	0.0359197	6.42963	0.84447	19.9317	222.043	179
353	TAAGGCATCGCT	CCGGACTACHVGGGTWTCTAAT		na	4	Barn	water	7	nd	na	na	na	na	11	5	nd	24	2	32	6	0	0	0	8	2	213	29213	59	19	0.99798	4.31284	0.0469524	9.43744	0.894039	20.264	286.55	201
354	ACCCATACAGCC	CCGGACTACHVGGGTWTCTAAT		na	4	Barn	water	7	nd	na	na	na	na	12	4	nd	12	1	28	5	0	0	0	6	1	214	18552	37	8	0.997999	2.7425	0.0258408	3.04922	0.672047	15.8783	192	118
355	CGCACTACGCAT	CCGGACTACHVGGGTWTCTAAT		na	4	Barn	water	7	nd	na	na	na	na	12	4	nd	12	1	28	5	0	0	0	6	1	215	13429	22	7	0.998384	2.81944	0.0480059	3.55244	0.718503	11.5954	102.875	74
356	CAGTCGTTAAGA	CCGGACTACHVGGGTWTCTAAT		na	4	Barn	water	7	nd	na	na	na	na	12	4	nd	12	1	28	5	0	0	0	6	1	216	15556	32	11	0.997966	2.95329	0.0340913	3.61368	0.723273	14.3554	147.333	106
357	CTACGAAAGCCT	CCGGACTACHVGGGTWTCTAAT		na	4	Barn	water	7	nd	na	na	na	na	12	4	nd	12	1	28	5	0	0	0	6	1	217	35	14	4	0.6	4.26458	0.762765	16.7808	0.940408	4.55636	40.2	22
358	ATAATTGCCGAG	CCGGACTACHVGGGTWTCTAAT		na	4	Barn	water	7	nd	na	na	na	na	12	5	nd	25	2	33	6	0	0	0	8	2	218	29665	59	23	0.998011	4.76084	0.0600689	14.1162	0.929159	23.6493	306.292	235
359	GGCATGTTATCG	CCGGACTACHVGGGTWTCTAAT		na	4	Barn	water	7	nd	na	na	na	na	12	5	nd	25	2	33	6	0	0	0	8	2	219	22941	64	24	0.997209	4.48475	0.0480416	10.4731	0.904517	22.732	298.64	218
360	AGGCACAGTAGG	CCGGACTACHVGGGTWTCTAAT		na	4	Barn	water	7	nd	na	na	na	na	12	5	nd	25	2	33	6	0	0	0	8	2	220	21793	56	16	0.99743	4.15664	0.0500135	8.95242	0.888298	18.4175	269.588	179
361	CTACTTACATCC	CCGGACTACHVGGGTWTCTAAT		na	4	Barn	water	7	nd	na	na	na	na	12	5	nd	25	2	33	6	0	0	0	8	2	221	26252	42	17	0.998399	4.1077	0.046625	8.25262	0.878826	17.7376	224.833	177
362	CTCTTCTGATCA	CCGGACTACHVGGGTWTCTAAT		na	4	Barn	water	7	nd	na	na	na	na	13	4	nd	13	1	29	5	0	0	0	6	1	222	21711	43	5	0.998057	3.40787	0.031885	4.24071	0.76419	17.116	283.5	133
363	ATGCTAACCACG	CCGGACTACHVGGGTWTCTAAT		na	4	Barn	water	7	nd	na	na	na	na	13	4	nd	13	1	29	5	0	0	0	6	1	223	20409	31	12	0.998485	4.17501	0.0383699	5.94734	0.831858	19.9892	190.769	155
364	ACCAATCTCGGC	CCGGACTACHVGGGTWTCTAAT		na	4	Barn	water	7	nd	na	na	na	na	13	4	nd	13	1	29	5	0	0	0	6	1	224	18640	23	9	0.998794	2.73317	0.0382098	3.32425	0.69918	11.8028	112.3	87
365	TATCCAAGCGCA	CCGGACTACHVGGGTWTCTAAT		na	4	Barn	water	7	nd	na	na	na	na	13	4	nd	13	1	29	5	0	0	0	6	1	225	24043	44	6	0.998191	2.30684	0.0185904	2.34238	0.573085	15.7487	261.143	126
366	GTACTGAAGATC	CCGGACTACHVGGGTWTCTAAT		na	4	Barn	water	7	nd	na	na	na	na	13	5	nd	26	2	34	6	0	0	0	8	2	226	23849	44	17	0.998155	4.61326	0.0786899	13.5347	0.926116	16.9123	224.556	172
367	TCGCCGTGTACA	CCGGACTACHVGGGTWTCTAAT		na	4	Barn	water	7	nd	na	na	na	na	13	5	nd	26	2	34	6	0	0	0	8	2	227	19194	49	20	0.997447	4.57819	0.0565441	10.7434	0.906919	18.0139	246	190
368	AACTGCGATATG	CCGGACTACHVGGGTWTCTAAT		na	4	Barn	water	7	nd	na	na	na	na	13	5	nd	26	2	34	6	0	0	0	8	2	228	21205	61	24	0.997123	4.54049	0.0472857	9.64628	0.896333	20.7772	277.2	204
369	CTTCCAACTCAT	CCGGACTACHVGGGTWTCTAAT		na	4	Barn	water	7	nd	na	na	na	na	13	5	nd	26	2	34	6	0	0	0	8	2	229	53322	59	23	0.998893	4.87078	0.0685567	16.2479	0.938454	22.4817	308.292	237
370	GAGATCGCCTAT	CCGGACTACHVGGGTWTCTAAT		na	4	Barn	water	21	nd	na	na	na	na	9	4	nd	9	1	63	11	0	0	0	10	9	230	19029	37	14	0.998066	3.79609	0.0370945	5.86093	0.829379	19.1011	202.4	158
371	TGTACATCGCCG	CCGGACTACHVGGGTWTCTAAT		na	4	Barn	water	21	nd	na	na	na	na	9	4	nd	9	1	63	11	0	0	0	10	9	231	16780	37	15	0.997811	3.80459	0.0473439	6.34408	0.842373	17.4048	175.625	134
372	TGTTAAGCAGCA	CCGGACTACHVGGGTWTCTAAT		na	4	Barn	water	21	nd	na	na	na	na	9	4	nd	9	1	63	11	0	0	0	10	9	232	16534	32	15	0.998064	5.0616	0.0402848	9.38635	0.893462	25.4653	264	233
373	ACGGCGTTATGT	CCGGACTACHVGGGTWTCTAAT		na	4	Barn	water	21	nd	na	na	na	na	9	4	nd	9	1	63	11	0	0	0	10	9	233	22723	48	11	0.997888	3.17245	0.0327207	4.45001	0.775282	18.2557	230	136
374	ACTTTGCTTTGC	CCGGACTACHVGGGTWTCTAAT		na	4	Barn	water	21	nd	na	na	na	na	9	5	nd	22	2	68	12	0	0	0	12	10	234	34494	28	18	0.999187	6.10376	0.0995322	34.04	0.970623	35.2195	361.895	342
375	CAAAGCGGTATT	CCGGACTACHVGGGTWTCTAAT		na	4	Barn	water	21	nd	na	na	na	na	9	5	nd	22	2	68	12	0	0	0	12	10	235	24635	31	12	0.998744	5.73678	0.0849669	22.5162	0.955588	28.3203	300.769	265
376	CGAAACTACGTA	CCGGACTACHVGGGTWTCTAAT		na	4	Barn	water	21	nd	na	na	na	na	9	5	nd	22	2	68	12	0	0	0	12	10	236	27245	49	15	0.998201	5.88064	0.0684003	21.2725	0.952991	32.6873	384.5	311
377	GAGGACCAGCAA	CCGGACTACHVGGGTWTCTAAT		na	4	Barn	water	21	nd	na	na	na	na	9	5	nd	22	2	68	12	0	0	0	12	10	237	19930	35	6	0.998247	4.25598	0.0506863	7.40019	0.864868	19.6912	231	146
378	AATAGCATGTCG	CCGGACTACHVGGGTWTCTAAT		na	4	Barn	water	21	nd	na	na	na	na	10	5	nd	23	2	69	12	0	0	0	12	10	238	33714	55	27	0.99837	6.23766	0.101273	36.9646	0.972947	37.7095	418.036	365
379	CGGAGTAATCCT	CCGGACTACHVGGGTWTCTAAT		na	4	Barn	water	21	nd	na	na	na	na	10	5	nd	23	2	69	12	0	0	0	12	10	239	29970	35	15	0.998832	6.33916	0.141577	42.7562	0.976612	32.8293	339.188	302
380	CTGTGTCCATGG	CCGGACTACHVGGGTWTCTAAT		na	4	Barn	water	21	nd	na	na	na	na	10	5	nd	23	2	69	12	0	0	0	12	10	240	17659	42	17	0.997621	5.85884	0.0903488	23.9424	0.958233	29.9645	312.833	265
381	CTTCGCGGATGT	CCGGACTACHVGGGTWTCTAAT		na	4	Barn	water	21	nd	na	na	na	na	10	5	nd	23	2	69	12	0	0	0	12	10	241	39927	39	11	0.999023	5.95389	0.105543	28.3912	0.964778	27.8898	330.75	269
382	ATAGGCTGTAGT	CCGGACTACHVGGGTWTCTAAT		na	4	Barn	water	21	nd	na	na	na	na	11	5	nd	24	2	70	12	0	0	0	12	10	242	40	22	6	0.463415	4.75377	0.789202	23.6761	0.957763	8.03935	63	30
383	TGTGTAGCCATG	CCGGACTACHVGGGTWTCTAAT		na	4	Barn	water	21	nd	na	na	na	na	11	5	nd	24	2	70	12	0	0	0	12	10	243	18634	40	18	0.997861	6.09465	0.11502	31.9757	0.968726	30.9389	319.053	278
384	AAGGGCGCTGAA	CCGGACTACHVGGGTWTCTAAT		na	4	Barn	water	21	nd	na	na	na	na	11	5	nd	24	2	70	12	0	0	0	12	10	244	21247	35	21	0.998365	6.27555	0.0976351	33.2936	0.969964	37.132	368.045	341
385	GTTTCCGTGGTG	CCGGACTACHVGGGTWTCTAAT		na	4	Barn	water	21	nd	na	na	na	na	11	5	nd	24	2	70	12	0	0	0	12	10	245	24274	36	19	0.998516	6.11449	0.105003	30.1359	0.966817	30.6201	318.5	287
386	AGGAACCAGACG	CCGGACTACHVGGGTWTCTAAT		na	4	Barn	water	21	nd	na	na	na	na	12	4	nd	12	1	66	11	0	0	0	10	9	246	28100	38	27	0.998645	6.11825	0.0968889	33.9111	0.970511	37.8562	375.107	350
387	TAATGCCCAGGT	CCGGACTACHVGGGTWTCTAAT		na	4	Barn	water	21	nd	na	na	na	na	12	4	nd	12	1	66	11	0	0	0	10	9	247	4	2	1	0.5	1.5	0.888889	2.66667	0.625	1.16319	3.5	3
388	TATGAACGTCCG	CCGGACTACHVGGGTWTCTAAT		na	4	Barn	water	21	nd	na	na	na	na	12	4	nd	12	1	66	11	0	0	0	10	9	248	12	3	0	0.75	1.89624	0.6	3	0.666667	1.95723	8	5
389	CCACATTGGGTC	CCGGACTACHVGGGTWTCTAAT		na	4	Barn	water	21	nd	na	na	na	na	12	4	nd	12	1	66	11	0	0	0	10	9	249	17240	38	6	0.99783	4.69595	0.0601901	9.81099	0.898073	21.703	263.429	163
390	TCAGTCAGATGA	CCGGACTACHVGGGTWTCTAAT		na	4	Barn	water	21	nd	na	na	na	na	12	5	nd	25	2	71	12	0	0	0	12	10	250	21988	52	5	0.997635	3.99594	0.0416235	6.45165	0.845001	18.9838	376	155
391	AAGTCACACACA	CCGGACTACHVGGGTWTCTAAT		na	4	Barn	water	21	nd	na	na	na	na	12	5	nd	25	2	71	12	0	0	0	12	10	251	16484	25	10	0.998498	3.92236	0.0455206	5.7356	0.82565	19.0855	153.273	126
392	GCTGTGATTCGA	CCGGACTACHVGGGTWTCTAAT		na	4	Barn	water	21	nd	na	na	na	na	12	5	nd	25	2	71	12	0	0	0	12	10	252	22298	25	24	0.998879	6.10469	0.111275	32.4922	0.969223	34.6409	304	292
393	CTAGCTATGGAC	CCGGACTACHVGGGTWTCTAAT		na	4	Barn	water	21	nd	na	na	na	na	12	5	nd	25	2	71	12	0	0	0	12	10	253	54672	49	16	0.999104	6.23923	0.104903	39.2336	0.974512	37.9586	443.176	374
394	CTTGACGAGGTT	CCGGACTACHVGGGTWTCTAAT		na	4	Barn	water	21	nd	na	na	na	na	13	4	nd	13	1	67	11	0	0	0	10	9	254	27693	48	27	0.998265	6.06982	0.0909968	32.0309	0.96878	36.2301	392.286	352
395	ACCTGGGAATAT	CCGGACTACHVGGGTWTCTAAT		na	4	Barn	water	21	nd	na	na	na	na	13	4	nd	13	1	67	11	0	0	0	10	9	255	15980	25	11	0.998421	4.84571	0.0669386	12.1828	0.917917	21.8972	207	182
396	CTCTGCCTAATT	CCGGACTACHVGGGTWTCTAAT		na	4	Barn	water	21	nd	na	na	na	na	13	4	nd	13	1	67	11	0	0	0	10	9	256	18291	43	13	0.997644	5.15058	0.111431	19.7232	0.949298	20.9073	241.5	177
397	ATATGACCCAGC	CCGGACTACHVGGGTWTCTAAT		na	4	Barn	water	21	nd	na	na	na	na	13	4	nd	13	1	67	11	0	0	0	10	9	257	15060	29	18	0.99812	3.33818	0.0426207	4.5178	0.778653	16.7147	127.368	106
398	CTCTATTCCACC	CCGGACTACHVGGGTWTCTAAT		na	4	Barn	water	21	nd	na	na	na	na	13	5	nd	26	2	72	12	0	0	0	12	10	258	17837	46	10	0.997434	3.12492	0.0261042	3.52407	0.716237	20.4047	229.091	135
399	ATTGAGTGAGTC	CCGGACTACHVGGGTWTCTAAT		na	4	Barn	water	21	nd	na	na	na	na	13	5	nd	26	2	72	12	0	0	0	12	10	259	30039	49	33	0.998369	6.18178	0.103264	37.7946	0.973541	38.9256	400.588	366
400	TTATGGTACGGA	CCGGACTACHVGGGTWTCTAAT		na	4	Barn	water	21	nd	na	na	na	na	13	5	nd	26	2	72	12	0	0	0	12	10	260	23	13	1	0.434783	3.74095	0.674745	10.7959	0.907372	5.0011	55	16
401	GCTAGTTATGGA	CCGGACTACHVGGGTWTCTAAT		na	4	Barn	water	21	nd	na	na	na	na	13	5	nd	26	2	72	12	0	0	0	12	10	261	18665	31	26	0.998341	6.24214	0.117727	37.555	0.973372	37.0311	336.222	319
402	CAGATTAACCAG	CCGGACTACHVGGGTWTCTAAT		nd	4	Barn	duck	21	1890	na	na	na	na	nd	4	1	0	0	0	0	2	1	3	0	11	262	18183	36	19	0.99802	4.97463	0.0881548	16.6613	0.939981	26.0195	220.5	189
403	GGCTGCATACTC	CCGGACTACHVGGGTWTCTAAT		nd	4	Barn	duck	21	1985	na	na	na	na	nd	4	1	0	0	0	0	2	1	3	0	11	263	17091	27	17	0.99842	4.99639	0.0924888	16.648	0.939933	23.1148	199.5	180
404	TTGGTAAAGTGC	CCGGACTACHVGGGTWTCTAAT		nd	4	Barn	duck	21	1695	na	na	na	na	nd	4	1	0	0	0	0	2	1	3	0	11	264	18447	39	17	0.997886	5.09147	0.0943815	18.4044	0.945665	25.097	236.167	195
405	AAGTGGCTATCC	CCGGACTACHVGGGTWTCTAAT		nd	4	Barn	duck	21	1840	na	na	na	na	nd	4	2	0	0	0	0	2	1	3	0	11	265	60140	56	20	0.999069	5.19354	0.0696993	18.7491	0.946664	34.0187	342.333	269
406	AACCGATGTACC	CCGGACTACHVGGGTWTCTAAT		nd	4	Barn	duck	21	1835	na	na	na	na	nd	4	2	0	0	0	0	2	1	3	0	11	266	16249	41	27	0.997477	5.68955	0.0937305	23.6201	0.957663	30.7344	281.286	252
407	TCGATTGGCCGT	CCGGACTACHVGGGTWTCTAAT		nd	4	Barn	duck	21	1800	na	na	na	na	nd	4	2	0	0	0	0	2	1	3	0	11	267	17777	25	17	0.998594	5.11421	0.0795812	15.4388	0.935228	25.2036	210.667	194
408	GCATTACTGGAC	CCGGACTACHVGGGTWTCTAAT		nd	4	Barn	duck	21	1915	na	na	na	na	nd	4	3	0	0	0	0	2	1	3	0	11	268	17767	34	19	0.998086	4.94991	0.0780295	15.5279	0.9356	27.9446	227.05	199
409	TTGGGCCACATA	CCGGACTACHVGGGTWTCTAAT		nd	4	Barn	duck	21	1995	na	na	na	na	nd	4	3	0	0	0	0	2	1	3	0	11	269	17951	42	16	0.99766	4.75825	0.0628246	12.3765	0.919201	26.5469	247.647	197
410	CACACAAAGTCA	CCGGACTACHVGGGTWTCTAAT		nd	4	Barn	duck	21	1920	na	na	na	na	nd	4	3	0	0	0	0	2	1	3	0	11	270	16730	40	11	0.99761	5.18452	0.0900867	17.7471	0.943653	27.4684	262	197
411	GCCAAGGATAGG	CCGGACTACHVGGGTWTCTAAT		nd	4	Barn	duck	21	1850	na	na	na	na	nd	4	4	0	0	0	0	2	1	3	0	11	271	24	12	0	0.5	3.19812	0.403361	5.64706	0.822917	4.04065	80	14
412	CGCCACGTGTAT	CCGGACTACHVGGGTWTCTAAT		nd	4	Barn	duck	21	1910	na	na	na	na	nd	4	4	0	0	0	0	2	1	3	0	11	272	19000	35	14	0.998158	4.98659	0.0842417	15.669	0.93618	26.2687	225.667	186
413	GCAACCGATTGT	CCGGACTACHVGGGTWTCTAAT		nd	4	Barn	duck	21	1965	na	na	na	na	nd	4	4	0	0	0	0	2	1	3	0	11	273	21039	40	16	0.998099	5.19716	0.0745945	15.6649	0.936163	28.6008	255.882	210
414	CATGTGCTTAGG	CCGGACTACHVGGGTWTCTAAT		nd	4	Barn	duck	21	1900	na	na	na	na	nd	5	1	0	0	0	0	2	2	4	0	12	274	20006	35	16	0.998251	5.38651	0.104641	21.2421	0.952924	25.9843	238	203
415	GTTCCTCCATTA	CCGGACTACHVGGGTWTCTAAT		nd	4	Barn	duck	21	1750	na	na	na	na	nd	5	1	0	0	0	0	2	2	4	0	12	275	19719	27	12	0.998631	5.2626	0.100487	19.2935	0.948169	24.8601	219	192
416	ACCTGTCCTTTC	CCGGACTACHVGGGTWTCTAAT		nd	4	Barn	duck	21	1940	na	na	na	na	nd	5	1	0	0	0	0	2	2	4	0	12	276	71	13	6	0.816901	4.38182	0.578893	16.209	0.938306	6.90349	39.1429	28
417	GTTCACGCCCAA	CCGGACTACHVGGGTWTCTAAT		nd	4	Barn	duck	21	1650	na	na	na	na	nd	5	2	0	0	0	0	2	2	4	0	12	277	42421	50	16	0.998821	4.88432	0.0695044	15.0825	0.933698	27.9873	289.059	217
418	CGATCGAACACT	CCGGACTACHVGGGTWTCTAAT		nd	4	Barn	duck	21	1800	na	na	na	na	nd	5	2	0	0	0	0	2	2	4	0	12	278	29325	39	11	0.99867	5.60787	0.122467	25.5957	0.960931	27.1555	270.75	209
419	CATGCCAACATG	CCGGACTACHVGGGTWTCTAAT		nd	4	Barn	duck	21	1900	na	na	na	na	nd	5	2	0	0	0	0	2	2	4	0	12	279	12695	25	16	0.998033	5.76855	0.153614	31.3372	0.968089	27.1617	221.647	204
420	GAGTACAGTCTA	CCGGACTACHVGGGTWTCTAAT		nd	4	Barn	duck	21	1760	na	na	na	na	nd	5	3	0	0	0	0	2	2	4	0	12	280	11834	24	13	0.997972	5.12017	0.0914942	15.4625	0.935328	22.5246	188.714	169
421	CCTACATGAGAC	CCGGACTACHVGGGTWTCTAAT		nd	4	Barn	duck	21	1470	na	na	na	na	nd	5	3	0	0	0	0	2	2	4	0	12	281	7405	36	24	0.995138	4.98672	0.0983758	16.4288	0.939131	22.8375	192.2	167
422	TCCGTGGTATAG	CCGGACTACHVGGGTWTCTAAT		nd	4	Barn	duck	21	1790	na	na	na	na	nd	5	3	0	0	0	0	2	2	4	0	12	282	13595	42	13	0.99691	5.12873	0.0719685	14.6816	0.931887	26.5226	265.5	204
423	TCTACGGCACGT	CCGGACTACHVGGGTWTCTAAT		nd	4	Barn	duck	21	1910	na	na	na	na	nd	5	4	0	0	0	0	2	2	4	0	12	283	19464	50	11	0.997431	4.94745	0.080886	15.8537	0.936923	26.8212	298.083	196
424	ATGCTGCAACAC	CCGGACTACHVGGGTWTCTAAT		nd	4	Barn	duck	21	1630	na	na	na	na	nd	5	4	0	0	0	0	2	2	4	0	12	284	14385	36	13	0.997498	5.39408	0.115517	21.8326	0.954197	26.3275	234	189
425	TTCTCATGGAGG	CCGGACTACHVGGGTWTCTAAT		nd	4	Barn	duck	21	1770	na	na	na	na	nd	5	4	0	0	0	0	2	2	4	0	12	285	3467	42	22	0.987886	5.38794	0.144477	22.683	0.955914	23.8316	194.435	157
426	CATAGTGATTGG	CCGGACTACHVGGGTWTCTAAT		na	4	Barn	water	33	nd	na	na	na	na	9	4	nd	9	1	99	17	0	0	0	14	17	286	14329	35	6	0.997562	3.91086	0.0412876	4.91322	0.796467	18.9281	204	119
427	GCTATCAAGACA	CCGGACTACHVGGGTWTCTAAT		na	4	Barn	water	33	nd	na	na	na	na	9	4	nd	9	1	99	17	0	0	0	14	17	287	11276	18	5	0.998412	4.18336	0.0453545	5.44255	0.816262	18.8958	145.5	120
428	CCGTGACAACTC	CCGGACTACHVGGGTWTCTAAT		na	4	Barn	water	33	nd	na	na	na	na	9	4	nd	9	1	99	17	0	0	0	14	17	288	9389	13	5	0.998626	4.30553	0.0692935	7.27581	0.862558	16.4516	118	105
429	CGTTCCTTGTTA	CCGGACTACHVGGGTWTCTAAT		na	4	Barn	water	33	nd	na	na	na	na	9	4	nd	9	1	99	17	0	0	0	14	17	289	16	10	3	0.375	3.625	0.895105	11.6364	0.914062	3.40779	24.25	13
430	GGAATTATCGGT	CCGGACTACHVGGGTWTCTAAT		na	4	Barn	water	33	nd	na	na	na	na	9	5	nd	22	2	104	18	0	0	0	16	18	290	51	13	6	0.745098	4.43921	0.69957	18.1888	0.945021	6.09202	37.1429	26
431	CATCAAGCATAG	CCGGACTACHVGGGTWTCTAAT		na	4	Barn	water	33	nd	na	na	na	na	9	5	nd	22	2	104	18	0	0	0	16	18	291	22344	39	25	0.998255	6.2443	0.0992231	33.2397	0.969916	35.8462	363.5	335
432	CATCGCGTTGAC	CCGGACTACHVGGGTWTCTAAT		na	4	Barn	water	33	nd	na	na	na	na	9	5	nd	22	2	104	18	0	0	0	16	18	292	49800	33	15	0.999337	6.25003	0.0989689	35.2329	0.971617	36.9723	389	356
433	GCACATAGTCGT	CCGGACTACHVGGGTWTCTAAT		na	4	Barn	water	33	nd	na	na	na	na	9	5	nd	22	2	104	18	0	0	0	16	18	293	48284	45	23	0.999068	6.35457	0.111265	43.6157	0.977072	39.4659	433.25	392
434	GTCATGCTCCAG	CCGGACTACHVGGGTWTCTAAT		na	4	Barn	water	33	nd	na	na	na	na	10	5	nd	23	2	105	18	0	0	0	16	18	294	29788	45	21	0.998489	6.31222	0.110153	38.2232	0.973838	36.3324	392	347
435	CCTAGTAAGCTG	CCGGACTACHVGGGTWTCTAAT		na	4	Barn	water	33	nd	na	na	na	na	10	5	nd	23	2	105	18	0	0	0	16	18	295	27028	45	29	0.998335	6.39533	0.109259	41.9554	0.976165	40.5746	417	384
436	TTACCGACGAGT	CCGGACTACHVGGGTWTCTAAT		na	4	Barn	water	33	nd	na	na	na	na	10	5	nd	23	2	105	18	0	0	0	16	18	296	25423	35	26	0.998623	6.16789	0.100843	35.6986	0.971988	37.3456	376.037	354
437	GCTTAGATGTAG	CCGGACTACHVGGGTWTCTAAT		na	4	Barn	water	33	nd	na	na	na	na	10	5	nd	23	2	105	18	0	0	0	16	18	297	22941	48	24	0.997907	6.28445	0.106434	37.2519	0.973156	38.075	395.12	350
438	AAGACGTAGCGG	CCGGACTACHVGGGTWTCTAAT		na	4	Barn	water	33	nd	na	na	na	na	11	5	nd	24	2	106	18	0	0	0	16	18	298	27566	39	18	0.998587	6.19248	0.108069	35.5546	0.971874	36.488	368	329
439	TTACCTTACACC	CCGGACTACHVGGGTWTCTAAT		na	4	Barn	water	33	nd	na	na	na	na	11	5	nd	24	2	106	18	0	0	0	16	18	299	22592	24	22	0.998938	6.2182	0.106799	35.4572	0.971797	38.3136	344	332
440	TGACTAATGGCC	CCGGACTACHVGGGTWTCTAAT		na	4	Barn	water	33	nd	na	na	na	na	11	5	nd	24	2	106	18	0	0	0	16	18	300	1241	46	26	0.962933	5.83551	0.20974	30.8318	0.967566	21.9197	185.333	147
441	CTCTCTCACTTG	CCGGACTACHVGGGTWTCTAAT		na	4	Barn	water	33	nd	na	na	na	na	11	5	nd	24	2	106	18	0	0	0	16	18	301	25425	28	9	0.9989	5.03199	0.0714869	14.2259	0.929706	25.2685	236.8	199
442	ATTGCAAGCAAC	CCGGACTACHVGGGTWTCTAAT		na	4	Barn	water	33	nd	na	na	na	na	12	4	nd	12	1	102	17	0	0	0	14	17	302	57247	46	10	0.999198	5.17942	0.0625494	15.3871	0.935011	29.6593	340.091	246
443	CACGTGACATGT	CCGGACTACHVGGGTWTCTAAT		na	4	Barn	water	33	nd	na	na	na	na	12	4	nd	12	1	102	17	0	0	0	14	17	303	49431	52	13	0.998948	5.05513	0.0676975	14.3519	0.930323	25.1256	306.714	212
444	CACAGTTGAAGT	CCGGACTACHVGGGTWTCTAAT		na	4	Barn	water	33	nd	na	na	na	na	12	4	nd	12	1	102	17	0	0	0	14	17	304	30392	43	9	0.998586	5.1768	0.0590785	15.0059	0.93336	32.2579	344.3	254
445	CTAGGATCACTG	CCGGACTACHVGGGTWTCTAAT		na	4	Barn	water	33	nd	na	na	na	na	12	4	nd	12	1	102	17	0	0	0	14	17	305	22773	53	40	0.997673	5.83246	0.0825697	28.0737	0.964379	36.3302	373.61	340
446	GATGACCCAAAT	CCGGACTACHVGGGTWTCTAAT		na	4	Barn	water	33	nd	na	na	na	na	12	5	nd	25	2	107	18	0	0	0	16	18	306	25328	36	29	0.998579	5.89678	0.0799697	26.47	0.962221	36.9271	352	331
447	ACCGGAGTAGGA	CCGGACTACHVGGGTWTCTAAT		na	4	Barn	water	33	nd	na	na	na	na	12	5	nd	25	2	107	18	0	0	0	16	18	307	15023	56	43	0.996275	6.04448	0.100149	33.0493	0.969742	38.2555	365	330
448	TGAGGACTACCT	CCGGACTACHVGGGTWTCTAAT		na	4	Barn	water	33	nd	na	na	na	na	12	5	nd	25	2	107	18	0	0	0	16	18	308	12601	57	30	0.995481	5.82635	0.0866009	26.3267	0.962016	36.0564	355.484	304
449	CAATCGGCTTGC	CCGGACTACHVGGGTWTCTAAT		na	4	Barn	water	33	nd	na	na	na	na	12	5	nd	25	2	107	18	0	0	0	16	18	309	17564	35	20	0.998007	5.15649	0.0559852	13.3805	0.925264	29.6199	267.333	239
450	AACACTCGATCG	CCGGACTACHVGGGTWTCTAAT		na	4	Barn	water	33	nd	na	na	na	na	13	4	nd	13	1	103	17	0	0	0	14	17	310	19349	30	16	0.998451	5.14364	0.0618128	14.4024	0.930567	27.5718	258.588	233
451	TGACCGGCTGTT	CCGGACTACHVGGGTWTCTAAT		na	4	Barn	water	33	nd	na	na	na	na	13	4	nd	13	1	103	17	0	0	0	14	17	311	21613	27	14	0.998752	5.09091	0.069236	14.8165	0.932508	29.8533	237.4	214
452	GGAGGAGCAATA	CCGGACTACHVGGGTWTCTAAT		na	4	Barn	water	33	nd	na	na	na	na	13	4	nd	13	1	103	17	0	0	0	14	17	312	20397	31	19	0.99848	5.0942	0.0921035	17.4997	0.942856	25.9265	213.25	190
453	AGCGACGAAGAC	CCGGACTACHVGGGTWTCTAAT		na	4	Barn	water	33	nd	na	na	na	na	13	4	nd	13	1	103	17	0	0	0	14	17	313	24014	36	39	0.998502	6.05453	0.0986924	34.0489	0.97063	37.6473	360.75	345
454	CTTCCCTAACTC	CCGGACTACHVGGGTWTCTAAT		na	4	Barn	water	33	nd	na	na	na	na	13	5	nd	26	2	108	18	0	0	0	16	18	314	33071	34	12	0.998972	6.0638	0.0940548	29.6273	0.966247	35.2775	358.154	315
455	TGGAAGAACGGC	CCGGACTACHVGGGTWTCTAAT		na	4	Barn	water	33	nd	na	na	na	na	13	5	nd	26	2	108	18	0	0	0	16	18	315	15909	41	25	0.997424	6.00427	0.1096	33.5375	0.970183	38.1194	337.538	306
456	GCTAGACACTAC	CCGGACTACHVGGGTWTCTAAT		na	4	Barn	water	33	nd	na	na	na	na	13	5	nd	26	2	108	18	0	0	0	16	18	316	21120	50	21	0.997633	6.17788	0.101987	35.2876	0.971661	38.145	401.682	346
457	TTGGATTGAACG	CCGGACTACHVGGGTWTCTAAT		na	4	Barn	water	33	nd	na	na	na	na	13	5	nd	26	2	108	18	0	0	0	16	18	317	21215	40	13	0.998115	5.19366	0.0810478	17.1821	0.9418	27.7629	267.714	212
458	GATATACCAGTG	CCGGACTACHVGGGTWTCTAAT		nd	4	Barn	duck	33	2620	na	na	na	na	nd	4	1	0	0	0	0	3	1	5	0	19	318	25012	33	22	0.998681	5.73041	0.118171	27.7701	0.96399	30.8494	257.957	235
459	AACAAACTGCCA	CCGGACTACHVGGGTWTCTAAT		nd	4	Barn	duck	33	2600	na	na	na	na	nd	4	1	0	0	0	0	3	1	5	0	19	319	19014	35	16	0.998159	5.52224	0.12176	24.352	0.958936	26.3329	235	200
460	GTAGACATGTGT	CCGGACTACHVGGGTWTCTAAT		nd	4	Barn	duck	33	3530	na	na	na	na	nd	4	1	0	0	0	0	3	1	5	0	19	320	18035	23	9	0.998724	4.6244	0.0501094	7.86718	0.87289	23.3262	182.3	157
461	TACAGTTACGCG	CCGGACTACHVGGGTWTCTAAT		nd	4	Barn	duck	33	2760	na	na	na	na	nd	4	2	0	0	0	0	3	1	5	0	19	321	16210	46	18	0.997162	5.59299	0.115132	25.4441	0.960698	29.2264	275.474	221
462	CAAGCCCTAGTA	CCGGACTACHVGGGTWTCTAAT		nd	4	Barn	duck	33	2840	na	na	na	na	nd	4	2	0	0	0	0	3	1	5	0	19	322	16117	36	16	0.997766	5.74523	0.127022	27.4367	0.963553	28.4196	253.059	216
463	TAGTGTCGGATC	CCGGACTACHVGGGTWTCTAAT		nd	4	Barn	duck	33	3380	na	na	na	na	nd	4	3	0	0	0	0	3	1	5	0	19	323	15597	36	12	0.997692	5.42965	0.123509	22.7257	0.955997	25.7485	232.462	184
464	CTGAGCTCTGCA	CCGGACTACHVGGGTWTCTAAT		nd	4	Barn	duck	33	3100	na	na	na	na	nd	4	3	0	0	0	0	3	1	5	0	19	324	22179	31	19	0.998602	5.57831	0.120342	25.6328	0.960987	28.1443	236.25	213
465	CTTCGACTTTCC	CCGGACTACHVGGGTWTCTAAT		nd	4	Barn	duck	33	3160	na	na	na	na	nd	4	3	0	0	0	0	3	1	5	0	19	325	17113	37	16	0.997838	5.50661	0.104945	22.878	0.95629	28.1536	257.176	218
466	GTCATAAGAACC	CCGGACTACHVGGGTWTCTAAT		nd	4	Barn	duck	33	3320	na	na	na	na	nd	4	4	0	0	0	0	3	1	5	0	19	326	23971	40	11	0.998324	2.65284	0.0351826	3.13125	0.680639	13.9411	154	89
467	CGTAGAGCTCTC	CCGGACTACHVGGGTWTCTAAT		nd	4	Barn	duck	33	2670	na	na	na	na	nd	4	4	0	0	0	0	3	1	5	0	19	327	16706	43	11	0.997426	5.30308	0.0750716	16.2905	0.938615	28.8201	292.25	217
468	CCTCTGAGAGCT	CCGGACTACHVGGGTWTCTAAT		nd	4	Barn	duck	33	2860	na	na	na	na	nd	5	1	0	0	0	0	3	2	6	0	20	328	17392	33	14	0.998103	5.97699	0.160357	36.4011	0.972528	29.8968	262.2	227
469	CCTCGATGCAGT	CCGGACTACHVGGGTWTCTAAT		nd	4	Barn	duck	33	2628	na	na	na	na	nd	5	1	0	0	0	0	3	2	6	0	20	329	16014	36	14	0.997752	5.36478	0.0925945	19.7226	0.949297	29.3235	255	213
470	GCGGACTATTCA	CCGGACTACHVGGGTWTCTAAT		nd	4	Barn	duck	33	2817	na	na	na	na	nd	5	1	0	0	0	0	3	2	6	0	20	330	31255	40	15	0.99872	5.44894	0.0715232	16.951	0.941006	30.2999	285.75	237
471	CGTGCACAATTG	CCGGACTACHVGGGTWTCTAAT		nd	4	Barn	duck	33	2520	na	na	na	na	nd	5	2	0	0	0	0	3	2	6	0	20	331	18709	37	9	0.998022	5.46252	0.0817427	17.9834	0.944393	29.6552	286.6	220
472	CGGCCTAAGTTC	CCGGACTACHVGGGTWTCTAAT		nd	4	Barn	duck	33	3120	na	na	na	na	nd	5	2	0	0	0	0	3	2	6	0	20	332	23736	44	24	0.998146	5.45044	0.0766729	18.0948	0.944736	30.7058	273.84	236
473	AGCGCTCACATC	CCGGACTACHVGGGTWTCTAAT		nd	4	Barn	duck	33	3020	na	na	na	na	nd	5	2	0	0	0	0	3	2	6	0	20	333	17709	54	27	0.997846	4.01842	0.0335564	8.05352	0.875831	29.4408	291.107	240
474	TGGTTATGGCAC	CCGGACTACHVGGGTWTCTAAT		nd	4	Barn	duck	33	3020	na	na	na	na	nd	5	3	0	0	0	0	3	2	6	0	20	334	13775	56	31	0.995937	1.33922	0.00784243	1.3489	0.258654	24.1397	220.125	172
475	CGAGGTTCTGAT	CCGGACTACHVGGGTWTCTAAT		nd	4	Barn	duck	33	2750	na	na	na	na	nd	5	3	0	0	0	0	3	2	6	0	20	335	22396	42	13	0.998125	5.90158	0.140875	33.6691	0.970299	31.2122	300.5	239
476	AACTCCTGTGGA	CCGGACTACHVGGGTWTCTAAT		nd	4	Barn	duck	33	3330	na	na	na	na	nd	5	3	0	0	0	0	3	2	6	0	20	336	20771	36	11	0.998267	5.71519	0.144363	30.4607	0.967171	28.3648	263.5	211
477	TAATGGTCGTAG	CCGGACTACHVGGGTWTCTAAT		nd	4	Barn	duck	33	3230	na	na	na	na	nd	5	4	0	0	0	0	3	2	6	0	20	337	22448	40	20	0.998218	5.45912	0.0865655	20.7757	0.951867	30.9695	277.143	240
478	TTGCACCGTCGA	CCGGACTACHVGGGTWTCTAAT		nd	4	Barn	duck	33	3030	na	na	na	na	nd	5	4	0	0	0	0	3	2	6	0	20	338	16887	38	10	0.99775	5.64097	0.117576	25.2788	0.960441	28.9451	278.909	215
479	TGCTACAGACGT	CCGGACTACHVGGGTWTCTAAT		nd	4	Barn	duck	33	3034	na	na	na	na	nd	5	4	0	0	0	0	3	2	6	0	20	339	20723	39	6	0.998142	2.32274	0.0387472	2.94479	0.660417	11.4022	181.857	76
