# Supplementary material for: Characterization of Gut Microbiome Dynamics in Developing Pekin Ducks and Impact of Management System
Source: Front Microbiol. 2017 Jan 4;7:2125. doi: 10.3389/fmicb.2016.02125 (PMC5209349; doi:10.3389/fmicb.2016.02125)
Supplement: Supplementary file 2 [file Table2.XLSX]

## Sheet: Sheet1
Supplementary Table 2 This table contains pairwise t-test results for alpha diversity metrics calculated on 10,000 rarefied reads per sample for Aviary Study 1 grouped by age of the ducks. Bold lines indicate comparisons that are not significant at a p-value of <= 0.05.
Group Significance Testing via Qiime Core Diversity for Aviary Study 1 by Age
Observed Species Metric
Group1	Group2	Group1 mean	Group1 std	Group2 mean	Group2 std	t stat	p-value
15	36	80.2556	8.7918	142.47	11.5313	-12.4053	0.015
15	22	80.2556	8.7918	116.04	13.4219	-6.42601	0.015
36	8	142.47	11.5313	58.82	5.89776	19.3754	0.015
22	36	116.04	13.4219	142.47	11.5313	-4.48089	0.015
36	1	142.47	11.5313	78.41	13.0712	11.0254	0.015
15	1	80.2556	8.7918	78.41	13.0712	0.33776	1
15	29	80.2556	8.7918	122.825	6.6125	-12.0457	0.015
22	8	116.04	13.4219	58.82	5.89776	11.709	0.015
15	8	80.2556	8.7918	58.82	5.89776	5.95467	0.015
29	1	122.825	6.6125	78.41	13.0712	9.81642	0.015
22	29	116.04	13.4219	122.825	6.6125	-1.46934	1
29	8	122.825	6.6125	58.82	5.89776	22.6316	0.015
1	8	78.41	13.0712	58.82	5.89776	4.09828	0.015
22	1	116.04	13.4219	78.41	13.0712	6.02558	0.015
36	29	142.47	11.5313	122.825	6.6125	4.76479	0.015
Shannon Diversity Metric
Group1	Group2	Group1 mean	Group1 std	Group2 mean	Group2 std	t stat	p-value
15	36	3.27775	0.853049	4.87501	0.206637	-5.42667	0.015
15	22	3.27775	0.853049	4.45207	0.769325	-2.9844	0.18
36	8	4.87501	0.206637	2.02179	0.539525	14.8157	0.015
22	36	4.45207	0.769325	4.87501	0.206637	-1.59282	1
36	1	4.87501	0.206637	1.05572	0.193983	40.4269	0.015
15	1	3.27775	0.853049	1.05572	0.193983	7.57693	0.015
15	29	3.27775	0.853049	4.42714	0.357837	-3.9956	0.03
22	8	4.45207	0.769325	2.02179	0.539525	7.75906	0.015
15	8	3.27775	0.853049	2.02179	0.539525	3.66436	0.06
29	1	4.42714	0.357837	1.05572	0.193983	25.4604	0.015
22	29	4.45207	0.769325	4.42714	0.357837	0.0953678	1
29	8	4.42714	0.357837	2.02179	0.539525	11.9129	0.015
1	8	1.05572	0.193983	2.02179	0.539525	-5.05499	0.015
22	1	4.45207	0.769325	1.05572	0.193983	12.8422	0.015
36	29	4.87501	0.206637	4.42714	0.357837	3.33831	0.06
