# Supplementary material for: Characterization of Gut Microbiome Dynamics in Developing Pekin Ducks and Impact of Management System
Source: Front Microbiol. 2017 Jan 4;7:2125. doi: 10.3389/fmicb.2016.02125 (PMC5209349; doi:10.3389/fmicb.2016.02125)
Supplement: Supplementary file 3 [file Table3.XLSX]

## Sheet: README
Each sheet contains the results of a pairwise DESeq2 analysis from 1) duck samples in Aviary Study 1 at each of the developmental time points (1, 8, 15, 22, 29 and 36 days) and 2) duck samples in Aviary Studies 1 and 2 compared for Days 1 and 8. Taxa that are significantly differentially distributed at a p-value of <= 0.05 are highlighted in gray. This set is sorted on the log fold change (least …

## Sheet: aviarystudy1_1v8
Taxon ID	baseMean	log2FoldChange	lfcSE	stat	pvalue	padj	Rank1	Rank2	Rank3	Rank4	Rank5	Rank6	Rank7	Enriched In	Totals		Firmicutes	Proteobacteria
4473883	12708.2	-12.7272	0.772758	-16.4699	6.04e-61	1.16e-58	k__Bacteria	p__Firmicutes	c__Bacilli	o__Lactobacillales	f__Streptococcaceae	g__Streptococcus	s__	8	29	Day 8	26	3
4344883	930.144	-10.6693	0.792813	-13.4575	2.78e-41	2.67e-39	k__Bacteria	p__Firmicutes	c__Clostridia	o__Clostridiales	f__Clostridiaceae	g__	s__	8	36	Day 1	19	17
4431545	1955.45	-8.95547	0.724659	-12.3582	4.4e-35	2.82e-33	k__Bacteria	p__Firmicutes	c__Clostridia	o__Clostridiales	f__Ruminococcaceae	g__	s__	8
130773	1734.24	-8.73227	0.816484	-10.695	1.07e-26	5.16e-25	k__Bacteria	p__Firmicutes	c__Clostridia	o__Clostridiales	f__Ruminococcaceae	g__	s__	8
4307265	81.1729	-7.86413	1.14382	-6.87534	6.18e-12	1.32e-10	k__Bacteria	p__Firmicutes	c__Clostridia	o__Clostridiales	f__Lachnospiraceae	g__Coprococcus	s__	8
3903651	841.325	-7.8524	0.7885	-9.95866	2.31e-23	8.88e-22	k__Bacteria	p__Firmicutes	c__Clostridia	o__Clostridiales	f__Ruminococcaceae	g__Oscillospira	s__	8
332718	40.1875	-7.74334	1.17438	-6.59359	4.29e-11	7.06e-10	k__Bacteria	p__Firmicutes	c__Bacilli	o__Lactobacillales	f__Lactobacillaceae	g__Lactobacillus	s__	8
73000	1527.38	-7.62885	0.8437	-9.04214	1.54e-19	4.92e-18	k__Bacteria	p__Firmicutes	c__Clostridia	o__Clostridiales	f__Clostridiaceae	g__Clostridium	s__neonatale	8
131039	155.413	-7.50343	1.20762	-6.2134	5.19e-10	6.64e-09	k__Bacteria	p__Firmicutes	c__Clostridia	o__Clostridiales	f__Ruminococcaceae	g__Oscillospira	s__	8
156357	189.428	-7.34233	1.29949	-5.65018	1.6e-08	1.34e-07	k__Bacteria	p__Firmicutes	c__Clostridia	o__Clostridiales	f__Lachnospiraceae	g__Clostridium	s__colinum	8
177986	53.5805	-6.96595	1.16614	-5.97352	2.32e-09	2.35e-08	k__Bacteria	p__Firmicutes	c__Clostridia	o__Clostridiales	f__Lachnospiraceae	g__Coprococcus	s__	8
3244896	20.3289	-6.8148	1.18105	-5.77013	7.92e-09	7.24e-08	k__Bacteria	p__Firmicutes	c__Bacilli	o__Lactobacillales	f__Streptococcaceae	g__Streptococcus	NA	8
189867	60.707	-6.76529	1.13568	-5.95706	2.57e-09	2.47e-08	k__Bacteria	p__Firmicutes	c__Clostridia	o__Clostridiales	f__Ruminococcaceae	g__Oscillospira	s__	8
4477479	138.847	-6.75814	1.31001	-5.15883	2.49e-07	1.54e-06	k__Bacteria	p__Firmicutes	c__Clostridia	o__Clostridiales	f__Lachnospiraceae	NA	NA	8
4420417	372.361	-6.24702	0.968369	-6.45108	1.11e-10	1.64e-09	k__Bacteria	p__Firmicutes	c__Clostridia	o__Clostridiales	f__Lachnospiraceae	g__	s__	8
325977	184.129	-5.42589	1.18206	-4.59019	4.43e-06	2.43e-05	k__Bacteria	p__Firmicutes	c__Clostridia	o__Clostridiales	f__Lachnospiraceae	g__[Ruminococcus]	s__	8
191273	132.182	-5.20294	1.21427	-4.28483	1.83e-05	9e-05	k__Bacteria	p__Firmicutes	c__Clostridia	o__Clostridiales	f__Lachnospiraceae	g__[Ruminococcus]	s__	8
308157	386.594	-4.5597	0.795297	-5.73332	9.85e-09	8.59e-08	k__Bacteria	p__Firmicutes	c__Clostridia	o__Clostridiales	f__Ruminococcaceae	g__	s__	8
4390365	22.3885	-4.11157	0.775513	-5.30174	1.15e-07	8.16e-07	k__Bacteria	p__Firmicutes	c__Erysipelotrichi	o__Erysipelotrichales	f__Erysipelotrichaceae	g__	s__	8
238205	22.3246	-4.00325	0.820821	-4.87713	1.08e-06	6.08e-06	k__Bacteria	p__Firmicutes	c__Clostridia	o__Clostridiales	f__Clostridiaceae	g__Clostridium	s__butyricum	8
136686	6.81306	-3.97605	1.12721	-3.52733	0.000419776	0.00183175	k__Bacteria	p__Firmicutes	c__Clostridia	o__Clostridiales	f__Lachnospiraceae	g__	s__	8
4452050	3.96134	-3.82561	1.34694	-2.84022	0.0045083	0.0146711	k__Bacteria	p__Proteobacteria	c__Gammaproteobacteria	o__Enterobacteriales	f__Enterobacteriaceae	g__Erwinia	s__	8
4383953	39.8501	-3.45137	0.666587	-5.17767	2.25e-07	1.49e-06	k__Bacteria	p__Firmicutes	c__Clostridia	o__Clostridiales	f__Clostridiaceae	g__	s__	8
1024529	3.05146	-3.37579	0.96198	-3.50921	0.000449435	0.00191759	k__Bacteria	p__Firmicutes	c__Clostridia	o__Clostridiales	f__Clostridiaceae	g__	s__	8
136526	42.6502	-3.37292	1.28904	-2.61661	0.00888082	0.0270654	k__Bacteria	p__Firmicutes	c__Erysipelotrichi	o__Erysipelotrichales	f__Erysipelotrichaceae	g__	s__	8
301574	2.48727	-3.21834	1.06528	-3.02112	0.00251843	0.00863461	k__Bacteria	p__Firmicutes	c__Bacilli	o__Lactobacillales	f__Streptococcaceae	g__Streptococcus	s__	8
158211	361.184	-2.4837	0.865462	-2.8698	0.00410733	0.0135967	k__Bacteria	p__Firmicutes	c__Clostridia	o__Clostridiales	f__Lachnospiraceae	g__Blautia	s__producta	8
211593	51.5324	-2.3145	0.731334	-3.16477	0.00155207	0.0058431	k__Bacteria	p__Proteobacteria	c__Gammaproteobacteria	o__Enterobacteriales	f__Enterobacteriaceae	g__	s__	8
210269	637.275	-2.07114	0.627658	-3.29979	0.000967587	0.00387035	k__Bacteria	p__Proteobacteria	c__Gammaproteobacteria	o__Enterobacteriales	f__Enterobacteriaceae	g__	s__	8
134174	2009.58	2.41475	0.875676	2.75758	0.00582301	0.0183282	k__Bacteria	p__Firmicutes	c__Clostridia	o__Clostridiales	f__Ruminococcaceae	g__	s__	1
130214	47.9886	2.44172	0.93119	2.62215	0.00873781	0.027059	k__Bacteria	p__Firmicutes	c__Clostridia	o__Clostridiales	f__Lachnospiraceae	g__Blautia	s__	1
157840	41.8043	2.75906	1.1044	2.49825	0.012481	0.0373783	k__Bacteria	p__Firmicutes	c__Clostridia	o__Clostridiales	NA	NA	NA	1
168313	13.4227	2.85801	0.577424	4.94958	7.44e-07	4.33e-06	k__Bacteria	p__Proteobacteria	c__Gammaproteobacteria	o__Enterobacteriales	f__Enterobacteriaceae	g__	s__	1
1951826	22.6544	2.87061	0.550693	5.21272	1.86e-07	1.28e-06	k__Bacteria	p__Proteobacteria	c__Gammaproteobacteria	o__Enterobacteriales	f__Enterobacteriaceae	g__	s__	1
1094991	21.8578	2.8807	1.04055	2.76843	0.00563272	0.0180247	k__Bacteria	p__Firmicutes	c__Clostridia	o__Clostridiales	f__Ruminococcaceae	g__	s__	1
1986406	39.7873	2.9267	0.958857	3.05228	0.0022711	0.00792819	k__Bacteria	p__Firmicutes	c__Clostridia	o__Clostridiales	f__Ruminococcaceae	g__	s__	1
4454531	7.14541	2.98597	0.995496	2.99948	0.00270444	0.0091097	k__Bacteria	p__Proteobacteria	c__Gammaproteobacteria	o__Enterobacteriales	f__Enterobacteriaceae	g__	s__	1
533847	362.545	3.06162	0.784589	3.9022	9.53e-05	0.000435766	k__Bacteria	p__Firmicutes	c__Clostridia	o__Clostridiales	f__Ruminococcaceae	g__Oscillospira	s__	1
4111715	39.9839	3.1464	0.521424	6.03424	1.6e-09	1.7e-08	k__Bacteria	p__Proteobacteria	c__Gammaproteobacteria	o__Enterobacteriales	f__Enterobacteriaceae	g__	s__	1
162335	11.5288	3.14771	1.00672	3.12669	0.00176789	0.00651826	k__Bacteria	p__Firmicutes	c__Bacilli	o__Lactobacillales	f__Enterococcaceae	g__Enterococcus	NA	1
194215	614.09	3.16303	0.914688	3.45804	0.000544122	0.00227112	k__Bacteria	p__Firmicutes	c__Clostridia	o__Clostridiales	f__Ruminococcaceae	g__	s__	1
3141342	19.0555	3.16772	1.27046	2.49336	0.0126541	0.0373783	k__Bacteria	p__Firmicutes	c__Clostridia	o__Clostridiales	f__Lachnospiraceae	NA	NA	1
2251904	34.3935	3.21063	0.516434	6.21692	5.07e-10	6.64e-09	k__Bacteria	p__Proteobacteria	c__Gammaproteobacteria	o__Enterobacteriales	f__Enterobacteriaceae	g__	s__	1
262095	107.849	3.24307	1.00041	3.24174	0.00118803	0.00456205	k__Bacteria	p__Firmicutes	c__Erysipelotrichi	o__Erysipelotrichales	f__Erysipelotrichaceae	g__	s__	1
141350	1009.54	3.24703	0.761888	4.26182	2.03e-05	9.73e-05	k__Bacteria	p__Firmicutes	c__Bacilli	o__Lactobacillales	f__Enterococcaceae	g__Enterococcus	s__	1
248492	76.9756	3.3774	1.04033	3.24647	0.00116848	0.00456205	k__Bacteria	p__Firmicutes	c__Clostridia	o__Clostridiales	f__Ruminococcaceae	g__	s__	1
261084	972.497	3.42551	0.626928	5.46397	4.66e-08	3.72e-07	k__Bacteria	p__Firmicutes	c__Clostridia	o__Clostridiales	NA	NA	NA	1
169182	7.0116	3.43388	0.796264	4.31249	1.61e-05	8.16e-05	k__Bacteria	p__Proteobacteria	c__Gammaproteobacteria	o__Enterobacteriales	f__Enterobacteriaceae	g__	s__	1
797229	35.088	3.47049	0.568077	6.1092	1e-09	1.13e-08	k__Bacteria	p__Proteobacteria	c__Gammaproteobacteria	o__Enterobacteriales	f__Enterobacteriaceae	g__	s__	1
141145	14369.2	3.48411	0.528739	6.58946	4.41e-11	7.06e-10	k__Bacteria	p__Proteobacteria	c__Gammaproteobacteria	o__Enterobacteriales	f__Enterobacteriaceae	g__	s__	1
165489	938.531	3.48593	0.462103	7.54361	4.57e-14	1.1e-12	k__Bacteria	p__Proteobacteria	c__Gammaproteobacteria	o__Enterobacteriales	f__Enterobacteriaceae	g__	s__	1
166908	121.856	3.5438	0.447453	7.91992	2.38e-15	6.52e-14	k__Bacteria	p__Proteobacteria	c__Gammaproteobacteria	o__Enterobacteriales	f__Enterobacteriaceae	g__	s__	1
4375000	10.5255	3.66308	0.728965	5.02505	5.03e-07	3.02e-06	k__Bacteria	p__Proteobacteria	c__Gammaproteobacteria	o__Enterobacteriales	f__Enterobacteriaceae	g__	s__	1
254600	61.6763	3.69778	1.08749	3.40029	0.000673133	0.00274982	k__Bacteria	p__Firmicutes	c__Clostridia	o__Clostridiales	f__	g__	s__	1
329096	3.73493	3.7008	1.02786	3.60049	0.000317622	0.00141822	k__Bacteria	p__Proteobacteria	c__Gammaproteobacteria	o__Enterobacteriales	f__Enterobacteriaceae	g__	s__	1
300618	135.584	3.70364	1.18649	3.1215	0.00179931	0.00651826	k__Bacteria	p__Firmicutes	c__Clostridia	o__Clostridiales	f__	g__	s__	1
3531225	22.4551	3.71125	0.605225	6.13202	8.68e-10	1.04e-08	k__Bacteria	p__Proteobacteria	c__Gammaproteobacteria	o__Enterobacteriales	f__Enterobacteriaceae	g__	s__	1
573061	9.57261	3.72235	0.696375	5.34533	9.03e-08	6.66e-07	k__Bacteria	p__Proteobacteria	c__Gammaproteobacteria	o__Enterobacteriales	f__Enterobacteriaceae	g__	s__	1
4457268	7.86339	3.73532	0.723287	5.16437	2.41e-07	1.54e-06	k__Bacteria	p__Proteobacteria	c__Gammaproteobacteria	o__Enterobacteriales	f__Enterobacteriaceae	g__	s__	1
566243	11.0901	3.74604	0.68813	5.4438	5.22e-08	4.01e-07	k__Bacteria	p__Proteobacteria	c__Gammaproteobacteria	o__Enterobacteriales	f__Enterobacteriaceae	g__	s__	1
190676	167.506	3.78	0.874297	4.32348	1.54e-05	7.97e-05	k__Bacteria	p__Firmicutes	c__Clostridia	o__Clostridiales	f__Ruminococcaceae	g__Oscillospira	s__	1
4354477	24.0995	3.91754	0.590504	6.63423	3.26e-11	6.26e-10	k__Bacteria	p__Proteobacteria	c__Gammaproteobacteria	o__Enterobacteriales	f__Enterobacteriaceae	g__	s__	1
3550973	30.3878	3.93844	1.28078	3.07505	0.00210471	0.0074834	k__Bacteria	p__Firmicutes	c__Clostridia	o__Clostridiales	f__Ruminococcaceae	g__	s__	1
164242	202.139	4.05288	0.924749	4.38267	1.17e-05	6.25e-05	k__Bacteria	p__Firmicutes	c__Clostridia	o__Clostridiales	f__Ruminococcaceae	g__	s__	1
158971	63.6393	6.66459	1.62166	4.10974	3.96e-05	0.000185496	k__Bacteria	p__Firmicutes	c__Clostridia	o__Clostridiales	f__	g__	s__	1
1132942	4415.81	1.77785	0.757856	2.34589	0.0189817	0.0552195	k__Bacteria	p__Firmicutes	c__Clostridia	o__Clostridiales	f__Ruminococcaceae	g__Butyricicoccus	s__pullicaecorum
306704	45.8441	2.22313	0.954292	2.32961	0.0198266	0.0568164	k__Bacteria	p__Firmicutes	c__Clostridia	o__Clostridiales	f__Clostridiaceae	g__	s__
4389529	3.18242	2.23884	0.976222	2.29338	0.0218263	0.0616273	k__Bacteria	p__Proteobacteria	c__Gammaproteobacteria	o__Pseudomonadales	f__Moraxellaceae	g__Acinetobacter	s__
220970	19.7324	-2.00865	0.895778	-2.24236	0.0249384	0.0693937	k__Bacteria	p__Proteobacteria	c__Gammaproteobacteria	o__Enterobacteriales	f__Enterobacteriaceae	g__	s__
196391	2.01896	-2.35317	1.08885	-2.16116	0.0306827	0.0841584	k__Bacteria	p__Firmicutes	c__Clostridia	o__Clostridiales	f__Clostridiaceae	g__	s__
4469233	84.5564	2.36167	1.11552	2.1171	0.0342517	0.0926244	k__Bacteria	p__Firmicutes	c__Clostridia	o__Clostridiales	f__	g__	s__
4445078	160.706	2.25672	1.08373	2.08237	0.037309	0.0987115	k__Bacteria	p__Firmicutes	c__Clostridia	o__Clostridiales	f__	g__	s__
1105016	21.7106	2.89409	1.39143	2.07994	0.0375309	0.0987115	k__Bacteria	p__Firmicutes	c__Clostridia	o__Clostridiales	f__Ruminococcaceae	g__	s__
2225203	2.63733	-3.46844	1.68133	-2.06291	0.0391211	0.101503	k__Bacteria	p__Firmicutes	c__Clostridia	o__Clostridiales	f__Clostridiaceae	g__	s__
743082	3.65063	-3.32705	1.62463	-2.04788	0.0405722	0.103865	k__Bacteria	p__Firmicutes	c__Clostridia	o__Clostridiales	f__Clostridiaceae	g__	s__
129692	46.3017	-1.84808	0.93367	-1.97937	0.0477747	0.120694	k__Bacteria	p__Firmicutes	c__Clostridia	o__Clostridiales	f__Lachnospiraceae	g__[Ruminococcus]	s__
235065	177.699	2.43824	1.24294	1.96167	0.0498007	0.124178	k__Bacteria	p__Tenericutes	c__Mollicutes	o__RF39	f__	g__	s__
2307779	83.0851	1.65601	0.874616	1.89341	0.058303	0.143515	k__Bacteria	p__Firmicutes	c__Clostridia	o__Clostridiales	f__Ruminococcaceae	g__Oscillospira	s__
3940412	154.187	2.09793	1.11427	1.88278	0.0597303	0.145167	k__Bacteria	p__Firmicutes	c__Clostridia	o__Clostridiales	f__Ruminococcaceae	g__	s__
341322	193.141	1.31472	0.701886	1.87312	0.061052	0.146525	k__Bacteria	p__Firmicutes	c__Bacilli	o__Turicibacterales	f__Turicibacteraceae	g__Turicibacter	s__
824742	2.62905	-2.43576	1.30583	-1.8653	0.0621395	0.147294	k__Bacteria	p__Proteobacteria	c__Gammaproteobacteria	o__Enterobacteriales	f__Enterobacteriaceae	g__Klebsiella	s__
177301	46.5656	2.24223	1.21952	1.83862	0.0659704	0.154467	k__Bacteria	p__Firmicutes	c__Clostridia	o__Clostridiales	f__	g__	s__
839964	54.3902	2.02273	1.11364	1.81632	0.0693207	0.160356	k__Bacteria	p__Firmicutes	c__Clostridia	o__Clostridiales	f__Ruminococcaceae	g__Oscillospira	s__
174960	1.7269	-2.06592	1.14859	-1.79865	0.0720734	0.164739	k__Bacteria	p__Firmicutes	c__Clostridia	o__Clostridiales	f__Clostridiaceae	g__	s__
157054	52.3466	1.91296	1.06859	1.79017	0.073426	0.165856	k__Bacteria	p__Firmicutes	c__Clostridia	o__Clostridiales	f__	g__	s__
364034	93.4176	1.51878	0.914093	1.66152	0.09661	0.215687	k__Bacteria	p__Firmicutes	c__Clostridia	o__Clostridiales	f__Lachnospiraceae	g__	s__
137056	2.40773	2.31548	1.401	1.65274	0.0983845	0.217124	k__Bacteria	p__Firmicutes	c__Bacilli	o__Bacillales	f__Staphylococcaceae	g__Staphylococcus	NA
158270	508.495	1.51776	0.931975	1.62854	0.10341	0.225622	k__Bacteria	p__Firmicutes	c__Clostridia	o__Clostridiales	f__Lachnospiraceae	g__	s__
4342104	67.435	1.67586	1.0836	1.54657	0.121967	0.26312	k__Bacteria	p__Firmicutes	c__Clostridia	o__Clostridiales	f__Ruminococcaceae	g__Anaerotruncus	s__
212686	12.6436	1.90869	1.25599	1.51967	0.128593	0.274332	k__Bacteria	p__Firmicutes	c__Clostridia	o__Clostridiales	f__Ruminococcaceae	g__Oscillospira	s__
328905	28.08	-1.64417	1.08713	-1.51239	0.130434	0.275201	k__Bacteria	p__Firmicutes	c__Clostridia	o__Clostridiales	f__Ruminococcaceae	g__Oscillospira	s__
544996	20.4563	1.66961	1.14111	1.46315	0.143427	0.291413	k__Bacteria	p__Firmicutes	c__Clostridia	o__Clostridiales	f__Ruminococcaceae	g__Oscillospira	s__
4316928	1.56379	2.21776	1.51863	1.46037	0.144189	0.291413	k__Bacteria	p__Firmicutes	c__Bacilli	o__Lactobacillales	f__Enterococcaceae	g__Enterococcus	s__
15431	2.3109	-1.61275	1.10335	-1.46168	0.14383	0.291413	k__Bacteria	p__Firmicutes	c__Bacilli	o__Lactobacillales	f__Streptococcaceae	g__Streptococcus	s__
270382	92.9967	1.13599	0.773938	1.4678	0.142159	0.291413	k__Bacteria	p__Firmicutes	c__Clostridia	o__Clostridiales	NA	NA	NA
157338	734.923	-1.17211	0.833333	-1.40653	0.159567	0.319133	k__Bacteria	p__Firmicutes	c__Clostridia	o__Clostridiales	f__	g__	s__
236821	5.5338	-1.71253	1.2914	-1.3261	0.184806	0.365802	k__Bacteria	p__Proteobacteria	c__Gammaproteobacteria	o__Enterobacteriales	f__Enterobacteriaceae	g__	s__
130763	96.646	1.32655	1.06084	1.25047	0.211127	0.413637	k__Bacteria	p__Firmicutes	c__Clostridia	o__Clostridiales	NA	NA	NA
811492	1.63935	-2.84136	2.31282	-1.22852	0.21925	0.42096	k__Bacteria	p__Proteobacteria	c__Gammaproteobacteria	o__Enterobacteriales	f__Enterobacteriaceae	g__	s__
182643	1.00358	-1.73093	1.40711	-1.23013	0.218647	0.42096	k__Bacteria	p__Firmicutes	c__Clostridia	o__Clostridiales	f__Clostridiaceae	g__	s__
4459634	1.51481	-2.72975	2.2631	-1.2062	0.22774	0.429819	k__Bacteria	p__Firmicutes	c__Clostridia	o__Clostridiales	f__Clostridiaceae	g__	s__
624891	1.3562	1.89943	1.57676	1.20464	0.228341	0.429819	k__Bacteria	p__Firmicutes	c__Bacilli	o__Lactobacillales	f__Enterococcaceae	g__Enterococcus	s__
130289	7.507	2.08444	1.82859	1.13992	0.25432	0.474073	k__Bacteria	p__Firmicutes	c__Clostridia	o__Clostridiales	f__Lachnospiraceae	g__	s__
4442899	78.3444	1.18536	1.04833	1.13071	0.258179	0.476638	k__Bacteria	p__Firmicutes	c__Clostridia	o__Clostridiales	f__	g__	s__
176752	19.6438	-1.29896	1.18332	-1.09773	0.272321	0.497959	k__Bacteria	p__Firmicutes	c__Clostridia	o__Clostridiales	f__Lachnospiraceae	g__Blautia	s__
70830	2.89197	1.36197	1.28385	1.06085	0.288759	0.523036	k__Bacteria	p__Firmicutes	c__Bacilli	o__Bacillales	f__Staphylococcaceae	g__Staphylococcus	s__sciuri
548503	250.999	0.712681	0.752764	0.946752	0.343765	0.616849	k__Bacteria	p__Firmicutes	c__Clostridia	o__Clostridiales	f__Lachnospiraceae	g__	s__
143423	27.5098	1.20031	1.33549	0.898773	0.368773	0.655597	k__Bacteria	p__Firmicutes	c__Clostridia	o__Clostridiales	f__Ruminococcaceae	g__	s__
271013	12.7221	0.943516	1.07072	0.881198	0.378211	0.666206	k__Bacteria	p__Firmicutes	c__Clostridia	o__Clostridiales	NA	NA	NA
527988	4.84992	0.942335	1.11413	0.845802	0.397663	0.694033	k__Bacteria	p__Firmicutes	c__Clostridia	o__Clostridiales	f__Eubacteriaceae	g__Anaerofustis	s__
194425	61.8347	0.934761	1.11359	0.839413	0.401238	0.694033	k__Bacteria	p__Firmicutes	c__Clostridia	o__Clostridiales	f__Ruminococcaceae	g__Oscillospira	s__
4444262	9.2909	0.941018	1.13062	0.832301	0.405239	0.694696	k__Bacteria	p__Firmicutes	c__Clostridia	o__Clostridiales	f__Lachnospiraceae	g__	s__
302641	6.03677	0.938307	1.16361	0.806373	0.420028	0.707415	k__Bacteria	p__Firmicutes	c__Clostridia	o__Clostridiales	f__Ruminococcaceae	g__Oscillospira	s__
592616	44.2813	0.864421	1.06813	0.809286	0.418351	0.707415	k__Bacteria	p__Firmicutes	c__Erysipelotrichi	o__Erysipelotrichales	f__Erysipelotrichaceae	g__	s__
368412	23.0499	0.934989	1.17221	0.797627	0.425087	0.70971	k__Bacteria	p__Firmicutes	c__Clostridia	o__Clostridiales	f__Ruminococcaceae	g__	s__
170462	31.5043	0.859125	1.10463	0.777751	0.436716	0.72284	k__Bacteria	p__Firmicutes	c__Clostridia	o__Clostridiales	f__Lachnospiraceae	g__[Ruminococcus]	s__
3908638	1.02984	-1.51426	1.9908	-0.760631	0.446877	0.733337	k__Bacteria	p__Proteobacteria	c__Gammaproteobacteria	o__Enterobacteriales	f__Enterobacteriaceae	g__	s__
279431	90.3413	0.903389	1.2212	0.739756	0.459448	0.747576	k__Bacteria	p__Firmicutes	c__Clostridia	o__Clostridiales	f__Ruminococcaceae	g__Ruminococcus	s__
4415649	45.0692	0.895072	1.25124	0.715346	0.474395	0.765411	k__Bacteria	p__Firmicutes	c__Clostridia	o__Clostridiales	f__Lachnospiraceae	g__Roseburia	s__
157704	30.5192	0.793577	1.16402	0.681757	0.495393	0.786078	k__Bacteria	p__Firmicutes	c__Clostridia	o__Clostridiales	f__	g__	s__
3931537	5.54154	0.919899	1.34423	0.684334	0.493764	0.786078	k__Bacteria	p__Firmicutes	c__Clostridia	o__Clostridiales	NA	NA	NA
197504	288.936	-0.532674	0.804863	-0.66182	0.508087	0.799612	k__Bacteria	p__Firmicutes	c__Clostridia	o__Clostridiales	f__Lachnospiraceae	g__Blautia	s__
151870	105.874	0.508638	0.78054	0.65165	0.514627	0.803321	k__Bacteria	p__Firmicutes	c__Erysipelotrichi	o__Erysipelotrichales	f__Erysipelotrichaceae	g__Coprobacillus	s__
243185	4.48089	-0.899977	1.48147	-0.607489	0.543527	0.82171	k__Bacteria	p__Proteobacteria	c__Gammaproteobacteria	o__Enterobacteriales	f__Enterobacteriaceae	g__	s__
703635	1.46448	-1.43827	2.35455	-0.610848	0.541301	0.82171	k__Bacteria	p__Proteobacteria	c__Gammaproteobacteria	o__Enterobacteriales	f__Enterobacteriaceae	g__	s__
1625448	2.08402	-0.604425	0.981031	-0.616112	0.537821	0.82171	k__Bacteria	p__Firmicutes	c__Clostridia	o__Clostridiales	f__Clostridiaceae	g__	s__
157772	122.387	0.365873	0.597724	0.612111	0.540465	0.82171	k__Bacteria	p__Firmicutes	c__Clostridia	o__Clostridiales	f__Ruminococcaceae	g__Oscillospira	s__
738351	7.23272	-0.676979	1.13235	-0.597853	0.549938	0.824907	k__Bacteria	p__Firmicutes	c__Clostridia	o__Clostridiales	f__Ruminococcaceae	g__Butyricicoccus	s__pullicaecorum
3610691	1.03175	-0.844245	1.45136	-0.581693	0.560774	0.83464	k__Bacteria	p__Proteobacteria	c__Gammaproteobacteria	o__Enterobacteriales	f__Enterobacteriaceae	g__Proteus	s__
176077	11.9817	0.593073	1.06356	0.557631	0.577096	0.83539	k__Bacteria	p__Firmicutes	c__Clostridia	o__Clostridiales	NA	NA	NA
4384058	3.90511	-0.519928	0.92866	-0.559869	0.575569	0.83539	k__Bacteria	p__Proteobacteria	c__Gammaproteobacteria	o__Enterobacteriales	f__Enterobacteriaceae	NA	NA
193679	10.5465	0.661375	1.191	0.555312	0.578681	0.83539	k__Bacteria	p__Firmicutes	c__Clostridia	o__Clostridiales	f__Ruminococcaceae	g__	s__
190649	28.4369	0.660339	1.17916	0.56001	0.575473	0.83539	k__Bacteria	p__Firmicutes	c__Clostridia	o__Clostridiales	f__Ruminococcaceae	g__	s__
313037	37.4289	0.622427	1.13439	0.548688	0.58322	0.835658	k__Bacteria	p__Firmicutes	c__Clostridia	o__Clostridiales	f__	g__	s__
4355971	5.68219	-0.665545	1.24496	-0.534589	0.592934	0.843284	k__Bacteria	p__Firmicutes	c__Clostridia	o__Clostridiales	NA	NA	NA
942245	3.36852	0.656367	1.2746	0.514961	0.606581	0.852139	k__Bacteria	p__Actinobacteria	c__Actinobacteria	o__Actinomycetales	f__Corynebacteriaceae	g__Corynebacterium	s__
158264	22.6579	-0.649339	1.26607	-0.512878	0.608037	0.852139	k__Bacteria	p__Firmicutes	c__Clostridia	o__Clostridiales	f__Ruminococcaceae	g__	s__
2415201	67.8543	-0.734862	1.45808	-0.503994	0.614266	0.85463	k__Bacteria	p__Firmicutes	c__Clostridia	o__Clostridiales	f__	g__	s__
2182669	31.2147	0.517827	1.09095	0.474657	0.635032	0.860393	k__Bacteria	p__Firmicutes	c__Clostridia	o__Clostridiales	f__	g__	s__
3908639	1.11738	-1.15904	2.38081	-0.486826	0.626382	0.860393	k__Bacteria	p__Proteobacteria	c__Gammaproteobacteria	o__Enterobacteriales	f__Enterobacteriaceae	g__	s__
185972	108.128	0.667226	1.40989	0.473248	0.636036	0.860393	k__Bacteria	p__Firmicutes	c__Clostridia	o__Clostridiales	f__Lachnospiraceae	g__[Ruminococcus]	s__
199643	92.3348	0.641842	1.35744	0.472833	0.636332	0.860393	k__Bacteria	p__Firmicutes	c__Clostridia	o__Clostridiales	f__Lachnospiraceae	g__Roseburia	s__
4422727	39.2096	0.530686	1.1415	0.464903	0.642001	0.861987	k__Bacteria	p__Firmicutes	c__Clostridia	o__Clostridiales	f__Lachnospiraceae	g__	s__
157842	93.605	0.261225	0.61214	0.426741	0.669568	0.874811	k__Bacteria	p__Firmicutes	c__Clostridia	o__Clostridiales	f__Lachnospiraceae	g__Blautia	s__
4289377	10.2814	0.637017	1.45793	0.436933	0.66216	0.874811	k__Bacteria	p__Firmicutes	c__Clostridia	o__Clostridiales	f__Lachnospiraceae	g__	s__
577512	105.18	0.537481	1.22799	0.437692	0.661609	0.874811	k__Bacteria	p__Firmicutes	c__Clostridia	o__Clostridiales	f__	g__	s__
4481624	12.4849	-0.236489	0.554547	-0.426454	0.669777	0.874811	k__Bacteria	p__Firmicutes	c__Clostridia	o__Clostridiales	f__Clostridiaceae	g__	s__
326749	31.6274	-0.63165	1.52838	-0.41328	0.679401	0.881385	k__Bacteria	p__Firmicutes	c__Clostridia	o__Clostridiales	f__Lachnospiraceae	g__	s__
4377715	0.971039	0.621532	1.57667	0.394205	0.69343	0.893547	k__Bacteria	p__Firmicutes	c__Clostridia	o__Clostridiales	f__Lachnospiraceae	g__Epulopiscium	s__
4451899	2.10442	-0.46097	1.23695	-0.372666	0.709397	0.897482	k__Bacteria	p__Firmicutes	c__Clostridia	o__Clostridiales	f__Lachnospiraceae	g__Blautia	s__
181003	6.23896	-0.463843	1.25374	-0.369967	0.711407	0.897482	k__Bacteria	p__Firmicutes	c__Clostridia	o__Clostridiales	f__	g__	s__
512682	36.2331	-0.578657	1.50906	-0.383454	0.701383	0.897482	k__Bacteria	p__Firmicutes	c__Clostridia	o__Clostridiales	f__Lachnospiraceae	g__	s__
1028036	173.547	0.301438	0.829596	0.363356	0.716339	0.897482	k__Bacteria	p__Firmicutes	c__Bacilli	o__Bacillales	f__Bacillaceae	g__	s__
303326	7.35818	0.382991	1.06786	0.358652	0.719855	0.897482	k__Bacteria	p__Firmicutes	c__Clostridia	o__Clostridiales	f__	g__	s__
181074	1.93953	0.614067	1.77348	0.346249	0.729155	0.903212	k__Bacteria	p__Firmicutes	c__Erysipelotrichi	o__Erysipelotrichales	f__Erysipelotrichaceae	g__cc_115	s__
583089	241.22	0.39235	1.20239	0.326307	0.744192	0.906887	k__Bacteria	p__Firmicutes	c__Clostridia	o__Clostridiales	f__Lachnospiraceae	g__Blautia	s__
810425	4.04045	0.387129	1.19657	0.323532	0.746293	0.906887	k__Bacteria	p__Actinobacteria	c__Actinobacteria	o__Actinomycetales	f__Corynebacteriaceae	g__Corynebacterium	s__stationis
306633	4.14466	0.387719	1.17992	0.328597	0.74246	0.906887	k__Bacteria	p__Firmicutes	c__Clostridia	o__Clostridiales	f__Ruminococcaceae	g__	s__
843454	7.73971	0.372984	1.25118	0.298106	0.765622	0.917965	k__Bacteria	p__Firmicutes	c__Clostridia	o__Clostridiales	f__Lachnospiraceae	g__	s__
190761	7.84586	0.366905	1.25352	0.292699	0.769752	0.917965	k__Bacteria	p__Firmicutes	c__Clostridia	o__Clostridiales	f__Lachnospiraceae	g__[Ruminococcus]	s__
357765	14.8367	0.590318	1.93572	0.304961	0.760396	0.917965	k__Bacteria	p__Firmicutes	c__Clostridia	o__Clostridiales	f__	g__	s__
4413447	11.5206	0.218128	0.803648	0.271423	0.786066	0.918431	k__Bacteria	p__Firmicutes	c__Clostridia	o__Clostridiales	f__Lachnospiraceae	g__Epulopiscium	s__
186319	21.5043	0.56219	1.98145	0.283726	0.77662	0.918431	k__Bacteria	p__Firmicutes	c__Clostridia	o__Clostridiales	f__Lachnospiraceae	g__Coprococcus	s__
4456702	8.55003	0.373816	1.47475	0.253477	0.7999	0.918431	k__Bacteria	p__Firmicutes	c__Clostridia	o__Clostridiales	f__Ruminococcaceae	g__Ruminococcus	s__
188348	12.6942	-0.378814	1.5158	-0.249911	0.802656	0.918431	k__Bacteria	p__Firmicutes	c__Clostridia	o__Clostridiales	f__Ruminococcaceae	g__	s__
115186	0.985244	-0.435132	1.78906	-0.243218	0.807836	0.918431	k__Bacteria	p__Firmicutes	c__Bacilli	o__Bacillales	f__Staphylococcaceae	g__Staphylococcus	s__sciuri
229069	30.3726	0.360171	1.48538	0.242477	0.80841	0.918431	k__Bacteria	p__Firmicutes	c__Erysipelotrichi	o__Erysipelotrichales	f__Erysipelotrichaceae	g__[Eubacterium]	s__dolichum
180842	78.2626	-0.27983	1.1039	-0.253493	0.799887	0.918431	k__Bacteria	p__Firmicutes	c__Clostridia	o__Clostridiales	f__Lachnospiraceae	g__[Ruminococcus]	s__
329032	65.158	0.410815	1.60557	0.255868	0.798053	0.918431	k__Bacteria	p__Tenericutes	c__Mollicutes	o__RF39	f__	g__	s__
311692	4.64545	0.348904	1.77354	0.196727	0.844041	0.95327	k__Bacteria	p__Firmicutes	c__Clostridia	o__Clostridiales	f__Lachnospiraceae	g__	s__
1504042	34.7546	-0.203284	1.32741	-0.153143	0.878285	0.965586	k__Bacteria	p__Firmicutes	c__Clostridia	o__Clostridiales	f__Ruminococcaceae	g__Oscillospira	s__
3409355	69.8219	-0.197083	1.26345	-0.155988	0.876042	0.965586	k__Bacteria	p__Firmicutes	c__Clostridia	o__Clostridiales	f__	g__	s__
177230	5.4715	-0.210984	1.3986	-0.150854	0.880091	0.965586	k__Bacteria	p__Firmicutes	c__Clostridia	o__Clostridiales	f__Lachnospiraceae	g__	s__
306315	4.94526	-0.170819	1.09504	-0.155994	0.876038	0.965586	k__Bacteria	p__Firmicutes	c__Clostridia	o__Clostridiales	f__Ruminococcaceae	g__Oscillospira	s__
194995	15.703	-0.173617	1.08219	-0.160432	0.872541	0.965586	k__Bacteria	p__Firmicutes	c__Clostridia	o__Clostridiales	f__Ruminococcaceae	g__	s__
335670	20.194	-0.175457	1.2187	-0.14397	0.885524	0.966026	k__Bacteria	p__Firmicutes	c__Clostridia	o__Clostridiales	f__Ruminococcaceae	g__	s__
294885	7.06716	0.112037	0.866551	0.129291	0.897128	0.970838	k__Bacteria	p__Firmicutes	c__Bacilli	o__Turicibacterales	f__Turicibacteraceae	g__Turicibacter	s__
182245	14.9866	-0.1386	1.10349	-0.125601	0.900048	0.970838	k__Bacteria	p__Firmicutes	c__Clostridia	o__Clostridiales	f__Lachnospiraceae	g__[Ruminococcus]	s__
2883968	17.6587	-0.141618	1.46367	-0.0967555	0.922921	0.989948	k__Bacteria	p__Firmicutes	c__Clostridia	o__Clostridiales	f__	g__	s__
157355	13.7019	0	1.68451	0	1	1	k__Bacteria	p__Firmicutes	c__Clostridia	o__Clostridiales	f__	g__	s__
157122	12.176	0.0956706	1.24835	0.0766376	0.938912	1	k__Bacteria	p__Firmicutes	c__Clostridia	o__Clostridiales	f__	g__	s__
4336940	10.7886	0	1.46139	0	1	1	k__Bacteria	p__Firmicutes	c__Clostridia	o__Clostridiales	f__	g__	s__
807035	0.953061	0	2.26593	0	1	1	k__Bacteria	p__Actinobacteria	c__Actinobacteria	o__Actinomycetales	f__Microbacteriaceae	g__Leucobacter	s__
4364814	1.0819	0	1.71905	0	1	1	k__Bacteria	p__Actinobacteria	c__Actinobacteria	o__Actinomycetales	f__Corynebacteriaceae	g__Corynebacterium	s__
197696	8.31994	0	1.06922	0	1	1	k__Bacteria	p__Firmicutes	c__Clostridia	o__Clostridiales	f__Ruminococcaceae	g__	s__
189524	2.245	0	1.21544	0	1	1	k__Bacteria	p__Firmicutes	c__Clostridia	o__Clostridiales	f__Ruminococcaceae	g__	s__
4439469	12.1997	0	1.44188	0	1	1	k__Bacteria	p__Firmicutes	c__Clostridia	o__Clostridiales	f__Ruminococcaceae	g__	s__
546958	5.48526	0	1.63702	0	1	1	k__Bacteria	p__Firmicutes	c__Clostridia	o__Clostridiales	f__Ruminococcaceae	g__	s__
524674	1.2934	0	1.92069	0	1	1	k__Bacteria	p__Firmicutes	c__Bacilli	o__Lactobacillales	NA	NA	NA
4482889	5.48201	0.0834187	1.20861	0.0690203	0.944973	1	k__Bacteria	p__Firmicutes	c__Bacilli	o__Lactobacillales	f__Aerococcaceae	g__Aerococcus	s__
3709990	4.85381	0.0668946	1.4607	0.0457963	0.963473	1	k__Bacteria	p__Firmicutes	c__Erysipelotrichi	o__Erysipelotrichales	f__Erysipelotrichaceae	g__[Eubacterium]	s__dolichum
130402	470.016	-0.0595347	1.07839	-0.0552069	0.955974	1	k__Bacteria	p__Firmicutes	c__Clostridia	o__Clostridiales	f__Peptostreptococcaceae	g__	s__
3829951	0.105288	0	2.7468	0	1	NA	k__Bacteria	p__Firmicutes	c__Clostridia	o__Clostridiales	f__Lachnospiraceae	g__Epulopiscium	s__
74576	0	NA	NA	NA	NA	NA	k__Bacteria	p__Firmicutes	c__Bacilli	o__Lactobacillales	f__Lactobacillaceae	g__Lactobacillus	s__
292152	0	NA	NA	NA	NA	NA	k__Bacteria	p__Firmicutes	c__Clostridia	o__Clostridiales	f__Ruminococcaceae	NA	NA
130103	0	NA	NA	NA	NA	NA	k__Bacteria	p__Firmicutes	c__Clostridia	o__Clostridiales	f__Lachnospiraceae	g__Dorea	s__
815573	0	NA	NA	NA	NA	NA	k__Bacteria	p__Firmicutes	c__Clostridia	o__Clostridiales	f__Lachnospiraceae	g__Coprococcus	s__
193480	0.361555	0	2.29098	0	1	NA	k__Bacteria	p__Firmicutes	c__Clostridia	o__Clostridiales	f__Lachnospiraceae	g__	s__
131571	0	NA	NA	NA	NA	NA	k__Bacteria	p__Firmicutes	c__Clostridia	o__Clostridiales	f__Lachnospiraceae	g__Blautia	s__
4178726	0	NA	NA	NA	NA	NA	k__Bacteria	p__Firmicutes	c__Clostridia	o__Clostridiales	f__Lachnospiraceae	g__Dorea	s__
159911	0.216292	0	2.72905	0	1	NA	k__Bacteria	p__Firmicutes	c__Clostridia	o__Clostridiales	f__Lachnospiraceae	g__Coprococcus	s__
158309	0.0289832	0	2.7468	0	1	NA	k__Bacteria	p__Firmicutes	c__Clostridia	o__Clostridiales	f__Lachnospiraceae	g__Coprococcus	s__
4402645	0	NA	NA	NA	NA	NA	k__Bacteria	p__Firmicutes	c__Clostridia	o__Clostridiales	f__	g__	s__
4325509	0.0918977	-0.0903058	2.7468	-0.0328768	0.973773	NA	k__Bacteria	p__Firmicutes	c__Clostridia	o__Clostridiales	f__Lachnospiraceae	g__Robinsoniella	s__peoriensis
3796804	0	NA	NA	NA	NA	NA	k__Bacteria	p__Proteobacteria	c__Betaproteobacteria	o__Burkholderiales	f__Alcaligenaceae	g__Oligella	s__
4357118	0	NA	NA	NA	NA	NA	k__Bacteria	p__Proteobacteria	c__Gammaproteobacteria	o__Alteromonadales	f__Alteromonadaceae	g__Cellvibrio	s__
2715368	0.00665317	0	2.7468	0	1	NA	k__Bacteria	p__Proteobacteria	c__Betaproteobacteria	o__Burkholderiales	f__Alcaligenaceae	g__	s__
526614	0	NA	NA	NA	NA	NA	k__Bacteria	p__Proteobacteria	c__Betaproteobacteria	o__Burkholderiales	f__Alcaligenaceae	g__	s__
564638	0	NA	NA	NA	NA	NA	k__Bacteria	p__Proteobacteria	c__Betaproteobacteria	o__Burkholderiales	f__Comamonadaceae	g__	s__
68617	0	NA	NA	NA	NA	NA	k__Bacteria	p__Proteobacteria	c__Betaproteobacteria	o__Burkholderiales	f__Alcaligenaceae	g__Achromobacter	s__
780793	0	NA	NA	NA	NA	NA	k__Bacteria	p__Proteobacteria	c__Betaproteobacteria	o__Burkholderiales	f__Alcaligenaceae	NA	NA
670777	0.497958	0.998922	2.26273	0.441468	0.658874	NA	k__Bacteria	p__Proteobacteria	c__Betaproteobacteria	o__MKC10	f__	g__	s__
4375268	0.0320233	0	2.7468	0	1	NA	k__Bacteria	p__Proteobacteria	c__Betaproteobacteria	o__Burkholderiales	f__Comamonadaceae	g__	s__
291421	0.00859221	0	2.7468	0	1	NA	k__Bacteria	p__Proteobacteria	c__Betaproteobacteria	o__Burkholderiales	f__Comamonadaceae	g__Comamonas	s__
656774	0	NA	NA	NA	NA	NA	k__Bacteria	p__Proteobacteria	c__Betaproteobacteria	o__Burkholderiales	f__Comamonadaceae	g__Comamonas	s__
1117593	0	NA	NA	NA	NA	NA	k__Bacteria	p__Proteobacteria	c__Betaproteobacteria	o__Burkholderiales	f__Comamonadaceae	g__Comamonas	s__
581921	0	NA	NA	NA	NA	NA	k__Bacteria	p__Proteobacteria	c__Betaproteobacteria	o__Burkholderiales	f__Comamonadaceae	g__Comamonas	s__
255518	0.00617323	0	2.7468	0	1	NA	k__Bacteria	p__Proteobacteria	c__Betaproteobacteria	o__Burkholderiales	f__Comamonadaceae	g__Tepidimonas	s__
4389705	0	NA	NA	NA	NA	NA	k__Bacteria	p__Proteobacteria	c__Betaproteobacteria	o__Burkholderiales	f__Comamonadaceae	g__Comamonas	s__terrigena
71872	0	NA	NA	NA	NA	NA	k__Bacteria	p__Proteobacteria	c__Betaproteobacteria	o__Burkholderiales	f__Comamonadaceae	g__Comamonas	s__
808203	0	NA	NA	NA	NA	NA	k__Bacteria	p__Proteobacteria	c__Betaproteobacteria	o__Burkholderiales	f__Comamonadaceae	g__Comamonas	s__
576010	0.00665317	0	2.7468	0	1	NA	k__Bacteria	p__Proteobacteria	c__Betaproteobacteria	o__Burkholderiales	f__Comamonadaceae	g__Comamonas	s__
4464858	0.00665317	0	2.7468	0	1	NA	k__Bacteria	p__Proteobacteria	c__Betaproteobacteria	o__Burkholderiales	f__Comamonadaceae	g__Comamonas	s__
156646	0	NA	NA	NA	NA	NA	k__Bacteria	p__Proteobacteria	c__Betaproteobacteria	o__Methylophilales	f__Methylophilaceae	g__Methylobacillus	s__
1119166	0	NA	NA	NA	NA	NA	k__Bacteria	p__Proteobacteria	c__Betaproteobacteria	o__IS-44	f__	g__	s__
38503	0	NA	NA	NA	NA	NA	k__Bacteria	p__Proteobacteria	c__Betaproteobacteria	o__Nitrosomonadales	f__Nitrosomonadaceae	g__	s__
4383918	0	NA	NA	NA	NA	NA	k__Bacteria	p__Proteobacteria	c__Gammaproteobacteria	o__Pasteurellales	f__Pasteurellaceae	g__Haemophilus	s__parainfluenzae
4404220	0	NA	NA	NA	NA	NA	k__Bacteria	p__Proteobacteria	c__Gammaproteobacteria	o__Pasteurellales	f__Pasteurellaceae	g__Haemophilus	s__parainfluenzae
106188	0	NA	NA	NA	NA	NA	k__Bacteria	p__Proteobacteria	c__Gammaproteobacteria	o__Pasteurellales	f__Pasteurellaceae	g__Chelonobacter	s__Taxon
1117566	0	NA	NA	NA	NA	NA	k__Bacteria	p__Proteobacteria	c__Betaproteobacteria	o__Neisseriales	f__Neisseriaceae	g__	s__
1105919	0	NA	NA	NA	NA	NA	k__Bacteria	p__Proteobacteria	c__Betaproteobacteria	o__Burkholderiales	f__Oxalobacteraceae	g__Ralstonia	s__
254938	0	NA	NA	NA	NA	NA	k__Bacteria	p__Proteobacteria	c__Betaproteobacteria	o__Burkholderiales	f__	g__	s__
252773	0	NA	NA	NA	NA	NA	k__Bacteria	p__Proteobacteria	c__Betaproteobacteria	o__Burkholderiales	f__Alcaligenaceae	g__Sutterella	s__
4357676	0	NA	NA	NA	NA	NA	k__Bacteria	p__Proteobacteria	c__Betaproteobacteria	o__Ellin6067	f__	g__	s__
4474255	0	NA	NA	NA	NA	NA	k__Bacteria	p__Proteobacteria	c__Betaproteobacteria	o__Burkholderiales	f__Alcaligenaceae	g__Sutterella	s__
4366834	0	NA	NA	NA	NA	NA	k__Bacteria	p__Proteobacteria	c__Betaproteobacteria	o__Burkholderiales	f__Alcaligenaceae	g__Sutterella	s__
4303858	0	NA	NA	NA	NA	NA	k__Bacteria	p__Proteobacteria	c__Betaproteobacteria	o__Burkholderiales	f__Comamonadaceae	NA	NA
4469492	0	NA	NA	NA	NA	NA	k__Bacteria	p__Proteobacteria	c__Betaproteobacteria	o__Burkholderiales	f__Comamonadaceae	g__Delftia	s__
4424415	0	NA	NA	NA	NA	NA	k__Bacteria	p__Proteobacteria	c__Betaproteobacteria	o__Rhodocyclales	f__Rhodocyclaceae	NA	NA
4441442	0	NA	NA	NA	NA	NA	k__Bacteria	p__Proteobacteria	c__Betaproteobacteria	o__Burkholderiales	f__Comamonadaceae	g__	s__
149158	0	NA	NA	NA	NA	NA	k__Bacteria	p__Proteobacteria	c__Betaproteobacteria	o__Burkholderiales	f__Comamonadaceae	g__	s__
805093	0	NA	NA	NA	NA	NA	k__Bacteria	p__Proteobacteria	c__Betaproteobacteria	o__Burkholderiales	f__Comamonadaceae	NA	NA
3926677	0	NA	NA	NA	NA	NA	k__Bacteria	p__Proteobacteria	c__Betaproteobacteria	o__Burkholderiales	f__Comamonadaceae	NA	NA
4417996	0	NA	NA	NA	NA	NA	k__Bacteria	p__Proteobacteria	c__Betaproteobacteria	o__Burkholderiales	f__Comamonadaceae	NA	NA
4377842	0	NA	NA	NA	NA	NA	k__Bacteria	p__Proteobacteria	c__Betaproteobacteria	o__Burkholderiales	f__Comamonadaceae	NA	NA
4379869	0	NA	NA	NA	NA	NA	k__Bacteria	p__Proteobacteria	c__Betaproteobacteria	o__Burkholderiales	f__Comamonadaceae	g__	s__
2792176	0	NA	NA	NA	NA	NA	k__Bacteria	p__Proteobacteria	c__Betaproteobacteria	o__Burkholderiales	f__Comamonadaceae	NA	NA
4409398	0	NA	NA	NA	NA	NA	k__Bacteria	p__Proteobacteria	c__Betaproteobacteria	o__Burkholderiales	f__Comamonadaceae	NA	NA
4362165	0	NA	NA	NA	NA	NA	k__Bacteria	p__Proteobacteria	c__Betaproteobacteria	o__Burkholderiales	f__Comamonadaceae	NA	NA
4477199	0	NA	NA	NA	NA	NA	k__Bacteria	p__Proteobacteria	c__Betaproteobacteria	o__Burkholderiales	f__Comamonadaceae	g__	s__
153084	0	NA	NA	NA	NA	NA	k__Bacteria	p__Proteobacteria	c__Betaproteobacteria	o__Burkholderiales	f__Comamonadaceae	g__Variovorax	s__paradoxus
412392	0	NA	NA	NA	NA	NA	k__Bacteria	p__Proteobacteria	c__Betaproteobacteria	o__Burkholderiales	f__Comamonadaceae	g__	s__
4418260	0.85317	-0.725877	1.27198	-0.570669	0.568224	NA	k__Bacteria	p__Proteobacteria	c__Betaproteobacteria	o__Burkholderiales	f__Comamonadaceae	g__	s__
103166	0.400506	-0.397407	2.7468	-0.14468	0.884963	NA	k__Bacteria	p__Proteobacteria	c__Gammaproteobacteria	o__Enterobacteriales	f__Enterobacteriaceae	g__Citrobacter	s__
4328189	0.527018	0.656224	2.59525	0.252856	0.800379	NA	k__Bacteria	p__Proteobacteria	c__Gammaproteobacteria	o__Enterobacteriales	f__Enterobacteriaceae	g__	s__
666757	0.253248	-0.243856	2.7468	-0.0887785	0.929258	NA	k__Bacteria	p__Proteobacteria	c__Gammaproteobacteria	o__Enterobacteriales	f__Enterobacteriaceae	g__	s__
91962	0.771529	0.231486	2.72675	0.0848945	0.932345	NA	k__Bacteria	p__Proteobacteria	c__Gammaproteobacteria	o__Enterobacteriales	f__Enterobacteriaceae	g__	s__
4376236	0	NA	NA	NA	NA	NA	k__Bacteria	p__Proteobacteria	c__Gammaproteobacteria	o__Enterobacteriales	f__Enterobacteriaceae	g__	s__
4454257	0.269632	-0.243856	2.7468	-0.0887785	0.929258	NA	k__Bacteria	p__Proteobacteria	c__Gammaproteobacteria	o__Enterobacteriales	f__Enterobacteriaceae	g__Enterobacter	s__hormaechei
538000	0.590785	1.23987	2.58817	0.479053	0.631901	NA	k__Bacteria	p__Proteobacteria	c__Gammaproteobacteria	o__Enterobacteriales	f__Enterobacteriaceae	g__	s__
274754	0	NA	NA	NA	NA	NA	k__Bacteria	p__Proteobacteria	c__Gammaproteobacteria	o__Enterobacteriales	f__Enterobacteriaceae	NA	NA
255774	0	NA	NA	NA	NA	NA	k__Bacteria	p__Proteobacteria	c__Gammaproteobacteria	o__Enterobacteriales	f__Enterobacteriaceae	NA	NA
758523	0	NA	NA	NA	NA	NA	k__Bacteria	p__Proteobacteria	c__Gammaproteobacteria	o__Aeromonadales	f__Aeromonadaceae	NA	NA
248434	0	NA	NA	NA	NA	NA	k__Bacteria	p__Proteobacteria	c__Gammaproteobacteria	o__Aeromonadales	f__Aeromonadaceae	g__	s__
813934	0	NA	NA	NA	NA	NA	k__Bacteria	p__Proteobacteria	c__Gammaproteobacteria	o__Aeromonadales	f__Aeromonadaceae	g__	s__
3692427	0.22583	0	2.5551	0	1	NA	k__Bacteria	p__Firmicutes	c__Clostridia	o__Clostridiales	f__Lachnospiraceae	g__Dorea	s__
347640	0	NA	NA	NA	NA	NA	k__Bacteria	p__Firmicutes	c__Clostridia	o__Clostridiales	f__Lachnospiraceae	g__Blautia	s__
105813	0.183792	0	2.07288	0	1	NA	k__Bacteria	p__Firmicutes	c__Clostridia	o__Clostridiales	f__	g__	s__
289538	0.019037	0	2.7468	0	1	NA	k__Bacteria	p__Firmicutes	c__Clostridia	o__Clostridiales	f__	g__	s__
113254	0	NA	NA	NA	NA	NA	k__Bacteria	p__Firmicutes	c__Clostridia	o__Clostridiales	f__	g__	s__
213784	0	NA	NA	NA	NA	NA	k__Bacteria	p__Firmicutes	c__Clostridia	o__Clostridiales	f__	g__	s__
166896	0.0631873	-0.0903058	2.7468	-0.0328768	0.973773	NA	k__Bacteria	p__Firmicutes	c__Clostridia	o__Clostridiales	f__Clostridiaceae	g__02d06	s__
4342458	0.538203	-0.997216	2.69861	-0.369529	0.711733	NA	k__Bacteria	p__Firmicutes	c__Clostridia	o__Clostridiales	f__Clostridiaceae	g__Clostridium	NA
834280	0	NA	NA	NA	NA	NA	k__Bacteria	p__Proteobacteria	c__Gammaproteobacteria	o__Xanthomonadales	f__Xanthomonadaceae	g__Wohlfahrtiimonas	s__
1142199	0	NA	NA	NA	NA	NA	k__Bacteria	p__Proteobacteria	c__Gammaproteobacteria	o__Xanthomonadales	f__Xanthomonadaceae	g__Ignatzschineria	s__
1127280	0	NA	NA	NA	NA	NA	k__Bacteria	p__Proteobacteria	c__Gammaproteobacteria	o__Pseudomonadales	f__Moraxellaceae	g__Moraxella	s__
886728	0	NA	NA	NA	NA	NA	k__Bacteria	p__Proteobacteria	c__Gammaproteobacteria	o__Pseudomonadales	f__Moraxellaceae	g__Moraxella	s__
367879	0	NA	NA	NA	NA	NA	k__Bacteria	p__Proteobacteria	c__Gammaproteobacteria	o__Pseudomonadales	f__Moraxellaceae	g__Moraxella	s__
1126147	0	NA	NA	NA	NA	NA	k__Bacteria	p__Proteobacteria	c__Gammaproteobacteria	o__Alteromonadales	f__[Chromatiaceae]	g__Rheinheimera	s__
982266	0	NA	NA	NA	NA	NA	k__Bacteria	p__Proteobacteria	c__Gammaproteobacteria	o__Alteromonadales	f__[Chromatiaceae]	g__Rheinheimera	s__
237976	0	NA	NA	NA	NA	NA	k__Bacteria	p__Proteobacteria	c__Gammaproteobacteria	o__Legionellales	f__Coxiellaceae	g__Rickettsiella	s__
4426851	0	NA	NA	NA	NA	NA	k__Bacteria	p__Proteobacteria	c__Gammaproteobacteria	o__Pseudomonadales	f__Pseudomonadaceae	g__	s__
587812	0	NA	NA	NA	NA	NA	k__Bacteria	p__Proteobacteria	c__Gammaproteobacteria	o__Pseudomonadales	f__Pseudomonadaceae	g__Pseudomonas	s__
269901	0.135366	-0.0903058	2.7468	-0.0328768	0.973773	NA	k__Bacteria	p__Proteobacteria	c__Gammaproteobacteria	o__Pseudomonadales	f__Pseudomonadaceae	g__Pseudomonas	s__
180060	0	NA	NA	NA	NA	NA	k__Bacteria	p__Proteobacteria	c__Gammaproteobacteria	o__Pseudomonadales	f__Pseudomonadaceae	g__Pseudomonas	s__
4342964	0.00665317	0	2.7468	0	1	NA	k__Bacteria	p__Proteobacteria	c__Gammaproteobacteria	o__Pseudomonadales	f__Pseudomonadaceae	g__Pseudomonas	s__
38888	0.00332658	0	2.7468	0	1	NA	k__Bacteria	p__Proteobacteria	c__Gammaproteobacteria	o__Pseudomonadales	f__Pseudomonadaceae	g__Pseudomonas	s__stutzeri
387747	0	NA	NA	NA	NA	NA	k__Bacteria	p__Proteobacteria	c__Gammaproteobacteria	o__Pseudomonadales	f__Pseudomonadaceae	g__	s__
3812557	0	NA	NA	NA	NA	NA	k__Bacteria	p__Proteobacteria	c__Gammaproteobacteria	o__Pseudomonadales	f__Pseudomonadaceae	g__	s__
176426	0	NA	NA	NA	NA	NA	k__Bacteria	p__Proteobacteria	c__Gammaproteobacteria	o__Pseudomonadales	f__Pseudomonadaceae	g__	s__
4352233	0.0707089	0.216795	2.7468	0.0789266	0.937091	NA	k__Bacteria	p__Proteobacteria	c__Gammaproteobacteria	o__Pseudomonadales	f__Pseudomonadaceae	g__Pseudomonas	s__
142419	0	NA	NA	NA	NA	NA	k__Bacteria	p__Proteobacteria	c__Gammaproteobacteria	o__Pseudomonadales	f__Moraxellaceae	g__	s__
553648	0	NA	NA	NA	NA	NA	k__Bacteria	p__Proteobacteria	c__Gammaproteobacteria	o__Pseudomonadales	f__Pseudomonadaceae	g__Pseudomonas	s__
269930	0	NA	NA	NA	NA	NA	k__Bacteria	p__Proteobacteria	c__Gammaproteobacteria	o__Pseudomonadales	f__Pseudomonadaceae	NA	NA
744371	0	NA	NA	NA	NA	NA	k__Bacteria	p__Proteobacteria	c__Gammaproteobacteria	o__Pseudomonadales	f__Pseudomonadaceae	g__Pseudomonas	s__
4456891	0	NA	NA	NA	NA	NA	k__Bacteria	p__Proteobacteria	c__Gammaproteobacteria	o__Pseudomonadales	f__Pseudomonadaceae	g__Pseudomonas	s__
1112793	0	NA	NA	NA	NA	NA	k__Bacteria	p__Proteobacteria	c__Gammaproteobacteria	o__Pseudomonadales	f__Pseudomonadaceae	g__Pseudomonas	s__
1566691	0.522587	0.778217	2.24027	0.347377	0.728308	NA	k__Bacteria	p__Proteobacteria	c__Gammaproteobacteria	o__Pseudomonadales	f__Pseudomonadaceae	g__Pseudomonas	s__
557974	0	NA	NA	NA	NA	NA	k__Bacteria	p__Proteobacteria	c__Gammaproteobacteria	o__Pseudomonadales	f__Pseudomonadaceae	g__Pseudomonas	s__
728119	0	NA	NA	NA	NA	NA	k__Bacteria	p__Proteobacteria	c__Gammaproteobacteria	o__Pseudomonadales	f__Pseudomonadaceae	g__Pseudomonas	s__
155221	0	NA	NA	NA	NA	NA	k__Bacteria	p__Proteobacteria	c__Gammaproteobacteria	o__Pseudomonadales	f__Pseudomonadaceae	g__Pseudomonas	s__umsongensis
270842	0	NA	NA	NA	NA	NA	k__Bacteria	p__Proteobacteria	c__Gammaproteobacteria	o__Pseudomonadales	f__Pseudomonadaceae	g__Pseudomonas	s__umsongensis
2468881	0	NA	NA	NA	NA	NA	k__Bacteria	p__Proteobacteria	c__Gammaproteobacteria	o__Pseudomonadales	f__Pseudomonadaceae	g__Pseudomonas	s__
1109251	0	NA	NA	NA	NA	NA	k__Bacteria	p__Proteobacteria	c__Gammaproteobacteria	o__Pseudomonadales	f__Pseudomonadaceae	g__Pseudomonas	s__
4455861	0	NA	NA	NA	NA	NA	k__Bacteria	p__Proteobacteria	c__Gammaproteobacteria	o__Pseudomonadales	f__Pseudomonadaceae	g__Pseudomonas	s__
780555	0	NA	NA	NA	NA	NA	k__Bacteria	p__Proteobacteria	c__Gammaproteobacteria	o__Pseudomonadales	f__Pseudomonadaceae	g__Pseudomonas	s__
327694	0	NA	NA	NA	NA	NA	k__Bacteria	p__Proteobacteria	c__Gammaproteobacteria	o__Pseudomonadales	f__Pseudomonadaceae	g__Pseudomonas	s__
2534143	0	NA	NA	NA	NA	NA	k__Bacteria	p__Proteobacteria	c__Gammaproteobacteria	o__Pseudomonadales	f__Pseudomonadaceae	g__Pseudomonas	s__
4456889	0	NA	NA	NA	NA	NA	k__Bacteria	p__Proteobacteria	c__Gammaproteobacteria	o__Pseudomonadales	f__Pseudomonadaceae	g__Pseudomonas	s__
141365	0	NA	NA	NA	NA	NA	k__Bacteria	p__Proteobacteria	c__Gammaproteobacteria	o__Pseudomonadales	f__Pseudomonadaceae	g__Pseudomonas	s__
4432796	0	NA	NA	NA	NA	NA	k__Bacteria	p__Proteobacteria	c__Gammaproteobacteria	o__Pseudomonadales	f__Pseudomonadaceae	g__Pseudomonas	s__viridiflava
130002	0	NA	NA	NA	NA	NA	k__Bacteria	p__Proteobacteria	c__Gammaproteobacteria	o__Pseudomonadales	f__Pseudomonadaceae	g__Pseudomonas	s__viridiflava
410048	0	NA	NA	NA	NA	NA	k__Bacteria	p__Proteobacteria	c__Gammaproteobacteria	o__Pseudomonadales	f__Pseudomonadaceae	g__Pseudomonas	s__viridiflava
4349788	0	NA	NA	NA	NA	NA	k__Bacteria	p__Proteobacteria	c__Gammaproteobacteria	o__Pseudomonadales	f__Pseudomonadaceae	g__Pseudomonas	s__viridiflava
4370747	0.830472	-0.229362	1.43287	-0.160072	0.872824	NA	k__Bacteria	p__Proteobacteria	c__Gammaproteobacteria	o__Pseudomonadales	f__Pseudomonadaceae	g__Pseudomonas	s__viridiflava
394796	0	NA	NA	NA	NA	NA	k__Bacteria	p__Proteobacteria	c__Gammaproteobacteria	o__Pseudomonadales	f__Pseudomonadaceae	g__Pseudomonas	s__viridiflava
4451011	0	NA	NA	NA	NA	NA	k__Bacteria	p__Proteobacteria	c__Gammaproteobacteria	o__Pseudomonadales	f__Pseudomonadaceae	g__Pseudomonas	s__
516292	0	NA	NA	NA	NA	NA	k__Bacteria	p__Proteobacteria	c__Gammaproteobacteria	o__Pseudomonadales	f__Pseudomonadaceae	g__Pseudomonas	s__
4128270	0	NA	NA	NA	NA	NA	k__Bacteria	p__Proteobacteria	c__Gammaproteobacteria	o__Pseudomonadales	f__Pseudomonadaceae	g__Pseudomonas	NA
817734	0	NA	NA	NA	NA	NA	k__Bacteria	p__Proteobacteria	c__Gammaproteobacteria	o__Pseudomonadales	f__Pseudomonadaceae	g__Pseudomonas	s__
4371191	0	NA	NA	NA	NA	NA	k__Bacteria	p__Proteobacteria	c__Gammaproteobacteria	o__Pseudomonadales	f__Pseudomonadaceae	g__Pseudomonas	s__
4419276	0	NA	NA	NA	NA	NA	k__Bacteria	p__Proteobacteria	c__Gammaproteobacteria	o__Pseudomonadales	f__Pseudomonadaceae	g__Pseudomonas	s__
727218	0	NA	NA	NA	NA	NA	k__Bacteria	p__Proteobacteria	c__Gammaproteobacteria	o__Pseudomonadales	f__Pseudomonadaceae	g__Pseudomonas	s__
268162	0	NA	NA	NA	NA	NA	k__Bacteria	p__Proteobacteria	c__Gammaproteobacteria	o__Pseudomonadales	f__Pseudomonadaceae	g__Pseudomonas	s__
4327028	0	NA	NA	NA	NA	NA	k__Bacteria	p__Proteobacteria	c__Gammaproteobacteria	o__Pseudomonadales	f__Pseudomonadaceae	g__Pseudomonas	s__
312988	0	NA	NA	NA	NA	NA	k__Bacteria	p__Proteobacteria	c__Gammaproteobacteria	o__Pseudomonadales	f__Pseudomonadaceae	NA	NA
449595	0	NA	NA	NA	NA	NA	k__Bacteria	p__Proteobacteria	c__Gammaproteobacteria	o__Xanthomonadales	f__Xanthomonadaceae	g__	s__
678813	0	NA	NA	NA	NA	NA	k__Bacteria	p__Proteobacteria	c__Gammaproteobacteria	o__Xanthomonadales	f__Xanthomonadaceae	g__	s__
663573	0	NA	NA	NA	NA	NA	k__Bacteria	p__Proteobacteria	c__Gammaproteobacteria	o__Xanthomonadales	f__Xanthomonadaceae	g__Stenotrophomonas	NA
227343	0	NA	NA	NA	NA	NA	k__Bacteria	p__Proteobacteria	c__Gammaproteobacteria	o__Xanthomonadales	f__Xanthomonadaceae	g__	s__
817926	0	NA	NA	NA	NA	NA	k__Bacteria	p__Proteobacteria	c__Gammaproteobacteria	o__Xanthomonadales	f__Xanthomonadaceae	g__Stenotrophomonas	s__
584324	0	NA	NA	NA	NA	NA	k__Bacteria	p__Proteobacteria	c__Gammaproteobacteria	o__Xanthomonadales	f__Xanthomonadaceae	g__Rhodanobacter	s__
81358	0	NA	NA	NA	NA	NA	k__Bacteria	p__Proteobacteria	c__Gammaproteobacteria	o__Xanthomonadales	f__Xanthomonadaceae	g__	s__
1130732	0	NA	NA	NA	NA	NA	k__Bacteria	p__Proteobacteria	c__Gammaproteobacteria	o__Xanthomonadales	f__Xanthomonadaceae	g__Dokdonella	s__
276010	0	0	0	0	1	NA	k__Bacteria	p__Proteobacteria	c__Gammaproteobacteria	o__Xanthomonadales	f__Xanthomonadaceae	g__Stenotrophomonas	s__acidaminiphila
1111449	0	NA	NA	NA	NA	NA	k__Bacteria	p__Proteobacteria	c__Gammaproteobacteria	o__Xanthomonadales	f__Xanthomonadaceae	g__Stenotrophomonas	s__acidaminiphila
7821	0	NA	NA	NA	NA	NA	k__Bacteria	p__Proteobacteria	c__Gammaproteobacteria	o__Xanthomonadales	f__Xanthomonadaceae	g__Stenotrophomonas	s__acidaminiphila
4352805	0.157799	-0.0903058	2.7468	-0.0328768	0.973773	NA	k__Bacteria	p__Firmicutes	c__Clostridia	o__Clostridiales	f__Lachnospiraceae	g__Epulopiscium	s__
125624	0.329991	0	1.8794	0	1	NA	k__Bacteria	p__Firmicutes	c__Clostridia	o__Clostridiales	f__Lachnospiraceae	g__	s__
99322	0.00332658	0	2.7468	0	1	NA	k__Bacteria	p__Bacteroidetes	c__Sphingobacteriia	o__Sphingobacteriales	f__Sphingobacteriaceae	g__Sphingobacterium	s__faecium
4337676	0	NA	NA	NA	NA	NA	k__Bacteria	p__Bacteroidetes	c__Sphingobacteriia	o__Sphingobacteriales	f__Sphingobacteriaceae	g__Sphingobacterium	s__
510360	0	NA	NA	NA	NA	NA	k__Bacteria	p__Bacteroidetes	c__Flavobacteriia	o__Flavobacteriales	f__[Weeksellaceae]	g__	s__
4362546	0	NA	NA	NA	NA	NA	k__Bacteria	p__Bacteroidetes	c__Flavobacteriia	o__Flavobacteriales	f__Flavobacteriaceae	g__	s__
519367	0	NA	NA	NA	NA	NA	k__Bacteria	p__Bacteroidetes	c__Flavobacteriia	o__Flavobacteriales	f__Flavobacteriaceae	g__	s__
1136456	0	NA	NA	NA	NA	NA	k__Bacteria	p__Bacteroidetes	c__Flavobacteriia	o__Flavobacteriales	f__Flavobacteriaceae	g__Salegentibacter	s__
4404499	0	NA	NA	NA	NA	NA	k__Bacteria	p__Bacteroidetes	c__Flavobacteriia	o__Flavobacteriales	f__Flavobacteriaceae	g__	s__
837404	0	NA	NA	NA	NA	NA	k__Bacteria	p__Bacteroidetes	c__Flavobacteriia	o__Flavobacteriales	f__Flavobacteriaceae	g__Flavobacterium	s__
4467414	0	NA	NA	NA	NA	NA	k__Bacteria	p__Bacteroidetes	c__Flavobacteriia	o__Flavobacteriales	f__Flavobacteriaceae	g__Flavobacterium	s__
3427116	0.016162	0	2.7468	0	1	NA	k__Bacteria	p__Bacteroidetes	c__Flavobacteriia	o__Flavobacteriales	f__Flavobacteriaceae	g__Flavobacterium	s__succinicans
241971	0	NA	NA	NA	NA	NA	k__Bacteria	p__Bacteroidetes	c__Flavobacteriia	o__Flavobacteriales	f__Flavobacteriaceae	g__Flavobacterium	s__succinicans
1115572	0	NA	NA	NA	NA	NA	k__Bacteria	p__Bacteroidetes	c__Flavobacteriia	o__Flavobacteriales	f__Flavobacteriaceae	g__Flavobacterium	s__
264229	0	NA	NA	NA	NA	NA	k__Bacteria	p__Bacteroidetes	c__Flavobacteriia	o__Flavobacteriales	f__Flavobacteriaceae	g__Flavobacterium	s__
101031	0	NA	NA	NA	NA	NA	k__Bacteria	p__Bacteroidetes	c__Flavobacteriia	o__Flavobacteriales	f__Flavobacteriaceae	g__Flavobacterium	s__
4154872	0	NA	NA	NA	NA	NA	k__Bacteria	p__Bacteroidetes	c__Flavobacteriia	o__Flavobacteriales	f__[Weeksellaceae]	g__Cloacibacterium	s__
1051475	0	NA	NA	NA	NA	NA	k__Bacteria	p__Bacteroidetes	c__Flavobacteriia	o__Flavobacteriales	f__[Weeksellaceae]	g__Weeksella	s__
949327	0	NA	NA	NA	NA	NA	k__Bacteria	p__Bacteroidetes	c__Flavobacteriia	o__Flavobacteriales	f__[Weeksellaceae]	g__Wautersiella	s__
547181	0	NA	NA	NA	NA	NA	k__Bacteria	p__Bacteroidetes	c__Flavobacteriia	o__Flavobacteriales	f__[Weeksellaceae]	g__Wautersiella	s__
4354699	0	NA	NA	NA	NA	NA	k__Bacteria	p__Bacteroidetes	c__Flavobacteriia	o__Flavobacteriales	f__[Weeksellaceae]	g__Chryseobacterium	s__
736769	0	NA	NA	NA	NA	NA	k__Bacteria	p__Bacteroidetes	c__Flavobacteriia	o__Flavobacteriales	f__[Weeksellaceae]	g__Chryseobacterium	s__
4305837	0	NA	NA	NA	NA	NA	k__Bacteria	p__Bacteroidetes	c__Flavobacteriia	o__Flavobacteriales	f__[Weeksellaceae]	g__Chryseobacterium	s__
4453743	0	NA	NA	NA	NA	NA	k__Bacteria	p__Bacteroidetes	c__Flavobacteriia	o__Flavobacteriales	f__[Weeksellaceae]	g__Chryseobacterium	s__
4329518	0	NA	NA	NA	NA	NA	k__Bacteria	p__Bacteroidetes	c__Flavobacteriia	o__Flavobacteriales	f__[Weeksellaceae]	g__Chryseobacterium	s__
1129906	0	NA	NA	NA	NA	NA	k__Bacteria	p__Bacteroidetes	c__Flavobacteriia	o__Flavobacteriales	f__[Weeksellaceae]	g__Wautersiella	s__
3757809	0	NA	NA	NA	NA	NA	k__Bacteria	p__Bacteroidetes	c__Bacteroidia	o__Bacteroidales	f__Porphyromonadaceae	g__Dysgonomonas	s__
4387396	0	NA	NA	NA	NA	NA	k__Bacteria	p__Bacteroidetes	c__Bacteroidia	o__Bacteroidales	f__Porphyromonadaceae	g__Porphyromonas	s__
752012	0	NA	NA	NA	NA	NA	k__Bacteria	p__Bacteroidetes	c__Bacteroidia	o__Bacteroidales	f__Porphyromonadaceae	g__Dysgonomonas	s__
606755	0	NA	NA	NA	NA	NA	k__Bacteria	p__Bacteroidetes	c__Bacteroidia	o__Bacteroidales	f__Porphyromonadaceae	g__Dysgonomonas	s__
574471	0	NA	NA	NA	NA	NA	k__Bacteria	p__Bacteroidetes	c__Bacteroidia	o__Bacteroidales	f__Bacteroidaceae	g__Bacteroides	s__
157805	0	NA	NA	NA	NA	NA	k__Bacteria	p__Bacteroidetes	c__Bacteroidia	o__Bacteroidales	f__[Odoribacteraceae]	g__Butyricimonas	s__
4444599	0	NA	NA	NA	NA	NA	k__Bacteria	p__Bacteroidetes	c__Bacteroidia	o__Bacteroidales	f__Porphyromonadaceae	g__Paludibacter	s__
522582	0	NA	NA	NA	NA	NA	k__Bacteria	p__Bacteroidetes	c__Bacteroidia	o__Bacteroidales	f__Porphyromonadaceae	g__Parabacteroides	s__
304539	0	NA	NA	NA	NA	NA	k__Bacteria	p__Bacteroidetes	c__Bacteroidia	o__Bacteroidales	f__Porphyromonadaceae	g__Parabacteroides	s__
4104836	0	NA	NA	NA	NA	NA	k__Bacteria	p__Bacteroidetes	c__Sphingobacteriia	o__Sphingobacteriales	f__Sphingobacteriaceae	g__	s__
584500	0	NA	NA	NA	NA	NA	k__Bacteria	p__Proteobacteria	c__Epsilonproteobacteria	o__Campylobacterales	f__Campylobacteraceae	g__Arcobacter	s__
105235	0	NA	NA	NA	NA	NA	k__Bacteria	p__Proteobacteria	c__Epsilonproteobacteria	o__Campylobacterales	f__Campylobacteraceae	g__Arcobacter	s__
1113318	0	NA	NA	NA	NA	NA	k__Bacteria	p__Proteobacteria	c__Epsilonproteobacteria	o__Campylobacterales	f__Campylobacteraceae	g__Arcobacter	s__
318473	0	NA	NA	NA	NA	NA	k__Bacteria	p__Proteobacteria	c__Epsilonproteobacteria	o__Campylobacterales	f__Campylobacteraceae	g__Arcobacter	NA
311173	0	NA	NA	NA	NA	NA	k__Bacteria	p__Proteobacteria	c__Epsilonproteobacteria	o__Campylobacterales	f__Helicobacteraceae	g__Helicobacter	s__pullorum
11054	0	NA	NA	NA	NA	NA	k__Bacteria	p__Proteobacteria	c__Epsilonproteobacteria	o__Campylobacterales	f__Helicobacteraceae	g__	s__
4425150	0	NA	NA	NA	NA	NA	k__Bacteria	p__Proteobacteria	c__Epsilonproteobacteria	o__Campylobacterales	f__Campylobacteraceae	g__Campylobacter	s__
4449055	0	NA	NA	NA	NA	NA	k__Bacteria	p__Bacteroidetes	c__Bacteroidia	o__Bacteroidales	f__Bacteroidaceae	g__Bacteroides	NA
524661	0	NA	NA	NA	NA	NA	k__Bacteria	p__Bacteroidetes	c__Bacteroidia	o__Bacteroidales	f__Bacteroidaceae	NA	NA
571458	0	NA	NA	NA	NA	NA	k__Bacteria	p__Bacteroidetes	c__Bacteroidia	o__Bacteroidales	f__Bacteroidaceae	g__Bacteroides	s__
3562626	0	NA	NA	NA	NA	NA	k__Bacteria	p__Bacteroidetes	c__Bacteroidia	o__Bacteroidales	f__Bacteroidaceae	g__Bacteroides	s__
1749079	0	NA	NA	NA	NA	NA	k__Bacteria	p__Bacteroidetes	c__Bacteroidia	o__Bacteroidales	f__Bacteroidaceae	g__Bacteroides	s__
2792167	0.208487	0.0632448	2.7468	0.0230249	0.98163	NA	k__Bacteria	p__Bacteroidetes	c__[Saprospirae]	o__[Saprospirales]	f__Chitinophagaceae	g__Sediminibacterium	s__
1108248	0	NA	NA	NA	NA	NA	k__Bacteria	p__Bacteroidetes	c__Bacteroidia	o__Bacteroidales	NA	NA	NA
3509162	0.0222802	0	2.7468	0	1	NA	k__Bacteria	p__Bacteroidetes	c__[Saprospirae]	o__[Saprospirales]	f__Chitinophagaceae	g__Lacibacter	s__cauensis
242645	0	NA	NA	NA	NA	NA	k__Bacteria	p__Bacteroidetes	c__[Saprospirae]	o__[Saprospirales]	f__Chitinophagaceae	g__	s__
4484245	0	NA	NA	NA	NA	NA	k__Bacteria	p__Bacteroidetes	c__[Saprospirae]	o__[Saprospirales]	f__Chitinophagaceae	g__	s__
4422872	0	NA	NA	NA	NA	NA	k__Bacteria	p__Bacteroidetes	c__[Saprospirae]	o__[Saprospirales]	f__Chitinophagaceae	g__Sediminibacterium	s__
808071	0	NA	NA	NA	NA	NA	k__Bacteria	p__Bacteroidetes	c__[Saprospirae]	o__[Saprospirales]	f__Chitinophagaceae	g__Sediminibacterium	s__
190531	0	NA	NA	NA	NA	NA	k__Bacteria	p__Bacteroidetes	c__[Saprospirae]	o__[Saprospirales]	f__Chitinophagaceae	g__Sediminibacterium	s__
4347829	0	NA	NA	NA	NA	NA	k__Bacteria	p__Bacteroidetes	c__Bacteroidia	o__Bacteroidales	f__[Barnesiellaceae]	g__Barnesiella	s__viscericola
568135	0	NA	NA	NA	NA	NA	k__Bacteria	p__Bacteroidetes	c__Bacteroidia	o__Bacteroidales	f__Rikenellaceae	g__	s__
1517779	0	NA	NA	NA	NA	NA	k__Bacteria	p__Bacteroidetes	c__Bacteroidia	o__Bacteroidales	f__Rikenellaceae	g__	s__
3565293	0	NA	NA	NA	NA	NA	k__Bacteria	p__Bacteroidetes	c__Bacteroidia	o__Bacteroidales	f__Rikenellaceae	g__	s__
2686372	0	NA	NA	NA	NA	NA	k__Bacteria	p__Bacteroidetes	c__Bacteroidia	o__Bacteroidales	f__Rikenellaceae	g__	s__
234443	0	NA	NA	NA	NA	NA	k__Bacteria	p__Bacteroidetes	c__Bacteroidia	o__Bacteroidales	f__Rikenellaceae	g__	s__
178478	0	NA	NA	NA	NA	NA	k__Bacteria	p__Bacteroidetes	c__Bacteroidia	o__Bacteroidales	NA	NA	NA
569030	0	NA	NA	NA	NA	NA	k__Bacteria	p__Bacteroidetes	c__Bacteroidia	o__Bacteroidales	f__Rikenellaceae	g__Rikenella	s__
300662	0.574636	-0.178911	1.79672	-0.0995764	0.920681	NA	k__Bacteria	p__Firmicutes	c__Clostridia	o__Clostridiales	f__Clostridiaceae	g__Sarcina	s__
4452633	0.382849	-1.03981	2.74675	-0.37856	0.705014	NA	k__Bacteria	p__Firmicutes	c__Clostridia	o__Clostridiales	f__Clostridiaceae	g__	s__
847670	0.179685	-0.243856	2.7468	-0.0887785	0.929258	NA	k__Bacteria	p__Firmicutes	c__Clostridia	o__Clostridiales	f__Clostridiaceae	g__	s__
560981	0	NA	NA	NA	NA	NA	k__Bacteria	p__Actinobacteria	c__Coriobacteriia	o__Coriobacteriales	f__Coriobacteriaceae	g__Slackia	s__
3102225	0	NA	NA	NA	NA	NA	k__Bacteria	p__Actinobacteria	c__Coriobacteriia	o__Coriobacteriales	f__Coriobacteriaceae	g__	s__
369354	0	NA	NA	NA	NA	NA	k__Bacteria	p__Actinobacteria	c__Coriobacteriia	o__Coriobacteriales	f__Coriobacteriaceae	g__	s__
1104793	0	NA	NA	NA	NA	NA	k__Bacteria	p__Actinobacteria	c__Acidimicrobiia	o__Acidimicrobiales	f__OCS155	g__	s__
275237	0	NA	NA	NA	NA	NA	k__Bacteria	p__Firmicutes	c__Clostridia	o__Clostridiales	f__Veillonellaceae	g__Phascolarctobacterium	s__
157424	0	NA	NA	NA	NA	NA	k__Bacteria	p__Firmicutes	c__Clostridia	o__Clostridiales	f__Veillonellaceae	g__	s__
523452	0	NA	NA	NA	NA	NA	k__Bacteria	p__Chloroflexi	c__Anaerolineae	o__SBR1031	f__SHA-31	g__	s__
541396	0	NA	NA	NA	NA	NA	k__Bacteria	p__Chloroflexi	c__Anaerolineae	o__GCA004	f__	g__	s__
4449244	0	NA	NA	NA	NA	NA	k__Bacteria	p__Fusobacteria	c__Fusobacteriia	o__Fusobacteriales	f__Fusobacteriaceae	g__Fusobacterium	s__
4254313	0	NA	NA	NA	NA	NA	k__Bacteria	p__Fusobacteria	c__Fusobacteriia	o__Fusobacteriales	f__Fusobacteriaceae	g__Fusobacterium	s__
572889	0	NA	NA	NA	NA	NA	k__Bacteria	p__Fusobacteria	c__Fusobacteriia	o__Fusobacteriales	f__Fusobacteriaceae	g__Fusobacterium	s__
4333154	0	NA	NA	NA	NA	NA	k__Bacteria	p__Fusobacteria	c__Fusobacteriia	o__Fusobacteriales	f__Fusobacteriaceae	g__Fusobacterium	s__
676761	0	NA	NA	NA	NA	NA	k__Bacteria	p__Bacteroidetes	c__Bacteroidia	o__Bacteroidales	f__Porphyromonadaceae	g__Porphyromonas	s__
291711	0	NA	NA	NA	NA	NA	k__Bacteria	p__Bacteroidetes	c__Bacteroidia	o__Bacteroidales	f__Bacteroidaceae	g__Bacteroides	s__
514974	0	NA	NA	NA	NA	NA	k__Bacteria	p__Bacteroidetes	c__Bacteroidia	o__Bacteroidales	f__Bacteroidaceae	g__Bacteroides	s__
140854	0	NA	NA	NA	NA	NA	k__Bacteria	p__Proteobacteria	c__Gammaproteobacteria	o__Vibrionales	f__Pseudoalteromonadaceae	g__Pseudoalteromonas	s__
140860	0	NA	NA	NA	NA	NA	k__Bacteria	p__Proteobacteria	c__Gammaproteobacteria	o__Vibrionales	f__Pseudoalteromonadaceae	g__Pseudoalteromonas	s__
309489	0	NA	NA	NA	NA	NA	k__Bacteria	p__Proteobacteria	c__Gammaproteobacteria	o__Vibrionales	f__Pseudoalteromonadaceae	g__Pseudoalteromonas	s__
518360	0	NA	NA	NA	NA	NA	k__Bacteria	p__Bacteroidetes	c__Bacteroidia	o__Bacteroidales	f__Bacteroidaceae	g__Bacteroides	s__
4379411	0	NA	NA	NA	NA	NA	k__Bacteria	p__Bacteroidetes	c__Bacteroidia	o__Bacteroidales	f__Bacteroidaceae	g__Bacteroides	s__
4473972	0	NA	NA	NA	NA	NA	k__Bacteria	p__Bacteroidetes	c__Bacteroidia	o__Bacteroidales	f__Bacteroidaceae	g__Bacteroides	s__
4343627	0	NA	NA	NA	NA	NA	k__Bacteria	p__Bacteroidetes	c__Bacteroidia	o__Bacteroidales	f__Bacteroidaceae	g__Bacteroides	s__fragilis
4340358	0	NA	NA	NA	NA	NA	k__Bacteria	p__Bacteroidetes	c__Bacteroidia	o__Bacteroidales	f__Bacteroidaceae	g__Bacteroides	NA
158581	0	NA	NA	NA	NA	NA	k__Bacteria	p__Bacteroidetes	c__Bacteroidia	o__Bacteroidales	f__Bacteroidaceae	g__Bacteroides	s__
103730	0	NA	NA	NA	NA	NA	k__Bacteria	p__Bacteroidetes	c__Bacteroidia	o__Bacteroidales	f__Bacteroidaceae	g__Bacteroides	s__
326626	0	NA	NA	NA	NA	NA	k__Bacteria	p__Bacteroidetes	c__Bacteroidia	o__Bacteroidales	f__Bacteroidaceae	g__Bacteroides	s__
271259	0	NA	NA	NA	NA	NA	k__Bacteria	p__Bacteroidetes	c__Bacteroidia	o__Bacteroidales	f__Bacteroidaceae	g__Bacteroides	s__
2730944	0	NA	NA	NA	NA	NA	k__Bacteria	p__Bacteroidetes	c__Bacteroidia	o__Bacteroidales	f__Bacteroidaceae	g__Bacteroides	s__coprophilus
515476	0.00332658	0	2.7468	0	1	NA	k__Bacteria	p__Bacteroidetes	c__Sphingobacteriia	o__Sphingobacteriales	f__Sphingobacteriaceae	g__	s__
4405800	0	NA	NA	NA	NA	NA	k__Bacteria	p__Bacteroidetes	c__Sphingobacteriia	o__Sphingobacteriales	f__Sphingobacteriaceae	g__Sphingobacterium	s__
521087	0	NA	NA	NA	NA	NA	k__Bacteria	p__Bacteroidetes	c__Sphingobacteriia	o__Sphingobacteriales	f__Sphingobacteriaceae	g__Sphingobacterium	s__
4428119	0	NA	NA	NA	NA	NA	k__Bacteria	p__Bacteroidetes	c__Sphingobacteriia	o__Sphingobacteriales	f__Sphingobacteriaceae	g__Sphingobacterium	NA
442126	0	NA	NA	NA	NA	NA	k__Bacteria	p__Bacteroidetes	c__Sphingobacteriia	o__Sphingobacteriales	f__Sphingobacteriaceae	g__Sphingobacterium	s__
4295257	0	NA	NA	NA	NA	NA	k__Bacteria	p__Bacteroidetes	c__Sphingobacteriia	o__Sphingobacteriales	f__Sphingobacteriaceae	g__	s__
148790	0	NA	NA	NA	NA	NA	k__Bacteria	p__Bacteroidetes	c__Sphingobacteriia	o__Sphingobacteriales	f__Sphingobacteriaceae	g__	s__
540403	0	NA	NA	NA	NA	NA	k__Bacteria	p__Bacteroidetes	c__Sphingobacteriia	o__Sphingobacteriales	f__Sphingobacteriaceae	g__Sphingobacterium	s__
3587343	0	NA	NA	NA	NA	NA	k__Bacteria	p__Bacteroidetes	c__Sphingobacteriia	o__Sphingobacteriales	f__Sphingobacteriaceae	g__Sphingobacterium	s__multivorum
4339351	0	NA	NA	NA	NA	NA	k__Bacteria	p__Bacteroidetes	c__Sphingobacteriia	o__Sphingobacteriales	f__Sphingobacteriaceae	NA	NA
317024	0	NA	NA	NA	NA	NA	k__Bacteria	p__Bacteroidetes	c__Sphingobacteriia	o__Sphingobacteriales	f__Sphingobacteriaceae	g__Pedobacter	s__
696477	0	NA	NA	NA	NA	NA	k__Bacteria	p__Bacteroidetes	c__Bacteroidia	o__Bacteroidales	f__Bacteroidaceae	g__Bacteroides	s__
181432	0	NA	NA	NA	NA	NA	k__Bacteria	p__Bacteroidetes	c__Bacteroidia	o__Bacteroidales	f__[Paraprevotellaceae]	g__Paraprevotella	s__
4312075	0	NA	NA	NA	NA	NA	k__Bacteria	p__Bacteroidetes	c__[Saprospirae]	o__[Saprospirales]	f__Saprospiraceae	g__	s__
216290	0	NA	NA	NA	NA	NA	k__Bacteria	p__Bacteroidetes	c__Bacteroidia	o__Bacteroidales	f__S24-7	g__	s__
655803	0	NA	NA	NA	NA	NA	k__Bacteria	p__Bacteroidetes	c__Bacteroidia	o__Bacteroidales	f__Porphyromonadaceae	g__Porphyromonas	s__endodontalis
4213918	0	NA	NA	NA	NA	NA	k__Bacteria	p__Bacteroidetes	c__Bacteroidia	o__Bacteroidales	f__Porphyromonadaceae	g__Paludibacter	s__
4370491	0	NA	NA	NA	NA	NA	k__Bacteria	p__Bacteroidetes	c__Bacteroidia	o__Bacteroidales	f__Prevotellaceae	g__Prevotella	s__
4399109	0	NA	NA	NA	NA	NA	k__Bacteria	p__Bacteroidetes	c__Bacteroidia	o__Bacteroidales	f__Prevotellaceae	g__Prevotella	s__
158440	0	NA	NA	NA	NA	NA	k__Bacteria	p__Bacteroidetes	c__Bacteroidia	o__Bacteroidales	f__Prevotellaceae	g__Prevotella	s__
4414549	0	NA	NA	NA	NA	NA	k__Archaea	p__Crenarchaeota	c__Thaumarchaeota	o__Cenarchaeales	f__Cenarchaeaceae	g__	s__
427495	0	NA	NA	NA	NA	NA	k__Bacteria	p__Cyanobacteria	c__Synechococcophycideae	o__Synechococcales	f__Synechococcaceae	g__Synechococcus	s__
68986	0	NA	NA	NA	NA	NA	k__Bacteria	p__Cyanobacteria	c__Synechococcophycideae	o__Synechococcales	f__Synechococcaceae	g__Prochlorococcus	s__
833871	0	NA	NA	NA	NA	NA	NOHIT	NA	NA	NA	NA	NA	NA
1082607	0.231661	-0.243856	2.7468	-0.0887785	0.929258	NA	k__Bacteria	p__Actinobacteria	c__Actinobacteria	o__Actinomycetales	f__Corynebacteriaceae	g__Corynebacterium	s__
1503670	0.0502537	0	2.7468	0	1	NA	k__Bacteria	p__Actinobacteria	c__Actinobacteria	o__Actinomycetales	f__Brevibacteriaceae	g__Brevibacterium	s__
1134896	0	NA	NA	NA	NA	NA	k__Bacteria	p__Actinobacteria	c__Actinobacteria	o__Actinomycetales	f__Brevibacteriaceae	g__Brevibacterium	s__
944847	0	NA	NA	NA	NA	NA	k__Bacteria	p__Actinobacteria	c__Actinobacteria	o__Actinomycetales	f__Kineosporiaceae	g__	s__
12589	0	NA	NA	NA	NA	NA	k__Bacteria	p__Actinobacteria	c__Actinobacteria	o__Actinomycetales	f__Actinomycetaceae	g__Actinomyces	s__
292428	0	NA	NA	NA	NA	NA	k__Bacteria	p__Actinobacteria	c__Actinobacteria	o__Actinomycetales	f__Jonesiaceae	g__	s__
885496	0	NA	NA	NA	NA	NA	k__Bacteria	p__Actinobacteria	c__Actinobacteria	o__Actinomycetales	f__Intrasporangiaceae	NA	NA
821644	0.00951851	0	2.7468	0	1	NA	k__Bacteria	p__Actinobacteria	c__Actinobacteria	o__Actinomycetales	f__Microbacteriaceae	g__Leucobacter	s__
99531	0.0288164	0	2.7468	0	1	NA	k__Bacteria	p__Actinobacteria	c__Actinobacteria	o__Actinomycetales	f__Microbacteriaceae	g__Leucobacter	s__
88989	0	NA	NA	NA	NA	NA	k__Bacteria	p__Cyanobacteria	c__4C0d-2	o__MLE1-12	f__	g__	s__
542446	0.0570234	-0.0903058	2.7468	-0.0328768	0.973773	NA	k__Bacteria	p__Cyanobacteria	c__4C0d-2	o__MLE1-12	f__	g__	s__
4478325	0	NA	NA	NA	NA	NA	k__Bacteria	p__Firmicutes	c__Erysipelotrichi	o__Erysipelotrichales	f__Erysipelotrichaceae	g__Erysipelothrix	s__
927238	0	NA	NA	NA	NA	NA	k__Bacteria	p__Firmicutes	c__Erysipelotrichi	o__Erysipelotrichales	f__Erysipelotrichaceae	g__Erysipelothrix	s__
316758	0	NA	NA	NA	NA	NA	k__Bacteria	p__Tenericutes	c__Mollicutes	o__RF39	f__	g__	s__
584397	0	NA	NA	NA	NA	NA	k__Bacteria	p__Tenericutes	c__Mollicutes	o__RF39	f__	g__	s__
294782	0	NA	NA	NA	NA	NA	k__Bacteria	p__Proteobacteria	c__Gammaproteobacteria	o__Pseudomonadales	f__Moraxellaceae	g__Acinetobacter	s__
806487	0	NA	NA	NA	NA	NA	k__Bacteria	p__Proteobacteria	c__Gammaproteobacteria	o__Pseudomonadales	f__Moraxellaceae	g__Acinetobacter	s__
64653	0	NA	NA	NA	NA	NA	k__Bacteria	p__Proteobacteria	c__Gammaproteobacteria	o__Pseudomonadales	f__Moraxellaceae	g__Acinetobacter	s__
312531	0.00557473	0	2.7468	0	1	NA	k__Bacteria	p__Proteobacteria	c__Gammaproteobacteria	o__Pseudomonadales	f__Moraxellaceae	g__Acinetobacter	NA
1790396	0	NA	NA	NA	NA	NA	k__Bacteria	p__Proteobacteria	c__Gammaproteobacteria	o__Pseudomonadales	f__Moraxellaceae	g__Acinetobacter	NA
353576	0.10635	0.216795	2.7468	0.0789266	0.937091	NA	k__Bacteria	p__Proteobacteria	c__Gammaproteobacteria	o__Pseudomonadales	f__Moraxellaceae	g__Acinetobacter	s__
161677	0	NA	NA	NA	NA	NA	k__Bacteria	p__Proteobacteria	c__Gammaproteobacteria	o__Pseudomonadales	f__Moraxellaceae	g__Acinetobacter	s__schindleri
4482374	0	NA	NA	NA	NA	NA	k__Bacteria	p__Proteobacteria	c__Gammaproteobacteria	o__Pseudomonadales	f__Moraxellaceae	g__Acinetobacter	NA
4235445	0	NA	NA	NA	NA	NA	k__Bacteria	p__Proteobacteria	c__Gammaproteobacteria	o__Pseudomonadales	f__Moraxellaceae	g__Acinetobacter	s__
873972	0	NA	NA	NA	NA	NA	k__Bacteria	p__Proteobacteria	c__Gammaproteobacteria	o__Pseudomonadales	f__Moraxellaceae	g__Acinetobacter	s__johnsonii
179208	0	NA	NA	NA	NA	NA	k__Bacteria	p__Proteobacteria	c__Gammaproteobacteria	o__Pseudomonadales	f__Moraxellaceae	g__Acinetobacter	s__
290186	0.0128451	0	2.7468	0	1	NA	k__Bacteria	p__Proteobacteria	c__Gammaproteobacteria	o__Pseudomonadales	f__Moraxellaceae	g__Acinetobacter	s__
4361528	0	NA	NA	NA	NA	NA	k__Bacteria	p__Proteobacteria	c__Gammaproteobacteria	o__Pseudomonadales	f__Moraxellaceae	g__Acinetobacter	NA
3453734	0	NA	NA	NA	NA	NA	k__Bacteria	p__Proteobacteria	c__Gammaproteobacteria	o__Pseudomonadales	f__Moraxellaceae	g__Acinetobacter	s__
270659	0	NA	NA	NA	NA	NA	k__Bacteria	p__Proteobacteria	c__Gammaproteobacteria	o__Pseudomonadales	f__Moraxellaceae	g__Acinetobacter	s__
706432	0	NA	NA	NA	NA	NA	k__Bacteria	p__Proteobacteria	c__Gammaproteobacteria	o__Pseudomonadales	f__Moraxellaceae	g__Acinetobacter	s__
2797395	0	NA	NA	NA	NA	NA	k__Bacteria	p__Proteobacteria	c__Gammaproteobacteria	o__Pseudomonadales	f__Moraxellaceae	g__Acinetobacter	s__
159711	0.00557473	0	2.7468	0	1	NA	k__Bacteria	p__Proteobacteria	c__Gammaproteobacteria	o__Pseudomonadales	f__Moraxellaceae	g__Acinetobacter	NA
526430	0	NA	NA	NA	NA	NA	k__Bacteria	p__Proteobacteria	c__Gammaproteobacteria	o__Pseudomonadales	f__Moraxellaceae	g__Acinetobacter	s__lwoffii
4482598	0	NA	NA	NA	NA	NA	k__Bacteria	p__Proteobacteria	c__Gammaproteobacteria	o__Pseudomonadales	f__Moraxellaceae	g__Acinetobacter	NA
3530625	0	NA	NA	NA	NA	NA	k__Bacteria	p__Proteobacteria	c__Gammaproteobacteria	o__Pseudomonadales	f__Moraxellaceae	g__Acinetobacter	s__
4425634	0	NA	NA	NA	NA	NA	k__Bacteria	p__Proteobacteria	c__Gammaproteobacteria	o__Pseudomonadales	f__Moraxellaceae	g__Acinetobacter	s__
584176	0.021948	0	2.7468	0	1	NA	k__Bacteria	p__Proteobacteria	c__Gammaproteobacteria	o__Pseudomonadales	f__Moraxellaceae	g__Acinetobacter	s__rhizosphaerae
818527	0	NA	NA	NA	NA	NA	k__Bacteria	p__Proteobacteria	c__Betaproteobacteria	o__Burkholderiales	f__Oxalobacteraceae	g__Janthinobacterium	s__
9252	0	NA	NA	NA	NA	NA	k__Bacteria	p__Proteobacteria	c__Gammaproteobacteria	o__Vibrionales	NA	NA	NA
4347599	0	NA	NA	NA	NA	NA	k__Bacteria	p__Proteobacteria	c__Gammaproteobacteria	o__Vibrionales	f__Vibrionaceae	g__Vibrio	s__metschnikovii
1121651	0	NA	NA	NA	NA	NA	k__Bacteria	p__Proteobacteria	c__Gammaproteobacteria	o__Aeromonadales	f__Aeromonadaceae	g__	s__
172717	0	NA	NA	NA	NA	NA	k__Bacteria	p__Proteobacteria	c__Gammaproteobacteria	o__Alteromonadales	f__Shewanellaceae	g__Shewanella	s__
162650	0	NA	NA	NA	NA	NA	k__Bacteria	p__Proteobacteria	c__Gammaproteobacteria	o__Aeromonadales	f__Aeromonadaceae	g__	s__
172125	0	NA	NA	NA	NA	NA	k__Bacteria	p__Proteobacteria	c__Gammaproteobacteria	o__Aeromonadales	f__Aeromonadaceae	g__	s__
247442	0	NA	NA	NA	NA	NA	k__Bacteria	p__Proteobacteria	c__Gammaproteobacteria	o__Aeromonadales	f__Aeromonadaceae	g__	s__
203157	0	NA	NA	NA	NA	NA	k__Bacteria	p__Proteobacteria	c__Gammaproteobacteria	o__Aeromonadales	f__Aeromonadaceae	g__	s__
199099	0	NA	NA	NA	NA	NA	k__Bacteria	p__Proteobacteria	c__Gammaproteobacteria	o__Aeromonadales	f__Aeromonadaceae	g__	s__
4366725	0	NA	NA	NA	NA	NA	k__Bacteria	p__Proteobacteria	c__Gammaproteobacteria	o__Aeromonadales	f__Aeromonadaceae	g__	s__
4439030	0	NA	NA	NA	NA	NA	k__Bacteria	p__Proteobacteria	c__Gammaproteobacteria	o__Aeromonadales	f__Aeromonadaceae	NA	NA
16195	0	NA	NA	NA	NA	NA	k__Bacteria	p__Firmicutes	c__Clostridia	o__Clostridiales	f__Clostridiaceae	g__Candidatus Arthromitus	s__
4310024	0	NA	NA	NA	NA	NA	k__Bacteria	p__Firmicutes	c__Clostridia	o__Clostridiales	f__Peptococcaceae	g__Peptococcus	s__
590727	0	NA	NA	NA	NA	NA	k__Bacteria	p__Proteobacteria	c__Alphaproteobacteria	o__Rhodospirillales	f__Rhodospirillaceae	g__	s__
188414	0	NA	NA	NA	NA	NA	k__Bacteria	p__Proteobacteria	c__Alphaproteobacteria	o__Rickettsiales	f__	g__	s__
357011	0	NA	NA	NA	NA	NA	k__Bacteria	p__Proteobacteria	c__Alphaproteobacteria	o__Rhodospirillales	f__Rhodospirillaceae	g__	s__
2932342	0	NA	NA	NA	NA	NA	k__Bacteria	p__Proteobacteria	c__Deltaproteobacteria	o__Desulfovibrionales	f__Desulfovibrionaceae	g__	s__
4332904	0	NA	NA	NA	NA	NA	k__Bacteria	p__Acidobacteria	c__BPC102	o__MVS-40	f__	g__	s__
565900	0	NA	NA	NA	NA	NA	k__Bacteria	p__Proteobacteria	c__Gammaproteobacteria	o__Xanthomonadales	f__Sinobacteraceae	g__	s__
634948	0	NA	NA	NA	NA	NA	k__Bacteria	p__Proteobacteria	c__Gammaproteobacteria	o__Alteromonadales	f__Idiomarinaceae	g__Pseudidiomarina	s__
4425629	0	NA	NA	NA	NA	NA	k__Bacteria	p__Proteobacteria	c__Betaproteobacteria	o__Burkholderiales	f__Oxalobacteraceae	g__Janthinobacterium	s__lividum
4418009	0	NA	NA	NA	NA	NA	k__Bacteria	p__Proteobacteria	c__Betaproteobacteria	o__Burkholderiales	f__Oxalobacteraceae	NA	NA
1705765	0	NA	NA	NA	NA	NA	k__Bacteria	p__Proteobacteria	c__Betaproteobacteria	o__Burkholderiales	f__Oxalobacteraceae	g__	s__
73559	0	NA	NA	NA	NA	NA	k__Bacteria	p__Proteobacteria	c__Gammaproteobacteria	o__Pseudomonadales	f__Moraxellaceae	g__Acinetobacter	s__
808051	0	NA	NA	NA	NA	NA	k__Bacteria	p__Proteobacteria	c__Gammaproteobacteria	o__Pseudomonadales	f__Moraxellaceae	g__Acinetobacter	s__
4449456	0	NA	NA	NA	NA	NA	k__Bacteria	p__Proteobacteria	c__Gammaproteobacteria	o__Pseudomonadales	f__Moraxellaceae	g__Acinetobacter	s__
60329	0	NA	NA	NA	NA	NA	k__Bacteria	p__Proteobacteria	c__Gammaproteobacteria	o__Pseudomonadales	f__Moraxellaceae	g__Acinetobacter	s__
388951	0	NA	NA	NA	NA	NA	k__Bacteria	p__Proteobacteria	c__Gammaproteobacteria	o__Pseudomonadales	f__Moraxellaceae	NA	NA
186836	0	NA	NA	NA	NA	NA	k__Bacteria	p__Proteobacteria	c__Gammaproteobacteria	o__Pseudomonadales	f__Moraxellaceae	g__Acinetobacter	s__
4449458	0	NA	NA	NA	NA	NA	k__Bacteria	p__Proteobacteria	c__Gammaproteobacteria	o__Pseudomonadales	f__Moraxellaceae	g__Acinetobacter	s__
823916	0	NA	NA	NA	NA	NA	k__Bacteria	p__Proteobacteria	c__Gammaproteobacteria	o__Pseudomonadales	f__Moraxellaceae	g__Enhydrobacter	s__
3070686	0	NA	NA	NA	NA	NA	k__Bacteria	p__Proteobacteria	c__Gammaproteobacteria	NA	NA	NA	NA
277352	0	NA	NA	NA	NA	NA	k__Bacteria	p__Proteobacteria	c__Gammaproteobacteria	o__Pseudomonadales	f__Moraxellaceae	g__Psychrobacter	s__
268361	0	NA	NA	NA	NA	NA	k__Bacteria	p__Proteobacteria	c__Gammaproteobacteria	o__Pseudomonadales	f__Moraxellaceae	g__	s__
269774	0	NA	NA	NA	NA	NA	k__Bacteria	p__Proteobacteria	c__Gammaproteobacteria	o__Pseudomonadales	f__Moraxellaceae	g__	s__
4295725	0	NA	NA	NA	NA	NA	k__Bacteria	p__Proteobacteria	c__Gammaproteobacteria	o__Pseudomonadales	f__Moraxellaceae	g__Psychrobacter	s__sanguinis
4481079	0	NA	NA	NA	NA	NA	k__Bacteria	p__Proteobacteria	c__Gammaproteobacteria	o__Pseudomonadales	f__Moraxellaceae	g__Psychrobacter	s__sanguinis
4469960	0	NA	NA	NA	NA	NA	k__Bacteria	p__Proteobacteria	c__Gammaproteobacteria	o__Pseudomonadales	f__Moraxellaceae	g__Psychrobacter	s__sanguinis
263518	0	NA	NA	NA	NA	NA	k__Bacteria	p__Proteobacteria	c__Deltaproteobacteria	o__Desulfovibrionales	f__Desulfovibrionaceae	g__	s__
1871	0	NA	NA	NA	NA	NA	k__Bacteria	p__Deferribacteres	c__Deferribacteres	o__Deferribacterales	f__Deferribacteraceae	g__Mucispirillum	s__schaedleri
350938	0	NA	NA	NA	NA	NA	k__Bacteria	p__Proteobacteria	c__Alphaproteobacteria	o__Caulobacterales	f__Caulobacteraceae	NA	NA
2211108	0	NA	NA	NA	NA	NA	k__Bacteria	p__Proteobacteria	c__Alphaproteobacteria	o__Caulobacterales	f__Caulobacteraceae	g__Brevundimonas	s__diminuta
4170478	0	NA	NA	NA	NA	NA	k__Bacteria	p__Bacteroidetes	c__[Saprospirae]	o__[Saprospirales]	f__Saprospiraceae	g__Aquirestis	s__calciphila
4474083	0	NA	NA	NA	NA	NA	k__Bacteria	p__Proteobacteria	c__Alphaproteobacteria	o__Sphingomonadales	f__Sphingomonadaceae	g__Novosphingobium	s__
199962	0.00951851	0	2.7468	0	1	NA	k__Bacteria	p__Proteobacteria	c__Alphaproteobacteria	o__Sphingomonadales	f__Sphingomonadaceae	g__Novosphingobium	s__
89212	0	NA	NA	NA	NA	NA	k__Bacteria	p__Proteobacteria	c__Alphaproteobacteria	o__Sphingomonadales	f__Sphingomonadaceae	g__Novosphingobium	s__
4381473	0	NA	NA	NA	NA	NA	k__Bacteria	p__Proteobacteria	c__Alphaproteobacteria	o__Sphingomonadales	f__Sphingomonadaceae	g__Novosphingobium	s__
4438545	0	NA	NA	NA	NA	NA	k__Bacteria	p__Proteobacteria	c__Alphaproteobacteria	o__Sphingomonadales	f__Sphingomonadaceae	NA	NA
4393057	0.141641	0.223064	2.74002	0.0814096	0.935116	NA	k__Bacteria	p__Proteobacteria	c__Alphaproteobacteria	o__Sphingomonadales	f__Sphingomonadaceae	g__Sphingobium	s__
1129599	0	NA	NA	NA	NA	NA	k__Bacteria	p__Proteobacteria	c__Alphaproteobacteria	o__Sphingomonadales	f__Sphingomonadaceae	g__Novosphingobium	s__nitrogenifigens
748537	0	NA	NA	NA	NA	NA	k__Bacteria	p__Proteobacteria	c__Alphaproteobacteria	o__Sphingomonadales	f__Sphingomonadaceae	g__Sphingopyxis	s__
267852	0.108649	0.216795	2.7468	0.0789266	0.937091	NA	k__Bacteria	p__Proteobacteria	c__Alphaproteobacteria	o__Sphingomonadales	f__Sphingomonadaceae	g__Sphingopyxis	s__alaskensis
4391560	0.130661	0.216795	2.7468	0.0789266	0.937091	NA	k__Bacteria	p__Proteobacteria	c__Alphaproteobacteria	o__Sphingomonadales	f__Erythrobacteraceae	g__	s__
3290764	0.0105011	0	2.7468	0	1	NA	k__Bacteria	p__Proteobacteria	c__Alphaproteobacteria	o__Sphingomonadales	f__Sphingomonadaceae	g__	s__
4423410	0.649749	-0.402322	1.241	-0.324191	0.745794	NA	k__Bacteria	p__Proteobacteria	c__Alphaproteobacteria	o__Sphingomonadales	f__Sphingomonadaceae	g__Sphingomonas	s__
817422	0.00307841	0	2.7468	0	1	NA	k__Bacteria	p__Proteobacteria	c__Alphaproteobacteria	o__Sphingomonadales	f__Sphingomonadaceae	g__Sphingomonas	s__
1111944	0	NA	NA	NA	NA	NA	k__Bacteria	p__Proteobacteria	c__Alphaproteobacteria	o__Sphingomonadales	f__Sphingomonadaceae	g__	s__
513631	0.0956283	0	2.71769	0	1	NA	k__Bacteria	p__Proteobacteria	c__Alphaproteobacteria	o__Sphingomonadales	f__Sphingomonadaceae	g__	s__
1112553	0	NA	NA	NA	NA	NA	k__Bacteria	p__Proteobacteria	c__Alphaproteobacteria	o__Sphingomonadales	f__Sphingomonadaceae	g__Sphingobium	s__
4427546	0	NA	NA	NA	NA	NA	k__Bacteria	p__Proteobacteria	c__Alphaproteobacteria	o__Sphingomonadales	f__Sphingomonadaceae	g__Sphingobium	s__
592615	0	NA	NA	NA	NA	NA	k__Bacteria	p__Proteobacteria	c__Alphaproteobacteria	o__Sphingomonadales	f__Sphingomonadaceae	g__Sphingobium	s__
4333206	0	NA	NA	NA	NA	NA	k__Bacteria	p__Proteobacteria	c__Alphaproteobacteria	o__Rhizobiales	f__Rhizobiaceae	g__Agrobacterium	s__
252822	0	NA	NA	NA	NA	NA	k__Bacteria	p__Proteobacteria	c__Alphaproteobacteria	o__Rhizobiales	f__Rhizobiaceae	g__Agrobacterium	s__
4353264	0	NA	NA	NA	NA	NA	k__Bacteria	p__Proteobacteria	c__Alphaproteobacteria	o__Caulobacterales	f__Caulobacteraceae	g__	s__
1105948	0.0412469	0	2.7468	0	1	NA	k__Bacteria	p__Proteobacteria	c__Alphaproteobacteria	o__Caulobacterales	f__Caulobacteraceae	NA	NA
268353	0	NA	NA	NA	NA	NA	k__Bacteria	p__Proteobacteria	c__Alphaproteobacteria	o__Caulobacterales	f__Caulobacteraceae	g__Brevundimonas	s__diminuta
264269	0	NA	NA	NA	NA	NA	k__Bacteria	p__Proteobacteria	c__Alphaproteobacteria	o__Caulobacterales	f__Caulobacteraceae	g__Brevundimonas	s__diminuta
4307347	0	NA	NA	NA	NA	NA	k__Bacteria	p__Proteobacteria	c__Alphaproteobacteria	o__Rhizobiales	f__Methylobacteriaceae	g__	s__
4396717	0.0877922	0.216795	2.7468	0.0789266	0.937091	NA	k__Bacteria	p__Proteobacteria	c__Alphaproteobacteria	o__Rhizobiales	f__Methylobacteriaceae	g__Methylobacterium	s__
831178	0.231661	-0.243856	2.7468	-0.0887785	0.929258	NA	k__Bacteria	p__Proteobacteria	c__Alphaproteobacteria	o__Rhizobiales	f__	g__	s__
4339358	0.395832	0.579985	2.05123	0.282749	0.777369	NA	k__Bacteria	p__Proteobacteria	c__Alphaproteobacteria	o__Caulobacterales	f__Caulobacteraceae	g__	s__
811257	0.325636	0.0632448	2.7468	0.0230249	0.98163	NA	k__Bacteria	p__Proteobacteria	c__Alphaproteobacteria	o__Caulobacterales	f__Caulobacteraceae	g__Caulobacter	s__
244657	0	NA	NA	NA	NA	NA	k__Bacteria	p__Proteobacteria	c__Alphaproteobacteria	o__Rhizobiales	f__Bradyrhizobiaceae	g__	s__
573135	0.0194016	0	2.7468	0	1	NA	k__Bacteria	p__Proteobacteria	c__Alphaproteobacteria	o__Rhizobiales	f__Bradyrhizobiaceae	g__	s__
2458172	0	NA	NA	NA	NA	NA	k__Bacteria	p__Proteobacteria	c__Alphaproteobacteria	o__Rhizobiales	f__Brucellaceae	g__Ochrobactrum	s__
407459	0.057119	0	2.7468	0	1	NA	k__Bacteria	p__Proteobacteria	c__Alphaproteobacteria	o__Rhizobiales	f__Brucellaceae	g__Pseudochrobactrum	s__
310532	0	NA	NA	NA	NA	NA	k__Bacteria	p__Proteobacteria	c__Alphaproteobacteria	o__Rhizobiales	f__Phyllobacteriaceae	g__Aquamicrobium	s__aerolatum
1141071	0	NA	NA	NA	NA	NA	k__Bacteria	p__Proteobacteria	c__Alphaproteobacteria	o__Rhizobiales	f__Brucellaceae	NA	NA
502999	0	NA	NA	NA	NA	NA	k__Bacteria	p__Proteobacteria	c__Alphaproteobacteria	o__Rhizobiales	f__Hyphomicrobiaceae	g__Devosia	s__
4405550	0	NA	NA	NA	NA	NA	k__Bacteria	p__Proteobacteria	c__Alphaproteobacteria	o__Rhodobacterales	f__Rhodobacteraceae	g__	s__
151172	0	NA	NA	NA	NA	NA	k__Bacteria	p__Proteobacteria	c__Alphaproteobacteria	o__Rhodobacterales	f__Rhodobacteraceae	g__Anaerospora	s__
1797847	0.0333554	0	2.7468	0	1	NA	k__Bacteria	p__Proteobacteria	c__Alphaproteobacteria	o__Rhodobacterales	f__Rhodobacteraceae	g__Paracoccus	s__aminovorans
629291	0	NA	NA	NA	NA	NA	k__Bacteria	p__Proteobacteria	c__Alphaproteobacteria	o__Rhodobacterales	f__Rhodobacteraceae	g__	s__
199683	0.00307841	0	2.7468	0	1	NA	k__Bacteria	p__Proteobacteria	c__Alphaproteobacteria	o__Rhodobacterales	f__Rhodobacteraceae	NA	NA
814065	0	NA	NA	NA	NA	NA	k__Bacteria	p__Proteobacteria	c__Alphaproteobacteria	o__Rhodobacterales	f__Rhodobacteraceae	g__	s__
114903	0	NA	NA	NA	NA	NA	k__Bacteria	p__Proteobacteria	c__Alphaproteobacteria	o__Sphingomonadales	f__Sphingomonadaceae	g__	s__
580916	0.215111	-0.243856	2.7468	-0.0887785	0.929258	NA	k__Bacteria	p__Proteobacteria	c__Alphaproteobacteria	o__Sphingomonadales	f__Sphingomonadaceae	g__Novosphingobium	s__stygium
3156804	0	NA	NA	NA	NA	NA	k__Bacteria	p__Proteobacteria	c__Alphaproteobacteria	o__Rickettsiales	f__Pelagibacteraceae	g__	s__
4413256	0	NA	NA	NA	NA	NA	k__Bacteria	p__Proteobacteria	c__Deltaproteobacteria	o__Desulfovibrionales	f__Desulfovibrionaceae	g__Desulfovibrio	s__
510683	0	NA	NA	NA	NA	NA	k__Bacteria	p__Proteobacteria	c__Deltaproteobacteria	o__Desulfovibrionales	f__Desulfovibrionaceae	g__Desulfovibrio	s__
3454566	0	NA	NA	NA	NA	NA	k__Bacteria	p__Proteobacteria	c__Deltaproteobacteria	o__Myxococcales	f__0319-6G20	g__	s__
591358	0	NA	NA	NA	NA	NA	k__Bacteria	p__Planctomycetes	c__Planctomycetia	o__Gemmatales	f__Gemmataceae	g__Gemmata	s__
831504	0	NA	NA	NA	NA	NA	k__Bacteria	p__Proteobacteria	c__Deltaproteobacteria	o__Sva0853	f__SAR324	g__	s__
1933407	0	NA	NA	NA	NA	NA	k__Bacteria	p__Gemmatimonadetes	c__Gemmatimonadetes	o__	f__	g__	s__
4297239	0	NA	NA	NA	NA	NA	k__Bacteria	p__Acidobacteria	c__DA052	o__Ellin6513	f__	g__	s__
4333237	0	NA	NA	NA	NA	NA	k__Bacteria	p__Proteobacteria	c__Alphaproteobacteria	o__Rhodospirillales	f__Acetobacteraceae	g__Acetobacter	s__
845577	0	NA	NA	NA	NA	NA	k__Bacteria	p__Proteobacteria	c__Alphaproteobacteria	o__Rhodospirillales	f__Acetobacteraceae	g__	s__
231310	0	NA	NA	NA	NA	NA	k__Bacteria	p__Firmicutes	c__Clostridia	o__Clostridiales	f__Peptococcaceae	g__Peptococcus	s__
183093	0	NA	NA	NA	NA	NA	k__Bacteria	p__Firmicutes	c__Clostridia	o__Clostridiales	f__Ruminococcaceae	g__	s__
222842	0	NA	NA	NA	NA	NA	k__Bacteria	p__Firmicutes	c__Clostridia	o__Clostridiales	f__Veillonellaceae	g__Megamonas	s__
2530636	0	NA	NA	NA	NA	NA	k__Bacteria	p__Firmicutes	c__Clostridia	o__Clostridiales	f__Veillonellaceae	g__Megamonas	s__
214682	0	NA	NA	NA	NA	NA	k__Bacteria	p__Firmicutes	c__Clostridia	o__Clostridiales	f__Veillonellaceae	g__Megasphaera	s__
4472239	0	NA	NA	NA	NA	NA	k__Bacteria	p__Chlorobi	c__OPB56	o__	f__	g__	s__
4481861	0	NA	NA	NA	NA	NA	k__Bacteria	p__Actinobacteria	c__Actinobacteria	o__Bifidobacteriales	f__Bifidobacteriaceae	NA	NA
215248	0.0235696	0	2.7468	0	1	NA	k__Bacteria	p__Actinobacteria	c__Actinobacteria	o__Actinomycetales	f__Actinomycetaceae	g__	s__
809192	0.358692	0.292862	2.47473	0.118341	0.905798	NA	k__Bacteria	p__Actinobacteria	c__Actinobacteria	o__Actinomycetales	f__Dermabacteraceae	g__Brachybacterium	s__conglomeratum
542066	0	NA	NA	NA	NA	NA	k__Bacteria	p__Actinobacteria	c__Actinobacteria	o__Actinomycetales	f__	g__	s__
538247	0	NA	NA	NA	NA	NA	k__Bacteria	p__Actinobacteria	c__Actinobacteria	o__Actinomycetales	f__Micrococcaceae	g__Rothia	s__nasimurium
4422405	0	NA	NA	NA	NA	NA	k__Bacteria	p__Actinobacteria	c__Actinobacteria	o__Actinomycetales	f__Micrococcaceae	g__Micrococcus	s__
526833	0	NA	NA	NA	NA	NA	k__Bacteria	p__Actinobacteria	c__Actinobacteria	o__Actinomycetales	f__Micrococcaceae	g__Micrococcus	s__
808471	0.00311441	0	2.7468	0	1	NA	k__Bacteria	p__Actinobacteria	c__Actinobacteria	o__Actinomycetales	f__Micrococcaceae	g__Arthrobacter	s__
4444760	0.0980816	0	2.7468	0	1	NA	k__Bacteria	p__Actinobacteria	c__Actinobacteria	o__Actinomycetales	f__Micrococcaceae	g__Arthrobacter	s__
56625	0	NA	NA	NA	NA	NA	k__Bacteria	p__Actinobacteria	c__Actinobacteria	o__Actinomycetales	f__Micrococcaceae	g__	s__
4454153	0	NA	NA	NA	NA	NA	k__Bacteria	p__Actinobacteria	c__Actinobacteria	o__Actinomycetales	f__Microbacteriaceae	NA	NA
148208	0	NA	NA	NA	NA	NA	k__Bacteria	p__Actinobacteria	c__Actinobacteria	o__Actinomycetales	f__Microbacteriaceae	g__Pseudoclavibacter	s__bifida
993711	0.0371086	0	2.7468	0	1	NA	k__Bacteria	p__Actinobacteria	c__Actinobacteria	o__Actinomycetales	f__Microbacteriaceae	g__Pseudoclavibacter	s__bifida
235898	0	NA	NA	NA	NA	NA	k__Bacteria	p__Actinobacteria	c__Actinobacteria	o__Actinomycetales	f__Corynebacteriaceae	g__Corynebacterium	s__
808245	0.184239	0	2.65087	0	1	NA	k__Bacteria	p__Actinobacteria	c__Actinobacteria	o__Actinomycetales	f__Corynebacteriaceae	g__Corynebacterium	s__
650171	0	NA	NA	NA	NA	NA	k__Bacteria	p__Actinobacteria	c__Actinobacteria	o__Actinomycetales	f__Corynebacteriaceae	g__Corynebacterium	s__
518872	0.00524681	0	2.7468	0	1	NA	k__Bacteria	p__Actinobacteria	c__Actinobacteria	o__Actinomycetales	f__Dietziaceae	g__Dietzia	NA
4470078	0.217298	-0.243856	2.7468	-0.0887785	0.929258	NA	k__Bacteria	p__Actinobacteria	c__Actinobacteria	o__Actinomycetales	f__Corynebacteriaceae	g__Corynebacterium	s__
1062356	0	NA	NA	NA	NA	NA	k__Bacteria	p__Actinobacteria	c__Actinobacteria	o__Actinomycetales	f__Corynebacteriaceae	g__Corynebacterium	s__
1000986	0.0618703	0.216795	2.7468	0.0789266	0.937091	NA	k__Bacteria	p__Actinobacteria	c__Actinobacteria	o__Actinomycetales	f__Corynebacteriaceae	g__Corynebacterium	s__
1015518	0	NA	NA	NA	NA	NA	k__Bacteria	p__Actinobacteria	c__Actinobacteria	o__Actinomycetales	f__Corynebacteriaceae	g__Corynebacterium	s__
446403	0	NA	NA	NA	NA	NA	k__Bacteria	p__Actinobacteria	c__Actinobacteria	o__Actinomycetales	f__Corynebacteriaceae	g__Corynebacterium	s__kroppenstedtii
4462432	0.0291953	0	2.7468	0	1	NA	k__Bacteria	p__Actinobacteria	c__Actinobacteria	o__Actinomycetales	f__Corynebacteriaceae	g__Corynebacterium	s__
164500	0	NA	NA	NA	NA	NA	k__Bacteria	p__Actinobacteria	c__Actinobacteria	o__Actinomycetales	f__Mycobacteriaceae	g__Mycobacterium	NA
190490	0	NA	NA	NA	NA	NA	k__Bacteria	p__Firmicutes	c__Clostridia	o__Clostridiales	f__Ruminococcaceae	g__	s__
157972	0.0480396	0	2.7468	0	1	NA	k__Bacteria	p__Firmicutes	c__Clostridia	o__Clostridiales	f__Ruminococcaceae	g__	s__
187038	0.0235696	0	2.7468	0	1	NA	k__Bacteria	p__Firmicutes	c__Clostridia	o__Clostridiales	f__Ruminococcaceae	g__	s__
132991	0	NA	NA	NA	NA	NA	k__Bacteria	p__Firmicutes	c__Clostridia	o__Clostridiales	f__Ruminococcaceae	g__Faecalibacterium	s__prausnitzii
158045	0	NA	NA	NA	NA	NA	k__Bacteria	p__Firmicutes	c__Clostridia	o__Clostridiales	f__Ruminococcaceae	g__Faecalibacterium	s__prausnitzii
158331	0	NA	NA	NA	NA	NA	k__Bacteria	p__Firmicutes	c__Clostridia	o__Clostridiales	f__Ruminococcaceae	g__Faecalibacterium	s__prausnitzii
648312	0	NA	NA	NA	NA	NA	k__Bacteria	p__Firmicutes	c__Clostridia	o__Clostridiales	f__Ruminococcaceae	g__	s__
510295	0.280826	0	2.27659	0	1	NA	k__Bacteria	p__Firmicutes	c__Clostridia	o__Clostridiales	f__Ruminococcaceae	g__	s__
158846	0	NA	NA	NA	NA	NA	k__Bacteria	p__Firmicutes	c__Clostridia	o__Clostridiales	f__Ruminococcaceae	g__	s__
4438999	0	NA	NA	NA	NA	NA	k__Bacteria	p__Firmicutes	c__Clostridia	o__Clostridiales	f__Ruminococcaceae	g__	s__
2000710	0	NA	NA	NA	NA	NA	k__Bacteria	p__Proteobacteria	c__Alphaproteobacteria	o__Rickettsiales	f__Rickettsiaceae	g__Rickettsia	s__
332714	0	NA	NA	NA	NA	NA	k__Bacteria	p__Proteobacteria	c__Alphaproteobacteria	o__Rickettsiales	f__Rickettsiaceae	g__Rickettsia	s__
1105121	0	NA	NA	NA	NA	NA	k__Bacteria	p__Proteobacteria	c__Alphaproteobacteria	o__Rickettsiales	f__Rickettsiaceae	g__Rickettsia	s__
112194	0	NA	NA	NA	NA	NA	k__Bacteria	p__Proteobacteria	c__Alphaproteobacteria	o__Rickettsiales	f__Rickettsiaceae	g__Rickettsia	s__
316724	0	NA	NA	NA	NA	NA	k__Bacteria	p__Proteobacteria	c__Alphaproteobacteria	o__Rickettsiales	f__Rickettsiaceae	g__Rickettsia	NA
629361	0	0	0	0	1	NA	k__Bacteria	p__Firmicutes	c__Clostridia	o__Clostridiales	f__	g__	s__
295094	0	NA	NA	NA	NA	NA	k__Bacteria	p__Proteobacteria	c__Deltaproteobacteria	o__Desulfovibrionales	f__Desulfovibrionaceae	g__	s__
165827	0	NA	NA	NA	NA	NA	k__Bacteria	p__Proteobacteria	c__Alphaproteobacteria	o__Rhodobacterales	f__Rhodobacteraceae	g__Rubellimicrobium	s__
157017	0	NA	NA	NA	NA	NA	k__Bacteria	p__Firmicutes	c__Clostridia	o__Clostridiales	f__	g__	s__
237063	0	NA	NA	NA	NA	NA	k__Bacteria	p__Firmicutes	c__Clostridia	o__Clostridiales	f__	g__	s__
566899	0	NA	NA	NA	NA	NA	k__Bacteria	p__Firmicutes	c__Clostridia	o__Clostridiales	f__Ruminococcaceae	g__	s__
4070490	0.0106426	0	2.7468	0	1	NA	k__Bacteria	p__Firmicutes	c__Clostridia	o__Clostridiales	f__Ruminococcaceae	g__	s__
840376	0	NA	NA	NA	NA	NA	k__Bacteria	p__Firmicutes	c__Clostridia	o__Clostridiales	f__Ruminococcaceae	g__	s__
4427290	0	NA	NA	NA	NA	NA	k__Bacteria	p__Firmicutes	c__Clostridia	o__Clostridiales	f__Ruminococcaceae	g__	s__
3841096	0	NA	NA	NA	NA	NA	k__Bacteria	p__Firmicutes	c__Clostridia	o__Clostridiales	f__Ruminococcaceae	g__Oscillospira	s__
847728	0	NA	NA	NA	NA	NA	k__Bacteria	p__Firmicutes	c__Clostridia	o__Clostridiales	f__Ruminococcaceae	g__Ruminococcus	s__
157453	0	NA	NA	NA	NA	NA	k__Bacteria	p__Firmicutes	c__Clostridia	o__Clostridiales	f__Ruminococcaceae	g__	s__
574742	0	NA	NA	NA	NA	NA	k__Bacteria	p__Firmicutes	c__Clostridia	o__Clostridiales	f__Clostridiaceae	g__Clostridium	s__
4479959	0	NA	NA	NA	NA	NA	k__Bacteria	p__Firmicutes	c__Clostridia	o__Clostridiales	f__Peptostreptococcaceae	g__	s__
573035	0.345836	0.677447	2.7468	0.246632	0.805193	NA	k__Bacteria	p__Firmicutes	c__Bacilli	o__Bacillales	f__Alicyclobacillaceae	g__Alicyclobacillus	s__
414949	0	NA	NA	NA	NA	NA	k__Bacteria	p__Actinobacteria	c__Coriobacteriia	o__Coriobacteriales	f__Coriobacteriaceae	g__Collinsella	s__
1646183	0	NA	NA	NA	NA	NA	k__Bacteria	p__Actinobacteria	c__Coriobacteriia	o__Coriobacteriales	f__Coriobacteriaceae	g__Collinsella	s__
1147868	0	NA	NA	NA	NA	NA	k__Bacteria	p__Firmicutes	c__Bacilli	o__Lactobacillales	f__Lactobacillaceae	g__Lactobacillus	s__
4414257	0	NA	NA	NA	NA	NA	k__Bacteria	p__Firmicutes	c__Bacilli	o__Lactobacillales	f__Lactobacillaceae	g__Lactobacillus	s__
939986	0	NA	NA	NA	NA	NA	k__Bacteria	p__Firmicutes	c__Bacilli	o__Bacillales	f__Bacillaceae	g__	s__
4468333	0	NA	NA	NA	NA	NA	k__Bacteria	p__Firmicutes	c__Bacilli	o__Bacillales	f__Planococcaceae	g__Sporosarcina	s__
1129680	0.0463571	0	2.7468	0	1	NA	k__Bacteria	p__Firmicutes	c__Bacilli	o__Lactobacillales	f__Carnobacteriaceae	g__Carnobacterium	s__
720949	0	NA	NA	NA	NA	NA	k__Bacteria	p__Firmicutes	c__Bacilli	o__Bacillales	f__	g__	s__
520220	0	NA	NA	NA	NA	NA	k__Bacteria	p__Firmicutes	c__Bacilli	o__Lactobacillales	f__Carnobacteriaceae	g__Trichococcus	s__
4482376	0.334444	0	1.89772	0	1	NA	k__Bacteria	p__Firmicutes	c__Bacilli	o__Bacillales	f__	g__	s__
516296	0.0635937	0	2.7468	0	1	NA	k__Bacteria	p__Firmicutes	c__Bacilli	o__Lactobacillales	f__Carnobacteriaceae	g__Trichococcus	s__
4403115	0.074439	0	2.7468	0	1	NA	k__Bacteria	p__Firmicutes	c__Bacilli	o__Lactobacillales	NA	NA	NA
35088	0.0195363	0	2.7468	0	1	NA	k__Bacteria	p__Firmicutes	c__Bacilli	o__Lactobacillales	f__Aerococcaceae	g__Aerococcus	s__
4469924	0.155285	0.216795	2.7468	0.0789266	0.937091	NA	k__Bacteria	p__Firmicutes	c__Bacilli	o__Bacillales	f__Bacillaceae	g__Anoxybacillus	s__kestanbolensis
4389633	0	NA	NA	NA	NA	NA	k__Bacteria	p__Firmicutes	c__Bacilli	o__Bacillales	f__Bacillaceae	g__Bacillus	s__flexus
64192	0.00307841	0	2.7468	0	1	NA	k__Bacteria	p__Firmicutes	c__Bacilli	o__Bacillales	f__Planococcaceae	g__Solibacillus	s__
316264	0	NA	NA	NA	NA	NA	k__Bacteria	p__Firmicutes	c__Bacilli	o__Bacillales	NA	NA	NA
4469032	0.208587	0	2.7468	0	1	NA	k__Bacteria	p__Firmicutes	c__Bacilli	o__Lactobacillales	f__	g__	s__
17976	0	NA	NA	NA	NA	NA	k__Bacteria	p__Firmicutes	c__Bacilli	o__Lactobacillales	f__Enterococcaceae	g__Enterococcus	s__
226338	0	NA	NA	NA	NA	NA	k__Bacteria	p__Firmicutes	c__Bacilli	o__Lactobacillales	f__Enterococcaceae	g__Enterococcus	s__cecorum
23513	0.061281	0	2.7468	0	1	NA	k__Bacteria	p__Firmicutes	c__Bacilli	o__Lactobacillales	f__Aerococcaceae	g__Facklamia	s__
356733	0.0679055	-0.0903058	2.7468	-0.0328768	0.973773	NA	k__Bacteria	p__Firmicutes	c__Bacilli	o__Bacillales	f__Staphylococcaceae	g__Staphylococcus	NA
152001	0.138506	0.370346	2.7468	0.134828	0.892748	NA	k__Bacteria	p__Firmicutes	c__Bacilli	o__Bacillales	f__Staphylococcaceae	g__Staphylococcus	s__
1532107	0.00193904	0	2.7468	0	1	NA	k__Bacteria	p__Firmicutes	c__Bacilli	o__Bacillales	f__Bacillaceae	NA	NA
181589	0.0438961	0	2.7468	0	1	NA	k__Bacteria	p__Firmicutes	c__Bacilli	o__Bacillales	f__Staphylococcaceae	g__Staphylococcus	s__equorum
4312974	0.149442	0	2.73834	0	1	NA	k__Bacteria	p__Firmicutes	c__Bacilli	o__Bacillales	f__Planococcaceae	g__	s__
889661	0	NA	NA	NA	NA	NA	k__Bacteria	p__Firmicutes	c__Bacilli	o__Bacillales	f__Staphylococcaceae	g__Jeotgalicoccus	s__
4389141	0	NA	NA	NA	NA	NA	k__Bacteria	p__Firmicutes	c__Bacilli	o__Bacillales	f__Planococcaceae	g__Kurthia	s__gibsonii
4456886	0.0104062	0	2.7468	0	1	NA	k__Bacteria	p__Firmicutes	c__Bacilli	o__Bacillales	f__Planococcaceae	g__Lysinibacillus	s__boronitolerans
15238	0	NA	NA	NA	NA	NA	k__Bacteria	p__Firmicutes	c__Bacilli	o__Lactobacillales	f__Aerococcaceae	g__Alloiococcus	s__
1055212	0.0391241	0	2.7468	0	1	NA	k__Bacteria	p__Firmicutes	c__Bacilli	o__Lactobacillales	f__Enterococcaceae	g__Enterococcus	s__
271159	0	NA	NA	NA	NA	NA	k__Bacteria	p__Firmicutes	c__Bacilli	o__Lactobacillales	NA	NA	NA
15062	0.907212	0	1.85276	0	1	NA	k__Bacteria	p__Firmicutes	c__Bacilli	o__Lactobacillales	f__Aerococcaceae	g__Facklamia	s__
4168094	0.15799	-0.243856	2.7468	-0.0887785	0.929258	NA	k__Bacteria	p__Firmicutes	c__Bacilli	o__Lactobacillales	f__Lactobacillaceae	g__Lactobacillus	s__
8104	0	NA	NA	NA	NA	NA	k__Bacteria	p__Proteobacteria	c__Gammaproteobacteria	o__Methylococcales	f__Methylococcaceae	g__Methylobacter	s__luteus
807874	0.478288	0	1.79537	0	1	NA	k__Bacteria	p__Firmicutes	c__Bacilli	o__Bacillales	f__Staphylococcaceae	g__Jeotgalicoccus	s__
4404401	0.559542	0	1.82284	0	1	NA	k__Bacteria	p__Firmicutes	c__Bacilli	o__Bacillales	f__Staphylococcaceae	g__Jeotgalicoccus	NA
727447	0	NA	NA	NA	NA	NA	k__Bacteria	p__Firmicutes	c__Bacilli	o__Bacillales	f__Staphylococcaceae	g__Jeotgalicoccus	s__
369705	0	NA	NA	NA	NA	NA	k__Bacteria	p__Firmicutes	c__Bacilli	o__Bacillales	f__Staphylococcaceae	g__Jeotgalicoccus	s__
815819	0	NA	NA	NA	NA	NA	k__Bacteria	p__Firmicutes	c__Bacilli	o__Bacillales	f__Staphylococcaceae	g__Jeotgalicoccus	s__
4482377	0.441932	0	2.18202	0	1	NA	k__Bacteria	p__Firmicutes	c__Bacilli	o__Lactobacillales	f__Aerococcaceae	NA	NA
963239	0	NA	NA	NA	NA	NA	k__Bacteria	p__Firmicutes	c__Bacilli	o__Lactobacillales	f__Aerococcaceae	g__Facklamia	s__
256942	0	NA	NA	NA	NA	NA	k__Bacteria	p__Firmicutes	c__Bacilli	o__Lactobacillales	f__Aerococcaceae	g__	s__
815356	0	NA	NA	NA	NA	NA	k__Bacteria	p__Firmicutes	c__Erysipelotrichi	o__Erysipelotrichales	f__Erysipelotrichaceae	g__[Eubacterium]	s__
493391	0.731976	0.416251	2.69897	0.154226	0.877432	NA	k__Bacteria	p__Firmicutes	c__Erysipelotrichi	o__Erysipelotrichales	f__Erysipelotrichaceae	g__[Eubacterium]	s__dolichum
1131759	0	NA	NA	NA	NA	NA	NOHIT	NA	NA	NA	NA	NA	NA
815422	0	NA	NA	NA	NA	NA	k__Bacteria	p__Firmicutes	c__Erysipelotrichi	o__Erysipelotrichales	f__Erysipelotrichaceae	g__[Eubacterium]	s__
839282	0.179939	0.0757256	2.64687	0.0286095	0.977176	NA	k__Bacteria	p__Firmicutes	c__Bacilli	o__Lactobacillales	f__Leuconostocaceae	g__	s__
4440018	0	NA	NA	NA	NA	NA	k__Bacteria	p__Firmicutes	c__Bacilli	o__Lactobacillales	f__Leuconostocaceae	g__Weissella	s__
1105211	0.111823	0	2.7468	0	1	NA	k__Bacteria	p__Firmicutes	c__Clostridia	o__Clostridiales	f__Lachnospiraceae	g__Blautia	s__producta
259357	0	NA	NA	NA	NA	NA	k__Bacteria	p__Firmicutes	c__Erysipelotrichi	o__Erysipelotrichales	f__Erysipelotrichaceae	g__Allobaculum	s__
158273	0.0882189	0	2.7468	0	1	NA	k__Bacteria	p__Firmicutes	c__Clostridia	o__Clostridiales	f__Lachnospiraceae	g__[Ruminococcus]	s__
166164	0	NA	NA	NA	NA	NA	k__Bacteria	p__Firmicutes	c__Clostridia	o__Clostridiales	f__Ruminococcaceae	g__Ruminococcus	s__
4359317	0.207069	-0.397407	2.7468	-0.14468	0.884963	NA	k__Bacteria	p__Firmicutes	c__Bacilli	o__Lactobacillales	f__Streptococcaceae	g__Streptococcus	s__minor
897007	0	NA	NA	NA	NA	NA	k__Bacteria	p__Firmicutes	c__Bacilli	o__Lactobacillales	f__Streptococcaceae	g__Streptococcus	s__
1126851	0	NA	NA	NA	NA	NA	k__Bacteria	p__Firmicutes	c__Bacilli	o__Lactobacillales	f__Streptococcaceae	g__Streptococcus	s__
4425214	0.354881	-0.62025	1.85906	-0.333637	0.738654	NA	k__Bacteria	p__Firmicutes	c__Bacilli	o__Lactobacillales	f__Streptococcaceae	g__Streptococcus	s__
145009	0	NA	NA	NA	NA	NA	k__Bacteria	p__Firmicutes	c__Bacilli	o__Lactobacillales	f__Streptococcaceae	g__Streptococcus	s__
1139272	0.0303303	0	2.7468	0	1	NA	k__Bacteria	p__Firmicutes	c__Bacilli	o__Lactobacillales	f__Streptococcaceae	g__Streptococcus	s__
4364652	0	NA	NA	NA	NA	NA	k__Bacteria	p__Firmicutes	c__Bacilli	o__Lactobacillales	f__Streptococcaceae	g__Lactococcus	s__
1100972	0.0964001	-0.0903058	2.7468	-0.0328768	0.973773	NA	k__Bacteria	p__Firmicutes	c__Bacilli	o__Lactobacillales	f__Streptococcaceae	g__Lactococcus	s__
4439603	0	NA	NA	NA	NA	NA	k__Bacteria	p__Firmicutes	c__Bacilli	o__Lactobacillales	f__Streptococcaceae	g__Streptococcus	s__
1010458	0.0728987	0.216795	2.7468	0.0789266	0.937091	NA	k__Bacteria	p__Firmicutes	c__Bacilli	o__Lactobacillales	f__Streptococcaceae	g__Streptococcus	s__
735769	0.0194016	0	2.7468	0	1	NA	NOHIT	NA	NA	NA	NA	NA	NA
542934	0	NA	NA	NA	NA	NA	k__Bacteria	p__Firmicutes	c__Erysipelotrichi	o__Erysipelotrichales	f__Erysipelotrichaceae	g__	s__
3413566	0.658731	-0.202903	1.45489	-0.139463	0.889084	NA	k__Bacteria	p__Firmicutes	c__Erysipelotrichi	o__Erysipelotrichales	f__Erysipelotrichaceae	g__	s__
234951	0	NA	NA	NA	NA	NA	k__Bacteria	p__Tenericutes	c__Mollicutes	o__RF39	f__	g__	s__
4477017	0.00218977	0	2.7468	0	1	NA	k__Bacteria	p__Firmicutes	c__Clostridia	o__Clostridiales	f__Ruminococcaceae	g__Ruminococcus	s__
270724	0	NA	NA	NA	NA	NA	k__Bacteria	p__Firmicutes	c__Clostridia	o__Clostridiales	f__[Tissierellaceae]	g__Gallicola	s__
1096610	0	NA	NA	NA	NA	NA	k__Bacteria	p__Firmicutes	c__Clostridia	o__Clostridiales	f__[Tissierellaceae]	g__Finegoldia	s__
4312066	0	NA	NA	NA	NA	NA	k__Bacteria	p__Firmicutes	c__Erysipelotrichi	o__Erysipelotrichales	f__Erysipelotrichaceae	g__Bulleidia	s__
134786	0	NA	NA	NA	NA	NA	k__Bacteria	p__Firmicutes	c__Clostridia	o__Clostridiales	f__[Tissierellaceae]	g__Anaerococcus	s__
4394001	0	NA	NA	NA	NA	NA	k__Bacteria	p__Firmicutes	c__Clostridia	o__Clostridiales	f__Peptostreptococcaceae	g__	s__
606927	0.720682	0	2.53086	0	1	NA	k__Bacteria	p__Firmicutes	c__Clostridia	o__Clostridiales	f__Peptostreptococcaceae	NA	NA

## Sheet: aviarystudy1_1v15
Taxon ID	baseMean	log2FoldChange	lfcSE	stat	pvalue	padj	Rank1	Rank2	Rank3	Rank4	Rank5	Rank6	Rank7	Enriched In	Totals		Firmicutes	Proteobacteria
156357	189.428	-9.29468	1.29795	-7.16104	8.01e-13	6.2e-12	k__Bacteria	p__Firmicutes	c__Clostridia	o__Clostridiales	f__Lachnospiraceae	g__Clostridium	s__colinum	15	43	Day 15	42	0
325977	184.129	-8.52975	1.17793	-7.24132	4.44e-13	3.71e-12	k__Bacteria	p__Firmicutes	c__Clostridia	o__Clostridiales	f__Lachnospiraceae	g__[Ruminococcus]	s__	15	51	Day 1	26	24
157338	734.923	-7.49718	0.815335	-9.19521	3.74e-20	8.69e-19	k__Bacteria	p__Firmicutes	c__Clostridia	o__Clostridiales	f__	g__	s__	15
4477479	138.847	-7.48651	1.30879	-5.72019	1.06e-08	7.17e-08	k__Bacteria	p__Firmicutes	c__Clostridia	o__Clostridiales	f__Lachnospiraceae	NA	NA	15
4420417	372.361	-7.03034	0.967851	-7.26386	3.76e-13	3.34e-12	k__Bacteria	p__Firmicutes	c__Clostridia	o__Clostridiales	f__Lachnospiraceae	g__	s__	15
4442899	78.3444	-7.0123	0.859538	-8.15823	3.4e-16	4.74e-15	k__Bacteria	p__Firmicutes	c__Clostridia	o__Clostridiales	f__	g__	s__	15
158270	508.495	-6.97234	0.851874	-8.1847	2.73e-16	4.08e-15	k__Bacteria	p__Firmicutes	c__Clostridia	o__Clostridiales	f__Lachnospiraceae	g__	s__	15
583089	241.22	-6.76516	1.08185	-6.25331	4.02e-10	2.8e-09	k__Bacteria	p__Firmicutes	c__Clostridia	o__Clostridiales	f__Lachnospiraceae	g__Blautia	s__	15
130773	1734.24	-6.55198	0.816578	-8.02371	1.03e-15	1.19e-14	k__Bacteria	p__Firmicutes	c__Clostridia	o__Clostridiales	f__Ruminococcaceae	g__	s__	15
4342104	67.435	-6.22407	0.906663	-6.86482	6.66e-12	4.97e-11	k__Bacteria	p__Firmicutes	c__Clostridia	o__Clostridiales	f__Ruminococcaceae	g__Anaerotruncus	s__	15
1132942	4415.81	-6.19941	0.744903	-8.32244	8.62e-17	1.39e-15	k__Bacteria	p__Firmicutes	c__Clostridia	o__Clostridiales	f__Ruminococcaceae	g__Butyricicoccus	s__pullicaecorum	15
4415649	45.0692	-6.13804	1.11317	-5.51402	3.51e-08	2.16e-07	k__Bacteria	p__Firmicutes	c__Clostridia	o__Clostridiales	f__Lachnospiraceae	g__Roseburia	s__	15
73000	1527.38	-6.096	0.843731	-7.22504	5.01e-13	4.03e-12	k__Bacteria	p__Firmicutes	c__Clostridia	o__Clostridiales	f__Clostridiaceae	g__Clostridium	s__neonatale	15
1504042	34.7546	-5.93775	1.20331	-4.93449	8.04e-07	3.91e-06	k__Bacteria	p__Firmicutes	c__Clostridia	o__Clostridiales	f__Ruminococcaceae	g__Oscillospira	s__	15
4431545	1955.45	-5.86059	0.724879	-8.08492	6.22e-16	7.65e-15	k__Bacteria	p__Firmicutes	c__Clostridia	o__Clostridiales	f__Ruminococcaceae	g__	s__	15
3903651	841.325	-5.84114	0.788646	-7.40654	1.3e-13	1.23e-12	k__Bacteria	p__Firmicutes	c__Clostridia	o__Clostridiales	f__Ruminococcaceae	g__Oscillospira	s__	15
191273	132.182	-5.62049	1.2128	-4.63432	3.58e-06	1.53e-05	k__Bacteria	p__Firmicutes	c__Clostridia	o__Clostridiales	f__Lachnospiraceae	g__[Ruminococcus]	s__	15
131039	155.413	-5.47285	1.20821	-4.52972	5.91e-06	2.47e-05	k__Bacteria	p__Firmicutes	c__Clostridia	o__Clostridiales	f__Ruminococcaceae	g__Oscillospira	s__	15
512682	36.2331	-5.1475	1.42701	-3.60718	0.000309546	0.000886234	k__Bacteria	p__Firmicutes	c__Clostridia	o__Clostridiales	f__Lachnospiraceae	g__	s__	15
4445078	160.706	-5.10144	0.925244	-5.51362	3.52e-08	2.16e-07	k__Bacteria	p__Firmicutes	c__Clostridia	o__Clostridiales	f__	g__	s__	15
136526	42.6502	-5.01602	1.27531	-3.93318	8.38e-05	0.000269546	k__Bacteria	p__Firmicutes	c__Erysipelotrichi	o__Erysipelotrichales	f__Erysipelotrichaceae	g__	s__	15
326749	31.6274	-4.9593	1.44959	-3.42117	0.000623523	0.00169242	k__Bacteria	p__Firmicutes	c__Clostridia	o__Clostridiales	f__Lachnospiraceae	g__	s__	15
157704	30.5192	-4.53133	1.02401	-4.42509	9.64e-06	3.8e-05	k__Bacteria	p__Firmicutes	c__Clostridia	o__Clostridiales	f__	g__	s__	15
229069	30.3726	-4.4851	1.38317	-3.24263	0.00118433	0.00317339	k__Bacteria	p__Firmicutes	c__Erysipelotrichi	o__Erysipelotrichales	f__Erysipelotrichaceae	g__[Eubacterium]	s__dolichum	15
177986	53.5805	-4.37036	1.16911	-3.73819	0.000185347	0.000561414	k__Bacteria	p__Firmicutes	c__Clostridia	o__Clostridiales	f__Lachnospiraceae	g__Coprococcus	s__	15
176752	19.6438	-4.33863	1.07936	-4.01963	5.83e-05	0.000196495	k__Bacteria	p__Firmicutes	c__Clostridia	o__Clostridiales	f__Lachnospiraceae	g__Blautia	s__	15
197504	288.936	-4.22084	0.783395	-5.38788	7.13e-08	4.14e-07	k__Bacteria	p__Firmicutes	c__Clostridia	o__Clostridiales	f__Lachnospiraceae	g__Blautia	s__	15
279431	90.3413	-4.21692	1.07809	-3.91148	9.17e-05	0.000290488	k__Bacteria	p__Firmicutes	c__Clostridia	o__Clostridiales	f__Ruminococcaceae	g__Ruminococcus	s__	15
329032	65.158	-4.08303	1.53273	-2.66389	0.00772423	0.0187717	k__Bacteria	p__Tenericutes	c__Mollicutes	o__RF39	f__	g__	s__	15
1028036	173.547	-4.0815	0.772654	-5.28244	1.27e-07	7.01e-07	k__Bacteria	p__Firmicutes	c__Bacilli	o__Bacillales	f__Bacillaceae	g__	s__	15
170462	31.5043	-4.07945	0.947809	-4.30409	1.68e-05	6.37e-05	k__Bacteria	p__Firmicutes	c__Clostridia	o__Clostridiales	f__Lachnospiraceae	g__[Ruminococcus]	s__	15
194995	15.703	-4.05976	0.915104	-4.43639	9.15e-06	3.75e-05	k__Bacteria	p__Firmicutes	c__Clostridia	o__Clostridiales	f__Ruminococcaceae	g__	s__	15
136686	6.81306	-3.96461	1.11367	-3.55994	0.000370936	0.00103367	k__Bacteria	p__Firmicutes	c__Clostridia	o__Clostridiales	f__Lachnospiraceae	g__	s__	15
130763	96.646	-3.86392	0.962637	-4.01389	5.97e-05	0.000198141	k__Bacteria	p__Firmicutes	c__Clostridia	o__Clostridiales	NA	NA	NA	15
158211	361.184	-3.66799	0.862862	-4.25096	2.13e-05	7.67e-05	k__Bacteria	p__Firmicutes	c__Clostridia	o__Clostridiales	f__Lachnospiraceae	g__Blautia	s__producta	15
4473883	12708.2	-3.60315	0.775188	-4.6481	3.35e-06	1.46e-05	k__Bacteria	p__Firmicutes	c__Bacilli	o__Lactobacillales	f__Streptococcaceae	g__Streptococcus	s__	15
738351	7.23272	-3.53242	0.989304	-3.57061	0.00035615	0.00100588	k__Bacteria	p__Firmicutes	c__Clostridia	o__Clostridiales	f__Ruminococcaceae	g__Butyricicoccus	s__pullicaecorum	15
577512	105.18	-3.46525	1.12852	-3.07061	0.00213624	0.00537922	k__Bacteria	p__Firmicutes	c__Clostridia	o__Clostridiales	f__	g__	s__	15
151870	105.874	-3.45769	0.706281	-4.89562	9.8e-07	4.65e-06	k__Bacteria	p__Firmicutes	c__Erysipelotrichi	o__Erysipelotrichales	f__Erysipelotrichaceae	g__Coprobacillus	s__	15
2307779	83.0851	-3.0421	0.752689	-4.04164	5.31e-05	0.000181858	k__Bacteria	p__Firmicutes	c__Clostridia	o__Clostridiales	f__Ruminococcaceae	g__Oscillospira	s__	15
2182669	31.2147	-2.94729	0.946955	-3.11239	0.0018558	0.00478841	k__Bacteria	p__Firmicutes	c__Clostridia	o__Clostridiales	f__	g__	s__	15
190761	7.84586	-2.80194	1.12863	-2.48259	0.0130431	0.029956	k__Bacteria	p__Firmicutes	c__Clostridia	o__Clostridiales	f__Lachnospiraceae	g__[Ruminococcus]	s__	15
4469233	84.5564	-2.40565	0.967935	-2.48535	0.0129425	0.029956	k__Bacteria	p__Firmicutes	c__Clostridia	o__Clostridiales	f__	g__	s__	15
4481624	12.4849	1.28941	0.563734	2.28727	0.0221803	0.0493158	k__Bacteria	p__Firmicutes	c__Clostridia	o__Clostridiales	f__Clostridiaceae	g__	s__	1
544996	20.4563	2.8323	1.12614	2.51506	0.0119013	0.0279479	k__Bacteria	p__Firmicutes	c__Clostridia	o__Clostridiales	f__Ruminococcaceae	g__Oscillospira	s__	1
270382	92.9967	2.91988	0.802738	3.63739	0.00027541	0.000799454	k__Bacteria	p__Firmicutes	c__Clostridia	o__Clostridiales	NA	NA	NA	1
261084	972.497	3.04744	0.587048	5.19113	2.09e-07	1.09e-06	k__Bacteria	p__Firmicutes	c__Clostridia	o__Clostridiales	NA	NA	NA	1
236821	5.5338	3.39032	1.38113	2.45474	0.0140986	0.0320284	k__Bacteria	p__Proteobacteria	c__Gammaproteobacteria	o__Enterobacteriales	f__Enterobacteriaceae	g__	s__	1
262095	107.849	3.45372	0.938949	3.67828	0.000234808	0.000691194	k__Bacteria	p__Firmicutes	c__Erysipelotrichi	o__Erysipelotrichales	f__Erysipelotrichaceae	g__	s__	1
839964	54.3902	3.47847	1.101	3.15938	0.00158108	0.00413057	k__Bacteria	p__Firmicutes	c__Clostridia	o__Clostridiales	f__Ruminococcaceae	g__Oscillospira	s__	1
364034	93.4176	3.50282	0.917591	3.81741	0.00013486	0.000420684	k__Bacteria	p__Firmicutes	c__Clostridia	o__Clostridiales	f__Lachnospiraceae	g__	s__	1
130214	47.9886	3.56088	0.904052	3.9388	8.19e-05	0.000267425	k__Bacteria	p__Firmicutes	c__Clostridia	o__Clostridiales	f__Lachnospiraceae	g__Blautia	s__	1
624891	1.3562	3.64336	1.57266	2.31669	0.0205207	0.0461164	k__Bacteria	p__Firmicutes	c__Bacilli	o__Lactobacillales	f__Enterococcaceae	g__Enterococcus	s__	1
1094991	21.8578	3.7766	1.01964	3.70384	0.000212359	0.000634042	k__Bacteria	p__Firmicutes	c__Clostridia	o__Clostridiales	f__Ruminococcaceae	g__	s__	1
157840	41.8043	3.78646	1.08519	3.4892	0.00048447	0.00133229	k__Bacteria	p__Firmicutes	c__Clostridia	o__Clostridiales	NA	NA	NA	1
235065	177.699	3.81668	1.24884	3.05619	0.0022417	0.00551195	k__Bacteria	p__Tenericutes	c__Mollicutes	o__RF39	f__	g__	s__	1
4316928	1.56379	3.8495	1.51345	2.54353	0.0109739	0.0263625	k__Bacteria	p__Firmicutes	c__Bacilli	o__Lactobacillales	f__Enterococcaceae	g__Enterococcus	s__	1
533847	362.545	3.84981	0.755351	5.09672	3.46e-07	1.72e-06	k__Bacteria	p__Firmicutes	c__Clostridia	o__Clostridiales	f__Ruminococcaceae	g__Oscillospira	s__	1
243185	4.48089	3.91939	1.55079	2.52734	0.0114929	0.0272957	k__Bacteria	p__Proteobacteria	c__Gammaproteobacteria	o__Enterobacteriales	f__Enterobacteriaceae	g__	s__	1
3141342	19.0555	4.00119	1.25667	3.18395	0.0014528	0.00384348	k__Bacteria	p__Firmicutes	c__Clostridia	o__Clostridiales	f__Lachnospiraceae	NA	NA	1
220970	19.7324	4.14032	1.02167	4.05252	5.07e-05	0.000176493	k__Bacteria	p__Proteobacteria	c__Gammaproteobacteria	o__Enterobacteriales	f__Enterobacteriaceae	g__	s__	1
4389529	3.18242	4.19102	0.988664	4.23908	2.24e-05	7.95e-05	k__Bacteria	p__Proteobacteria	c__Gammaproteobacteria	o__Pseudomonadales	f__Moraxellaceae	g__Acinetobacter	s__	1
1105016	21.7106	4.23115	1.38357	3.05813	0.00222725	0.00551195	k__Bacteria	p__Firmicutes	c__Clostridia	o__Clostridiales	f__Ruminococcaceae	g__	s__	1
137056	2.40773	4.3197	1.40225	3.08055	0.00206616	0.00526618	k__Bacteria	p__Firmicutes	c__Bacilli	o__Bacillales	f__Staphylococcaceae	g__Staphylococcus	NA	1
211593	51.5324	4.33557	0.832282	5.20925	1.9e-07	1.02e-06	k__Bacteria	p__Proteobacteria	c__Gammaproteobacteria	o__Enterobacteriales	f__Enterobacteriaceae	g__	s__	1
1986406	39.7873	4.44177	0.942721	4.71165	2.46e-06	1.1e-05	k__Bacteria	p__Firmicutes	c__Clostridia	o__Clostridiales	f__Ruminococcaceae	g__	s__	1
190676	167.506	4.45534	0.836803	5.32423	1.01e-07	5.73e-07	k__Bacteria	p__Firmicutes	c__Clostridia	o__Clostridiales	f__Ruminococcaceae	g__Oscillospira	s__	1
4384058	3.90511	4.48868	1.05461	4.25625	2.08e-05	7.62e-05	k__Bacteria	p__Proteobacteria	c__Gammaproteobacteria	o__Enterobacteriales	f__Enterobacteriaceae	NA	NA	1
248492	76.9756	4.51891	1.02116	4.42525	9.63e-06	3.8e-05	k__Bacteria	p__Firmicutes	c__Clostridia	o__Clostridiales	f__Ruminococcaceae	g__	s__	1
254600	61.6763	4.57638	1.06793	4.28527	1.83e-05	6.81e-05	k__Bacteria	p__Firmicutes	c__Clostridia	o__Clostridiales	f__	g__	s__	1
3550973	30.3878	4.74627	1.26705	3.74592	0.000179733	0.000552416	k__Bacteria	p__Firmicutes	c__Clostridia	o__Clostridiales	f__Ruminococcaceae	g__	s__	1
162335	11.5288	4.85141	1.02998	4.71019	2.47e-06	1.1e-05	k__Bacteria	p__Firmicutes	c__Bacilli	o__Lactobacillales	f__Enterococcaceae	g__Enterococcus	NA	1
210269	637.275	4.92323	0.643103	7.65544	1.93e-14	1.92e-13	k__Bacteria	p__Proteobacteria	c__Gammaproteobacteria	o__Enterobacteriales	f__Enterobacteriaceae	g__	s__	1
4457268	7.86339	5.16183	0.710888	7.2611	3.84e-13	3.34e-12	k__Bacteria	p__Proteobacteria	c__Gammaproteobacteria	o__Enterobacteriales	f__Enterobacteriaceae	g__	s__	1
300618	135.584	5.21223	1.18395	4.40243	1.07e-05	4.14e-05	k__Bacteria	p__Firmicutes	c__Clostridia	o__Clostridiales	f__	g__	s__	1
329096	3.73493	5.26029	1.01539	5.18058	2.21e-07	1.13e-06	k__Bacteria	p__Proteobacteria	c__Gammaproteobacteria	o__Enterobacteriales	f__Enterobacteriaceae	g__	s__	1
169182	7.0116	5.26389	0.813204	6.47303	9.61e-11	6.92e-10	k__Bacteria	p__Proteobacteria	c__Gammaproteobacteria	o__Enterobacteriales	f__Enterobacteriaceae	g__	s__	1
168313	13.4227	5.35205	0.659379	8.1168	4.79e-16	6.25e-15	k__Bacteria	p__Proteobacteria	c__Gammaproteobacteria	o__Enterobacteriales	f__Enterobacteriaceae	g__	s__	1
194215	614.09	5.52401	0.968051	5.70633	1.15e-08	7.54e-08	k__Bacteria	p__Firmicutes	c__Clostridia	o__Clostridiales	f__Ruminococcaceae	g__	s__	1
4454531	7.14541	5.74557	1.04637	5.49096	4e-08	2.39e-07	k__Bacteria	p__Proteobacteria	c__Gammaproteobacteria	o__Enterobacteriales	f__Enterobacteriaceae	g__	s__	1
1951826	22.6544	5.77149	0.643246	8.97243	2.9e-19	6.06e-18	k__Bacteria	p__Proteobacteria	c__Gammaproteobacteria	o__Enterobacteriales	f__Enterobacteriaceae	g__	s__	1
4375000	10.5255	6.09816	0.78638	7.75472	8.85e-15	9.25e-14	k__Bacteria	p__Proteobacteria	c__Gammaproteobacteria	o__Enterobacteriales	f__Enterobacteriaceae	g__	s__	1
141350	1009.54	6.11736	0.7648	7.99865	1.26e-15	1.38e-14	k__Bacteria	p__Firmicutes	c__Bacilli	o__Lactobacillales	f__Enterococcaceae	g__Enterococcus	s__	1
573061	9.57261	6.30174	0.754302	8.35439	6.58e-17	1.15e-15	k__Bacteria	p__Proteobacteria	c__Gammaproteobacteria	o__Enterobacteriales	f__Enterobacteriaceae	g__	s__	1
2251904	34.3935	6.36006	0.617135	10.3058	6.64e-25	2.77e-23	k__Bacteria	p__Proteobacteria	c__Gammaproteobacteria	o__Enterobacteriales	f__Enterobacteriaceae	g__	s__	1
166908	121.856	6.40112	0.486269	13.1638	1.42e-39	1.48e-37	k__Bacteria	p__Proteobacteria	c__Gammaproteobacteria	o__Enterobacteriales	f__Enterobacteriaceae	g__	s__	1
4111715	39.9839	6.48268	0.622506	10.4138	2.14e-25	1.12e-23	k__Bacteria	p__Proteobacteria	c__Gammaproteobacteria	o__Enterobacteriales	f__Enterobacteriaceae	g__	s__	1
141145	14369.2	6.68622	0.529214	12.6343	1.37e-36	9.52e-35	k__Bacteria	p__Proteobacteria	c__Gammaproteobacteria	o__Enterobacteriales	f__Enterobacteriaceae	g__	s__	1
566243	11.0901	6.77726	0.771606	8.78332	1.59e-18	3.02e-17	k__Bacteria	p__Proteobacteria	c__Gammaproteobacteria	o__Enterobacteriales	f__Enterobacteriaceae	g__	s__	1
165489	938.531	6.77904	0.470714	14.4016	5.05e-47	1.06e-44	k__Bacteria	p__Proteobacteria	c__Gammaproteobacteria	o__Enterobacteriales	f__Enterobacteriaceae	g__	s__	1
797229	35.088	6.93327	0.694293	9.98608	1.75e-23	5.24e-22	k__Bacteria	p__Proteobacteria	c__Gammaproteobacteria	o__Enterobacteriales	f__Enterobacteriaceae	g__	s__	1
4354477	24.0995	7.16736	0.72055	9.94708	2.6e-23	6.78e-22	k__Bacteria	p__Proteobacteria	c__Gammaproteobacteria	o__Enterobacteriales	f__Enterobacteriaceae	g__	s__	1
158971	63.6393	7.70006	1.61518	4.76731	1.87e-06	8.67e-06	k__Bacteria	p__Firmicutes	c__Clostridia	o__Clostridiales	f__	g__	s__	1
3531225	22.4551	7.74225	0.763178	10.1448	3.5e-24	1.22e-22	k__Bacteria	p__Proteobacteria	c__Gammaproteobacteria	o__Enterobacteriales	f__Enterobacteriaceae	g__	s__	1
176077	11.9817	2.37257	1.05292	2.25333	0.0242386	0.0533249	k__Bacteria	p__Firmicutes	c__Clostridia	o__Clostridiales	NA	NA	NA
592616	44.2813	2.35977	1.05318	2.2406	0.0250518	0.0545399	k__Bacteria	p__Firmicutes	c__Erysipelotrichi	o__Erysipelotrichales	f__Erysipelotrichaceae	g__	s__
181003	6.23896	-2.54398	1.14459	-2.22261	0.0262422	0.0559655	k__Bacteria	p__Firmicutes	c__Clostridia	o__Clostridiales	f__	g__	s__
313037	37.4289	-2.26618	1.01816	-2.22576	0.0260301	0.0559655	k__Bacteria	p__Firmicutes	c__Clostridia	o__Clostridiales	f__	g__	s__
129692	46.3017	-1.9794	0.923894	-2.14246	0.0321566	0.0678861	k__Bacteria	p__Firmicutes	c__Clostridia	o__Clostridiales	f__Lachnospiraceae	g__[Ruminococcus]	s__
157772	122.387	1.25743	0.588436	2.13689	0.0326066	0.0681478	k__Bacteria	p__Firmicutes	c__Clostridia	o__Clostridiales	f__Ruminococcaceae	g__Oscillospira	s__
4482889	5.48201	-2.24044	1.08769	-2.05982	0.0394161	0.0815639	k__Bacteria	p__Firmicutes	c__Bacilli	o__Lactobacillales	f__Aerococcaceae	g__Aerococcus	s__
546958	5.48526	-3.11737	1.56082	-1.99727	0.0457962	0.0938372	k__Bacteria	p__Firmicutes	c__Clostridia	o__Clostridiales	f__Ruminococcaceae	g__	s__
308157	386.594	-1.58793	0.798532	-1.98856	0.0467496	0.0948608	k__Bacteria	p__Firmicutes	c__Clostridia	o__Clostridiales	f__Ruminococcaceae	g__	s__
188348	12.6942	3.10137	1.56345	1.98367	0.0472929	0.0950405	k__Bacteria	p__Firmicutes	c__Clostridia	o__Clostridiales	f__Ruminococcaceae	g__	s__
527988	4.84992	2.14343	1.09679	1.95427	0.0506698	0.0999056	k__Bacteria	p__Firmicutes	c__Clostridia	o__Clostridiales	f__Eubacteriaceae	g__Anaerofustis	s__
212686	12.6436	2.39962	1.22721	1.95535	0.0505421	0.0999056	k__Bacteria	p__Firmicutes	c__Clostridia	o__Clostridiales	f__Ruminococcaceae	g__Oscillospira	s__
4422727	39.2096	2.2082	1.13639	1.94317	0.0519956	0.101561	k__Bacteria	p__Firmicutes	c__Clostridia	o__Clostridiales	f__Lachnospiraceae	g__	s__
189867	60.707	-2.11963	1.15181	-1.84027	0.0657293	0.127198	k__Bacteria	p__Firmicutes	c__Clostridia	o__Clostridiales	f__Ruminococcaceae	g__Oscillospira	s__
4344883	930.144	-1.501	0.821945	-1.82616	0.067826	0.129457	k__Bacteria	p__Firmicutes	c__Clostridia	o__Clostridiales	f__Clostridiaceae	g__	s__
368412	23.0499	2.11045	1.15697	1.82411	0.0681351	0.129457	k__Bacteria	p__Firmicutes	c__Clostridia	o__Clostridiales	f__Ruminococcaceae	g__	s__
143423	27.5098	2.32208	1.3245	1.75317	0.0795722	0.149825	k__Bacteria	p__Firmicutes	c__Clostridia	o__Clostridiales	f__Ruminococcaceae	g__	s__
548503	250.999	-1.19549	0.735316	-1.62581	0.103989	0.192155	k__Bacteria	p__Firmicutes	c__Clostridia	o__Clostridiales	f__Lachnospiraceae	g__	s__
134174	2009.58	1.39288	0.861032	1.61768	0.105731	0.192155	k__Bacteria	p__Firmicutes	c__Clostridia	o__Clostridiales	f__Ruminococcaceae	g__	s__
301574	2.48727	-1.74318	1.07562	-1.62062	0.105099	0.192155	k__Bacteria	p__Firmicutes	c__Bacilli	o__Lactobacillales	f__Streptococcaceae	g__Streptococcus	s__
306704	45.8441	1.36193	0.838436	1.62437	0.104297	0.192155	k__Bacteria	p__Firmicutes	c__Clostridia	o__Clostridiales	f__Clostridiaceae	g__	s__
182245	14.9866	-1.5595	0.98867	-1.57737	0.114711	0.206678	k__Bacteria	p__Firmicutes	c__Clostridia	o__Clostridiales	f__Lachnospiraceae	g__[Ruminococcus]	s__
3931537	5.54154	2.04165	1.33312	1.53149	0.125649	0.222957	k__Bacteria	p__Firmicutes	c__Clostridia	o__Clostridiales	NA	NA	NA
303326	7.35818	1.60543	1.04892	1.53055	0.12588	0.222957	k__Bacteria	p__Firmicutes	c__Clostridia	o__Clostridiales	f__	g__	s__
4390365	22.3885	-1.2054	0.790974	-1.52394	0.127523	0.22397	k__Bacteria	p__Firmicutes	c__Erysipelotrichi	o__Erysipelotrichales	f__Erysipelotrichaceae	g__	s__
271013	12.7221	1.55431	1.04018	1.49427	0.135105	0.235308	k__Bacteria	p__Firmicutes	c__Clostridia	o__Clostridiales	NA	NA	NA
177301	46.5656	-1.59613	1.08415	-1.47224	0.140956	0.243469	k__Bacteria	p__Firmicutes	c__Clostridia	o__Clostridiales	f__	g__	s__
4451899	2.10442	-1.67482	1.14998	-1.45639	0.145285	0.24889	k__Bacteria	p__Firmicutes	c__Clostridia	o__Clostridiales	f__Lachnospiraceae	g__Blautia	s__
70830	2.89197	1.81377	1.25455	1.44575	0.148247	0.251899	k__Bacteria	p__Firmicutes	c__Bacilli	o__Bacillales	f__Staphylococcaceae	g__Staphylococcus	s__sciuri
328905	28.08	1.68053	1.16674	1.44037	0.149764	0.252424	k__Bacteria	p__Firmicutes	c__Clostridia	o__Clostridiales	f__Ruminococcaceae	g__Oscillospira	s__
3940412	154.187	1.47574	1.03462	1.42635	0.153766	0.257097	k__Bacteria	p__Firmicutes	c__Clostridia	o__Clostridiales	f__Ruminococcaceae	g__	s__
177230	5.4715	-1.85463	1.31399	-1.41145	0.158112	0.262265	k__Bacteria	p__Firmicutes	c__Clostridia	o__Clostridiales	f__Lachnospiraceae	g__	s__
164242	202.139	1.01826	0.732308	1.39048	0.164384	0.266328	k__Bacteria	p__Firmicutes	c__Clostridia	o__Clostridiales	f__Ruminococcaceae	g__	s__
302641	6.03677	1.59307	1.14227	1.39465	0.16312	0.266328	k__Bacteria	p__Firmicutes	c__Clostridia	o__Clostridiales	f__Ruminococcaceae	g__Oscillospira	s__
194425	61.8347	1.51036	1.08473	1.39238	0.163808	0.266328	k__Bacteria	p__Firmicutes	c__Clostridia	o__Clostridiales	f__Ruminococcaceae	g__Oscillospira	s__
311692	4.64545	-2.35902	1.71399	-1.37633	0.16872	0.271249	k__Bacteria	p__Firmicutes	c__Clostridia	o__Clostridiales	f__Lachnospiraceae	g__	s__
306633	4.14466	1.56328	1.16502	1.34185	0.179645	0.286609	k__Bacteria	p__Firmicutes	c__Clostridia	o__Clostridiales	f__Ruminococcaceae	g__	s__
810425	4.04045	1.55629	1.1821	1.31655	0.187989	0.29765	k__Bacteria	p__Actinobacteria	c__Actinobacteria	o__Actinomycetales	f__Corynebacteriaceae	g__Corynebacterium	s__stationis
1625448	2.08402	1.32448	1.01043	1.3108	0.189925	0.298454	k__Bacteria	p__Firmicutes	c__Clostridia	o__Clostridiales	f__Clostridiaceae	g__	s__
3709990	4.85381	-1.7293	1.38128	-1.25195	0.210589	0.328456	k__Bacteria	p__Firmicutes	c__Erysipelotrichi	o__Erysipelotrichales	f__Erysipelotrichaceae	g__[Eubacterium]	s__dolichum
4444262	9.2909	1.32361	1.103	1.20001	0.230134	0.356282	k__Bacteria	p__Firmicutes	c__Clostridia	o__Clostridiales	f__Lachnospiraceae	g__	s__
15431	2.3109	-1.25283	1.05696	-1.18531	0.235895	0.362515	k__Bacteria	p__Firmicutes	c__Bacilli	o__Lactobacillales	f__Streptococcaceae	g__Streptococcus	s__
185972	108.128	1.61341	1.39863	1.15356	0.24868	0.379373	k__Bacteria	p__Firmicutes	c__Clostridia	o__Clostridiales	f__Lachnospiraceae	g__[Ruminococcus]	s__
196391	2.01896	-1.23679	1.08571	-1.13915	0.25464	0.385651	k__Bacteria	p__Firmicutes	c__Clostridia	o__Clostridiales	f__Clostridiaceae	g__	s__
190649	28.4369	1.23341	1.15721	1.06585	0.28649	0.430765	k__Bacteria	p__Firmicutes	c__Clostridia	o__Clostridiales	f__Ruminococcaceae	g__	s__
4355971	5.68219	1.32385	1.25596	1.05405	0.291861	0.435707	k__Bacteria	p__Firmicutes	c__Clostridia	o__Clostridiales	NA	NA	NA
157122	12.176	1.23524	1.23568	0.999651	0.31748	0.465831	k__Bacteria	p__Firmicutes	c__Clostridia	o__Clostridiales	f__	g__	s__
4370747	0.830472	1.42503	1.4292	0.997079	0.318726	0.465831	k__Bacteria	p__Proteobacteria	c__Gammaproteobacteria	o__Pseudomonadales	f__Pseudomonadaceae	g__Pseudomonas	s__viridiflava
4456702	8.55003	1.46297	1.46575	0.998101	0.318231	0.465831	k__Bacteria	p__Firmicutes	c__Clostridia	o__Clostridiales	f__Ruminococcaceae	g__Ruminococcus	s__
4289377	10.2814	1.42689	1.4468	0.986237	0.324017	0.467031	k__Bacteria	p__Firmicutes	c__Clostridia	o__Clostridiales	f__Lachnospiraceae	g__	s__
4383953	39.8501	-0.672334	0.67898	-0.990212	0.32207	0.467031	k__Bacteria	p__Firmicutes	c__Clostridia	o__Clostridiales	f__Clostridiaceae	g__	s__
4418260	0.85317	1.22714	1.27374	0.963412	0.335341	0.480043	k__Bacteria	p__Proteobacteria	c__Betaproteobacteria	o__Burkholderiales	f__Comamonadaceae	g__	s__
843454	7.73971	1.14839	1.23428	0.930409	0.35216	0.49857	k__Bacteria	p__Firmicutes	c__Clostridia	o__Clostridiales	f__Lachnospiraceae	g__	s__
181074	1.93953	1.64172	1.76779	0.928681	0.353054	0.49857	k__Bacteria	p__Firmicutes	c__Erysipelotrichi	o__Erysipelotrichales	f__Erysipelotrichaceae	g__cc_115	s__
193679	10.5465	1.02433	1.16623	0.878328	0.379766	0.532692	k__Bacteria	p__Firmicutes	c__Clostridia	o__Clostridiales	f__Ruminococcaceae	g__	s__
130289	7.507	1.5497	1.81013	0.856128	0.391927	0.546085	k__Bacteria	p__Firmicutes	c__Clostridia	o__Clostridiales	f__Lachnospiraceae	g__	s__
824742	2.62905	1.1035	1.37392	0.803177	0.421873	0.583916	k__Bacteria	p__Proteobacteria	c__Gammaproteobacteria	o__Enterobacteriales	f__Enterobacteriaceae	g__Klebsiella	s__
743082	3.65063	1.34241	1.6841	0.797109	0.425388	0.584908	k__Bacteria	p__Firmicutes	c__Clostridia	o__Clostridiales	f__Clostridiaceae	g__	s__
3610691	1.03175	1.14328	1.45546	0.785515	0.432152	0.587174	k__Bacteria	p__Proteobacteria	c__Gammaproteobacteria	o__Enterobacteriales	f__Enterobacteriaceae	g__Proteus	s__
199643	92.3348	1.05067	1.33902	0.784658	0.432654	0.587174	k__Bacteria	p__Firmicutes	c__Clostridia	o__Clostridiales	f__Lachnospiraceae	g__Roseburia	s__
703635	1.46448	1.835	2.36252	0.776712	0.437329	0.589688	k__Bacteria	p__Proteobacteria	c__Gammaproteobacteria	o__Enterobacteriales	f__Enterobacteriaceae	g__	s__
157842	93.605	0.448625	0.588821	0.761903	0.446118	0.597683	k__Bacteria	p__Firmicutes	c__Clostridia	o__Clostridiales	f__Lachnospiraceae	g__Blautia	s__
2225203	2.63733	1.30625	1.7351	0.752836	0.451549	0.601106	k__Bacteria	p__Firmicutes	c__Clostridia	o__Clostridiales	f__Clostridiaceae	g__	s__
4452050	3.96134	1.0658	1.43082	0.74489	0.456338	0.603637	k__Bacteria	p__Proteobacteria	c__Gammaproteobacteria	o__Enterobacteriales	f__Enterobacteriaceae	g__Erwinia	s__
4328189	0.527018	1.81491	2.59442	0.699543	0.484213	0.632624	k__Bacteria	p__Proteobacteria	c__Gammaproteobacteria	o__Enterobacteriales	f__Enterobacteriaceae	g__	s__
538000	0.590785	1.80951	2.58725	0.699394	0.484306	0.632624	k__Bacteria	p__Proteobacteria	c__Gammaproteobacteria	o__Enterobacteriales	f__Enterobacteriaceae	g__	s__
1024529	3.05146	-0.708487	1.02359	-0.692161	0.488836	0.634576	k__Bacteria	p__Firmicutes	c__Clostridia	o__Clostridiales	f__Clostridiaceae	g__	s__
3413566	0.658731	0.989271	1.44578	0.684246	0.49382	0.637089	k__Bacteria	p__Firmicutes	c__Erysipelotrichi	o__Erysipelotrichales	f__Erysipelotrichaceae	g__	s__
3908639	1.11738	1.60543	2.38396	0.673427	0.500676	0.641971	k__Bacteria	p__Proteobacteria	c__Gammaproteobacteria	o__Enterobacteriales	f__Enterobacteriaceae	g__	s__
3409355	69.8219	0.813082	1.24733	0.651858	0.514493	0.643886	k__Bacteria	p__Firmicutes	c__Clostridia	o__Clostridiales	f__	g__	s__
3908638	1.02984	1.30515	2.00178	0.651997	0.514403	0.643886	k__Bacteria	p__Proteobacteria	c__Gammaproteobacteria	o__Enterobacteriales	f__Enterobacteriaceae	g__	s__
3244896	20.3289	0.849744	1.29931	0.653999	0.513113	0.643886	k__Bacteria	p__Firmicutes	c__Bacilli	o__Lactobacillales	f__Streptococcaceae	g__Streptococcus	NA
357765	14.8367	1.28186	1.93005	0.66416	0.506588	0.643886	k__Bacteria	p__Firmicutes	c__Clostridia	o__Clostridiales	f__	g__	s__
300662	0.574636	1.1347	1.79266	0.632971	0.526753	0.651428	k__Bacteria	p__Firmicutes	c__Clostridia	o__Clostridiales	f__Clostridiaceae	g__Sarcina	s__
332718	40.1875	-0.801384	1.25672	-0.637678	0.523684	0.651428	k__Bacteria	p__Firmicutes	c__Bacilli	o__Lactobacillales	f__Lactobacillaceae	g__Lactobacillus	s__
2883968	17.6587	0.904801	1.45462	0.62202	0.533929	0.656027	k__Bacteria	p__Firmicutes	c__Clostridia	o__Clostridiales	f__	g__	s__
4336940	10.7886	0.895948	1.45037	0.617736	0.536749	0.656027	k__Bacteria	p__Firmicutes	c__Clostridia	o__Clostridiales	f__	g__	s__
186319	21.5043	1.19924	1.97528	0.607124	0.543769	0.660742	k__Bacteria	p__Firmicutes	c__Clostridia	o__Clostridiales	f__Lachnospiraceae	g__Coprococcus	s__
335670	20.194	0.700964	1.20169	0.583315	0.559681	0.676146	k__Bacteria	p__Firmicutes	c__Clostridia	o__Clostridiales	f__Ruminococcaceae	g__	s__
670777	0.497958	1.14056	2.25902	0.504892	0.613634	0.728691	k__Bacteria	p__Proteobacteria	c__Betaproteobacteria	o__MKC10	f__	g__	s__
91962	0.771529	1.38175	2.72652	0.506782	0.612308	0.728691	k__Bacteria	p__Proteobacteria	c__Gammaproteobacteria	o__Enterobacteriales	f__Enterobacteriaceae	g__	s__
4364814	1.0819	0.8658	1.71224	0.505654	0.6131	0.728691	k__Bacteria	p__Actinobacteria	c__Actinobacteria	o__Actinomycetales	f__Corynebacteriaceae	g__Corynebacterium	s__
157355	13.7019	0.827538	1.67629	0.493673	0.621537	0.730779	k__Bacteria	p__Firmicutes	c__Clostridia	o__Clostridiales	f__	g__	s__
158264	22.6579	0.625301	1.27026	0.492264	0.622533	0.730779	k__Bacteria	p__Firmicutes	c__Clostridia	o__Clostridiales	f__Ruminococcaceae	g__	s__
130402	470.016	0.514414	1.05514	0.487531	0.625882	0.730779	k__Bacteria	p__Firmicutes	c__Clostridia	o__Clostridiales	f__Peptostreptococcaceae	g__	s__
942245	3.36852	0.593269	1.24599	0.476142	0.633973	0.734542	k__Bacteria	p__Actinobacteria	c__Actinobacteria	o__Actinomycetales	f__Corynebacteriaceae	g__Corynebacterium	s__
606927	0.720682	-1.19425	2.52425	-0.473111	0.636134	0.734542	k__Bacteria	p__Firmicutes	c__Clostridia	o__Clostridiales	f__Peptostreptococcaceae	NA	NA
182643	1.00358	0.655327	1.42402	0.460195	0.645376	0.741119	k__Bacteria	p__Firmicutes	c__Clostridia	o__Clostridiales	f__Clostridiaceae	g__	s__
15062	0.907212	0.834859	1.84703	0.452002	0.651268	0.743798	k__Bacteria	p__Firmicutes	c__Bacilli	o__Lactobacillales	f__Aerococcaceae	g__Facklamia	s__
294885	7.06716	0.350028	0.816852	0.428508	0.668281	0.75908	k__Bacteria	p__Firmicutes	c__Bacilli	o__Turicibacterales	f__Turicibacteraceae	g__Turicibacter	s__
4377715	0.971039	0.639111	1.5583	0.410134	0.681707	0.766004	k__Bacteria	p__Firmicutes	c__Clostridia	o__Clostridiales	f__Lachnospiraceae	g__Epulopiscium	s__
1566691	0.522587	0.92221	2.23639	0.412365	0.680072	0.766004	k__Bacteria	p__Proteobacteria	c__Gammaproteobacteria	o__Pseudomonadales	f__Pseudomonadaceae	g__Pseudomonas	s__
493391	0.731976	1.08863	2.69855	0.403413	0.686644	0.767426	k__Bacteria	p__Firmicutes	c__Erysipelotrichi	o__Erysipelotrichales	f__Erysipelotrichaceae	g__[Eubacterium]	s__dolichum
174960	1.7269	0.450276	1.19286	0.377476	0.70582	0.784662	k__Bacteria	p__Firmicutes	c__Clostridia	o__Clostridiales	f__Clostridiaceae	g__	s__
4307265	81.1729	0.455589	1.24225	0.366744	0.71381	0.789345	k__Bacteria	p__Firmicutes	c__Clostridia	o__Clostridiales	f__Lachnospiraceae	g__Coprococcus	s__
4482377	0.441932	0.764899	2.17877	0.351069	0.725537	0.79809	k__Bacteria	p__Firmicutes	c__Bacilli	o__Lactobacillales	f__Aerococcaceae	NA	NA
4459634	1.51481	0.51989	2.27687	0.228335	0.819386	0.892638	k__Bacteria	p__Firmicutes	c__Clostridia	o__Clostridiales	f__Clostridiaceae	g__	s__
341322	193.141	-0.14518	0.638143	-0.227505	0.820031	0.892638	k__Bacteria	p__Firmicutes	c__Bacilli	o__Turicibacterales	f__Turicibacteraceae	g__Turicibacter	s__
238205	22.3246	0.166476	0.857306	0.194185	0.846031	0.916169	k__Bacteria	p__Firmicutes	c__Clostridia	o__Clostridiales	f__Clostridiaceae	g__Clostridium	s__butyricum
4413447	11.5206	-0.119585	0.763841	-0.156558	0.875593	0.943294	k__Bacteria	p__Firmicutes	c__Clostridia	o__Clostridiales	f__Lachnospiraceae	g__Epulopiscium	s__
115186	0.985244	-0.251397	1.77518	-0.141618	0.887382	0.951091	k__Bacteria	p__Firmicutes	c__Bacilli	o__Bacillales	f__Staphylococcaceae	g__Staphylococcus	s__sciuri
2415201	67.8543	0.177296	1.44431	0.122754	0.902302	0.962148	k__Bacteria	p__Firmicutes	c__Clostridia	o__Clostridiales	f__	g__	s__
157054	52.3466	0.0275382	0.938477	0.0293435	0.976591	1	k__Bacteria	p__Firmicutes	c__Clostridia	o__Clostridiales	f__	g__	s__
811492	1.63935	0	2.32642	0	1	1	k__Bacteria	p__Proteobacteria	c__Gammaproteobacteria	o__Enterobacteriales	f__Enterobacteriaceae	g__	s__
4342458	0.538203	0	2.69841	0	1	1	k__Bacteria	p__Firmicutes	c__Clostridia	o__Clostridiales	f__Clostridiaceae	g__Clostridium	NA
4423410	0.649749	0.0411668	1.21135	0.0339841	0.97289	1	k__Bacteria	p__Proteobacteria	c__Alphaproteobacteria	o__Sphingomonadales	f__Sphingomonadaceae	g__Sphingomonas	s__
807035	0.953061	0	2.26346	0	1	1	k__Bacteria	p__Actinobacteria	c__Actinobacteria	o__Actinomycetales	f__Microbacteriaceae	g__Leucobacter	s__
197696	8.31994	0	1.04988	0	1	1	k__Bacteria	p__Firmicutes	c__Clostridia	o__Clostridiales	f__Ruminococcaceae	g__	s__
189524	2.245	0	1.20169	0	1	1	k__Bacteria	p__Firmicutes	c__Clostridia	o__Clostridiales	f__Ruminococcaceae	g__	s__
4439469	12.1997	0	1.43265	0	1	1	k__Bacteria	p__Firmicutes	c__Clostridia	o__Clostridiales	f__Ruminococcaceae	g__	s__
306315	4.94526	0	1.08007	0	1	1	k__Bacteria	p__Firmicutes	c__Clostridia	o__Clostridiales	f__Ruminococcaceae	g__Oscillospira	s__
524674	1.2934	0	1.91603	0	1	1	k__Bacteria	p__Firmicutes	c__Bacilli	o__Lactobacillales	NA	NA	NA
807874	0.478288	0	1.78999	0	1	1	k__Bacteria	p__Firmicutes	c__Bacilli	o__Bacillales	f__Staphylococcaceae	g__Jeotgalicoccus	s__
4404401	0.559542	0	1.81758	0	1	1	k__Bacteria	p__Firmicutes	c__Bacilli	o__Bacillales	f__Staphylococcaceae	g__Jeotgalicoccus	NA
180842	78.2626	0.0535839	1.07132	0.0500169	0.960109	1	k__Bacteria	p__Firmicutes	c__Clostridia	o__Clostridiales	f__Lachnospiraceae	g__[Ruminococcus]	s__
3829951	0.105288	0.51378	2.74669	0.187054	0.851618	NA	k__Bacteria	p__Firmicutes	c__Clostridia	o__Clostridiales	f__Lachnospiraceae	g__Epulopiscium	s__
74576	0	NA	NA	NA	NA	NA	k__Bacteria	p__Firmicutes	c__Bacilli	o__Lactobacillales	f__Lactobacillaceae	g__Lactobacillus	s__
292152	0	NA	NA	NA	NA	NA	k__Bacteria	p__Firmicutes	c__Clostridia	o__Clostridiales	f__Ruminococcaceae	NA	NA
130103	0	NA	NA	NA	NA	NA	k__Bacteria	p__Firmicutes	c__Clostridia	o__Clostridiales	f__Lachnospiraceae	g__Dorea	s__
815573	0	NA	NA	NA	NA	NA	k__Bacteria	p__Firmicutes	c__Clostridia	o__Clostridiales	f__Lachnospiraceae	g__Coprococcus	s__
193480	0.361555	0	2.28869	0	1	NA	k__Bacteria	p__Firmicutes	c__Clostridia	o__Clostridiales	f__Lachnospiraceae	g__	s__
131571	0	NA	NA	NA	NA	NA	k__Bacteria	p__Firmicutes	c__Clostridia	o__Clostridiales	f__Lachnospiraceae	g__Blautia	s__
4178726	0	NA	NA	NA	NA	NA	k__Bacteria	p__Firmicutes	c__Clostridia	o__Clostridiales	f__Lachnospiraceae	g__Dorea	s__
159911	0.216292	0	2.72882	0	1	NA	k__Bacteria	p__Firmicutes	c__Clostridia	o__Clostridiales	f__Lachnospiraceae	g__Coprococcus	s__
158309	0.0289832	0	2.74671	0	1	NA	k__Bacteria	p__Firmicutes	c__Clostridia	o__Clostridiales	f__Lachnospiraceae	g__Coprococcus	s__
4402645	0	NA	NA	NA	NA	NA	k__Bacteria	p__Firmicutes	c__Clostridia	o__Clostridiales	f__	g__	s__
4325509	0.0918977	0.52272	2.7467	0.190308	0.849067	NA	k__Bacteria	p__Firmicutes	c__Clostridia	o__Clostridiales	f__Lachnospiraceae	g__Robinsoniella	s__peoriensis
3796804	0	NA	NA	NA	NA	NA	k__Bacteria	p__Proteobacteria	c__Betaproteobacteria	o__Burkholderiales	f__Alcaligenaceae	g__Oligella	s__
4357118	0	NA	NA	NA	NA	NA	k__Bacteria	p__Proteobacteria	c__Gammaproteobacteria	o__Alteromonadales	f__Alteromonadaceae	g__Cellvibrio	s__
2715368	0.00665317	0	2.74671	0	1	NA	k__Bacteria	p__Proteobacteria	c__Betaproteobacteria	o__Burkholderiales	f__Alcaligenaceae	g__	s__
526614	0	NA	NA	NA	NA	NA	k__Bacteria	p__Proteobacteria	c__Betaproteobacteria	o__Burkholderiales	f__Alcaligenaceae	g__	s__
564638	0	NA	NA	NA	NA	NA	k__Bacteria	p__Proteobacteria	c__Betaproteobacteria	o__Burkholderiales	f__Comamonadaceae	g__	s__
68617	0	NA	NA	NA	NA	NA	k__Bacteria	p__Proteobacteria	c__Betaproteobacteria	o__Burkholderiales	f__Alcaligenaceae	g__Achromobacter	s__
780793	0	NA	NA	NA	NA	NA	k__Bacteria	p__Proteobacteria	c__Betaproteobacteria	o__Burkholderiales	f__Alcaligenaceae	NA	NA
4375268	0.0320233	0	2.7467	0	1	NA	k__Bacteria	p__Proteobacteria	c__Betaproteobacteria	o__Burkholderiales	f__Comamonadaceae	g__	s__
291421	0.00859221	0	2.74671	0	1	NA	k__Bacteria	p__Proteobacteria	c__Betaproteobacteria	o__Burkholderiales	f__Comamonadaceae	g__Comamonas	s__
656774	0	NA	NA	NA	NA	NA	k__Bacteria	p__Proteobacteria	c__Betaproteobacteria	o__Burkholderiales	f__Comamonadaceae	g__Comamonas	s__
1117593	0	NA	NA	NA	NA	NA	k__Bacteria	p__Proteobacteria	c__Betaproteobacteria	o__Burkholderiales	f__Comamonadaceae	g__Comamonas	s__
581921	0	NA	NA	NA	NA	NA	k__Bacteria	p__Proteobacteria	c__Betaproteobacteria	o__Burkholderiales	f__Comamonadaceae	g__Comamonas	s__
255518	0.00617323	0	2.74671	0	1	NA	k__Bacteria	p__Proteobacteria	c__Betaproteobacteria	o__Burkholderiales	f__Comamonadaceae	g__Tepidimonas	s__
4389705	0	NA	NA	NA	NA	NA	k__Bacteria	p__Proteobacteria	c__Betaproteobacteria	o__Burkholderiales	f__Comamonadaceae	g__Comamonas	s__terrigena
71872	0	NA	NA	NA	NA	NA	k__Bacteria	p__Proteobacteria	c__Betaproteobacteria	o__Burkholderiales	f__Comamonadaceae	g__Comamonas	s__
808203	0	NA	NA	NA	NA	NA	k__Bacteria	p__Proteobacteria	c__Betaproteobacteria	o__Burkholderiales	f__Comamonadaceae	g__Comamonas	s__
576010	0.00665317	0	2.74671	0	1	NA	k__Bacteria	p__Proteobacteria	c__Betaproteobacteria	o__Burkholderiales	f__Comamonadaceae	g__Comamonas	s__
4464858	0.00665317	0	2.74671	0	1	NA	k__Bacteria	p__Proteobacteria	c__Betaproteobacteria	o__Burkholderiales	f__Comamonadaceae	g__Comamonas	s__
156646	0	NA	NA	NA	NA	NA	k__Bacteria	p__Proteobacteria	c__Betaproteobacteria	o__Methylophilales	f__Methylophilaceae	g__Methylobacillus	s__
1119166	0	NA	NA	NA	NA	NA	k__Bacteria	p__Proteobacteria	c__Betaproteobacteria	o__IS-44	f__	g__	s__
38503	0	NA	NA	NA	NA	NA	k__Bacteria	p__Proteobacteria	c__Betaproteobacteria	o__Nitrosomonadales	f__Nitrosomonadaceae	g__	s__
4383918	0	NA	NA	NA	NA	NA	k__Bacteria	p__Proteobacteria	c__Gammaproteobacteria	o__Pasteurellales	f__Pasteurellaceae	g__Haemophilus	s__parainfluenzae
4404220	0	NA	NA	NA	NA	NA	k__Bacteria	p__Proteobacteria	c__Gammaproteobacteria	o__Pasteurellales	f__Pasteurellaceae	g__Haemophilus	s__parainfluenzae
106188	0	NA	NA	NA	NA	NA	k__Bacteria	p__Proteobacteria	c__Gammaproteobacteria	o__Pasteurellales	f__Pasteurellaceae	g__Chelonobacter	s__Taxon
1117566	0	NA	NA	NA	NA	NA	k__Bacteria	p__Proteobacteria	c__Betaproteobacteria	o__Neisseriales	f__Neisseriaceae	g__	s__
1105919	0	NA	NA	NA	NA	NA	k__Bacteria	p__Proteobacteria	c__Betaproteobacteria	o__Burkholderiales	f__Oxalobacteraceae	g__Ralstonia	s__
254938	0	NA	NA	NA	NA	NA	k__Bacteria	p__Proteobacteria	c__Betaproteobacteria	o__Burkholderiales	f__	g__	s__
252773	0	NA	NA	NA	NA	NA	k__Bacteria	p__Proteobacteria	c__Betaproteobacteria	o__Burkholderiales	f__Alcaligenaceae	g__Sutterella	s__
4357676	0	NA	NA	NA	NA	NA	k__Bacteria	p__Proteobacteria	c__Betaproteobacteria	o__Ellin6067	f__	g__	s__
4474255	0	NA	NA	NA	NA	NA	k__Bacteria	p__Proteobacteria	c__Betaproteobacteria	o__Burkholderiales	f__Alcaligenaceae	g__Sutterella	s__
4366834	0	NA	NA	NA	NA	NA	k__Bacteria	p__Proteobacteria	c__Betaproteobacteria	o__Burkholderiales	f__Alcaligenaceae	g__Sutterella	s__
4303858	0	NA	NA	NA	NA	NA	k__Bacteria	p__Proteobacteria	c__Betaproteobacteria	o__Burkholderiales	f__Comamonadaceae	NA	NA
4469492	0	NA	NA	NA	NA	NA	k__Bacteria	p__Proteobacteria	c__Betaproteobacteria	o__Burkholderiales	f__Comamonadaceae	g__Delftia	s__
4424415	0	NA	NA	NA	NA	NA	k__Bacteria	p__Proteobacteria	c__Betaproteobacteria	o__Rhodocyclales	f__Rhodocyclaceae	NA	NA
4441442	0	NA	NA	NA	NA	NA	k__Bacteria	p__Proteobacteria	c__Betaproteobacteria	o__Burkholderiales	f__Comamonadaceae	g__	s__
149158	0	NA	NA	NA	NA	NA	k__Bacteria	p__Proteobacteria	c__Betaproteobacteria	o__Burkholderiales	f__Comamonadaceae	g__	s__
805093	0	NA	NA	NA	NA	NA	k__Bacteria	p__Proteobacteria	c__Betaproteobacteria	o__Burkholderiales	f__Comamonadaceae	NA	NA
3926677	0	NA	NA	NA	NA	NA	k__Bacteria	p__Proteobacteria	c__Betaproteobacteria	o__Burkholderiales	f__Comamonadaceae	NA	NA
4417996	0	NA	NA	NA	NA	NA	k__Bacteria	p__Proteobacteria	c__Betaproteobacteria	o__Burkholderiales	f__Comamonadaceae	NA	NA
4377842	0	NA	NA	NA	NA	NA	k__Bacteria	p__Proteobacteria	c__Betaproteobacteria	o__Burkholderiales	f__Comamonadaceae	NA	NA
4379869	0	NA	NA	NA	NA	NA	k__Bacteria	p__Proteobacteria	c__Betaproteobacteria	o__Burkholderiales	f__Comamonadaceae	g__	s__
2792176	0	NA	NA	NA	NA	NA	k__Bacteria	p__Proteobacteria	c__Betaproteobacteria	o__Burkholderiales	f__Comamonadaceae	NA	NA
4409398	0	NA	NA	NA	NA	NA	k__Bacteria	p__Proteobacteria	c__Betaproteobacteria	o__Burkholderiales	f__Comamonadaceae	NA	NA
4362165	0	NA	NA	NA	NA	NA	k__Bacteria	p__Proteobacteria	c__Betaproteobacteria	o__Burkholderiales	f__Comamonadaceae	NA	NA
4477199	0	NA	NA	NA	NA	NA	k__Bacteria	p__Proteobacteria	c__Betaproteobacteria	o__Burkholderiales	f__Comamonadaceae	g__	s__
153084	0	NA	NA	NA	NA	NA	k__Bacteria	p__Proteobacteria	c__Betaproteobacteria	o__Burkholderiales	f__Comamonadaceae	g__Variovorax	s__paradoxus
412392	0	NA	NA	NA	NA	NA	k__Bacteria	p__Proteobacteria	c__Betaproteobacteria	o__Burkholderiales	f__Comamonadaceae	g__	s__
103166	0.400506	0.835643	2.7467	0.304235	0.760949	NA	k__Bacteria	p__Proteobacteria	c__Gammaproteobacteria	o__Enterobacteriales	f__Enterobacteriaceae	g__Citrobacter	s__
666757	0.253248	0.52265	2.7467	0.190283	0.849087	NA	k__Bacteria	p__Proteobacteria	c__Gammaproteobacteria	o__Enterobacteriales	f__Enterobacteriaceae	g__	s__
4376236	0	NA	NA	NA	NA	NA	k__Bacteria	p__Proteobacteria	c__Gammaproteobacteria	o__Enterobacteriales	f__Enterobacteriaceae	g__	s__
4454257	0.269632	0.837004	2.7467	0.30473	0.760572	NA	k__Bacteria	p__Proteobacteria	c__Gammaproteobacteria	o__Enterobacteriales	f__Enterobacteriaceae	g__Enterobacter	s__hormaechei
274754	0	NA	NA	NA	NA	NA	k__Bacteria	p__Proteobacteria	c__Gammaproteobacteria	o__Enterobacteriales	f__Enterobacteriaceae	NA	NA
255774	0	NA	NA	NA	NA	NA	k__Bacteria	p__Proteobacteria	c__Gammaproteobacteria	o__Enterobacteriales	f__Enterobacteriaceae	NA	NA
758523	0	NA	NA	NA	NA	NA	k__Bacteria	p__Proteobacteria	c__Gammaproteobacteria	o__Aeromonadales	f__Aeromonadaceae	NA	NA
248434	0	NA	NA	NA	NA	NA	k__Bacteria	p__Proteobacteria	c__Gammaproteobacteria	o__Aeromonadales	f__Aeromonadaceae	g__	s__
813934	0	NA	NA	NA	NA	NA	k__Bacteria	p__Proteobacteria	c__Gammaproteobacteria	o__Aeromonadales	f__Aeromonadaceae	g__	s__
3692427	0.22583	0.454428	2.55373	0.177946	0.858765	NA	k__Bacteria	p__Firmicutes	c__Clostridia	o__Clostridiales	f__Lachnospiraceae	g__Dorea	s__
347640	0	NA	NA	NA	NA	NA	k__Bacteria	p__Firmicutes	c__Clostridia	o__Clostridiales	f__Lachnospiraceae	g__Blautia	s__
105813	0.183792	0.803408	2.0692	0.38827	0.697816	NA	k__Bacteria	p__Firmicutes	c__Clostridia	o__Clostridiales	f__	g__	s__
289538	0.019037	0	2.74671	0	1	NA	k__Bacteria	p__Firmicutes	c__Clostridia	o__Clostridiales	f__	g__	s__
113254	0	NA	NA	NA	NA	NA	k__Bacteria	p__Firmicutes	c__Clostridia	o__Clostridiales	f__	g__	s__
213784	0	NA	NA	NA	NA	NA	k__Bacteria	p__Firmicutes	c__Clostridia	o__Clostridiales	f__	g__	s__
166896	0.0631873	0	2.74671	0	1	NA	k__Bacteria	p__Firmicutes	c__Clostridia	o__Clostridiales	f__Clostridiaceae	g__02d06	s__
834280	0	NA	NA	NA	NA	NA	k__Bacteria	p__Proteobacteria	c__Gammaproteobacteria	o__Xanthomonadales	f__Xanthomonadaceae	g__Wohlfahrtiimonas	s__
1142199	0	NA	NA	NA	NA	NA	k__Bacteria	p__Proteobacteria	c__Gammaproteobacteria	o__Xanthomonadales	f__Xanthomonadaceae	g__Ignatzschineria	s__
1127280	0	NA	NA	NA	NA	NA	k__Bacteria	p__Proteobacteria	c__Gammaproteobacteria	o__Pseudomonadales	f__Moraxellaceae	g__Moraxella	s__
886728	0	NA	NA	NA	NA	NA	k__Bacteria	p__Proteobacteria	c__Gammaproteobacteria	o__Pseudomonadales	f__Moraxellaceae	g__Moraxella	s__
367879	0	NA	NA	NA	NA	NA	k__Bacteria	p__Proteobacteria	c__Gammaproteobacteria	o__Pseudomonadales	f__Moraxellaceae	g__Moraxella	s__
1126147	0	NA	NA	NA	NA	NA	k__Bacteria	p__Proteobacteria	c__Gammaproteobacteria	o__Alteromonadales	f__[Chromatiaceae]	g__Rheinheimera	s__
982266	0	NA	NA	NA	NA	NA	k__Bacteria	p__Proteobacteria	c__Gammaproteobacteria	o__Alteromonadales	f__[Chromatiaceae]	g__Rheinheimera	s__
237976	0	NA	NA	NA	NA	NA	k__Bacteria	p__Proteobacteria	c__Gammaproteobacteria	o__Legionellales	f__Coxiellaceae	g__Rickettsiella	s__
4426851	0	NA	NA	NA	NA	NA	k__Bacteria	p__Proteobacteria	c__Gammaproteobacteria	o__Pseudomonadales	f__Pseudomonadaceae	g__	s__
587812	0	NA	NA	NA	NA	NA	k__Bacteria	p__Proteobacteria	c__Gammaproteobacteria	o__Pseudomonadales	f__Pseudomonadaceae	g__Pseudomonas	s__
269901	0.135366	0	2.7467	0	1	NA	k__Bacteria	p__Proteobacteria	c__Gammaproteobacteria	o__Pseudomonadales	f__Pseudomonadaceae	g__Pseudomonas	s__
180060	0	NA	NA	NA	NA	NA	k__Bacteria	p__Proteobacteria	c__Gammaproteobacteria	o__Pseudomonadales	f__Pseudomonadaceae	g__Pseudomonas	s__
4342964	0.00665317	0	2.74671	0	1	NA	k__Bacteria	p__Proteobacteria	c__Gammaproteobacteria	o__Pseudomonadales	f__Pseudomonadaceae	g__Pseudomonas	s__
38888	0.00332658	0	2.74671	0	1	NA	k__Bacteria	p__Proteobacteria	c__Gammaproteobacteria	o__Pseudomonadales	f__Pseudomonadaceae	g__Pseudomonas	s__stutzeri
387747	0	NA	NA	NA	NA	NA	k__Bacteria	p__Proteobacteria	c__Gammaproteobacteria	o__Pseudomonadales	f__Pseudomonadaceae	g__	s__
3812557	0	NA	NA	NA	NA	NA	k__Bacteria	p__Proteobacteria	c__Gammaproteobacteria	o__Pseudomonadales	f__Pseudomonadaceae	g__	s__
176426	0	NA	NA	NA	NA	NA	k__Bacteria	p__Proteobacteria	c__Gammaproteobacteria	o__Pseudomonadales	f__Pseudomonadaceae	g__	s__
4352233	0.0707089	0.841068	2.74671	0.30621	0.759445	NA	k__Bacteria	p__Proteobacteria	c__Gammaproteobacteria	o__Pseudomonadales	f__Pseudomonadaceae	g__Pseudomonas	s__
142419	0	NA	NA	NA	NA	NA	k__Bacteria	p__Proteobacteria	c__Gammaproteobacteria	o__Pseudomonadales	f__Moraxellaceae	g__	s__
553648	0	NA	NA	NA	NA	NA	k__Bacteria	p__Proteobacteria	c__Gammaproteobacteria	o__Pseudomonadales	f__Pseudomonadaceae	g__Pseudomonas	s__
269930	0	NA	NA	NA	NA	NA	k__Bacteria	p__Proteobacteria	c__Gammaproteobacteria	o__Pseudomonadales	f__Pseudomonadaceae	NA	NA
744371	0	NA	NA	NA	NA	NA	k__Bacteria	p__Proteobacteria	c__Gammaproteobacteria	o__Pseudomonadales	f__Pseudomonadaceae	g__Pseudomonas	s__
4456891	0	NA	NA	NA	NA	NA	k__Bacteria	p__Proteobacteria	c__Gammaproteobacteria	o__Pseudomonadales	f__Pseudomonadaceae	g__Pseudomonas	s__
1112793	0	NA	NA	NA	NA	NA	k__Bacteria	p__Proteobacteria	c__Gammaproteobacteria	o__Pseudomonadales	f__Pseudomonadaceae	g__Pseudomonas	s__
557974	0	NA	NA	NA	NA	NA	k__Bacteria	p__Proteobacteria	c__Gammaproteobacteria	o__Pseudomonadales	f__Pseudomonadaceae	g__Pseudomonas	s__
728119	0	NA	NA	NA	NA	NA	k__Bacteria	p__Proteobacteria	c__Gammaproteobacteria	o__Pseudomonadales	f__Pseudomonadaceae	g__Pseudomonas	s__
155221	0	NA	NA	NA	NA	NA	k__Bacteria	p__Proteobacteria	c__Gammaproteobacteria	o__Pseudomonadales	f__Pseudomonadaceae	g__Pseudomonas	s__umsongensis
270842	0	NA	NA	NA	NA	NA	k__Bacteria	p__Proteobacteria	c__Gammaproteobacteria	o__Pseudomonadales	f__Pseudomonadaceae	g__Pseudomonas	s__umsongensis
2468881	0	NA	NA	NA	NA	NA	k__Bacteria	p__Proteobacteria	c__Gammaproteobacteria	o__Pseudomonadales	f__Pseudomonadaceae	g__Pseudomonas	s__
1109251	0	NA	NA	NA	NA	NA	k__Bacteria	p__Proteobacteria	c__Gammaproteobacteria	o__Pseudomonadales	f__Pseudomonadaceae	g__Pseudomonas	s__
4455861	0	NA	NA	NA	NA	NA	k__Bacteria	p__Proteobacteria	c__Gammaproteobacteria	o__Pseudomonadales	f__Pseudomonadaceae	g__Pseudomonas	s__
780555	0	NA	NA	NA	NA	NA	k__Bacteria	p__Proteobacteria	c__Gammaproteobacteria	o__Pseudomonadales	f__Pseudomonadaceae	g__Pseudomonas	s__
327694	0	NA	NA	NA	NA	NA	k__Bacteria	p__Proteobacteria	c__Gammaproteobacteria	o__Pseudomonadales	f__Pseudomonadaceae	g__Pseudomonas	s__
2534143	0	NA	NA	NA	NA	NA	k__Bacteria	p__Proteobacteria	c__Gammaproteobacteria	o__Pseudomonadales	f__Pseudomonadaceae	g__Pseudomonas	s__
4456889	0	NA	NA	NA	NA	NA	k__Bacteria	p__Proteobacteria	c__Gammaproteobacteria	o__Pseudomonadales	f__Pseudomonadaceae	g__Pseudomonas	s__
141365	0	NA	NA	NA	NA	NA	k__Bacteria	p__Proteobacteria	c__Gammaproteobacteria	o__Pseudomonadales	f__Pseudomonadaceae	g__Pseudomonas	s__
4432796	0	NA	NA	NA	NA	NA	k__Bacteria	p__Proteobacteria	c__Gammaproteobacteria	o__Pseudomonadales	f__Pseudomonadaceae	g__Pseudomonas	s__viridiflava
130002	0	NA	NA	NA	NA	NA	k__Bacteria	p__Proteobacteria	c__Gammaproteobacteria	o__Pseudomonadales	f__Pseudomonadaceae	g__Pseudomonas	s__viridiflava
410048	0	NA	NA	NA	NA	NA	k__Bacteria	p__Proteobacteria	c__Gammaproteobacteria	o__Pseudomonadales	f__Pseudomonadaceae	g__Pseudomonas	s__viridiflava
4349788	0	NA	NA	NA	NA	NA	k__Bacteria	p__Proteobacteria	c__Gammaproteobacteria	o__Pseudomonadales	f__Pseudomonadaceae	g__Pseudomonas	s__viridiflava
394796	0	NA	NA	NA	NA	NA	k__Bacteria	p__Proteobacteria	c__Gammaproteobacteria	o__Pseudomonadales	f__Pseudomonadaceae	g__Pseudomonas	s__viridiflava
4451011	0	NA	NA	NA	NA	NA	k__Bacteria	p__Proteobacteria	c__Gammaproteobacteria	o__Pseudomonadales	f__Pseudomonadaceae	g__Pseudomonas	s__
516292	0	NA	NA	NA	NA	NA	k__Bacteria	p__Proteobacteria	c__Gammaproteobacteria	o__Pseudomonadales	f__Pseudomonadaceae	g__Pseudomonas	s__
4128270	0	NA	NA	NA	NA	NA	k__Bacteria	p__Proteobacteria	c__Gammaproteobacteria	o__Pseudomonadales	f__Pseudomonadaceae	g__Pseudomonas	NA
817734	0	NA	NA	NA	NA	NA	k__Bacteria	p__Proteobacteria	c__Gammaproteobacteria	o__Pseudomonadales	f__Pseudomonadaceae	g__Pseudomonas	s__
4371191	0	NA	NA	NA	NA	NA	k__Bacteria	p__Proteobacteria	c__Gammaproteobacteria	o__Pseudomonadales	f__Pseudomonadaceae	g__Pseudomonas	s__
4419276	0	NA	NA	NA	NA	NA	k__Bacteria	p__Proteobacteria	c__Gammaproteobacteria	o__Pseudomonadales	f__Pseudomonadaceae	g__Pseudomonas	s__
727218	0	NA	NA	NA	NA	NA	k__Bacteria	p__Proteobacteria	c__Gammaproteobacteria	o__Pseudomonadales	f__Pseudomonadaceae	g__Pseudomonas	s__
268162	0	NA	NA	NA	NA	NA	k__Bacteria	p__Proteobacteria	c__Gammaproteobacteria	o__Pseudomonadales	f__Pseudomonadaceae	g__Pseudomonas	s__
4327028	0	NA	NA	NA	NA	NA	k__Bacteria	p__Proteobacteria	c__Gammaproteobacteria	o__Pseudomonadales	f__Pseudomonadaceae	g__Pseudomonas	s__
312988	0	NA	NA	NA	NA	NA	k__Bacteria	p__Proteobacteria	c__Gammaproteobacteria	o__Pseudomonadales	f__Pseudomonadaceae	NA	NA
449595	0	NA	NA	NA	NA	NA	k__Bacteria	p__Proteobacteria	c__Gammaproteobacteria	o__Xanthomonadales	f__Xanthomonadaceae	g__	s__
678813	0	NA	NA	NA	NA	NA	k__Bacteria	p__Proteobacteria	c__Gammaproteobacteria	o__Xanthomonadales	f__Xanthomonadaceae	g__	s__
663573	0	NA	NA	NA	NA	NA	k__Bacteria	p__Proteobacteria	c__Gammaproteobacteria	o__Xanthomonadales	f__Xanthomonadaceae	g__Stenotrophomonas	NA
227343	0	NA	NA	NA	NA	NA	k__Bacteria	p__Proteobacteria	c__Gammaproteobacteria	o__Xanthomonadales	f__Xanthomonadaceae	g__	s__
817926	0	NA	NA	NA	NA	NA	k__Bacteria	p__Proteobacteria	c__Gammaproteobacteria	o__Xanthomonadales	f__Xanthomonadaceae	g__Stenotrophomonas	s__
584324	0	NA	NA	NA	NA	NA	k__Bacteria	p__Proteobacteria	c__Gammaproteobacteria	o__Xanthomonadales	f__Xanthomonadaceae	g__Rhodanobacter	s__
81358	0	NA	NA	NA	NA	NA	k__Bacteria	p__Proteobacteria	c__Gammaproteobacteria	o__Xanthomonadales	f__Xanthomonadaceae	g__	s__
1130732	0	NA	NA	NA	NA	NA	k__Bacteria	p__Proteobacteria	c__Gammaproteobacteria	o__Xanthomonadales	f__Xanthomonadaceae	g__Dokdonella	s__
276010	0	0	0	0	1	NA	k__Bacteria	p__Proteobacteria	c__Gammaproteobacteria	o__Xanthomonadales	f__Xanthomonadaceae	g__Stenotrophomonas	s__acidaminiphila
1111449	0	NA	NA	NA	NA	NA	k__Bacteria	p__Proteobacteria	c__Gammaproteobacteria	o__Xanthomonadales	f__Xanthomonadaceae	g__Stenotrophomonas	s__acidaminiphila
7821	0	NA	NA	NA	NA	NA	k__Bacteria	p__Proteobacteria	c__Gammaproteobacteria	o__Xanthomonadales	f__Xanthomonadaceae	g__Stenotrophomonas	s__acidaminiphila
4352805	0.157799	0	2.7467	0	1	NA	k__Bacteria	p__Firmicutes	c__Clostridia	o__Clostridiales	f__Lachnospiraceae	g__Epulopiscium	s__
125624	0.329991	0.756003	1.87372	0.403477	0.686597	NA	k__Bacteria	p__Firmicutes	c__Clostridia	o__Clostridiales	f__Lachnospiraceae	g__	s__
99322	0.00332658	0	2.74671	0	1	NA	k__Bacteria	p__Bacteroidetes	c__Sphingobacteriia	o__Sphingobacteriales	f__Sphingobacteriaceae	g__Sphingobacterium	s__faecium
4337676	0	NA	NA	NA	NA	NA	k__Bacteria	p__Bacteroidetes	c__Sphingobacteriia	o__Sphingobacteriales	f__Sphingobacteriaceae	g__Sphingobacterium	s__
510360	0	NA	NA	NA	NA	NA	k__Bacteria	p__Bacteroidetes	c__Flavobacteriia	o__Flavobacteriales	f__[Weeksellaceae]	g__	s__
4362546	0	NA	NA	NA	NA	NA	k__Bacteria	p__Bacteroidetes	c__Flavobacteriia	o__Flavobacteriales	f__Flavobacteriaceae	g__	s__
519367	0	NA	NA	NA	NA	NA	k__Bacteria	p__Bacteroidetes	c__Flavobacteriia	o__Flavobacteriales	f__Flavobacteriaceae	g__	s__
1136456	0	NA	NA	NA	NA	NA	k__Bacteria	p__Bacteroidetes	c__Flavobacteriia	o__Flavobacteriales	f__Flavobacteriaceae	g__Salegentibacter	s__
4404499	0	NA	NA	NA	NA	NA	k__Bacteria	p__Bacteroidetes	c__Flavobacteriia	o__Flavobacteriales	f__Flavobacteriaceae	g__	s__
837404	0	NA	NA	NA	NA	NA	k__Bacteria	p__Bacteroidetes	c__Flavobacteriia	o__Flavobacteriales	f__Flavobacteriaceae	g__Flavobacterium	s__
4467414	0	NA	NA	NA	NA	NA	k__Bacteria	p__Bacteroidetes	c__Flavobacteriia	o__Flavobacteriales	f__Flavobacteriaceae	g__Flavobacterium	s__
3427116	0.016162	0.525363	2.7467	0.191271	0.848314	NA	k__Bacteria	p__Bacteroidetes	c__Flavobacteriia	o__Flavobacteriales	f__Flavobacteriaceae	g__Flavobacterium	s__succinicans
241971	0	NA	NA	NA	NA	NA	k__Bacteria	p__Bacteroidetes	c__Flavobacteriia	o__Flavobacteriales	f__Flavobacteriaceae	g__Flavobacterium	s__succinicans
1115572	0	NA	NA	NA	NA	NA	k__Bacteria	p__Bacteroidetes	c__Flavobacteriia	o__Flavobacteriales	f__Flavobacteriaceae	g__Flavobacterium	s__
264229	0	NA	NA	NA	NA	NA	k__Bacteria	p__Bacteroidetes	c__Flavobacteriia	o__Flavobacteriales	f__Flavobacteriaceae	g__Flavobacterium	s__
101031	0	NA	NA	NA	NA	NA	k__Bacteria	p__Bacteroidetes	c__Flavobacteriia	o__Flavobacteriales	f__Flavobacteriaceae	g__Flavobacterium	s__
4154872	0	NA	NA	NA	NA	NA	k__Bacteria	p__Bacteroidetes	c__Flavobacteriia	o__Flavobacteriales	f__[Weeksellaceae]	g__Cloacibacterium	s__
1051475	0	NA	NA	NA	NA	NA	k__Bacteria	p__Bacteroidetes	c__Flavobacteriia	o__Flavobacteriales	f__[Weeksellaceae]	g__Weeksella	s__
949327	0	NA	NA	NA	NA	NA	k__Bacteria	p__Bacteroidetes	c__Flavobacteriia	o__Flavobacteriales	f__[Weeksellaceae]	g__Wautersiella	s__
547181	0	NA	NA	NA	NA	NA	k__Bacteria	p__Bacteroidetes	c__Flavobacteriia	o__Flavobacteriales	f__[Weeksellaceae]	g__Wautersiella	s__
4354699	0	NA	NA	NA	NA	NA	k__Bacteria	p__Bacteroidetes	c__Flavobacteriia	o__Flavobacteriales	f__[Weeksellaceae]	g__Chryseobacterium	s__
736769	0	NA	NA	NA	NA	NA	k__Bacteria	p__Bacteroidetes	c__Flavobacteriia	o__Flavobacteriales	f__[Weeksellaceae]	g__Chryseobacterium	s__
4305837	0	NA	NA	NA	NA	NA	k__Bacteria	p__Bacteroidetes	c__Flavobacteriia	o__Flavobacteriales	f__[Weeksellaceae]	g__Chryseobacterium	s__
4453743	0	NA	NA	NA	NA	NA	k__Bacteria	p__Bacteroidetes	c__Flavobacteriia	o__Flavobacteriales	f__[Weeksellaceae]	g__Chryseobacterium	s__
4329518	0	NA	NA	NA	NA	NA	k__Bacteria	p__Bacteroidetes	c__Flavobacteriia	o__Flavobacteriales	f__[Weeksellaceae]	g__Chryseobacterium	s__
1129906	0	NA	NA	NA	NA	NA	k__Bacteria	p__Bacteroidetes	c__Flavobacteriia	o__Flavobacteriales	f__[Weeksellaceae]	g__Wautersiella	s__
3757809	0	NA	NA	NA	NA	NA	k__Bacteria	p__Bacteroidetes	c__Bacteroidia	o__Bacteroidales	f__Porphyromonadaceae	g__Dysgonomonas	s__
4387396	0	NA	NA	NA	NA	NA	k__Bacteria	p__Bacteroidetes	c__Bacteroidia	o__Bacteroidales	f__Porphyromonadaceae	g__Porphyromonas	s__
752012	0	NA	NA	NA	NA	NA	k__Bacteria	p__Bacteroidetes	c__Bacteroidia	o__Bacteroidales	f__Porphyromonadaceae	g__Dysgonomonas	s__
606755	0	NA	NA	NA	NA	NA	k__Bacteria	p__Bacteroidetes	c__Bacteroidia	o__Bacteroidales	f__Porphyromonadaceae	g__Dysgonomonas	s__
574471	0	NA	NA	NA	NA	NA	k__Bacteria	p__Bacteroidetes	c__Bacteroidia	o__Bacteroidales	f__Bacteroidaceae	g__Bacteroides	s__
157805	0	NA	NA	NA	NA	NA	k__Bacteria	p__Bacteroidetes	c__Bacteroidia	o__Bacteroidales	f__[Odoribacteraceae]	g__Butyricimonas	s__
4444599	0	NA	NA	NA	NA	NA	k__Bacteria	p__Bacteroidetes	c__Bacteroidia	o__Bacteroidales	f__Porphyromonadaceae	g__Paludibacter	s__
522582	0	NA	NA	NA	NA	NA	k__Bacteria	p__Bacteroidetes	c__Bacteroidia	o__Bacteroidales	f__Porphyromonadaceae	g__Parabacteroides	s__
304539	0	NA	NA	NA	NA	NA	k__Bacteria	p__Bacteroidetes	c__Bacteroidia	o__Bacteroidales	f__Porphyromonadaceae	g__Parabacteroides	s__
4104836	0	NA	NA	NA	NA	NA	k__Bacteria	p__Bacteroidetes	c__Sphingobacteriia	o__Sphingobacteriales	f__Sphingobacteriaceae	g__	s__
584500	0	NA	NA	NA	NA	NA	k__Bacteria	p__Proteobacteria	c__Epsilonproteobacteria	o__Campylobacterales	f__Campylobacteraceae	g__Arcobacter	s__
105235	0	NA	NA	NA	NA	NA	k__Bacteria	p__Proteobacteria	c__Epsilonproteobacteria	o__Campylobacterales	f__Campylobacteraceae	g__Arcobacter	s__
1113318	0	NA	NA	NA	NA	NA	k__Bacteria	p__Proteobacteria	c__Epsilonproteobacteria	o__Campylobacterales	f__Campylobacteraceae	g__Arcobacter	s__
318473	0	NA	NA	NA	NA	NA	k__Bacteria	p__Proteobacteria	c__Epsilonproteobacteria	o__Campylobacterales	f__Campylobacteraceae	g__Arcobacter	NA
311173	0	NA	NA	NA	NA	NA	k__Bacteria	p__Proteobacteria	c__Epsilonproteobacteria	o__Campylobacterales	f__Helicobacteraceae	g__Helicobacter	s__pullorum
11054	0	NA	NA	NA	NA	NA	k__Bacteria	p__Proteobacteria	c__Epsilonproteobacteria	o__Campylobacterales	f__Helicobacteraceae	g__	s__
4425150	0	NA	NA	NA	NA	NA	k__Bacteria	p__Proteobacteria	c__Epsilonproteobacteria	o__Campylobacterales	f__Campylobacteraceae	g__Campylobacter	s__
4449055	0	NA	NA	NA	NA	NA	k__Bacteria	p__Bacteroidetes	c__Bacteroidia	o__Bacteroidales	f__Bacteroidaceae	g__Bacteroides	NA
524661	0	NA	NA	NA	NA	NA	k__Bacteria	p__Bacteroidetes	c__Bacteroidia	o__Bacteroidales	f__Bacteroidaceae	NA	NA
571458	0	NA	NA	NA	NA	NA	k__Bacteria	p__Bacteroidetes	c__Bacteroidia	o__Bacteroidales	f__Bacteroidaceae	g__Bacteroides	s__
3562626	0	NA	NA	NA	NA	NA	k__Bacteria	p__Bacteroidetes	c__Bacteroidia	o__Bacteroidales	f__Bacteroidaceae	g__Bacteroides	s__
1749079	0	NA	NA	NA	NA	NA	k__Bacteria	p__Bacteroidetes	c__Bacteroidia	o__Bacteroidales	f__Bacteroidaceae	g__Bacteroides	s__
2792167	0.208487	0.836904	2.7467	0.304694	0.760599	NA	k__Bacteria	p__Bacteroidetes	c__[Saprospirae]	o__[Saprospirales]	f__Chitinophagaceae	g__Sediminibacterium	s__
1108248	0	NA	NA	NA	NA	NA	k__Bacteria	p__Bacteroidetes	c__Bacteroidia	o__Bacteroidales	NA	NA	NA
3509162	0.0222802	0	2.74671	0	1	NA	k__Bacteria	p__Bacteroidetes	c__[Saprospirae]	o__[Saprospirales]	f__Chitinophagaceae	g__Lacibacter	s__cauensis
242645	0	NA	NA	NA	NA	NA	k__Bacteria	p__Bacteroidetes	c__[Saprospirae]	o__[Saprospirales]	f__Chitinophagaceae	g__	s__
4484245	0	NA	NA	NA	NA	NA	k__Bacteria	p__Bacteroidetes	c__[Saprospirae]	o__[Saprospirales]	f__Chitinophagaceae	g__	s__
4422872	0	NA	NA	NA	NA	NA	k__Bacteria	p__Bacteroidetes	c__[Saprospirae]	o__[Saprospirales]	f__Chitinophagaceae	g__Sediminibacterium	s__
808071	0	NA	NA	NA	NA	NA	k__Bacteria	p__Bacteroidetes	c__[Saprospirae]	o__[Saprospirales]	f__Chitinophagaceae	g__Sediminibacterium	s__
190531	0	NA	NA	NA	NA	NA	k__Bacteria	p__Bacteroidetes	c__[Saprospirae]	o__[Saprospirales]	f__Chitinophagaceae	g__Sediminibacterium	s__
4347829	0	NA	NA	NA	NA	NA	k__Bacteria	p__Bacteroidetes	c__Bacteroidia	o__Bacteroidales	f__[Barnesiellaceae]	g__Barnesiella	s__viscericola
568135	0	NA	NA	NA	NA	NA	k__Bacteria	p__Bacteroidetes	c__Bacteroidia	o__Bacteroidales	f__Rikenellaceae	g__	s__
1517779	0	NA	NA	NA	NA	NA	k__Bacteria	p__Bacteroidetes	c__Bacteroidia	o__Bacteroidales	f__Rikenellaceae	g__	s__
3565293	0	NA	NA	NA	NA	NA	k__Bacteria	p__Bacteroidetes	c__Bacteroidia	o__Bacteroidales	f__Rikenellaceae	g__	s__
2686372	0	NA	NA	NA	NA	NA	k__Bacteria	p__Bacteroidetes	c__Bacteroidia	o__Bacteroidales	f__Rikenellaceae	g__	s__
234443	0	NA	NA	NA	NA	NA	k__Bacteria	p__Bacteroidetes	c__Bacteroidia	o__Bacteroidales	f__Rikenellaceae	g__	s__
178478	0	NA	NA	NA	NA	NA	k__Bacteria	p__Bacteroidetes	c__Bacteroidia	o__Bacteroidales	NA	NA	NA
569030	0	NA	NA	NA	NA	NA	k__Bacteria	p__Bacteroidetes	c__Bacteroidia	o__Bacteroidales	f__Rikenellaceae	g__Rikenella	s__
4452633	0.382849	0	2.7467	0	1	NA	k__Bacteria	p__Firmicutes	c__Clostridia	o__Clostridiales	f__Clostridiaceae	g__	s__
847670	0.179685	0	2.7467	0	1	NA	k__Bacteria	p__Firmicutes	c__Clostridia	o__Clostridiales	f__Clostridiaceae	g__	s__
560981	0	NA	NA	NA	NA	NA	k__Bacteria	p__Actinobacteria	c__Coriobacteriia	o__Coriobacteriales	f__Coriobacteriaceae	g__Slackia	s__
3102225	0	NA	NA	NA	NA	NA	k__Bacteria	p__Actinobacteria	c__Coriobacteriia	o__Coriobacteriales	f__Coriobacteriaceae	g__	s__
369354	0	NA	NA	NA	NA	NA	k__Bacteria	p__Actinobacteria	c__Coriobacteriia	o__Coriobacteriales	f__Coriobacteriaceae	g__	s__
1104793	0	NA	NA	NA	NA	NA	k__Bacteria	p__Actinobacteria	c__Acidimicrobiia	o__Acidimicrobiales	f__OCS155	g__	s__
275237	0	NA	NA	NA	NA	NA	k__Bacteria	p__Firmicutes	c__Clostridia	o__Clostridiales	f__Veillonellaceae	g__Phascolarctobacterium	s__
157424	0	NA	NA	NA	NA	NA	k__Bacteria	p__Firmicutes	c__Clostridia	o__Clostridiales	f__Veillonellaceae	g__	s__
523452	0	NA	NA	NA	NA	NA	k__Bacteria	p__Chloroflexi	c__Anaerolineae	o__SBR1031	f__SHA-31	g__	s__
541396	0	NA	NA	NA	NA	NA	k__Bacteria	p__Chloroflexi	c__Anaerolineae	o__GCA004	f__	g__	s__
4449244	0	NA	NA	NA	NA	NA	k__Bacteria	p__Fusobacteria	c__Fusobacteriia	o__Fusobacteriales	f__Fusobacteriaceae	g__Fusobacterium	s__
4254313	0	NA	NA	NA	NA	NA	k__Bacteria	p__Fusobacteria	c__Fusobacteriia	o__Fusobacteriales	f__Fusobacteriaceae	g__Fusobacterium	s__
572889	0	NA	NA	NA	NA	NA	k__Bacteria	p__Fusobacteria	c__Fusobacteriia	o__Fusobacteriales	f__Fusobacteriaceae	g__Fusobacterium	s__
4333154	0	NA	NA	NA	NA	NA	k__Bacteria	p__Fusobacteria	c__Fusobacteriia	o__Fusobacteriales	f__Fusobacteriaceae	g__Fusobacterium	s__
676761	0	NA	NA	NA	NA	NA	k__Bacteria	p__Bacteroidetes	c__Bacteroidia	o__Bacteroidales	f__Porphyromonadaceae	g__Porphyromonas	s__
291711	0	NA	NA	NA	NA	NA	k__Bacteria	p__Bacteroidetes	c__Bacteroidia	o__Bacteroidales	f__Bacteroidaceae	g__Bacteroides	s__
514974	0	NA	NA	NA	NA	NA	k__Bacteria	p__Bacteroidetes	c__Bacteroidia	o__Bacteroidales	f__Bacteroidaceae	g__Bacteroides	s__
140854	0	NA	NA	NA	NA	NA	k__Bacteria	p__Proteobacteria	c__Gammaproteobacteria	o__Vibrionales	f__Pseudoalteromonadaceae	g__Pseudoalteromonas	s__
140860	0	NA	NA	NA	NA	NA	k__Bacteria	p__Proteobacteria	c__Gammaproteobacteria	o__Vibrionales	f__Pseudoalteromonadaceae	g__Pseudoalteromonas	s__
309489	0	NA	NA	NA	NA	NA	k__Bacteria	p__Proteobacteria	c__Gammaproteobacteria	o__Vibrionales	f__Pseudoalteromonadaceae	g__Pseudoalteromonas	s__
518360	0	NA	NA	NA	NA	NA	k__Bacteria	p__Bacteroidetes	c__Bacteroidia	o__Bacteroidales	f__Bacteroidaceae	g__Bacteroides	s__
4379411	0	NA	NA	NA	NA	NA	k__Bacteria	p__Bacteroidetes	c__Bacteroidia	o__Bacteroidales	f__Bacteroidaceae	g__Bacteroides	s__
4473972	0	NA	NA	NA	NA	NA	k__Bacteria	p__Bacteroidetes	c__Bacteroidia	o__Bacteroidales	f__Bacteroidaceae	g__Bacteroides	s__
4343627	0	NA	NA	NA	NA	NA	k__Bacteria	p__Bacteroidetes	c__Bacteroidia	o__Bacteroidales	f__Bacteroidaceae	g__Bacteroides	s__fragilis
4340358	0	NA	NA	NA	NA	NA	k__Bacteria	p__Bacteroidetes	c__Bacteroidia	o__Bacteroidales	f__Bacteroidaceae	g__Bacteroides	NA
158581	0	NA	NA	NA	NA	NA	k__Bacteria	p__Bacteroidetes	c__Bacteroidia	o__Bacteroidales	f__Bacteroidaceae	g__Bacteroides	s__
103730	0	NA	NA	NA	NA	NA	k__Bacteria	p__Bacteroidetes	c__Bacteroidia	o__Bacteroidales	f__Bacteroidaceae	g__Bacteroides	s__
326626	0	NA	NA	NA	NA	NA	k__Bacteria	p__Bacteroidetes	c__Bacteroidia	o__Bacteroidales	f__Bacteroidaceae	g__Bacteroides	s__
271259	0	NA	NA	NA	NA	NA	k__Bacteria	p__Bacteroidetes	c__Bacteroidia	o__Bacteroidales	f__Bacteroidaceae	g__Bacteroides	s__
2730944	0	NA	NA	NA	NA	NA	k__Bacteria	p__Bacteroidetes	c__Bacteroidia	o__Bacteroidales	f__Bacteroidaceae	g__Bacteroides	s__coprophilus
515476	0.00332658	0	2.74671	0	1	NA	k__Bacteria	p__Bacteroidetes	c__Sphingobacteriia	o__Sphingobacteriales	f__Sphingobacteriaceae	g__	s__
4405800	0	NA	NA	NA	NA	NA	k__Bacteria	p__Bacteroidetes	c__Sphingobacteriia	o__Sphingobacteriales	f__Sphingobacteriaceae	g__Sphingobacterium	s__
521087	0	NA	NA	NA	NA	NA	k__Bacteria	p__Bacteroidetes	c__Sphingobacteriia	o__Sphingobacteriales	f__Sphingobacteriaceae	g__Sphingobacterium	s__
4428119	0	NA	NA	NA	NA	NA	k__Bacteria	p__Bacteroidetes	c__Sphingobacteriia	o__Sphingobacteriales	f__Sphingobacteriaceae	g__Sphingobacterium	NA
442126	0	NA	NA	NA	NA	NA	k__Bacteria	p__Bacteroidetes	c__Sphingobacteriia	o__Sphingobacteriales	f__Sphingobacteriaceae	g__Sphingobacterium	s__
4295257	0	NA	NA	NA	NA	NA	k__Bacteria	p__Bacteroidetes	c__Sphingobacteriia	o__Sphingobacteriales	f__Sphingobacteriaceae	g__	s__
148790	0	NA	NA	NA	NA	NA	k__Bacteria	p__Bacteroidetes	c__Sphingobacteriia	o__Sphingobacteriales	f__Sphingobacteriaceae	g__	s__
540403	0	NA	NA	NA	NA	NA	k__Bacteria	p__Bacteroidetes	c__Sphingobacteriia	o__Sphingobacteriales	f__Sphingobacteriaceae	g__Sphingobacterium	s__
3587343	0	NA	NA	NA	NA	NA	k__Bacteria	p__Bacteroidetes	c__Sphingobacteriia	o__Sphingobacteriales	f__Sphingobacteriaceae	g__Sphingobacterium	s__multivorum
4339351	0	NA	NA	NA	NA	NA	k__Bacteria	p__Bacteroidetes	c__Sphingobacteriia	o__Sphingobacteriales	f__Sphingobacteriaceae	NA	NA
317024	0	NA	NA	NA	NA	NA	k__Bacteria	p__Bacteroidetes	c__Sphingobacteriia	o__Sphingobacteriales	f__Sphingobacteriaceae	g__Pedobacter	s__
696477	0	NA	NA	NA	NA	NA	k__Bacteria	p__Bacteroidetes	c__Bacteroidia	o__Bacteroidales	f__Bacteroidaceae	g__Bacteroides	s__
181432	0	NA	NA	NA	NA	NA	k__Bacteria	p__Bacteroidetes	c__Bacteroidia	o__Bacteroidales	f__[Paraprevotellaceae]	g__Paraprevotella	s__
4312075	0	NA	NA	NA	NA	NA	k__Bacteria	p__Bacteroidetes	c__[Saprospirae]	o__[Saprospirales]	f__Saprospiraceae	g__	s__
216290	0	NA	NA	NA	NA	NA	k__Bacteria	p__Bacteroidetes	c__Bacteroidia	o__Bacteroidales	f__S24-7	g__	s__
655803	0	NA	NA	NA	NA	NA	k__Bacteria	p__Bacteroidetes	c__Bacteroidia	o__Bacteroidales	f__Porphyromonadaceae	g__Porphyromonas	s__endodontalis
4213918	0	NA	NA	NA	NA	NA	k__Bacteria	p__Bacteroidetes	c__Bacteroidia	o__Bacteroidales	f__Porphyromonadaceae	g__Paludibacter	s__
4370491	0	NA	NA	NA	NA	NA	k__Bacteria	p__Bacteroidetes	c__Bacteroidia	o__Bacteroidales	f__Prevotellaceae	g__Prevotella	s__
4399109	0	NA	NA	NA	NA	NA	k__Bacteria	p__Bacteroidetes	c__Bacteroidia	o__Bacteroidales	f__Prevotellaceae	g__Prevotella	s__
158440	0	NA	NA	NA	NA	NA	k__Bacteria	p__Bacteroidetes	c__Bacteroidia	o__Bacteroidales	f__Prevotellaceae	g__Prevotella	s__
4414549	0	NA	NA	NA	NA	NA	k__Archaea	p__Crenarchaeota	c__Thaumarchaeota	o__Cenarchaeales	f__Cenarchaeaceae	g__	s__
427495	0	NA	NA	NA	NA	NA	k__Bacteria	p__Cyanobacteria	c__Synechococcophycideae	o__Synechococcales	f__Synechococcaceae	g__Synechococcus	s__
68986	0	NA	NA	NA	NA	NA	k__Bacteria	p__Cyanobacteria	c__Synechococcophycideae	o__Synechococcales	f__Synechococcaceae	g__Prochlorococcus	s__
833871	0	NA	NA	NA	NA	NA	NOHIT	NA	NA	NA	NA	NA	NA
1082607	0.231661	0	2.74671	0	1	NA	k__Bacteria	p__Actinobacteria	c__Actinobacteria	o__Actinomycetales	f__Corynebacteriaceae	g__Corynebacterium	s__
1503670	0.0502537	0	2.7467	0	1	NA	k__Bacteria	p__Actinobacteria	c__Actinobacteria	o__Actinomycetales	f__Brevibacteriaceae	g__Brevibacterium	s__
1134896	0	NA	NA	NA	NA	NA	k__Bacteria	p__Actinobacteria	c__Actinobacteria	o__Actinomycetales	f__Brevibacteriaceae	g__Brevibacterium	s__
944847	0	NA	NA	NA	NA	NA	k__Bacteria	p__Actinobacteria	c__Actinobacteria	o__Actinomycetales	f__Kineosporiaceae	g__	s__
12589	0	NA	NA	NA	NA	NA	k__Bacteria	p__Actinobacteria	c__Actinobacteria	o__Actinomycetales	f__Actinomycetaceae	g__Actinomyces	s__
292428	0	NA	NA	NA	NA	NA	k__Bacteria	p__Actinobacteria	c__Actinobacteria	o__Actinomycetales	f__Jonesiaceae	g__	s__
885496	0	NA	NA	NA	NA	NA	k__Bacteria	p__Actinobacteria	c__Actinobacteria	o__Actinomycetales	f__Intrasporangiaceae	NA	NA
821644	0.00951851	0	2.74671	0	1	NA	k__Bacteria	p__Actinobacteria	c__Actinobacteria	o__Actinomycetales	f__Microbacteriaceae	g__Leucobacter	s__
99531	0.0288164	0	2.74671	0	1	NA	k__Bacteria	p__Actinobacteria	c__Actinobacteria	o__Actinomycetales	f__Microbacteriaceae	g__Leucobacter	s__
88989	0	NA	NA	NA	NA	NA	k__Bacteria	p__Cyanobacteria	c__4C0d-2	o__MLE1-12	f__	g__	s__
542446	0.0570234	0	2.74671	0	1	NA	k__Bacteria	p__Cyanobacteria	c__4C0d-2	o__MLE1-12	f__	g__	s__
4478325	0	NA	NA	NA	NA	NA	k__Bacteria	p__Firmicutes	c__Erysipelotrichi	o__Erysipelotrichales	f__Erysipelotrichaceae	g__Erysipelothrix	s__
927238	0	NA	NA	NA	NA	NA	k__Bacteria	p__Firmicutes	c__Erysipelotrichi	o__Erysipelotrichales	f__Erysipelotrichaceae	g__Erysipelothrix	s__
316758	0	NA	NA	NA	NA	NA	k__Bacteria	p__Tenericutes	c__Mollicutes	o__RF39	f__	g__	s__
584397	0	NA	NA	NA	NA	NA	k__Bacteria	p__Tenericutes	c__Mollicutes	o__RF39	f__	g__	s__
294782	0	NA	NA	NA	NA	NA	k__Bacteria	p__Proteobacteria	c__Gammaproteobacteria	o__Pseudomonadales	f__Moraxellaceae	g__Acinetobacter	s__
806487	0	NA	NA	NA	NA	NA	k__Bacteria	p__Proteobacteria	c__Gammaproteobacteria	o__Pseudomonadales	f__Moraxellaceae	g__Acinetobacter	s__
64653	0	NA	NA	NA	NA	NA	k__Bacteria	p__Proteobacteria	c__Gammaproteobacteria	o__Pseudomonadales	f__Moraxellaceae	g__Acinetobacter	s__
312531	0.00557473	0	2.74671	0	1	NA	k__Bacteria	p__Proteobacteria	c__Gammaproteobacteria	o__Pseudomonadales	f__Moraxellaceae	g__Acinetobacter	NA
1790396	0	NA	NA	NA	NA	NA	k__Bacteria	p__Proteobacteria	c__Gammaproteobacteria	o__Pseudomonadales	f__Moraxellaceae	g__Acinetobacter	NA
353576	0.10635	0.837386	2.7467	0.304869	0.760466	NA	k__Bacteria	p__Proteobacteria	c__Gammaproteobacteria	o__Pseudomonadales	f__Moraxellaceae	g__Acinetobacter	s__
161677	0	NA	NA	NA	NA	NA	k__Bacteria	p__Proteobacteria	c__Gammaproteobacteria	o__Pseudomonadales	f__Moraxellaceae	g__Acinetobacter	s__schindleri
4482374	0	NA	NA	NA	NA	NA	k__Bacteria	p__Proteobacteria	c__Gammaproteobacteria	o__Pseudomonadales	f__Moraxellaceae	g__Acinetobacter	NA
4235445	0	NA	NA	NA	NA	NA	k__Bacteria	p__Proteobacteria	c__Gammaproteobacteria	o__Pseudomonadales	f__Moraxellaceae	g__Acinetobacter	s__
873972	0	NA	NA	NA	NA	NA	k__Bacteria	p__Proteobacteria	c__Gammaproteobacteria	o__Pseudomonadales	f__Moraxellaceae	g__Acinetobacter	s__johnsonii
179208	0	NA	NA	NA	NA	NA	k__Bacteria	p__Proteobacteria	c__Gammaproteobacteria	o__Pseudomonadales	f__Moraxellaceae	g__Acinetobacter	s__
290186	0.0128451	0	2.74671	0	1	NA	k__Bacteria	p__Proteobacteria	c__Gammaproteobacteria	o__Pseudomonadales	f__Moraxellaceae	g__Acinetobacter	s__
4361528	0	NA	NA	NA	NA	NA	k__Bacteria	p__Proteobacteria	c__Gammaproteobacteria	o__Pseudomonadales	f__Moraxellaceae	g__Acinetobacter	NA
3453734	0	NA	NA	NA	NA	NA	k__Bacteria	p__Proteobacteria	c__Gammaproteobacteria	o__Pseudomonadales	f__Moraxellaceae	g__Acinetobacter	s__
270659	0	NA	NA	NA	NA	NA	k__Bacteria	p__Proteobacteria	c__Gammaproteobacteria	o__Pseudomonadales	f__Moraxellaceae	g__Acinetobacter	s__
706432	0	NA	NA	NA	NA	NA	k__Bacteria	p__Proteobacteria	c__Gammaproteobacteria	o__Pseudomonadales	f__Moraxellaceae	g__Acinetobacter	s__
2797395	0	NA	NA	NA	NA	NA	k__Bacteria	p__Proteobacteria	c__Gammaproteobacteria	o__Pseudomonadales	f__Moraxellaceae	g__Acinetobacter	s__
159711	0.00557473	0	2.74671	0	1	NA	k__Bacteria	p__Proteobacteria	c__Gammaproteobacteria	o__Pseudomonadales	f__Moraxellaceae	g__Acinetobacter	NA
526430	0	NA	NA	NA	NA	NA	k__Bacteria	p__Proteobacteria	c__Gammaproteobacteria	o__Pseudomonadales	f__Moraxellaceae	g__Acinetobacter	s__lwoffii
4482598	0	NA	NA	NA	NA	NA	k__Bacteria	p__Proteobacteria	c__Gammaproteobacteria	o__Pseudomonadales	f__Moraxellaceae	g__Acinetobacter	NA
3530625	0	NA	NA	NA	NA	NA	k__Bacteria	p__Proteobacteria	c__Gammaproteobacteria	o__Pseudomonadales	f__Moraxellaceae	g__Acinetobacter	s__
4425634	0	NA	NA	NA	NA	NA	k__Bacteria	p__Proteobacteria	c__Gammaproteobacteria	o__Pseudomonadales	f__Moraxellaceae	g__Acinetobacter	s__
584176	0.021948	0.525363	2.7467	0.191271	0.848314	NA	k__Bacteria	p__Proteobacteria	c__Gammaproteobacteria	o__Pseudomonadales	f__Moraxellaceae	g__Acinetobacter	s__rhizosphaerae
818527	0	NA	NA	NA	NA	NA	k__Bacteria	p__Proteobacteria	c__Betaproteobacteria	o__Burkholderiales	f__Oxalobacteraceae	g__Janthinobacterium	s__
9252	0	NA	NA	NA	NA	NA	k__Bacteria	p__Proteobacteria	c__Gammaproteobacteria	o__Vibrionales	NA	NA	NA
4347599	0	NA	NA	NA	NA	NA	k__Bacteria	p__Proteobacteria	c__Gammaproteobacteria	o__Vibrionales	f__Vibrionaceae	g__Vibrio	s__metschnikovii
1121651	0	NA	NA	NA	NA	NA	k__Bacteria	p__Proteobacteria	c__Gammaproteobacteria	o__Aeromonadales	f__Aeromonadaceae	g__	s__
172717	0	NA	NA	NA	NA	NA	k__Bacteria	p__Proteobacteria	c__Gammaproteobacteria	o__Alteromonadales	f__Shewanellaceae	g__Shewanella	s__
162650	0	NA	NA	NA	NA	NA	k__Bacteria	p__Proteobacteria	c__Gammaproteobacteria	o__Aeromonadales	f__Aeromonadaceae	g__	s__
172125	0	NA	NA	NA	NA	NA	k__Bacteria	p__Proteobacteria	c__Gammaproteobacteria	o__Aeromonadales	f__Aeromonadaceae	g__	s__
247442	0	NA	NA	NA	NA	NA	k__Bacteria	p__Proteobacteria	c__Gammaproteobacteria	o__Aeromonadales	f__Aeromonadaceae	g__	s__
203157	0	NA	NA	NA	NA	NA	k__Bacteria	p__Proteobacteria	c__Gammaproteobacteria	o__Aeromonadales	f__Aeromonadaceae	g__	s__
199099	0	NA	NA	NA	NA	NA	k__Bacteria	p__Proteobacteria	c__Gammaproteobacteria	o__Aeromonadales	f__Aeromonadaceae	g__	s__
4366725	0	NA	NA	NA	NA	NA	k__Bacteria	p__Proteobacteria	c__Gammaproteobacteria	o__Aeromonadales	f__Aeromonadaceae	g__	s__
4439030	0	NA	NA	NA	NA	NA	k__Bacteria	p__Proteobacteria	c__Gammaproteobacteria	o__Aeromonadales	f__Aeromonadaceae	NA	NA
16195	0	NA	NA	NA	NA	NA	k__Bacteria	p__Firmicutes	c__Clostridia	o__Clostridiales	f__Clostridiaceae	g__Candidatus Arthromitus	s__
4310024	0	NA	NA	NA	NA	NA	k__Bacteria	p__Firmicutes	c__Clostridia	o__Clostridiales	f__Peptococcaceae	g__Peptococcus	s__
590727	0	NA	NA	NA	NA	NA	k__Bacteria	p__Proteobacteria	c__Alphaproteobacteria	o__Rhodospirillales	f__Rhodospirillaceae	g__	s__
188414	0	NA	NA	NA	NA	NA	k__Bacteria	p__Proteobacteria	c__Alphaproteobacteria	o__Rickettsiales	f__	g__	s__
357011	0	NA	NA	NA	NA	NA	k__Bacteria	p__Proteobacteria	c__Alphaproteobacteria	o__Rhodospirillales	f__Rhodospirillaceae	g__	s__
2932342	0	NA	NA	NA	NA	NA	k__Bacteria	p__Proteobacteria	c__Deltaproteobacteria	o__Desulfovibrionales	f__Desulfovibrionaceae	g__	s__
4332904	0	NA	NA	NA	NA	NA	k__Bacteria	p__Acidobacteria	c__BPC102	o__MVS-40	f__	g__	s__
565900	0	NA	NA	NA	NA	NA	k__Bacteria	p__Proteobacteria	c__Gammaproteobacteria	o__Xanthomonadales	f__Sinobacteraceae	g__	s__
634948	0	NA	NA	NA	NA	NA	k__Bacteria	p__Proteobacteria	c__Gammaproteobacteria	o__Alteromonadales	f__Idiomarinaceae	g__Pseudidiomarina	s__
4425629	0	NA	NA	NA	NA	NA	k__Bacteria	p__Proteobacteria	c__Betaproteobacteria	o__Burkholderiales	f__Oxalobacteraceae	g__Janthinobacterium	s__lividum
4418009	0	NA	NA	NA	NA	NA	k__Bacteria	p__Proteobacteria	c__Betaproteobacteria	o__Burkholderiales	f__Oxalobacteraceae	NA	NA
1705765	0	NA	NA	NA	NA	NA	k__Bacteria	p__Proteobacteria	c__Betaproteobacteria	o__Burkholderiales	f__Oxalobacteraceae	g__	s__
73559	0	NA	NA	NA	NA	NA	k__Bacteria	p__Proteobacteria	c__Gammaproteobacteria	o__Pseudomonadales	f__Moraxellaceae	g__Acinetobacter	s__
808051	0	NA	NA	NA	NA	NA	k__Bacteria	p__Proteobacteria	c__Gammaproteobacteria	o__Pseudomonadales	f__Moraxellaceae	g__Acinetobacter	s__
4449456	0	NA	NA	NA	NA	NA	k__Bacteria	p__Proteobacteria	c__Gammaproteobacteria	o__Pseudomonadales	f__Moraxellaceae	g__Acinetobacter	s__
60329	0	NA	NA	NA	NA	NA	k__Bacteria	p__Proteobacteria	c__Gammaproteobacteria	o__Pseudomonadales	f__Moraxellaceae	g__Acinetobacter	s__
388951	0	NA	NA	NA	NA	NA	k__Bacteria	p__Proteobacteria	c__Gammaproteobacteria	o__Pseudomonadales	f__Moraxellaceae	NA	NA
186836	0	NA	NA	NA	NA	NA	k__Bacteria	p__Proteobacteria	c__Gammaproteobacteria	o__Pseudomonadales	f__Moraxellaceae	g__Acinetobacter	s__
4449458	0	NA	NA	NA	NA	NA	k__Bacteria	p__Proteobacteria	c__Gammaproteobacteria	o__Pseudomonadales	f__Moraxellaceae	g__Acinetobacter	s__
823916	0	NA	NA	NA	NA	NA	k__Bacteria	p__Proteobacteria	c__Gammaproteobacteria	o__Pseudomonadales	f__Moraxellaceae	g__Enhydrobacter	s__
3070686	0	NA	NA	NA	NA	NA	k__Bacteria	p__Proteobacteria	c__Gammaproteobacteria	NA	NA	NA	NA
277352	0	NA	NA	NA	NA	NA	k__Bacteria	p__Proteobacteria	c__Gammaproteobacteria	o__Pseudomonadales	f__Moraxellaceae	g__Psychrobacter	s__
268361	0	NA	NA	NA	NA	NA	k__Bacteria	p__Proteobacteria	c__Gammaproteobacteria	o__Pseudomonadales	f__Moraxellaceae	g__	s__
269774	0	NA	NA	NA	NA	NA	k__Bacteria	p__Proteobacteria	c__Gammaproteobacteria	o__Pseudomonadales	f__Moraxellaceae	g__	s__
4295725	0	NA	NA	NA	NA	NA	k__Bacteria	p__Proteobacteria	c__Gammaproteobacteria	o__Pseudomonadales	f__Moraxellaceae	g__Psychrobacter	s__sanguinis
4481079	0	NA	NA	NA	NA	NA	k__Bacteria	p__Proteobacteria	c__Gammaproteobacteria	o__Pseudomonadales	f__Moraxellaceae	g__Psychrobacter	s__sanguinis
4469960	0	NA	NA	NA	NA	NA	k__Bacteria	p__Proteobacteria	c__Gammaproteobacteria	o__Pseudomonadales	f__Moraxellaceae	g__Psychrobacter	s__sanguinis
263518	0	NA	NA	NA	NA	NA	k__Bacteria	p__Proteobacteria	c__Deltaproteobacteria	o__Desulfovibrionales	f__Desulfovibrionaceae	g__	s__
1871	0	NA	NA	NA	NA	NA	k__Bacteria	p__Deferribacteres	c__Deferribacteres	o__Deferribacterales	f__Deferribacteraceae	g__Mucispirillum	s__schaedleri
350938	0	NA	NA	NA	NA	NA	k__Bacteria	p__Proteobacteria	c__Alphaproteobacteria	o__Caulobacterales	f__Caulobacteraceae	NA	NA
2211108	0	NA	NA	NA	NA	NA	k__Bacteria	p__Proteobacteria	c__Alphaproteobacteria	o__Caulobacterales	f__Caulobacteraceae	g__Brevundimonas	s__diminuta
4170478	0	NA	NA	NA	NA	NA	k__Bacteria	p__Bacteroidetes	c__[Saprospirae]	o__[Saprospirales]	f__Saprospiraceae	g__Aquirestis	s__calciphila
4474083	0	NA	NA	NA	NA	NA	k__Bacteria	p__Proteobacteria	c__Alphaproteobacteria	o__Sphingomonadales	f__Sphingomonadaceae	g__Novosphingobium	s__
199962	0.00951851	0	2.74671	0	1	NA	k__Bacteria	p__Proteobacteria	c__Alphaproteobacteria	o__Sphingomonadales	f__Sphingomonadaceae	g__Novosphingobium	s__
89212	0	NA	NA	NA	NA	NA	k__Bacteria	p__Proteobacteria	c__Alphaproteobacteria	o__Sphingomonadales	f__Sphingomonadaceae	g__Novosphingobium	s__
4381473	0	NA	NA	NA	NA	NA	k__Bacteria	p__Proteobacteria	c__Alphaproteobacteria	o__Sphingomonadales	f__Sphingomonadaceae	g__Novosphingobium	s__
4438545	0	NA	NA	NA	NA	NA	k__Bacteria	p__Proteobacteria	c__Alphaproteobacteria	o__Sphingomonadales	f__Sphingomonadaceae	NA	NA
4393057	0.141641	0.858902	2.73987	0.313482	0.753914	NA	k__Bacteria	p__Proteobacteria	c__Alphaproteobacteria	o__Sphingomonadales	f__Sphingomonadaceae	g__Sphingobium	s__
1129599	0	NA	NA	NA	NA	NA	k__Bacteria	p__Proteobacteria	c__Alphaproteobacteria	o__Sphingomonadales	f__Sphingomonadaceae	g__Novosphingobium	s__nitrogenifigens
748537	0	NA	NA	NA	NA	NA	k__Bacteria	p__Proteobacteria	c__Alphaproteobacteria	o__Sphingomonadales	f__Sphingomonadaceae	g__Sphingopyxis	s__
267852	0.108649	0.841068	2.74671	0.30621	0.759445	NA	k__Bacteria	p__Proteobacteria	c__Alphaproteobacteria	o__Sphingomonadales	f__Sphingomonadaceae	g__Sphingopyxis	s__alaskensis
4391560	0.130661	0.67417	2.7467	0.245448	0.80611	NA	k__Bacteria	p__Proteobacteria	c__Alphaproteobacteria	o__Sphingomonadales	f__Erythrobacteraceae	g__	s__
3290764	0.0105011	0	2.74671	0	1	NA	k__Bacteria	p__Proteobacteria	c__Alphaproteobacteria	o__Sphingomonadales	f__Sphingomonadaceae	g__	s__
817422	0.00307841	0	2.74671	0	1	NA	k__Bacteria	p__Proteobacteria	c__Alphaproteobacteria	o__Sphingomonadales	f__Sphingomonadaceae	g__Sphingomonas	s__
1111944	0	NA	NA	NA	NA	NA	k__Bacteria	p__Proteobacteria	c__Alphaproteobacteria	o__Sphingomonadales	f__Sphingomonadaceae	g__	s__
513631	0.0956283	0.463871	2.71739	0.170705	0.864456	NA	k__Bacteria	p__Proteobacteria	c__Alphaproteobacteria	o__Sphingomonadales	f__Sphingomonadaceae	g__	s__
1112553	0	NA	NA	NA	NA	NA	k__Bacteria	p__Proteobacteria	c__Alphaproteobacteria	o__Sphingomonadales	f__Sphingomonadaceae	g__Sphingobium	s__
4427546	0	NA	NA	NA	NA	NA	k__Bacteria	p__Proteobacteria	c__Alphaproteobacteria	o__Sphingomonadales	f__Sphingomonadaceae	g__Sphingobium	s__
592615	0	NA	NA	NA	NA	NA	k__Bacteria	p__Proteobacteria	c__Alphaproteobacteria	o__Sphingomonadales	f__Sphingomonadaceae	g__Sphingobium	s__
4333206	0	NA	NA	NA	NA	NA	k__Bacteria	p__Proteobacteria	c__Alphaproteobacteria	o__Rhizobiales	f__Rhizobiaceae	g__Agrobacterium	s__
252822	0	NA	NA	NA	NA	NA	k__Bacteria	p__Proteobacteria	c__Alphaproteobacteria	o__Rhizobiales	f__Rhizobiaceae	g__Agrobacterium	s__
4353264	0	NA	NA	NA	NA	NA	k__Bacteria	p__Proteobacteria	c__Alphaproteobacteria	o__Caulobacterales	f__Caulobacteraceae	g__	s__
1105948	0.0412469	0	2.74671	0	1	NA	k__Bacteria	p__Proteobacteria	c__Alphaproteobacteria	o__Caulobacterales	f__Caulobacteraceae	NA	NA
268353	0	NA	NA	NA	NA	NA	k__Bacteria	p__Proteobacteria	c__Alphaproteobacteria	o__Caulobacterales	f__Caulobacteraceae	g__Brevundimonas	s__diminuta
264269	0	NA	NA	NA	NA	NA	k__Bacteria	p__Proteobacteria	c__Alphaproteobacteria	o__Caulobacterales	f__Caulobacteraceae	g__Brevundimonas	s__diminuta
4307347	0	NA	NA	NA	NA	NA	k__Bacteria	p__Proteobacteria	c__Alphaproteobacteria	o__Rhizobiales	f__Methylobacteriaceae	g__	s__
4396717	0.0877922	0.841068	2.74671	0.30621	0.759445	NA	k__Bacteria	p__Proteobacteria	c__Alphaproteobacteria	o__Rhizobiales	f__Methylobacteriaceae	g__Methylobacterium	s__
831178	0.231661	0	2.74671	0	1	NA	k__Bacteria	p__Proteobacteria	c__Alphaproteobacteria	o__Rhizobiales	f__	g__	s__
4339358	0.395832	0.663499	2.04499	0.324452	0.745596	NA	k__Bacteria	p__Proteobacteria	c__Alphaproteobacteria	o__Caulobacterales	f__Caulobacteraceae	g__	s__
811257	0.325636	0.676201	2.7467	0.246187	0.805538	NA	k__Bacteria	p__Proteobacteria	c__Alphaproteobacteria	o__Caulobacterales	f__Caulobacteraceae	g__Caulobacter	s__
244657	0	NA	NA	NA	NA	NA	k__Bacteria	p__Proteobacteria	c__Alphaproteobacteria	o__Rhizobiales	f__Bradyrhizobiaceae	g__	s__
573135	0.0194016	0	2.74671	0	1	NA	k__Bacteria	p__Proteobacteria	c__Alphaproteobacteria	o__Rhizobiales	f__Bradyrhizobiaceae	g__	s__
2458172	0	NA	NA	NA	NA	NA	k__Bacteria	p__Proteobacteria	c__Alphaproteobacteria	o__Rhizobiales	f__Brucellaceae	g__Ochrobactrum	s__
407459	0.057119	0	2.7467	0	1	NA	k__Bacteria	p__Proteobacteria	c__Alphaproteobacteria	o__Rhizobiales	f__Brucellaceae	g__Pseudochrobactrum	s__
310532	0	NA	NA	NA	NA	NA	k__Bacteria	p__Proteobacteria	c__Alphaproteobacteria	o__Rhizobiales	f__Phyllobacteriaceae	g__Aquamicrobium	s__aerolatum
1141071	0	NA	NA	NA	NA	NA	k__Bacteria	p__Proteobacteria	c__Alphaproteobacteria	o__Rhizobiales	f__Brucellaceae	NA	NA
502999	0	NA	NA	NA	NA	NA	k__Bacteria	p__Proteobacteria	c__Alphaproteobacteria	o__Rhizobiales	f__Hyphomicrobiaceae	g__Devosia	s__
4405550	0	NA	NA	NA	NA	NA	k__Bacteria	p__Proteobacteria	c__Alphaproteobacteria	o__Rhodobacterales	f__Rhodobacteraceae	g__	s__
151172	0	NA	NA	NA	NA	NA	k__Bacteria	p__Proteobacteria	c__Alphaproteobacteria	o__Rhodobacterales	f__Rhodobacteraceae	g__Anaerospora	s__
1797847	0.0333554	0	2.7467	0	1	NA	k__Bacteria	p__Proteobacteria	c__Alphaproteobacteria	o__Rhodobacterales	f__Rhodobacteraceae	g__Paracoccus	s__aminovorans
629291	0	NA	NA	NA	NA	NA	k__Bacteria	p__Proteobacteria	c__Alphaproteobacteria	o__Rhodobacterales	f__Rhodobacteraceae	g__	s__
199683	0.00307841	0	2.74671	0	1	NA	k__Bacteria	p__Proteobacteria	c__Alphaproteobacteria	o__Rhodobacterales	f__Rhodobacteraceae	NA	NA
814065	0	NA	NA	NA	NA	NA	k__Bacteria	p__Proteobacteria	c__Alphaproteobacteria	o__Rhodobacterales	f__Rhodobacteraceae	g__	s__
114903	0	NA	NA	NA	NA	NA	k__Bacteria	p__Proteobacteria	c__Alphaproteobacteria	o__Sphingomonadales	f__Sphingomonadaceae	g__	s__
580916	0.215111	0	2.7467	0	1	NA	k__Bacteria	p__Proteobacteria	c__Alphaproteobacteria	o__Sphingomonadales	f__Sphingomonadaceae	g__Novosphingobium	s__stygium
3156804	0	NA	NA	NA	NA	NA	k__Bacteria	p__Proteobacteria	c__Alphaproteobacteria	o__Rickettsiales	f__Pelagibacteraceae	g__	s__
4413256	0	NA	NA	NA	NA	NA	k__Bacteria	p__Proteobacteria	c__Deltaproteobacteria	o__Desulfovibrionales	f__Desulfovibrionaceae	g__Desulfovibrio	s__
510683	0	NA	NA	NA	NA	NA	k__Bacteria	p__Proteobacteria	c__Deltaproteobacteria	o__Desulfovibrionales	f__Desulfovibrionaceae	g__Desulfovibrio	s__
3454566	0	NA	NA	NA	NA	NA	k__Bacteria	p__Proteobacteria	c__Deltaproteobacteria	o__Myxococcales	f__0319-6G20	g__	s__
591358	0	NA	NA	NA	NA	NA	k__Bacteria	p__Planctomycetes	c__Planctomycetia	o__Gemmatales	f__Gemmataceae	g__Gemmata	s__
831504	0	NA	NA	NA	NA	NA	k__Bacteria	p__Proteobacteria	c__Deltaproteobacteria	o__Sva0853	f__SAR324	g__	s__
1933407	0	NA	NA	NA	NA	NA	k__Bacteria	p__Gemmatimonadetes	c__Gemmatimonadetes	o__	f__	g__	s__
4297239	0	NA	NA	NA	NA	NA	k__Bacteria	p__Acidobacteria	c__DA052	o__Ellin6513	f__	g__	s__
4333237	0	NA	NA	NA	NA	NA	k__Bacteria	p__Proteobacteria	c__Alphaproteobacteria	o__Rhodospirillales	f__Acetobacteraceae	g__Acetobacter	s__
845577	0	NA	NA	NA	NA	NA	k__Bacteria	p__Proteobacteria	c__Alphaproteobacteria	o__Rhodospirillales	f__Acetobacteraceae	g__	s__
231310	0	NA	NA	NA	NA	NA	k__Bacteria	p__Firmicutes	c__Clostridia	o__Clostridiales	f__Peptococcaceae	g__Peptococcus	s__
183093	0	NA	NA	NA	NA	NA	k__Bacteria	p__Firmicutes	c__Clostridia	o__Clostridiales	f__Ruminococcaceae	g__	s__
222842	0	NA	NA	NA	NA	NA	k__Bacteria	p__Firmicutes	c__Clostridia	o__Clostridiales	f__Veillonellaceae	g__Megamonas	s__
2530636	0	NA	NA	NA	NA	NA	k__Bacteria	p__Firmicutes	c__Clostridia	o__Clostridiales	f__Veillonellaceae	g__Megamonas	s__
214682	0	NA	NA	NA	NA	NA	k__Bacteria	p__Firmicutes	c__Clostridia	o__Clostridiales	f__Veillonellaceae	g__Megasphaera	s__
4472239	0	NA	NA	NA	NA	NA	k__Bacteria	p__Chlorobi	c__OPB56	o__	f__	g__	s__
4481861	0	NA	NA	NA	NA	NA	k__Bacteria	p__Actinobacteria	c__Actinobacteria	o__Bifidobacteriales	f__Bifidobacteriaceae	NA	NA
215248	0.0235696	0	2.74671	0	1	NA	k__Bacteria	p__Actinobacteria	c__Actinobacteria	o__Actinomycetales	f__Actinomycetaceae	g__	s__
809192	0.358692	1.11707	2.47332	0.451648	0.651523	NA	k__Bacteria	p__Actinobacteria	c__Actinobacteria	o__Actinomycetales	f__Dermabacteraceae	g__Brachybacterium	s__conglomeratum
542066	0	NA	NA	NA	NA	NA	k__Bacteria	p__Actinobacteria	c__Actinobacteria	o__Actinomycetales	f__	g__	s__
538247	0	NA	NA	NA	NA	NA	k__Bacteria	p__Actinobacteria	c__Actinobacteria	o__Actinomycetales	f__Micrococcaceae	g__Rothia	s__nasimurium
4422405	0	NA	NA	NA	NA	NA	k__Bacteria	p__Actinobacteria	c__Actinobacteria	o__Actinomycetales	f__Micrococcaceae	g__Micrococcus	s__
526833	0	NA	NA	NA	NA	NA	k__Bacteria	p__Actinobacteria	c__Actinobacteria	o__Actinomycetales	f__Micrococcaceae	g__Micrococcus	s__
808471	0.00311441	0	2.74671	0	1	NA	k__Bacteria	p__Actinobacteria	c__Actinobacteria	o__Actinomycetales	f__Micrococcaceae	g__Arthrobacter	s__
4444760	0.0980816	0.51976	2.7467	0.189231	0.849912	NA	k__Bacteria	p__Actinobacteria	c__Actinobacteria	o__Actinomycetales	f__Micrococcaceae	g__Arthrobacter	s__
56625	0	NA	NA	NA	NA	NA	k__Bacteria	p__Actinobacteria	c__Actinobacteria	o__Actinomycetales	f__Micrococcaceae	g__	s__
4454153	0	NA	NA	NA	NA	NA	k__Bacteria	p__Actinobacteria	c__Actinobacteria	o__Actinomycetales	f__Microbacteriaceae	NA	NA
148208	0	NA	NA	NA	NA	NA	k__Bacteria	p__Actinobacteria	c__Actinobacteria	o__Actinomycetales	f__Microbacteriaceae	g__Pseudoclavibacter	s__bifida
993711	0.0371086	0	2.7467	0	1	NA	k__Bacteria	p__Actinobacteria	c__Actinobacteria	o__Actinomycetales	f__Microbacteriaceae	g__Pseudoclavibacter	s__bifida
235898	0	NA	NA	NA	NA	NA	k__Bacteria	p__Actinobacteria	c__Actinobacteria	o__Actinomycetales	f__Corynebacteriaceae	g__Corynebacterium	s__
808245	0.184239	0.612956	2.65024	0.231284	0.817095	NA	k__Bacteria	p__Actinobacteria	c__Actinobacteria	o__Actinomycetales	f__Corynebacteriaceae	g__Corynebacterium	s__
650171	0	NA	NA	NA	NA	NA	k__Bacteria	p__Actinobacteria	c__Actinobacteria	o__Actinomycetales	f__Corynebacteriaceae	g__Corynebacterium	s__
518872	0.00524681	0	2.74671	0	1	NA	k__Bacteria	p__Actinobacteria	c__Actinobacteria	o__Actinomycetales	f__Dietziaceae	g__Dietzia	NA
4470078	0.217298	0	2.74671	0	1	NA	k__Bacteria	p__Actinobacteria	c__Actinobacteria	o__Actinomycetales	f__Corynebacteriaceae	g__Corynebacterium	s__
1062356	0	NA	NA	NA	NA	NA	k__Bacteria	p__Actinobacteria	c__Actinobacteria	o__Actinomycetales	f__Corynebacteriaceae	g__Corynebacterium	s__
1000986	0.0618703	0.841068	2.74671	0.30621	0.759445	NA	k__Bacteria	p__Actinobacteria	c__Actinobacteria	o__Actinomycetales	f__Corynebacteriaceae	g__Corynebacterium	s__
1015518	0	NA	NA	NA	NA	NA	k__Bacteria	p__Actinobacteria	c__Actinobacteria	o__Actinomycetales	f__Corynebacteriaceae	g__Corynebacterium	s__
446403	0	NA	NA	NA	NA	NA	k__Bacteria	p__Actinobacteria	c__Actinobacteria	o__Actinomycetales	f__Corynebacteriaceae	g__Corynebacterium	s__kroppenstedtii
4462432	0.0291953	0	2.74671	0	1	NA	k__Bacteria	p__Actinobacteria	c__Actinobacteria	o__Actinomycetales	f__Corynebacteriaceae	g__Corynebacterium	s__
164500	0	NA	NA	NA	NA	NA	k__Bacteria	p__Actinobacteria	c__Actinobacteria	o__Actinomycetales	f__Mycobacteriaceae	g__Mycobacterium	NA
190490	0	NA	NA	NA	NA	NA	k__Bacteria	p__Firmicutes	c__Clostridia	o__Clostridiales	f__Ruminococcaceae	g__	s__
157972	0.0480396	0	2.74671	0	1	NA	k__Bacteria	p__Firmicutes	c__Clostridia	o__Clostridiales	f__Ruminococcaceae	g__	s__
187038	0.0235696	0	2.74671	0	1	NA	k__Bacteria	p__Firmicutes	c__Clostridia	o__Clostridiales	f__Ruminococcaceae	g__	s__
132991	0	NA	NA	NA	NA	NA	k__Bacteria	p__Firmicutes	c__Clostridia	o__Clostridiales	f__Ruminococcaceae	g__Faecalibacterium	s__prausnitzii
158045	0	NA	NA	NA	NA	NA	k__Bacteria	p__Firmicutes	c__Clostridia	o__Clostridiales	f__Ruminococcaceae	g__Faecalibacterium	s__prausnitzii
158331	0	NA	NA	NA	NA	NA	k__Bacteria	p__Firmicutes	c__Clostridia	o__Clostridiales	f__Ruminococcaceae	g__Faecalibacterium	s__prausnitzii
648312	0	NA	NA	NA	NA	NA	k__Bacteria	p__Firmicutes	c__Clostridia	o__Clostridiales	f__Ruminococcaceae	g__	s__
510295	0.280826	0	2.27423	0	1	NA	k__Bacteria	p__Firmicutes	c__Clostridia	o__Clostridiales	f__Ruminococcaceae	g__	s__
158846	0	NA	NA	NA	NA	NA	k__Bacteria	p__Firmicutes	c__Clostridia	o__Clostridiales	f__Ruminococcaceae	g__	s__
4438999	0	NA	NA	NA	NA	NA	k__Bacteria	p__Firmicutes	c__Clostridia	o__Clostridiales	f__Ruminococcaceae	g__	s__
2000710	0	NA	NA	NA	NA	NA	k__Bacteria	p__Proteobacteria	c__Alphaproteobacteria	o__Rickettsiales	f__Rickettsiaceae	g__Rickettsia	s__
332714	0	NA	NA	NA	NA	NA	k__Bacteria	p__Proteobacteria	c__Alphaproteobacteria	o__Rickettsiales	f__Rickettsiaceae	g__Rickettsia	s__
1105121	0	NA	NA	NA	NA	NA	k__Bacteria	p__Proteobacteria	c__Alphaproteobacteria	o__Rickettsiales	f__Rickettsiaceae	g__Rickettsia	s__
112194	0	NA	NA	NA	NA	NA	k__Bacteria	p__Proteobacteria	c__Alphaproteobacteria	o__Rickettsiales	f__Rickettsiaceae	g__Rickettsia	s__
316724	0	NA	NA	NA	NA	NA	k__Bacteria	p__Proteobacteria	c__Alphaproteobacteria	o__Rickettsiales	f__Rickettsiaceae	g__Rickettsia	NA
629361	0	0	0	0	1	NA	k__Bacteria	p__Firmicutes	c__Clostridia	o__Clostridiales	f__	g__	s__
295094	0	NA	NA	NA	NA	NA	k__Bacteria	p__Proteobacteria	c__Deltaproteobacteria	o__Desulfovibrionales	f__Desulfovibrionaceae	g__	s__
165827	0	NA	NA	NA	NA	NA	k__Bacteria	p__Proteobacteria	c__Alphaproteobacteria	o__Rhodobacterales	f__Rhodobacteraceae	g__Rubellimicrobium	s__
157017	0	NA	NA	NA	NA	NA	k__Bacteria	p__Firmicutes	c__Clostridia	o__Clostridiales	f__	g__	s__
237063	0	NA	NA	NA	NA	NA	k__Bacteria	p__Firmicutes	c__Clostridia	o__Clostridiales	f__	g__	s__
566899	0	NA	NA	NA	NA	NA	k__Bacteria	p__Firmicutes	c__Clostridia	o__Clostridiales	f__Ruminococcaceae	g__	s__
4070490	0.0106426	0	2.74671	0	1	NA	k__Bacteria	p__Firmicutes	c__Clostridia	o__Clostridiales	f__Ruminococcaceae	g__	s__
840376	0	NA	NA	NA	NA	NA	k__Bacteria	p__Firmicutes	c__Clostridia	o__Clostridiales	f__Ruminococcaceae	g__	s__
4427290	0	NA	NA	NA	NA	NA	k__Bacteria	p__Firmicutes	c__Clostridia	o__Clostridiales	f__Ruminococcaceae	g__	s__
3841096	0	NA	NA	NA	NA	NA	k__Bacteria	p__Firmicutes	c__Clostridia	o__Clostridiales	f__Ruminococcaceae	g__Oscillospira	s__
847728	0	NA	NA	NA	NA	NA	k__Bacteria	p__Firmicutes	c__Clostridia	o__Clostridiales	f__Ruminococcaceae	g__Ruminococcus	s__
157453	0	NA	NA	NA	NA	NA	k__Bacteria	p__Firmicutes	c__Clostridia	o__Clostridiales	f__Ruminococcaceae	g__	s__
574742	0	NA	NA	NA	NA	NA	k__Bacteria	p__Firmicutes	c__Clostridia	o__Clostridiales	f__Clostridiaceae	g__Clostridium	s__
4479959	0	NA	NA	NA	NA	NA	k__Bacteria	p__Firmicutes	c__Clostridia	o__Clostridiales	f__Peptostreptococcaceae	g__	s__
573035	0.345836	1.29766	2.7467	0.472441	0.636612	NA	k__Bacteria	p__Firmicutes	c__Bacilli	o__Bacillales	f__Alicyclobacillaceae	g__Alicyclobacillus	s__
414949	0	NA	NA	NA	NA	NA	k__Bacteria	p__Actinobacteria	c__Coriobacteriia	o__Coriobacteriales	f__Coriobacteriaceae	g__Collinsella	s__
1646183	0	NA	NA	NA	NA	NA	k__Bacteria	p__Actinobacteria	c__Coriobacteriia	o__Coriobacteriales	f__Coriobacteriaceae	g__Collinsella	s__
1147868	0	NA	NA	NA	NA	NA	k__Bacteria	p__Firmicutes	c__Bacilli	o__Lactobacillales	f__Lactobacillaceae	g__Lactobacillus	s__
4414257	0	NA	NA	NA	NA	NA	k__Bacteria	p__Firmicutes	c__Bacilli	o__Lactobacillales	f__Lactobacillaceae	g__Lactobacillus	s__
939986	0	NA	NA	NA	NA	NA	k__Bacteria	p__Firmicutes	c__Bacilli	o__Bacillales	f__Bacillaceae	g__	s__
4468333	0	NA	NA	NA	NA	NA	k__Bacteria	p__Firmicutes	c__Bacilli	o__Bacillales	f__Planococcaceae	g__Sporosarcina	s__
1129680	0.0463571	0	2.7467	0	1	NA	k__Bacteria	p__Firmicutes	c__Bacilli	o__Lactobacillales	f__Carnobacteriaceae	g__Carnobacterium	s__
720949	0	NA	NA	NA	NA	NA	k__Bacteria	p__Firmicutes	c__Bacilli	o__Bacillales	f__	g__	s__
520220	0	NA	NA	NA	NA	NA	k__Bacteria	p__Firmicutes	c__Bacilli	o__Lactobacillales	f__Carnobacteriaceae	g__Trichococcus	s__
4482376	0.334444	0.831723	1.89258	0.439466	0.660324	NA	k__Bacteria	p__Firmicutes	c__Bacilli	o__Bacillales	f__	g__	s__
516296	0.0635937	0	2.7467	0	1	NA	k__Bacteria	p__Firmicutes	c__Bacilli	o__Lactobacillales	f__Carnobacteriaceae	g__Trichococcus	s__
4403115	0.074439	0	2.7467	0	1	NA	k__Bacteria	p__Firmicutes	c__Bacilli	o__Lactobacillales	NA	NA	NA
35088	0.0195363	0	2.74671	0	1	NA	k__Bacteria	p__Firmicutes	c__Bacilli	o__Lactobacillales	f__Aerococcaceae	g__Aerococcus	s__
4469924	0.155285	0.514033	2.74669	0.187146	0.851546	NA	k__Bacteria	p__Firmicutes	c__Bacilli	o__Bacillales	f__Bacillaceae	g__Anoxybacillus	s__kestanbolensis
4389633	0	NA	NA	NA	NA	NA	k__Bacteria	p__Firmicutes	c__Bacilli	o__Bacillales	f__Bacillaceae	g__Bacillus	s__flexus
64192	0.00307841	0	2.74671	0	1	NA	k__Bacteria	p__Firmicutes	c__Bacilli	o__Bacillales	f__Planococcaceae	g__Solibacillus	s__
316264	0	NA	NA	NA	NA	NA	k__Bacteria	p__Firmicutes	c__Bacilli	o__Bacillales	NA	NA	NA
4469032	0.208587	0.356137	2.74669	0.12966	0.896835	NA	k__Bacteria	p__Firmicutes	c__Bacilli	o__Lactobacillales	f__	g__	s__
17976	0	NA	NA	NA	NA	NA	k__Bacteria	p__Firmicutes	c__Bacilli	o__Lactobacillales	f__Enterococcaceae	g__Enterococcus	s__
226338	0	NA	NA	NA	NA	NA	k__Bacteria	p__Firmicutes	c__Bacilli	o__Lactobacillales	f__Enterococcaceae	g__Enterococcus	s__cecorum
23513	0.061281	0	2.7467	0	1	NA	k__Bacteria	p__Firmicutes	c__Bacilli	o__Lactobacillales	f__Aerococcaceae	g__Facklamia	s__
356733	0.0679055	0	2.74671	0	1	NA	k__Bacteria	p__Firmicutes	c__Bacilli	o__Bacillales	f__Staphylococcaceae	g__Staphylococcus	NA
152001	0.138506	0.993264	2.74671	0.36162	0.717636	NA	k__Bacteria	p__Firmicutes	c__Bacilli	o__Bacillales	f__Staphylococcaceae	g__Staphylococcus	s__
1532107	0.00193904	0	2.74671	0	1	NA	k__Bacteria	p__Firmicutes	c__Bacilli	o__Bacillales	f__Bacillaceae	NA	NA
181589	0.0438961	0	2.7467	0	1	NA	k__Bacteria	p__Firmicutes	c__Bacilli	o__Bacillales	f__Staphylococcaceae	g__Staphylococcus	s__equorum
4312974	0.149442	0.365931	2.73816	0.133641	0.893686	NA	k__Bacteria	p__Firmicutes	c__Bacilli	o__Bacillales	f__Planococcaceae	g__	s__
889661	0	NA	NA	NA	NA	NA	k__Bacteria	p__Firmicutes	c__Bacilli	o__Bacillales	f__Staphylococcaceae	g__Jeotgalicoccus	s__
4389141	0	NA	NA	NA	NA	NA	k__Bacteria	p__Firmicutes	c__Bacilli	o__Bacillales	f__Planococcaceae	g__Kurthia	s__gibsonii
4456886	0.0104062	0	2.74671	0	1	NA	k__Bacteria	p__Firmicutes	c__Bacilli	o__Bacillales	f__Planococcaceae	g__Lysinibacillus	s__boronitolerans
15238	0	NA	NA	NA	NA	NA	k__Bacteria	p__Firmicutes	c__Bacilli	o__Lactobacillales	f__Aerococcaceae	g__Alloiococcus	s__
1055212	0.0391241	0	2.7467	0	1	NA	k__Bacteria	p__Firmicutes	c__Bacilli	o__Lactobacillales	f__Enterococcaceae	g__Enterococcus	s__
271159	0	NA	NA	NA	NA	NA	k__Bacteria	p__Firmicutes	c__Bacilli	o__Lactobacillales	NA	NA	NA
4168094	0.15799	0.522651	2.7467	0.190283	0.849087	NA	k__Bacteria	p__Firmicutes	c__Bacilli	o__Lactobacillales	f__Lactobacillaceae	g__Lactobacillus	s__
8104	0	NA	NA	NA	NA	NA	k__Bacteria	p__Proteobacteria	c__Gammaproteobacteria	o__Methylococcales	f__Methylococcaceae	g__Methylobacter	s__luteus
727447	0	NA	NA	NA	NA	NA	k__Bacteria	p__Firmicutes	c__Bacilli	o__Bacillales	f__Staphylococcaceae	g__Jeotgalicoccus	s__
369705	0	NA	NA	NA	NA	NA	k__Bacteria	p__Firmicutes	c__Bacilli	o__Bacillales	f__Staphylococcaceae	g__Jeotgalicoccus	s__
815819	0	NA	NA	NA	NA	NA	k__Bacteria	p__Firmicutes	c__Bacilli	o__Bacillales	f__Staphylococcaceae	g__Jeotgalicoccus	s__
963239	0	NA	NA	NA	NA	NA	k__Bacteria	p__Firmicutes	c__Bacilli	o__Lactobacillales	f__Aerococcaceae	g__Facklamia	s__
256942	0	NA	NA	NA	NA	NA	k__Bacteria	p__Firmicutes	c__Bacilli	o__Lactobacillales	f__Aerococcaceae	g__	s__
815356	0	NA	NA	NA	NA	NA	k__Bacteria	p__Firmicutes	c__Erysipelotrichi	o__Erysipelotrichales	f__Erysipelotrichaceae	g__[Eubacterium]	s__
1131759	0	NA	NA	NA	NA	NA	NOHIT	NA	NA	NA	NA	NA	NA
815422	0	NA	NA	NA	NA	NA	k__Bacteria	p__Firmicutes	c__Erysipelotrichi	o__Erysipelotrichales	f__Erysipelotrichaceae	g__[Eubacterium]	s__
839282	0.179939	0.999782	2.64627	0.377809	0.705573	NA	k__Bacteria	p__Firmicutes	c__Bacilli	o__Lactobacillales	f__Leuconostocaceae	g__	s__
4440018	0	NA	NA	NA	NA	NA	k__Bacteria	p__Firmicutes	c__Bacilli	o__Lactobacillales	f__Leuconostocaceae	g__Weissella	s__
1105211	0.111823	0	2.7467	0	1	NA	k__Bacteria	p__Firmicutes	c__Clostridia	o__Clostridiales	f__Lachnospiraceae	g__Blautia	s__producta
259357	0	NA	NA	NA	NA	NA	k__Bacteria	p__Firmicutes	c__Erysipelotrichi	o__Erysipelotrichales	f__Erysipelotrichaceae	g__Allobaculum	s__
158273	0.0882189	0.314448	2.74669	0.114482	0.908855	NA	k__Bacteria	p__Firmicutes	c__Clostridia	o__Clostridiales	f__Lachnospiraceae	g__[Ruminococcus]	s__
166164	0	NA	NA	NA	NA	NA	k__Bacteria	p__Firmicutes	c__Clostridia	o__Clostridiales	f__Ruminococcaceae	g__Ruminococcus	s__
4359317	0.207069	0	2.7467	0	1	NA	k__Bacteria	p__Firmicutes	c__Bacilli	o__Lactobacillales	f__Streptococcaceae	g__Streptococcus	s__minor
897007	0	NA	NA	NA	NA	NA	k__Bacteria	p__Firmicutes	c__Bacilli	o__Lactobacillales	f__Streptococcaceae	g__Streptococcus	s__
1126851	0	NA	NA	NA	NA	NA	k__Bacteria	p__Firmicutes	c__Bacilli	o__Lactobacillales	f__Streptococcaceae	g__Streptococcus	s__
4425214	0.354881	0.555886	1.85452	0.299747	0.76437	NA	k__Bacteria	p__Firmicutes	c__Bacilli	o__Lactobacillales	f__Streptococcaceae	g__Streptococcus	s__
145009	0	NA	NA	NA	NA	NA	k__Bacteria	p__Firmicutes	c__Bacilli	o__Lactobacillales	f__Streptococcaceae	g__Streptococcus	s__
1139272	0.0303303	0	2.74671	0	1	NA	k__Bacteria	p__Firmicutes	c__Bacilli	o__Lactobacillales	f__Streptococcaceae	g__Streptococcus	s__
4364652	0	NA	NA	NA	NA	NA	k__Bacteria	p__Firmicutes	c__Bacilli	o__Lactobacillales	f__Streptococcaceae	g__Lactococcus	s__
1100972	0.0964001	0.524007	2.7467	0.190777	0.8487	NA	k__Bacteria	p__Firmicutes	c__Bacilli	o__Lactobacillales	f__Streptococcaceae	g__Lactococcus	s__
4439603	0	NA	NA	NA	NA	NA	k__Bacteria	p__Firmicutes	c__Bacilli	o__Lactobacillales	f__Streptococcaceae	g__Streptococcus	s__
1010458	0.0728987	0.840434	2.74671	0.305979	0.759621	NA	k__Bacteria	p__Firmicutes	c__Bacilli	o__Lactobacillales	f__Streptococcaceae	g__Streptococcus	s__
735769	0.0194016	0	2.74671	0	1	NA	NOHIT	NA	NA	NA	NA	NA	NA
542934	0	NA	NA	NA	NA	NA	k__Bacteria	p__Firmicutes	c__Erysipelotrichi	o__Erysipelotrichales	f__Erysipelotrichaceae	g__	s__
234951	0	NA	NA	NA	NA	NA	k__Bacteria	p__Tenericutes	c__Mollicutes	o__RF39	f__	g__	s__
4477017	0.00218977	0	2.74671	0	1	NA	k__Bacteria	p__Firmicutes	c__Clostridia	o__Clostridiales	f__Ruminococcaceae	g__Ruminococcus	s__
270724	0	NA	NA	NA	NA	NA	k__Bacteria	p__Firmicutes	c__Clostridia	o__Clostridiales	f__[Tissierellaceae]	g__Gallicola	s__
1096610	0	NA	NA	NA	NA	NA	k__Bacteria	p__Firmicutes	c__Clostridia	o__Clostridiales	f__[Tissierellaceae]	g__Finegoldia	s__
4312066	0	NA	NA	NA	NA	NA	k__Bacteria	p__Firmicutes	c__Erysipelotrichi	o__Erysipelotrichales	f__Erysipelotrichaceae	g__Bulleidia	s__
134786	0	NA	NA	NA	NA	NA	k__Bacteria	p__Firmicutes	c__Clostridia	o__Clostridiales	f__[Tissierellaceae]	g__Anaerococcus	s__
4394001	0	NA	NA	NA	NA	NA	k__Bacteria	p__Firmicutes	c__Clostridia	o__Clostridiales	f__Peptostreptococcaceae	g__	s__

## Sheet: aviarystudy1_1v22
Taxon ID	baseMean	log2FoldChange	lfcSE	stat	pvalue	padj	Rank1	Rank2	Rank3	Rank4	Rank5	Rank6	Rank7	Enriched In	Totals		Firmicutes	Proteobacteria
3409355	69.8219	-7.56047	1.12597	-6.71462	1.88555e-11	1.50145e-10	k__Bacteria	p__Firmicutes	c__Clostridia	o__Clostridiales	f__	g__	s__	22	65	Day 22	65	0
279431	90.3413	-7.10434	1.07358	-6.61742	3.65529e-11	2.80674e-10	k__Bacteria	p__Firmicutes	c__Clostridia	o__Clostridiales	f__Ruminococcaceae	g__Ruminococcus	s__	22	46	Day 1	20	26
2415201	67.8543	-6.06841	1.3629	-4.45258	8.48444e-06	3.09179e-05	k__Bacteria	p__Firmicutes	c__Clostridia	o__Clostridiales	f__	g__	s__	22
364034	93.4176	-5.74264	0.727523	-7.89341	2.94043e-15	3.32733e-14	k__Bacteria	p__Firmicutes	c__Clostridia	o__Clostridiales	f__Lachnospiraceae	g__	s__	22
176752	19.6438	-5.74191	1.07221	-5.35519	8.54683e-08	4.27342e-07	k__Bacteria	p__Firmicutes	c__Clostridia	o__Clostridiales	f__Lachnospiraceae	g__Blautia	s__	22
197504	288.936	-5.69175	0.782642	-7.27248	3.52944e-13	3.61348e-12	k__Bacteria	p__Firmicutes	c__Clostridia	o__Clostridiales	f__Lachnospiraceae	g__Blautia	s__	22
583089	241.22	-5.64953	1.08163	-5.22315	1.75905e-07	8.59534e-07	k__Bacteria	p__Firmicutes	c__Clostridia	o__Clostridiales	f__Lachnospiraceae	g__Blautia	s__	22
325977	184.129	-5.59922	1.17819	-4.75239	2.01022e-06	8.64392e-06	k__Bacteria	p__Firmicutes	c__Clostridia	o__Clostridiales	f__Lachnospiraceae	g__[Ruminococcus]	s__	22
3940412	154.187	-5.54274	0.949401	-5.83814	5.27871e-09	3.24264e-08	k__Bacteria	p__Firmicutes	c__Clostridia	o__Clostridiales	f__Ruminococcaceae	g__	s__	22
199643	92.3348	-5.50108	1.23151	-4.46695	7.93435e-06	2.99278e-05	k__Bacteria	p__Firmicutes	c__Clostridia	o__Clostridiales	f__Lachnospiraceae	g__Roseburia	s__	22
326749	31.6274	-5.47904	1.44759	-3.78493	0.000153751	0.000452829	k__Bacteria	p__Firmicutes	c__Clostridia	o__Clostridiales	f__Lachnospiraceae	g__	s__	22
182245	14.9866	-5.20398	0.932289	-5.58194	2.3785e-08	1.34573e-07	k__Bacteria	p__Firmicutes	c__Clostridia	o__Clostridiales	f__Lachnospiraceae	g__[Ruminococcus]	s__	22
157122	12.176	-5.17231	1.10542	-4.67906	2.88197e-06	1.1691e-05	k__Bacteria	p__Firmicutes	c__Clostridia	o__Clostridiales	f__	g__	s__	22
229069	30.3726	-5.13324	1.37938	-3.72142	0.000198106	0.000567903	k__Bacteria	p__Firmicutes	c__Erysipelotrichi	o__Erysipelotrichales	f__Erysipelotrichaceae	g__[Eubacterium]	s__dolichum	22
157338	734.923	-5.0504	0.815389	-6.19385	5.87103e-10	3.9446e-09	k__Bacteria	p__Firmicutes	c__Clostridia	o__Clostridiales	f__	g__	s__	22
1504042	34.7546	-4.97131	1.20233	-4.13474	3.55363e-05	0.000121275	k__Bacteria	p__Firmicutes	c__Clostridia	o__Clostridiales	f__Ruminococcaceae	g__Oscillospira	s__	22
164242	202.139	-4.85928	0.702066	-6.92141	4.47183e-12	3.84578e-11	k__Bacteria	p__Firmicutes	c__Clostridia	o__Clostridiales	f__Ruminococcaceae	g__	s__	22
1132942	4415.81	-4.78871	0.744897	-6.42869	1.2871e-10	8.92668e-10	k__Bacteria	p__Firmicutes	c__Clostridia	o__Clostridiales	f__Ruminococcaceae	g__Butyricicoccus	s__pullicaecorum	22
512682	36.2331	-4.75061	1.42561	-3.33233	0.000861229	0.0021784	k__Bacteria	p__Firmicutes	c__Clostridia	o__Clostridiales	f__Lachnospiraceae	g__	s__	22
190676	167.506	-4.74195	0.622148	-7.6219	2.49976e-14	2.68724e-13	k__Bacteria	p__Firmicutes	c__Clostridia	o__Clostridiales	f__Ruminococcaceae	g__Oscillospira	s__	22
2182669	31.2147	-4.7104	0.937931	-5.02212	5.1103e-07	2.28899e-06	k__Bacteria	p__Firmicutes	c__Clostridia	o__Clostridiales	f__	g__	s__	22
1028036	173.547	-4.61122	0.771491	-5.97702	2.27253e-09	1.48059e-08	k__Bacteria	p__Firmicutes	c__Bacilli	o__Bacillales	f__Bacillaceae	g__	s__	22
592616	44.2813	-4.52418	0.889029	-5.0889	3.60144e-07	1.65397e-06	k__Bacteria	p__Firmicutes	c__Erysipelotrichi	o__Erysipelotrichales	f__Erysipelotrichaceae	g__	s__	22
156357	189.428	-4.51583	1.29932	-3.47554	0.000509834	0.00133676	k__Bacteria	p__Firmicutes	c__Clostridia	o__Clostridiales	f__Lachnospiraceae	g__Clostridium	s__colinum	22
180842	78.2626	-4.42095	1.02401	-4.31729	1.5796e-05	5.47764e-05	k__Bacteria	p__Firmicutes	c__Clostridia	o__Clostridiales	f__Lachnospiraceae	g__[Ruminococcus]	s__	22
181003	6.23896	-4.37502	1.1159	-3.9206	8.8327e-05	0.000263754	k__Bacteria	p__Firmicutes	c__Clostridia	o__Clostridiales	f__	g__	s__	22
4445078	160.706	-4.25583	0.924861	-4.60159	4.19285e-06	1.60975e-05	k__Bacteria	p__Firmicutes	c__Clostridia	o__Clostridiales	f__	g__	s__	22
4477479	138.847	-4.2416	1.30956	-3.23896	0.00119965	0.00299913	k__Bacteria	p__Firmicutes	c__Clostridia	o__Clostridiales	f__Lachnospiraceae	NA	NA	22
130773	1734.24	-4.23632	0.816644	-5.18747	2.13169e-07	1.01848e-06	k__Bacteria	p__Firmicutes	c__Clostridia	o__Clostridiales	f__Ruminococcaceae	g__	s__	22
197696	8.31994	-4.16505	0.883104	-4.71637	2.40087e-06	9.92667e-06	k__Bacteria	p__Firmicutes	c__Clostridia	o__Clostridiales	f__Ruminococcaceae	g__	s__	22
194425	61.8347	-4.15852	0.942406	-4.41266	1.02108e-05	3.65886e-05	k__Bacteria	p__Firmicutes	c__Clostridia	o__Clostridiales	f__Ruminococcaceae	g__Oscillospira	s__	22
368412	23.0499	-4.1524	1.01091	-4.10759	3.99813e-05	0.000134312	k__Bacteria	p__Firmicutes	c__Clostridia	o__Clostridiales	f__Ruminococcaceae	g__	s__	22
157054	52.3466	-4.11695	0.888392	-4.63415	3.58404e-06	1.40104e-05	k__Bacteria	p__Firmicutes	c__Clostridia	o__Clostridiales	f__	g__	s__	22
4442899	78.3444	-4.10599	0.860367	-4.77237	1.82066e-06	7.98862e-06	k__Bacteria	p__Firmicutes	c__Clostridia	o__Clostridiales	f__	g__	s__	22
157842	93.605	-4.06888	0.562053	-7.23932	4.50956e-13	4.40707e-12	k__Bacteria	p__Firmicutes	c__Clostridia	o__Clostridiales	f__Lachnospiraceae	g__Blautia	s__	22
313037	37.4289	-4.06637	1.00848	-4.03217	5.52637e-05	0.000177903	k__Bacteria	p__Firmicutes	c__Clostridia	o__Clostridiales	f__	g__	s__	22
151870	105.874	-3.93209	0.704188	-5.58386	2.35232e-08	1.34573e-07	k__Bacteria	p__Firmicutes	c__Erysipelotrichi	o__Erysipelotrichales	f__Erysipelotrichaceae	g__Coprobacillus	s__	22
136526	42.6502	-3.86275	1.27436	-3.03113	0.00243642	0.00588574	k__Bacteria	p__Firmicutes	c__Erysipelotrichi	o__Erysipelotrichales	f__Erysipelotrichaceae	g__	s__	22
328905	28.08	-3.81035	1.04257	-3.65478	0.000257404	0.000709511	k__Bacteria	p__Firmicutes	c__Clostridia	o__Clostridiales	f__Ruminococcaceae	g__Oscillospira	s__	22
157772	122.387	-3.64735	0.543033	-6.71662	1.85993e-11	1.50145e-10	k__Bacteria	p__Firmicutes	c__Clostridia	o__Clostridiales	f__Ruminococcaceae	g__Oscillospira	s__	22
4342104	67.435	-3.60905	0.907262	-3.97795	6.95111e-05	0.000216593	k__Bacteria	p__Firmicutes	c__Clostridia	o__Clostridiales	f__Ruminococcaceae	g__Anaerotruncus	s__	22
4439469	12.1997	-3.60584	1.3311	-2.70891	0.00675037	0.0149622	k__Bacteria	p__Firmicutes	c__Clostridia	o__Clostridiales	f__Ruminococcaceae	g__	s__	22
4420417	372.361	-3.58693	0.968232	-3.70462	0.000211707	0.000598908	k__Bacteria	p__Firmicutes	c__Clostridia	o__Clostridiales	f__Lachnospiraceae	g__	s__	22
533847	362.545	-3.57973	0.653767	-5.47555	4.36159e-08	2.28718e-07	k__Bacteria	p__Firmicutes	c__Clostridia	o__Clostridiales	f__Ruminococcaceae	g__Oscillospira	s__	22
194995	15.703	-3.56767	0.906321	-3.93643	8.27012e-05	0.000254011	k__Bacteria	p__Firmicutes	c__Clostridia	o__Clostridiales	f__Ruminococcaceae	g__	s__	22
177230	5.4715	-3.53095	1.28842	-2.74054	0.00613385	0.0137373	k__Bacteria	p__Firmicutes	c__Clostridia	o__Clostridiales	f__Lachnospiraceae	g__	s__	22
577512	105.18	-3.51701	1.12578	-3.12406	0.00178375	0.00435803	k__Bacteria	p__Firmicutes	c__Clostridia	o__Clostridiales	f__	g__	s__	22
839964	54.3902	-3.47612	0.945325	-3.67717	0.000235838	0.00065851	k__Bacteria	p__Firmicutes	c__Clostridia	o__Clostridiales	f__Ruminococcaceae	g__Oscillospira	s__	22
4469233	84.5564	-3.452	0.964246	-3.58	0.000343593	0.000935095	k__Bacteria	p__Firmicutes	c__Clostridia	o__Clostridiales	f__	g__	s__	22
131039	155.413	-3.40222	1.2084	-2.81546	0.00487068	0.0112602	k__Bacteria	p__Firmicutes	c__Clostridia	o__Clostridiales	f__Ruminococcaceae	g__Oscillospira	s__	22
4431545	1955.45	-3.37449	0.725038	-4.65422	3.2521e-06	1.29482e-05	k__Bacteria	p__Firmicutes	c__Clostridia	o__Clostridiales	f__Ruminococcaceae	g__	s__	22
189867	60.707	-3.33949	1.13626	-2.93902	0.00329253	0.00777905	k__Bacteria	p__Firmicutes	c__Clostridia	o__Clostridiales	f__Ruminococcaceae	g__Oscillospira	s__	22
738351	7.23272	-3.28994	0.976421	-3.36939	0.000753361	0.00192825	k__Bacteria	p__Firmicutes	c__Clostridia	o__Clostridiales	f__Ruminococcaceae	g__Butyricicoccus	s__pullicaecorum	22
143423	27.5098	-3.12869	1.20735	-2.59138	0.00955914	0.0204055	k__Bacteria	p__Firmicutes	c__Clostridia	o__Clostridiales	f__Ruminococcaceae	g__	s__	22
2307779	83.0851	-2.95224	0.750739	-3.93244	8.4087e-05	0.00025463	k__Bacteria	p__Firmicutes	c__Clostridia	o__Clostridiales	f__Ruminococcaceae	g__Oscillospira	s__	22
308157	386.594	-2.8168	0.794586	-3.54499	0.000392621	0.00105517	k__Bacteria	p__Firmicutes	c__Clostridia	o__Clostridiales	f__Ruminococcaceae	g__	s__	22
341322	193.141	-2.74122	0.624151	-4.39193	1.12351e-05	3.95991e-05	k__Bacteria	p__Firmicutes	c__Bacilli	o__Turicibacterales	f__Turicibacteraceae	g__Turicibacter	s__	22
170462	31.5043	-2.45974	0.947132	-2.59704	0.00940297	0.0204055	k__Bacteria	p__Firmicutes	c__Clostridia	o__Clostridiales	f__Lachnospiraceae	g__[Ruminococcus]	s__	22
157704	30.5192	-2.45499	1.02442	-2.39647	0.0165536	0.0335758	k__Bacteria	p__Firmicutes	c__Clostridia	o__Clostridiales	f__	g__	s__	22
130763	96.646	-2.38282	0.962289	-2.4762	0.0132789	0.0277181	k__Bacteria	p__Firmicutes	c__Clostridia	o__Clostridiales	NA	NA	NA	22
158211	361.184	-2.3671	0.862647	-2.744	0.00606957	0.0137373	k__Bacteria	p__Firmicutes	c__Clostridia	o__Clostridiales	f__Lachnospiraceae	g__Blautia	s__producta	22
4383953	39.8501	-2.28032	0.662258	-3.44325	0.000574768	0.00148886	k__Bacteria	p__Firmicutes	c__Clostridia	o__Clostridiales	f__Clostridiaceae	g__	s__	22
1024529	3.05146	-2.09518	0.928016	-2.2577	0.0239643	0.0464172	k__Bacteria	p__Firmicutes	c__Clostridia	o__Clostridiales	f__Clostridiaceae	g__	s__	22
158270	508.495	-1.92869	0.852823	-2.26153	0.0237264	0.0463744	k__Bacteria	p__Firmicutes	c__Clostridia	o__Clostridiales	f__Lachnospiraceae	g__	s__	22
548503	250.999	-1.72459	0.733253	-2.35198	0.0186739	0.0369062	k__Bacteria	p__Firmicutes	c__Clostridia	o__Clostridiales	f__Lachnospiraceae	g__	s__	22
4481624	12.4849	1.60738	0.533125	3.01502	0.00256964	0.00613857	k__Bacteria	p__Firmicutes	c__Clostridia	o__Clostridiales	f__Clostridiaceae	g__	s__	1
4413447	11.5206	2.72796	0.782797	3.48489	0.000492347	0.00130685	k__Bacteria	p__Firmicutes	c__Clostridia	o__Clostridiales	f__Lachnospiraceae	g__Epulopiscium	s__	1
212686	12.6436	2.75313	1.17092	2.35125	0.0187106	0.0369062	k__Bacteria	p__Firmicutes	c__Clostridia	o__Clostridiales	f__Ruminococcaceae	g__Oscillospira	s__	1
4444262	9.2909	3.13295	1.0982	2.8528	0.00433361	0.0101275	k__Bacteria	p__Firmicutes	c__Clostridia	o__Clostridiales	f__Lachnospiraceae	g__	s__	1
70830	2.89197	3.32711	1.23125	2.70223	0.0068877	0.0151108	k__Bacteria	p__Firmicutes	c__Bacilli	o__Bacillales	f__Staphylococcaceae	g__Staphylococcus	s__sciuri	1
843454	7.73971	3.40256	1.24101	2.74176	0.00611102	0.0137373	k__Bacteria	p__Firmicutes	c__Clostridia	o__Clostridiales	f__Lachnospiraceae	g__	s__	1
824742	2.62905	3.57745	1.38103	2.59042	0.00958582	0.0204055	k__Bacteria	p__Proteobacteria	c__Gammaproteobacteria	o__Enterobacteriales	f__Enterobacteriaceae	g__Klebsiella	s__	1
4370747	0.830472	3.58262	1.43262	2.50074	0.0123933	0.0261232	k__Bacteria	p__Proteobacteria	c__Gammaproteobacteria	o__Pseudomonadales	f__Pseudomonadaceae	g__Pseudomonas	s__viridiflava	1
624891	1.3562	3.75507	1.54403	2.43199	0.015016	0.0310426	k__Bacteria	p__Firmicutes	c__Bacilli	o__Lactobacillales	f__Enterococcaceae	g__Enterococcus	s__	1
4377715	0.971039	3.80257	1.57211	2.41877	0.015573	0.0318876	k__Bacteria	p__Firmicutes	c__Clostridia	o__Clostridiales	f__Lachnospiraceae	g__Epulopiscium	s__	1
130289	7.507	4.30467	1.81739	2.3686	0.0178557	0.0358782	k__Bacteria	p__Firmicutes	c__Clostridia	o__Clostridiales	f__Lachnospiraceae	g__	s__	1
4316928	1.56379	4.75201	1.50164	3.16456	0.0015532	0.00383836	k__Bacteria	p__Firmicutes	c__Bacilli	o__Lactobacillales	f__Enterococcaceae	g__Enterococcus	s__	1
4384058	3.90511	4.75778	1.00845	4.71793	2.38253e-06	9.92667e-06	k__Bacteria	p__Proteobacteria	c__Gammaproteobacteria	o__Enterobacteriales	f__Enterobacteriaceae	NA	NA	1
3550973	30.3878	4.91848	1.21599	4.04484	5.23581e-05	0.000173184	k__Bacteria	p__Firmicutes	c__Clostridia	o__Clostridiales	f__Ruminococcaceae	g__	s__	1
262095	107.849	5.04595	0.916928	5.50311	3.73156e-08	2.00571e-07	k__Bacteria	p__Firmicutes	c__Erysipelotrichi	o__Erysipelotrichales	f__Erysipelotrichaceae	g__	s__	1
254600	61.6763	5.16637	1.01537	5.08815	3.61565e-07	1.65397e-06	k__Bacteria	p__Firmicutes	c__Clostridia	o__Clostridiales	f__	g__	s__	1
4389529	3.18242	5.26204	0.946758	5.55796	2.7295e-08	1.50472e-07	k__Bacteria	p__Proteobacteria	c__Gammaproteobacteria	o__Pseudomonadales	f__Moraxellaceae	g__Acinetobacter	s__	1
1986406	39.7873	5.32318	0.897676	5.92996	3.03006e-09	1.91607e-08	k__Bacteria	p__Firmicutes	c__Clostridia	o__Clostridiales	f__Ruminococcaceae	g__	s__	1
236821	5.5338	5.54412	1.3844	4.00472	6.20913e-05	0.000196318	k__Bacteria	p__Proteobacteria	c__Gammaproteobacteria	o__Enterobacteriales	f__Enterobacteriaceae	g__	s__	1
1105016	21.7106	5.55076	1.37687	4.03143	5.54395e-05	0.000177903	k__Bacteria	p__Firmicutes	c__Clostridia	o__Clostridiales	f__Ruminococcaceae	g__	s__	1
243185	4.48089	5.84517	1.55143	3.7676	0.000164824	0.000478881	k__Bacteria	p__Proteobacteria	c__Gammaproteobacteria	o__Enterobacteriales	f__Enterobacteriaceae	g__	s__	1
4457268	7.86339	6.0578	0.630356	9.61012	7.24635e-22	9.73729e-21	k__Bacteria	p__Proteobacteria	c__Gammaproteobacteria	o__Enterobacteriales	f__Enterobacteriaceae	g__	s__	1
137056	2.40773	6.25311	1.40331	4.45596	8.35181e-06	3.09179e-05	k__Bacteria	p__Firmicutes	c__Bacilli	o__Bacillales	f__Staphylococcaceae	g__Staphylococcus	NA	1
329096	3.73493	6.42715	0.993157	6.47143	9.70772e-11	6.9572e-10	k__Bacteria	p__Proteobacteria	c__Gammaproteobacteria	o__Enterobacteriales	f__Enterobacteriaceae	g__	s__	1
162335	11.5288	6.67761	1.01652	6.5691	5.0621e-11	3.75293e-10	k__Bacteria	p__Firmicutes	c__Bacilli	o__Lactobacillales	f__Enterococcaceae	g__Enterococcus	NA	1
300618	135.584	6.68541	1.16232	5.75179	8.83041e-09	5.27372e-08	k__Bacteria	p__Firmicutes	c__Clostridia	o__Clostridiales	f__	g__	s__	1
2251904	34.3935	6.80934	0.530248	12.8418	9.5607e-38	4.1111e-36	k__Bacteria	p__Proteobacteria	c__Gammaproteobacteria	o__Enterobacteriales	f__Enterobacteriaceae	g__	s__	1
166908	121.856	7.23906	0.456936	15.8426	1.58126e-56	1.69986e-54	k__Bacteria	p__Proteobacteria	c__Gammaproteobacteria	o__Enterobacteriales	f__Enterobacteriaceae	g__	s__	1
168313	13.4227	7.26511	0.645579	11.2536	2.22241e-29	4.3438e-28	k__Bacteria	p__Proteobacteria	c__Gammaproteobacteria	o__Enterobacteriales	f__Enterobacteriaceae	g__	s__	1
211593	51.5324	7.30395	0.876641	8.33174	7.96635e-17	9.51537e-16	k__Bacteria	p__Proteobacteria	c__Gammaproteobacteria	o__Enterobacteriales	f__Enterobacteriaceae	g__	s__	1
220970	19.7324	7.34695	1.05693	6.95124	3.62096e-12	3.24377e-11	k__Bacteria	p__Proteobacteria	c__Gammaproteobacteria	o__Enterobacteriales	f__Enterobacteriaceae	g__	s__	1
4111715	39.9839	7.41205	0.55904	13.2585	4.027e-40	2.16451e-38	k__Bacteria	p__Proteobacteria	c__Gammaproteobacteria	o__Enterobacteriales	f__Enterobacteriaceae	g__	s__	1
141145	14369.2	7.42083	0.528878	14.0313	1.00332e-44	7.19046e-43	k__Bacteria	p__Proteobacteria	c__Gammaproteobacteria	o__Enterobacteriales	f__Enterobacteriaceae	g__	s__	1
165489	938.531	7.45628	0.464532	16.0512	5.61033e-58	1.20622e-55	k__Bacteria	p__Proteobacteria	c__Gammaproteobacteria	o__Enterobacteriales	f__Enterobacteriaceae	g__	s__	1
4454531	7.14541	7.46363	1.03986	7.17753	7.09809e-13	6.63517e-12	k__Bacteria	p__Proteobacteria	c__Gammaproteobacteria	o__Enterobacteriales	f__Enterobacteriaceae	g__	s__	1
169182	7.0116	7.66556	0.832558	9.20724	3.34633e-20	4.23213e-19	k__Bacteria	p__Proteobacteria	c__Gammaproteobacteria	o__Enterobacteriales	f__Enterobacteriaceae	g__	s__	1
3531225	22.4551	7.67559	0.642531	11.9459	6.82302e-33	1.62994e-31	k__Bacteria	p__Proteobacteria	c__Gammaproteobacteria	o__Enterobacteriales	f__Enterobacteriaceae	g__	s__	1
210269	637.275	7.77078	0.656004	11.8456	2.2672e-32	4.87449e-31	k__Bacteria	p__Proteobacteria	c__Gammaproteobacteria	o__Enterobacteriales	f__Enterobacteriaceae	g__	s__	1
141350	1009.54	7.83762	0.7644	10.2533	1.14379e-24	1.75653e-23	k__Bacteria	p__Firmicutes	c__Bacilli	o__Lactobacillales	f__Enterococcaceae	g__Enterococcus	s__	1
566243	11.0901	7.90895	0.735548	10.7525	5.77028e-27	1.03384e-25	k__Bacteria	p__Proteobacteria	c__Gammaproteobacteria	o__Enterobacteriales	f__Enterobacteriaceae	g__	s__	1
4375000	10.5255	7.95569	0.780853	10.1885	2.23262e-24	3.20008e-23	k__Bacteria	p__Proteobacteria	c__Gammaproteobacteria	o__Enterobacteriales	f__Enterobacteriaceae	g__	s__	1
1951826	22.6544	8.06127	0.655979	12.2889	1.03906e-34	2.79246e-33	k__Bacteria	p__Proteobacteria	c__Gammaproteobacteria	o__Enterobacteriales	f__Enterobacteriaceae	g__	s__	1
797229	35.088	8.07252	0.630662	12.8001	1.63797e-37	5.86938e-36	k__Bacteria	p__Proteobacteria	c__Gammaproteobacteria	o__Enterobacteriales	f__Enterobacteriaceae	g__	s__	1
573061	9.57261	8.08932	0.753286	10.7387	6.69681e-27	1.10755e-25	k__Bacteria	p__Proteobacteria	c__Gammaproteobacteria	o__Enterobacteriales	f__Enterobacteriaceae	g__	s__	1
158971	63.6393	8.66134	1.60145	5.40843	6.35811e-08	3.25475e-07	k__Bacteria	p__Firmicutes	c__Clostridia	o__Clostridiales	f__	g__	s__	1
4354477	24.0995	8.76514	0.691447	12.6765	7.97941e-37	2.45082e-35	k__Bacteria	p__Proteobacteria	c__Gammaproteobacteria	o__Enterobacteriales	f__Enterobacteriaceae	g__	s__	1
3244896	20.3289	2.88393	1.30271	2.21379	0.0268432	0.0512087	k__Bacteria	p__Firmicutes	c__Bacilli	o__Lactobacillales	f__Streptococcaceae	g__Streptococcus	NA
4415649	45.0692	-2.46861	1.11562	-2.21276	0.0269143	0.0512087	k__Bacteria	p__Firmicutes	c__Clostridia	o__Clostridiales	f__Lachnospiraceae	g__Roseburia	s__
306633	4.14466	2.51961	1.14886	2.19314	0.028297	0.0533671	k__Bacteria	p__Firmicutes	c__Clostridia	o__Clostridiales	f__Ruminococcaceae	g__	s__
4451899	2.10442	-2.40468	1.10326	-2.17962	0.0292859	0.0547518	k__Bacteria	p__Firmicutes	c__Clostridia	o__Clostridiales	f__Lachnospiraceae	g__Blautia	s__
4423410	0.649749	2.64686	1.22524	2.16027	0.0307515	0.0569964	k__Bacteria	p__Proteobacteria	c__Alphaproteobacteria	o__Sphingomonadales	f__Sphingomonadaceae	g__Sphingomonas	s__
189524	2.245	2.56231	1.19623	2.14198	0.0321952	0.0591622	k__Bacteria	p__Firmicutes	c__Clostridia	o__Clostridiales	f__Ruminococcaceae	g__	s__
177301	46.5656	-2.25569	1.07305	-2.10213	0.035542	0.0647587	k__Bacteria	p__Firmicutes	c__Clostridia	o__Clostridiales	f__	g__	s__
157355	13.7019	-3.34239	1.60421	-2.08351	0.037205	0.0672191	k__Bacteria	p__Firmicutes	c__Clostridia	o__Clostridiales	f__	g__	s__
270382	92.9967	-1.30181	0.646661	-2.01312	0.0441019	0.0790158	k__Bacteria	p__Firmicutes	c__Clostridia	o__Clostridiales	NA	NA	NA
306315	4.94526	2.10062	1.05553	1.99012	0.046578	0.0827625	k__Bacteria	p__Firmicutes	c__Clostridia	o__Clostridiales	f__Ruminococcaceae	g__Oscillospira	s__
1625448	2.08402	1.86341	0.943299	1.97541	0.0482213	0.0849802	k__Bacteria	p__Firmicutes	c__Clostridia	o__Clostridiales	f__Clostridiaceae	g__	s__
4336940	10.7886	-2.62555	1.3563	-1.93582	0.05289	0.0924499	k__Bacteria	p__Firmicutes	c__Clostridia	o__Clostridiales	f__	g__	s__
130214	47.9886	-1.3853	0.717083	-1.93186	0.0533769	0.0925486	k__Bacteria	p__Firmicutes	c__Clostridia	o__Clostridiales	f__Lachnospiraceae	g__Blautia	s__
329032	65.158	-2.94969	1.53192	-1.92549	0.0541679	0.0931687	k__Bacteria	p__Tenericutes	c__Mollicutes	o__RF39	f__	g__	s__
3610691	1.03175	2.77541	1.44952	1.91471	0.055529	0.0947518	k__Bacteria	p__Proteobacteria	c__Gammaproteobacteria	o__Enterobacteriales	f__Enterobacteriaceae	g__Proteus	s__
311692	4.64545	-3.21513	1.70194	-1.8891	0.058879	0.099677	k__Bacteria	p__Firmicutes	c__Clostridia	o__Clostridiales	f__Lachnospiraceae	g__	s__
191273	132.182	-2.2551	1.21423	-1.85722	0.0632793	0.106289	k__Bacteria	p__Firmicutes	c__Clostridia	o__Clostridiales	f__Lachnospiraceae	g__[Ruminococcus]	s__
4355971	5.68219	-2.10942	1.14138	-1.84812	0.0645844	0.107641	k__Bacteria	p__Firmicutes	c__Clostridia	o__Clostridiales	NA	NA	NA
3709990	4.85381	-2.46175	1.3583	-1.81238	0.0699276	0.11565	k__Bacteria	p__Firmicutes	c__Erysipelotrichi	o__Erysipelotrichales	f__Erysipelotrichaceae	g__[Eubacterium]	s__dolichum
743082	3.65063	3.03148	1.68009	1.80436	0.071175	0.116814	k__Bacteria	p__Firmicutes	c__Clostridia	o__Clostridiales	f__Clostridiaceae	g__	s__
157840	41.8043	1.72149	0.958379	1.79625	0.0724548	0.118013	k__Bacteria	p__Firmicutes	c__Clostridia	o__Clostridiales	NA	NA	NA
4289377	10.2814	-2.4214	1.35121	-1.79203	0.0731287	0.118216	k__Bacteria	p__Firmicutes	c__Clostridia	o__Clostridiales	f__Lachnospiraceae	g__	s__
181074	1.93953	3.09677	1.76558	1.75397	0.079435	0.127452	k__Bacteria	p__Firmicutes	c__Erysipelotrichi	o__Erysipelotrichales	f__Erysipelotrichaceae	g__cc_115	s__
3141342	19.0555	1.95515	1.15333	1.69523	0.0900327	0.143385	k__Bacteria	p__Firmicutes	c__Clostridia	o__Clostridiales	f__Lachnospiraceae	NA	NA
4482889	5.48201	-1.79284	1.07049	-1.67478	0.0939769	0.148566	k__Bacteria	p__Firmicutes	c__Bacilli	o__Lactobacillales	f__Aerococcaceae	g__Aerococcus	s__
238205	22.3246	1.38439	0.842038	1.6441	0.100156	0.15718	k__Bacteria	p__Firmicutes	c__Clostridia	o__Clostridiales	f__Clostridiaceae	g__Clostridium	s__butyricum
3908638	1.02984	3.25084	2.00229	1.62357	0.104468	0.162759	k__Bacteria	p__Proteobacteria	c__Gammaproteobacteria	o__Enterobacteriales	f__Enterobacteriaceae	g__	s__
186319	21.5043	-2.9914	1.92878	-1.55093	0.120919	0.187032	k__Bacteria	p__Firmicutes	c__Clostridia	o__Clostridiales	f__Lachnospiraceae	g__Coprococcus	s__
301574	2.48727	1.73522	1.12805	1.53825	0.123987	0.189059	k__Bacteria	p__Firmicutes	c__Bacilli	o__Lactobacillales	f__Streptococcaceae	g__Streptococcus	s__
3413566	0.658731	2.20008	1.42729	1.54144	0.12321	0.189059	k__Bacteria	p__Firmicutes	c__Erysipelotrichi	o__Erysipelotrichales	f__Erysipelotrichaceae	g__	s__
194215	614.09	1.2906	0.860363	1.50007	0.133597	0.202278	k__Bacteria	p__Firmicutes	c__Clostridia	o__Clostridiales	f__Ruminococcaceae	g__	s__
193679	10.5465	1.63781	1.11524	1.46857	0.141949	0.21342	k__Bacteria	p__Firmicutes	c__Clostridia	o__Clostridiales	f__Ruminococcaceae	g__	s__
807874	0.478288	2.59105	1.78837	1.44883	0.147385	0.220055	k__Bacteria	p__Firmicutes	c__Bacilli	o__Bacillales	f__Staphylococcaceae	g__Jeotgalicoccus	s__
4452050	3.96134	2.02112	1.40589	1.43761	0.150544	0.22322	k__Bacteria	p__Proteobacteria	c__Gammaproteobacteria	o__Enterobacteriales	f__Enterobacteriaceae	g__Erwinia	s__
670777	0.497958	3.2048	2.25897	1.4187	0.155985	0.229705	k__Bacteria	p__Proteobacteria	c__Betaproteobacteria	o__MKC10	f__	g__	s__
261084	972.497	-0.792662	0.563434	-1.40684	0.159475	0.233245	k__Bacteria	p__Firmicutes	c__Clostridia	o__Clostridiales	NA	NA	NA
703635	1.46448	3.30609	2.36189	1.39976	0.161584	0.234733	k__Bacteria	p__Proteobacteria	c__Gammaproteobacteria	o__Enterobacteriales	f__Enterobacteriaceae	g__	s__
129692	46.3017	-1.25268	0.91992	-1.36172	0.173285	0.250042	k__Bacteria	p__Firmicutes	c__Clostridia	o__Clostridiales	f__Lachnospiraceae	g__[Ruminococcus]	s__
306704	45.8441	-1.01537	0.750089	-1.35367	0.175842	0.25204	k__Bacteria	p__Firmicutes	c__Clostridia	o__Clostridiales	f__Clostridiaceae	g__	s__
1094991	21.8578	1.16503	0.869861	1.33933	0.180464	0.255014	k__Bacteria	p__Firmicutes	c__Clostridia	o__Clostridiales	f__Ruminococcaceae	g__	s__
190761	7.84586	-1.5003	1.12279	-1.33623	0.181475	0.255014	k__Bacteria	p__Firmicutes	c__Clostridia	o__Clostridiales	f__Lachnospiraceae	g__[Ruminococcus]	s__
2225203	2.63733	2.31044	1.72623	1.33843	0.180757	0.255014	k__Bacteria	p__Firmicutes	c__Clostridia	o__Clostridiales	f__Clostridiaceae	g__	s__
3908639	1.11738	3.06722	2.38345	1.28688	0.198135	0.276617	k__Bacteria	p__Proteobacteria	c__Gammaproteobacteria	o__Enterobacteriales	f__Enterobacteriaceae	g__	s__
115186	0.985244	2.26574	1.77969	1.27311	0.202979	0.281551	k__Bacteria	p__Firmicutes	c__Bacilli	o__Bacillales	f__Staphylococcaceae	g__Staphylococcus	s__sciuri
4339358	0.395832	2.5926	2.04365	1.26861	0.20458	0.281953	k__Bacteria	p__Proteobacteria	c__Alphaproteobacteria	o__Caulobacterales	f__Caulobacteraceae	g__	s__
4328189	0.527018	3.08605	2.59393	1.18972	0.234157	0.320661	k__Bacteria	p__Proteobacteria	c__Gammaproteobacteria	o__Enterobacteriales	f__Enterobacteriaceae	g__	s__
538000	0.590785	3.03547	2.58626	1.17369	0.240518	0.325228	k__Bacteria	p__Proteobacteria	c__Gammaproteobacteria	o__Enterobacteriales	f__Enterobacteriaceae	g__	s__
4473883	12708.2	-0.913048	0.777029	-1.17505	0.239974	0.325228	k__Bacteria	p__Firmicutes	c__Bacilli	o__Lactobacillales	f__Streptococcaceae	g__Streptococcus	s__
176077	11.9817	1.06756	0.93496	1.14182	0.253528	0.340678	k__Bacteria	p__Firmicutes	c__Clostridia	o__Clostridiales	NA	NA	NA
185972	108.128	-1.4692	1.3016	-1.12877	0.258994	0.345862	k__Bacteria	p__Firmicutes	c__Clostridia	o__Clostridiales	f__Lachnospiraceae	g__[Ruminococcus]	s__
158264	22.6579	-1.36431	1.21893	-1.11927	0.263027	0.349079	k__Bacteria	p__Firmicutes	c__Clostridia	o__Clostridiales	f__Ruminococcaceae	g__	s__
1566691	0.522587	2.47363	2.23296	1.10778	0.267956	0.353438	k__Bacteria	p__Proteobacteria	c__Gammaproteobacteria	o__Pseudomonadales	f__Pseudomonadaceae	g__Pseudomonas	s__
810425	4.04045	1.2158	1.11725	1.08821	0.276502	0.362488	k__Bacteria	p__Actinobacteria	c__Actinobacteria	o__Actinomycetales	f__Corynebacteriaceae	g__Corynebacterium	s__stationis
4418260	0.85317	1.27758	1.21687	1.04989	0.293767	0.382788	k__Bacteria	p__Proteobacteria	c__Betaproteobacteria	o__Burkholderiales	f__Comamonadaceae	g__	s__
332718	40.1875	1.29406	1.2536	1.03228	0.301942	0.391069	k__Bacteria	p__Firmicutes	c__Bacilli	o__Lactobacillales	f__Lactobacillaceae	g__Lactobacillus	s__
4459634	1.51481	2.27672	2.27595	1.00034	0.317146	0.408302	k__Bacteria	p__Firmicutes	c__Clostridia	o__Clostridiales	f__Clostridiaceae	g__	s__
15062	0.907212	1.74203	1.83484	0.949417	0.342408	0.438201	k__Bacteria	p__Firmicutes	c__Bacilli	o__Lactobacillales	f__Aerococcaceae	g__Facklamia	s__
4344883	930.144	0.778637	0.828228	0.940124	0.347154	0.441646	k__Bacteria	p__Firmicutes	c__Clostridia	o__Clostridiales	f__Clostridiaceae	g__	s__
271013	12.7221	-0.842681	0.902594	-0.933622	0.350499	0.443278	k__Bacteria	p__Firmicutes	c__Clostridia	o__Clostridiales	NA	NA	NA
4456702	8.55003	1.28253	1.42259	0.901548	0.367297	0.461806	k__Bacteria	p__Firmicutes	c__Clostridia	o__Clostridiales	f__Ruminococcaceae	g__Ruminococcus	s__
91962	0.771529	2.41823	2.72625	0.887015	0.375071	0.466128	k__Bacteria	p__Proteobacteria	c__Gammaproteobacteria	o__Enterobacteriales	f__Enterobacteriaceae	g__	s__
809192	0.358692	2.20091	2.47144	0.890537	0.373178	0.466128	k__Bacteria	p__Actinobacteria	c__Actinobacteria	o__Actinomycetales	f__Dermabacteraceae	g__Brachybacterium	s__conglomeratum
544996	20.4563	0.859402	1.00441	0.855626	0.392205	0.484621	k__Bacteria	p__Firmicutes	c__Clostridia	o__Clostridiales	f__Ruminococcaceae	g__Oscillospira	s__
357765	14.8367	1.60974	1.90952	0.843009	0.399223	0.490474	k__Bacteria	p__Firmicutes	c__Clostridia	o__Clostridiales	f__	g__	s__
4422727	39.2096	0.807346	1.02602	0.78687	0.431358	0.525077	k__Bacteria	p__Firmicutes	c__Clostridia	o__Clostridiales	f__Lachnospiraceae	g__	s__
196391	2.01896	-0.819855	1.04399	-0.785309	0.432273	0.525077	k__Bacteria	p__Firmicutes	c__Clostridia	o__Clostridiales	f__Clostridiaceae	g__	s__
193480	0.361555	1.73251	2.28351	0.758704	0.44803	0.54116	k__Bacteria	p__Firmicutes	c__Clostridia	o__Clostridiales	f__Lachnospiraceae	g__	s__
4425214	0.354881	1.37125	1.83943	0.745478	0.455983	0.547689	k__Bacteria	p__Firmicutes	c__Bacilli	o__Lactobacillales	f__Streptococcaceae	g__Streptococcus	s__
3931537	5.54154	-0.895256	1.22826	-0.728881	0.466074	0.5567	k__Bacteria	p__Firmicutes	c__Clostridia	o__Clostridiales	NA	NA	NA
4364814	1.0819	1.21364	1.68756	0.719164	0.47204	0.56071	k__Bacteria	p__Actinobacteria	c__Actinobacteria	o__Actinomycetales	f__Corynebacteriaceae	g__Corynebacterium	s__
4482377	0.441932	1.48975	2.17	0.686519	0.492386	0.581665	k__Bacteria	p__Firmicutes	c__Bacilli	o__Lactobacillales	f__Aerococcaceae	NA	NA
136686	6.81306	-0.760469	1.13004	-0.672958	0.500974	0.588576	k__Bacteria	p__Firmicutes	c__Clostridia	o__Clostridiales	f__Lachnospiraceae	g__	s__
103166	0.400506	1.79798	2.74658	0.654622	0.512711	0.599091	k__Bacteria	p__Proteobacteria	c__Gammaproteobacteria	o__Enterobacteriales	f__Enterobacteriaceae	g__Citrobacter	s__
4342458	0.538203	1.6405	2.69773	0.608106	0.543117	0.627797	k__Bacteria	p__Firmicutes	c__Clostridia	o__Clostridiales	f__Clostridiaceae	g__Clostridium	NA
174960	1.7269	-0.669085	1.09574	-0.610622	0.54145	0.627797	k__Bacteria	p__Firmicutes	c__Clostridia	o__Clostridiales	f__Clostridiaceae	g__	s__
190649	28.4369	-0.626776	1.04138	-0.60187	0.547261	0.629203	k__Bacteria	p__Firmicutes	c__Clostridia	o__Clostridiales	f__Ruminococcaceae	g__	s__
493391	0.731976	1.55431	2.69703	0.576303	0.56441	0.645469	k__Bacteria	p__Firmicutes	c__Erysipelotrichi	o__Erysipelotrichales	f__Erysipelotrichaceae	g__[Eubacterium]	s__dolichum
807035	0.953061	1.20511	2.25337	0.534806	0.592784	0.671395	k__Bacteria	p__Actinobacteria	c__Actinobacteria	o__Actinomycetales	f__Microbacteriaceae	g__Leucobacter	s__
303326	7.35818	-0.487105	0.912142	-0.534023	0.593325	0.671395	k__Bacteria	p__Firmicutes	c__Clostridia	o__Clostridiales	f__	g__	s__
235065	177.699	-0.610453	1.16697	-0.523109	0.600899	0.676404	k__Bacteria	p__Tenericutes	c__Mollicutes	o__RF39	f__	g__	s__
527988	4.84992	-0.470948	0.961093	-0.490013	0.624125	0.697283	k__Bacteria	p__Firmicutes	c__Clostridia	o__Clostridiales	f__Eubacteriaceae	g__Anaerofustis	s__
4390365	22.3885	-0.380086	0.77973	-0.487459	0.625933	0.697283	k__Bacteria	p__Firmicutes	c__Erysipelotrichi	o__Erysipelotrichales	f__Erysipelotrichaceae	g__	s__
4404401	0.559542	0.828027	1.78948	0.46272	0.643565	0.713229	k__Bacteria	p__Firmicutes	c__Bacilli	o__Bacillales	f__Staphylococcaceae	g__Jeotgalicoccus	NA
2883968	17.6587	0.641568	1.40401	0.456955	0.647703	0.714134	k__Bacteria	p__Firmicutes	c__Clostridia	o__Clostridiales	f__	g__	s__
4452633	0.382849	1.17579	2.7464	0.428119	0.668564	0.733374	k__Bacteria	p__Firmicutes	c__Clostridia	o__Clostridiales	f__Clostridiaceae	g__	s__
188348	12.6942	0.592741	1.48834	0.398258	0.69044	0.753526	k__Bacteria	p__Firmicutes	c__Clostridia	o__Clostridiales	f__Ruminococcaceae	g__	s__
294885	7.06716	-0.283982	0.766742	-0.370375	0.711103	0.772158	k__Bacteria	p__Firmicutes	c__Bacilli	o__Turicibacterales	f__Turicibacteraceae	g__Turicibacter	s__
3903651	841.325	0.263231	0.794153	0.331462	0.740296	0.795818	k__Bacteria	p__Firmicutes	c__Clostridia	o__Clostridiales	f__Ruminococcaceae	g__Oscillospira	s__
335670	20.194	-0.368886	1.10674	-0.333308	0.738902	0.795818	k__Bacteria	p__Firmicutes	c__Clostridia	o__Clostridiales	f__Ruminococcaceae	g__	s__
130402	470.016	0.327685	1.01691	0.322238	0.747273	0.799321	k__Bacteria	p__Firmicutes	c__Clostridia	o__Clostridiales	f__Peptostreptococcaceae	g__	s__
248492	76.9756	0.254236	0.864027	0.294245	0.768571	0.818033	k__Bacteria	p__Firmicutes	c__Clostridia	o__Clostridiales	f__Ruminococcaceae	g__	s__
302641	6.03677	0.27373	1.03477	0.264532	0.79137	0.83815	k__Bacteria	p__Firmicutes	c__Clostridia	o__Clostridiales	f__Ruminococcaceae	g__Oscillospira	s__
177986	53.5805	0.303948	1.19407	0.254548	0.799072	0.842159	k__Bacteria	p__Firmicutes	c__Clostridia	o__Clostridiales	f__Lachnospiraceae	g__Coprococcus	s__
134174	2009.58	0.190179	0.857106	0.221885	0.824403	0.864618	k__Bacteria	p__Firmicutes	c__Clostridia	o__Clostridiales	f__Ruminococcaceae	g__	s__
942245	3.36852	-0.223781	1.1604	-0.192848	0.847078	0.881296	k__Bacteria	p__Actinobacteria	c__Actinobacteria	o__Actinomycetales	f__Corynebacteriaceae	g__Corynebacterium	s__
524674	1.2934	-0.358493	1.87665	-0.191028	0.848504	0.881296	k__Bacteria	p__Firmicutes	c__Bacilli	o__Lactobacillales	NA	NA	NA
15431	2.3109	0.149736	1.03398	0.144816	0.884856	0.914635	k__Bacteria	p__Firmicutes	c__Bacilli	o__Lactobacillales	f__Streptococcaceae	g__Streptococcus	s__
300662	0.574636	-0.240153	1.74565	-0.137572	0.890578	0.916145	k__Bacteria	p__Firmicutes	c__Clostridia	o__Clostridiales	f__Clostridiaceae	g__Sarcina	s__
73000	1527.38	0.0767731	0.846063	0.0907416	0.927698	0.949786	k__Bacteria	p__Firmicutes	c__Clostridia	o__Clostridiales	f__Clostridiaceae	g__Clostridium	s__neonatale
4307265	81.1729	-0.0520518	1.16822	-0.0445566	0.964461	0.973817	k__Bacteria	p__Firmicutes	c__Clostridia	o__Clostridiales	f__Lachnospiraceae	g__Coprococcus	s__
182643	1.00358	0.0602111	1.36276	0.0441832	0.964758	0.973817	k__Bacteria	p__Firmicutes	c__Clostridia	o__Clostridiales	f__Clostridiaceae	g__	s__
546958	5.48526	-0.0708173	1.57526	-0.0449559	0.964142	0.973817	k__Bacteria	p__Firmicutes	c__Clostridia	o__Clostridiales	f__Ruminococcaceae	g__	s__
811492	1.63935	0	2.32591	0	1	1	k__Bacteria	p__Proteobacteria	c__Gammaproteobacteria	o__Enterobacteriales	f__Enterobacteriaceae	g__	s__
606927	0.720682	0	2.52857	0	1	1	k__Bacteria	p__Firmicutes	c__Clostridia	o__Clostridiales	f__Peptostreptococcaceae	NA	NA
3829951	0.105288	1.47887	2.7465	0.538457	0.590261	NA	k__Bacteria	p__Firmicutes	c__Clostridia	o__Clostridiales	f__Lachnospiraceae	g__Epulopiscium	s__
74576	0	NA	NA	NA	NA	NA	k__Bacteria	p__Firmicutes	c__Bacilli	o__Lactobacillales	f__Lactobacillaceae	g__Lactobacillus	s__
292152	0	NA	NA	NA	NA	NA	k__Bacteria	p__Firmicutes	c__Clostridia	o__Clostridiales	f__Ruminococcaceae	NA	NA
130103	0	NA	NA	NA	NA	NA	k__Bacteria	p__Firmicutes	c__Clostridia	o__Clostridiales	f__Lachnospiraceae	g__Dorea	s__
815573	0	NA	NA	NA	NA	NA	k__Bacteria	p__Firmicutes	c__Clostridia	o__Clostridiales	f__Lachnospiraceae	g__Coprococcus	s__
131571	0	NA	NA	NA	NA	NA	k__Bacteria	p__Firmicutes	c__Clostridia	o__Clostridiales	f__Lachnospiraceae	g__Blautia	s__
4178726	0	NA	NA	NA	NA	NA	k__Bacteria	p__Firmicutes	c__Clostridia	o__Clostridiales	f__Lachnospiraceae	g__Dorea	s__
159911	0.216292	0.595586	2.72754	0.21836	0.827148	NA	k__Bacteria	p__Firmicutes	c__Clostridia	o__Clostridiales	f__Lachnospiraceae	g__Coprococcus	s__
158309	0.0289832	0	2.74661	0	1	NA	k__Bacteria	p__Firmicutes	c__Clostridia	o__Clostridiales	f__Lachnospiraceae	g__Coprococcus	s__
4402645	0	NA	NA	NA	NA	NA	k__Bacteria	p__Firmicutes	c__Clostridia	o__Clostridiales	f__	g__	s__
4325509	0.0918977	0	2.7466	0	1	NA	k__Bacteria	p__Firmicutes	c__Clostridia	o__Clostridiales	f__Lachnospiraceae	g__Robinsoniella	s__peoriensis
3796804	0	NA	NA	NA	NA	NA	k__Bacteria	p__Proteobacteria	c__Betaproteobacteria	o__Burkholderiales	f__Alcaligenaceae	g__Oligella	s__
4357118	0	NA	NA	NA	NA	NA	k__Bacteria	p__Proteobacteria	c__Gammaproteobacteria	o__Alteromonadales	f__Alteromonadaceae	g__Cellvibrio	s__
2715368	0.00665317	0	2.74661	0	1	NA	k__Bacteria	p__Proteobacteria	c__Betaproteobacteria	o__Burkholderiales	f__Alcaligenaceae	g__	s__
526614	0	NA	NA	NA	NA	NA	k__Bacteria	p__Proteobacteria	c__Betaproteobacteria	o__Burkholderiales	f__Alcaligenaceae	g__	s__
564638	0	NA	NA	NA	NA	NA	k__Bacteria	p__Proteobacteria	c__Betaproteobacteria	o__Burkholderiales	f__Comamonadaceae	g__	s__
68617	0	NA	NA	NA	NA	NA	k__Bacteria	p__Proteobacteria	c__Betaproteobacteria	o__Burkholderiales	f__Alcaligenaceae	g__Achromobacter	s__
780793	0	NA	NA	NA	NA	NA	k__Bacteria	p__Proteobacteria	c__Betaproteobacteria	o__Burkholderiales	f__Alcaligenaceae	NA	NA
4375268	0.0320233	1.38466	2.74651	0.504154	0.614153	NA	k__Bacteria	p__Proteobacteria	c__Betaproteobacteria	o__Burkholderiales	f__Comamonadaceae	g__	s__
291421	0.00859221	0	2.74661	0	1	NA	k__Bacteria	p__Proteobacteria	c__Betaproteobacteria	o__Burkholderiales	f__Comamonadaceae	g__Comamonas	s__
656774	0	NA	NA	NA	NA	NA	k__Bacteria	p__Proteobacteria	c__Betaproteobacteria	o__Burkholderiales	f__Comamonadaceae	g__Comamonas	s__
1117593	0	NA	NA	NA	NA	NA	k__Bacteria	p__Proteobacteria	c__Betaproteobacteria	o__Burkholderiales	f__Comamonadaceae	g__Comamonas	s__
581921	0	NA	NA	NA	NA	NA	k__Bacteria	p__Proteobacteria	c__Betaproteobacteria	o__Burkholderiales	f__Comamonadaceae	g__Comamonas	s__
255518	0.00617323	0	2.74661	0	1	NA	k__Bacteria	p__Proteobacteria	c__Betaproteobacteria	o__Burkholderiales	f__Comamonadaceae	g__Tepidimonas	s__
4389705	0	NA	NA	NA	NA	NA	k__Bacteria	p__Proteobacteria	c__Betaproteobacteria	o__Burkholderiales	f__Comamonadaceae	g__Comamonas	s__terrigena
71872	0	NA	NA	NA	NA	NA	k__Bacteria	p__Proteobacteria	c__Betaproteobacteria	o__Burkholderiales	f__Comamonadaceae	g__Comamonas	s__
808203	0	NA	NA	NA	NA	NA	k__Bacteria	p__Proteobacteria	c__Betaproteobacteria	o__Burkholderiales	f__Comamonadaceae	g__Comamonas	s__
576010	0.00665317	0	2.74661	0	1	NA	k__Bacteria	p__Proteobacteria	c__Betaproteobacteria	o__Burkholderiales	f__Comamonadaceae	g__Comamonas	s__
4464858	0.00665317	0	2.74661	0	1	NA	k__Bacteria	p__Proteobacteria	c__Betaproteobacteria	o__Burkholderiales	f__Comamonadaceae	g__Comamonas	s__
156646	0	NA	NA	NA	NA	NA	k__Bacteria	p__Proteobacteria	c__Betaproteobacteria	o__Methylophilales	f__Methylophilaceae	g__Methylobacillus	s__
1119166	0	NA	NA	NA	NA	NA	k__Bacteria	p__Proteobacteria	c__Betaproteobacteria	o__IS-44	f__	g__	s__
38503	0	NA	NA	NA	NA	NA	k__Bacteria	p__Proteobacteria	c__Betaproteobacteria	o__Nitrosomonadales	f__Nitrosomonadaceae	g__	s__
4383918	0	NA	NA	NA	NA	NA	k__Bacteria	p__Proteobacteria	c__Gammaproteobacteria	o__Pasteurellales	f__Pasteurellaceae	g__Haemophilus	s__parainfluenzae
4404220	0	NA	NA	NA	NA	NA	k__Bacteria	p__Proteobacteria	c__Gammaproteobacteria	o__Pasteurellales	f__Pasteurellaceae	g__Haemophilus	s__parainfluenzae
106188	0	NA	NA	NA	NA	NA	k__Bacteria	p__Proteobacteria	c__Gammaproteobacteria	o__Pasteurellales	f__Pasteurellaceae	g__Chelonobacter	s__Taxon
1117566	0	NA	NA	NA	NA	NA	k__Bacteria	p__Proteobacteria	c__Betaproteobacteria	o__Neisseriales	f__Neisseriaceae	g__	s__
1105919	0	NA	NA	NA	NA	NA	k__Bacteria	p__Proteobacteria	c__Betaproteobacteria	o__Burkholderiales	f__Oxalobacteraceae	g__Ralstonia	s__
254938	0	NA	NA	NA	NA	NA	k__Bacteria	p__Proteobacteria	c__Betaproteobacteria	o__Burkholderiales	f__	g__	s__
252773	0	NA	NA	NA	NA	NA	k__Bacteria	p__Proteobacteria	c__Betaproteobacteria	o__Burkholderiales	f__Alcaligenaceae	g__Sutterella	s__
4357676	0	NA	NA	NA	NA	NA	k__Bacteria	p__Proteobacteria	c__Betaproteobacteria	o__Ellin6067	f__	g__	s__
4474255	0	NA	NA	NA	NA	NA	k__Bacteria	p__Proteobacteria	c__Betaproteobacteria	o__Burkholderiales	f__Alcaligenaceae	g__Sutterella	s__
4366834	0	NA	NA	NA	NA	NA	k__Bacteria	p__Proteobacteria	c__Betaproteobacteria	o__Burkholderiales	f__Alcaligenaceae	g__Sutterella	s__
4303858	0	NA	NA	NA	NA	NA	k__Bacteria	p__Proteobacteria	c__Betaproteobacteria	o__Burkholderiales	f__Comamonadaceae	NA	NA
4469492	0	NA	NA	NA	NA	NA	k__Bacteria	p__Proteobacteria	c__Betaproteobacteria	o__Burkholderiales	f__Comamonadaceae	g__Delftia	s__
4424415	0	NA	NA	NA	NA	NA	k__Bacteria	p__Proteobacteria	c__Betaproteobacteria	o__Rhodocyclales	f__Rhodocyclaceae	NA	NA
4441442	0	NA	NA	NA	NA	NA	k__Bacteria	p__Proteobacteria	c__Betaproteobacteria	o__Burkholderiales	f__Comamonadaceae	g__	s__
149158	0	NA	NA	NA	NA	NA	k__Bacteria	p__Proteobacteria	c__Betaproteobacteria	o__Burkholderiales	f__Comamonadaceae	g__	s__
805093	0	NA	NA	NA	NA	NA	k__Bacteria	p__Proteobacteria	c__Betaproteobacteria	o__Burkholderiales	f__Comamonadaceae	NA	NA
3926677	0	NA	NA	NA	NA	NA	k__Bacteria	p__Proteobacteria	c__Betaproteobacteria	o__Burkholderiales	f__Comamonadaceae	NA	NA
4417996	0	NA	NA	NA	NA	NA	k__Bacteria	p__Proteobacteria	c__Betaproteobacteria	o__Burkholderiales	f__Comamonadaceae	NA	NA
4377842	0	NA	NA	NA	NA	NA	k__Bacteria	p__Proteobacteria	c__Betaproteobacteria	o__Burkholderiales	f__Comamonadaceae	NA	NA
4379869	0	NA	NA	NA	NA	NA	k__Bacteria	p__Proteobacteria	c__Betaproteobacteria	o__Burkholderiales	f__Comamonadaceae	g__	s__
2792176	0	NA	NA	NA	NA	NA	k__Bacteria	p__Proteobacteria	c__Betaproteobacteria	o__Burkholderiales	f__Comamonadaceae	NA	NA
4409398	0	NA	NA	NA	NA	NA	k__Bacteria	p__Proteobacteria	c__Betaproteobacteria	o__Burkholderiales	f__Comamonadaceae	NA	NA
4362165	0	NA	NA	NA	NA	NA	k__Bacteria	p__Proteobacteria	c__Betaproteobacteria	o__Burkholderiales	f__Comamonadaceae	NA	NA
4477199	0	NA	NA	NA	NA	NA	k__Bacteria	p__Proteobacteria	c__Betaproteobacteria	o__Burkholderiales	f__Comamonadaceae	g__	s__
153084	0	NA	NA	NA	NA	NA	k__Bacteria	p__Proteobacteria	c__Betaproteobacteria	o__Burkholderiales	f__Comamonadaceae	g__Variovorax	s__paradoxus
412392	0	NA	NA	NA	NA	NA	k__Bacteria	p__Proteobacteria	c__Betaproteobacteria	o__Burkholderiales	f__Comamonadaceae	g__	s__
666757	0.253248	0	2.7466	0	1	NA	k__Bacteria	p__Proteobacteria	c__Gammaproteobacteria	o__Enterobacteriales	f__Enterobacteriaceae	g__	s__
4376236	0	NA	NA	NA	NA	NA	k__Bacteria	p__Proteobacteria	c__Gammaproteobacteria	o__Enterobacteriales	f__Enterobacteriaceae	g__	s__
4454257	0.269632	1.80443	2.74659	0.656973	0.511199	NA	k__Bacteria	p__Proteobacteria	c__Gammaproteobacteria	o__Enterobacteriales	f__Enterobacteriaceae	g__Enterobacter	s__hormaechei
274754	0	NA	NA	NA	NA	NA	k__Bacteria	p__Proteobacteria	c__Gammaproteobacteria	o__Enterobacteriales	f__Enterobacteriaceae	NA	NA
255774	0	NA	NA	NA	NA	NA	k__Bacteria	p__Proteobacteria	c__Gammaproteobacteria	o__Enterobacteriales	f__Enterobacteriaceae	NA	NA
758523	0	NA	NA	NA	NA	NA	k__Bacteria	p__Proteobacteria	c__Gammaproteobacteria	o__Aeromonadales	f__Aeromonadaceae	NA	NA
248434	0	NA	NA	NA	NA	NA	k__Bacteria	p__Proteobacteria	c__Gammaproteobacteria	o__Aeromonadales	f__Aeromonadaceae	g__	s__
813934	0	NA	NA	NA	NA	NA	k__Bacteria	p__Proteobacteria	c__Gammaproteobacteria	o__Aeromonadales	f__Aeromonadaceae	g__	s__
3692427	0.22583	1.28114	2.55046	0.502316	0.615445	NA	k__Bacteria	p__Firmicutes	c__Clostridia	o__Clostridiales	f__Lachnospiraceae	g__Dorea	s__
347640	0	NA	NA	NA	NA	NA	k__Bacteria	p__Firmicutes	c__Clostridia	o__Clostridiales	f__Lachnospiraceae	g__Blautia	s__
105813	0.183792	0.699289	2.05027	0.341072	0.733049	NA	k__Bacteria	p__Firmicutes	c__Clostridia	o__Clostridiales	f__	g__	s__
289538	0.019037	0	2.74661	0	1	NA	k__Bacteria	p__Firmicutes	c__Clostridia	o__Clostridiales	f__	g__	s__
113254	0	NA	NA	NA	NA	NA	k__Bacteria	p__Firmicutes	c__Clostridia	o__Clostridiales	f__	g__	s__
213784	0	NA	NA	NA	NA	NA	k__Bacteria	p__Firmicutes	c__Clostridia	o__Clostridiales	f__	g__	s__
166896	0.0631873	0	2.74661	0	1	NA	k__Bacteria	p__Firmicutes	c__Clostridia	o__Clostridiales	f__Clostridiaceae	g__02d06	s__
834280	0	NA	NA	NA	NA	NA	k__Bacteria	p__Proteobacteria	c__Gammaproteobacteria	o__Xanthomonadales	f__Xanthomonadaceae	g__Wohlfahrtiimonas	s__
1142199	0	NA	NA	NA	NA	NA	k__Bacteria	p__Proteobacteria	c__Gammaproteobacteria	o__Xanthomonadales	f__Xanthomonadaceae	g__Ignatzschineria	s__
1127280	0	NA	NA	NA	NA	NA	k__Bacteria	p__Proteobacteria	c__Gammaproteobacteria	o__Pseudomonadales	f__Moraxellaceae	g__Moraxella	s__
886728	0	NA	NA	NA	NA	NA	k__Bacteria	p__Proteobacteria	c__Gammaproteobacteria	o__Pseudomonadales	f__Moraxellaceae	g__Moraxella	s__
367879	0	NA	NA	NA	NA	NA	k__Bacteria	p__Proteobacteria	c__Gammaproteobacteria	o__Pseudomonadales	f__Moraxellaceae	g__Moraxella	s__
1126147	0	NA	NA	NA	NA	NA	k__Bacteria	p__Proteobacteria	c__Gammaproteobacteria	o__Alteromonadales	f__[Chromatiaceae]	g__Rheinheimera	s__
982266	0	NA	NA	NA	NA	NA	k__Bacteria	p__Proteobacteria	c__Gammaproteobacteria	o__Alteromonadales	f__[Chromatiaceae]	g__Rheinheimera	s__
237976	0	NA	NA	NA	NA	NA	k__Bacteria	p__Proteobacteria	c__Gammaproteobacteria	o__Legionellales	f__Coxiellaceae	g__Rickettsiella	s__
4426851	0	NA	NA	NA	NA	NA	k__Bacteria	p__Proteobacteria	c__Gammaproteobacteria	o__Pseudomonadales	f__Pseudomonadaceae	g__	s__
587812	0	NA	NA	NA	NA	NA	k__Bacteria	p__Proteobacteria	c__Gammaproteobacteria	o__Pseudomonadales	f__Pseudomonadaceae	g__Pseudomonas	s__
269901	0.135366	0	2.7466	0	1	NA	k__Bacteria	p__Proteobacteria	c__Gammaproteobacteria	o__Pseudomonadales	f__Pseudomonadaceae	g__Pseudomonas	s__
180060	0	NA	NA	NA	NA	NA	k__Bacteria	p__Proteobacteria	c__Gammaproteobacteria	o__Pseudomonadales	f__Pseudomonadaceae	g__Pseudomonas	s__
4342964	0.00665317	0	2.74661	0	1	NA	k__Bacteria	p__Proteobacteria	c__Gammaproteobacteria	o__Pseudomonadales	f__Pseudomonadaceae	g__Pseudomonas	s__
38888	0.00332659	0	2.74662	0	1	NA	k__Bacteria	p__Proteobacteria	c__Gammaproteobacteria	o__Pseudomonadales	f__Pseudomonadaceae	g__Pseudomonas	s__stutzeri
387747	0	NA	NA	NA	NA	NA	k__Bacteria	p__Proteobacteria	c__Gammaproteobacteria	o__Pseudomonadales	f__Pseudomonadaceae	g__	s__
3812557	0	NA	NA	NA	NA	NA	k__Bacteria	p__Proteobacteria	c__Gammaproteobacteria	o__Pseudomonadales	f__Pseudomonadaceae	g__	s__
176426	0	NA	NA	NA	NA	NA	k__Bacteria	p__Proteobacteria	c__Gammaproteobacteria	o__Pseudomonadales	f__Pseudomonadaceae	g__	s__
4352233	0.0707089	1.82371	2.74662	0.663983	0.506701	NA	k__Bacteria	p__Proteobacteria	c__Gammaproteobacteria	o__Pseudomonadales	f__Pseudomonadaceae	g__Pseudomonas	s__
142419	0	NA	NA	NA	NA	NA	k__Bacteria	p__Proteobacteria	c__Gammaproteobacteria	o__Pseudomonadales	f__Moraxellaceae	g__	s__
553648	0	NA	NA	NA	NA	NA	k__Bacteria	p__Proteobacteria	c__Gammaproteobacteria	o__Pseudomonadales	f__Pseudomonadaceae	g__Pseudomonas	s__
269930	0	NA	NA	NA	NA	NA	k__Bacteria	p__Proteobacteria	c__Gammaproteobacteria	o__Pseudomonadales	f__Pseudomonadaceae	NA	NA
744371	0	NA	NA	NA	NA	NA	k__Bacteria	p__Proteobacteria	c__Gammaproteobacteria	o__Pseudomonadales	f__Pseudomonadaceae	g__Pseudomonas	s__
4456891	0	NA	NA	NA	NA	NA	k__Bacteria	p__Proteobacteria	c__Gammaproteobacteria	o__Pseudomonadales	f__Pseudomonadaceae	g__Pseudomonas	s__
1112793	0	NA	NA	NA	NA	NA	k__Bacteria	p__Proteobacteria	c__Gammaproteobacteria	o__Pseudomonadales	f__Pseudomonadaceae	g__Pseudomonas	s__
557974	0	NA	NA	NA	NA	NA	k__Bacteria	p__Proteobacteria	c__Gammaproteobacteria	o__Pseudomonadales	f__Pseudomonadaceae	g__Pseudomonas	s__
728119	0	NA	NA	NA	NA	NA	k__Bacteria	p__Proteobacteria	c__Gammaproteobacteria	o__Pseudomonadales	f__Pseudomonadaceae	g__Pseudomonas	s__
155221	0	NA	NA	NA	NA	NA	k__Bacteria	p__Proteobacteria	c__Gammaproteobacteria	o__Pseudomonadales	f__Pseudomonadaceae	g__Pseudomonas	s__umsongensis
270842	0	NA	NA	NA	NA	NA	k__Bacteria	p__Proteobacteria	c__Gammaproteobacteria	o__Pseudomonadales	f__Pseudomonadaceae	g__Pseudomonas	s__umsongensis
2468881	0	NA	NA	NA	NA	NA	k__Bacteria	p__Proteobacteria	c__Gammaproteobacteria	o__Pseudomonadales	f__Pseudomonadaceae	g__Pseudomonas	s__
1109251	0	NA	NA	NA	NA	NA	k__Bacteria	p__Proteobacteria	c__Gammaproteobacteria	o__Pseudomonadales	f__Pseudomonadaceae	g__Pseudomonas	s__
4455861	0	NA	NA	NA	NA	NA	k__Bacteria	p__Proteobacteria	c__Gammaproteobacteria	o__Pseudomonadales	f__Pseudomonadaceae	g__Pseudomonas	s__
780555	0	NA	NA	NA	NA	NA	k__Bacteria	p__Proteobacteria	c__Gammaproteobacteria	o__Pseudomonadales	f__Pseudomonadaceae	g__Pseudomonas	s__
327694	0	NA	NA	NA	NA	NA	k__Bacteria	p__Proteobacteria	c__Gammaproteobacteria	o__Pseudomonadales	f__Pseudomonadaceae	g__Pseudomonas	s__
2534143	0	NA	NA	NA	NA	NA	k__Bacteria	p__Proteobacteria	c__Gammaproteobacteria	o__Pseudomonadales	f__Pseudomonadaceae	g__Pseudomonas	s__
4456889	0	NA	NA	NA	NA	NA	k__Bacteria	p__Proteobacteria	c__Gammaproteobacteria	o__Pseudomonadales	f__Pseudomonadaceae	g__Pseudomonas	s__
141365	0	NA	NA	NA	NA	NA	k__Bacteria	p__Proteobacteria	c__Gammaproteobacteria	o__Pseudomonadales	f__Pseudomonadaceae	g__Pseudomonas	s__
4432796	0	NA	NA	NA	NA	NA	k__Bacteria	p__Proteobacteria	c__Gammaproteobacteria	o__Pseudomonadales	f__Pseudomonadaceae	g__Pseudomonas	s__viridiflava
130002	0	NA	NA	NA	NA	NA	k__Bacteria	p__Proteobacteria	c__Gammaproteobacteria	o__Pseudomonadales	f__Pseudomonadaceae	g__Pseudomonas	s__viridiflava
410048	0	NA	NA	NA	NA	NA	k__Bacteria	p__Proteobacteria	c__Gammaproteobacteria	o__Pseudomonadales	f__Pseudomonadaceae	g__Pseudomonas	s__viridiflava
4349788	0	NA	NA	NA	NA	NA	k__Bacteria	p__Proteobacteria	c__Gammaproteobacteria	o__Pseudomonadales	f__Pseudomonadaceae	g__Pseudomonas	s__viridiflava
394796	0	NA	NA	NA	NA	NA	k__Bacteria	p__Proteobacteria	c__Gammaproteobacteria	o__Pseudomonadales	f__Pseudomonadaceae	g__Pseudomonas	s__viridiflava
4451011	0	NA	NA	NA	NA	NA	k__Bacteria	p__Proteobacteria	c__Gammaproteobacteria	o__Pseudomonadales	f__Pseudomonadaceae	g__Pseudomonas	s__
516292	0	NA	NA	NA	NA	NA	k__Bacteria	p__Proteobacteria	c__Gammaproteobacteria	o__Pseudomonadales	f__Pseudomonadaceae	g__Pseudomonas	s__
4128270	0	NA	NA	NA	NA	NA	k__Bacteria	p__Proteobacteria	c__Gammaproteobacteria	o__Pseudomonadales	f__Pseudomonadaceae	g__Pseudomonas	NA
817734	0	NA	NA	NA	NA	NA	k__Bacteria	p__Proteobacteria	c__Gammaproteobacteria	o__Pseudomonadales	f__Pseudomonadaceae	g__Pseudomonas	s__
4371191	0	NA	NA	NA	NA	NA	k__Bacteria	p__Proteobacteria	c__Gammaproteobacteria	o__Pseudomonadales	f__Pseudomonadaceae	g__Pseudomonas	s__
4419276	0	NA	NA	NA	NA	NA	k__Bacteria	p__Proteobacteria	c__Gammaproteobacteria	o__Pseudomonadales	f__Pseudomonadaceae	g__Pseudomonas	s__
727218	0	NA	NA	NA	NA	NA	k__Bacteria	p__Proteobacteria	c__Gammaproteobacteria	o__Pseudomonadales	f__Pseudomonadaceae	g__Pseudomonas	s__
268162	0	NA	NA	NA	NA	NA	k__Bacteria	p__Proteobacteria	c__Gammaproteobacteria	o__Pseudomonadales	f__Pseudomonadaceae	g__Pseudomonas	s__
4327028	0	NA	NA	NA	NA	NA	k__Bacteria	p__Proteobacteria	c__Gammaproteobacteria	o__Pseudomonadales	f__Pseudomonadaceae	g__Pseudomonas	s__
312988	0	NA	NA	NA	NA	NA	k__Bacteria	p__Proteobacteria	c__Gammaproteobacteria	o__Pseudomonadales	f__Pseudomonadaceae	NA	NA
449595	0	NA	NA	NA	NA	NA	k__Bacteria	p__Proteobacteria	c__Gammaproteobacteria	o__Xanthomonadales	f__Xanthomonadaceae	g__	s__
678813	0	NA	NA	NA	NA	NA	k__Bacteria	p__Proteobacteria	c__Gammaproteobacteria	o__Xanthomonadales	f__Xanthomonadaceae	g__	s__
663573	0	NA	NA	NA	NA	NA	k__Bacteria	p__Proteobacteria	c__Gammaproteobacteria	o__Xanthomonadales	f__Xanthomonadaceae	g__Stenotrophomonas	NA
227343	0	NA	NA	NA	NA	NA	k__Bacteria	p__Proteobacteria	c__Gammaproteobacteria	o__Xanthomonadales	f__Xanthomonadaceae	g__	s__
817926	0	NA	NA	NA	NA	NA	k__Bacteria	p__Proteobacteria	c__Gammaproteobacteria	o__Xanthomonadales	f__Xanthomonadaceae	g__Stenotrophomonas	s__
584324	0	NA	NA	NA	NA	NA	k__Bacteria	p__Proteobacteria	c__Gammaproteobacteria	o__Xanthomonadales	f__Xanthomonadaceae	g__Rhodanobacter	s__
81358	0	NA	NA	NA	NA	NA	k__Bacteria	p__Proteobacteria	c__Gammaproteobacteria	o__Xanthomonadales	f__Xanthomonadaceae	g__	s__
1130732	0	NA	NA	NA	NA	NA	k__Bacteria	p__Proteobacteria	c__Gammaproteobacteria	o__Xanthomonadales	f__Xanthomonadaceae	g__Dokdonella	s__
276010	0	0	0	0	1	NA	k__Bacteria	p__Proteobacteria	c__Gammaproteobacteria	o__Xanthomonadales	f__Xanthomonadaceae	g__Stenotrophomonas	s__acidaminiphila
1111449	0	NA	NA	NA	NA	NA	k__Bacteria	p__Proteobacteria	c__Gammaproteobacteria	o__Xanthomonadales	f__Xanthomonadaceae	g__Stenotrophomonas	s__acidaminiphila
7821	0	NA	NA	NA	NA	NA	k__Bacteria	p__Proteobacteria	c__Gammaproteobacteria	o__Xanthomonadales	f__Xanthomonadaceae	g__Stenotrophomonas	s__acidaminiphila
4352805	0.157799	1.20202	2.74645	0.437662	0.661631	NA	k__Bacteria	p__Firmicutes	c__Clostridia	o__Clostridiales	f__Lachnospiraceae	g__Epulopiscium	s__
125624	0.329991	0.856171	1.84957	0.462902	0.643435	NA	k__Bacteria	p__Firmicutes	c__Clostridia	o__Clostridiales	f__Lachnospiraceae	g__	s__
99322	0.00332659	0	2.74662	0	1	NA	k__Bacteria	p__Bacteroidetes	c__Sphingobacteriia	o__Sphingobacteriales	f__Sphingobacteriaceae	g__Sphingobacterium	s__faecium
4337676	0	NA	NA	NA	NA	NA	k__Bacteria	p__Bacteroidetes	c__Sphingobacteriia	o__Sphingobacteriales	f__Sphingobacteriaceae	g__Sphingobacterium	s__
510360	0	NA	NA	NA	NA	NA	k__Bacteria	p__Bacteroidetes	c__Flavobacteriia	o__Flavobacteriales	f__[Weeksellaceae]	g__	s__
4362546	0	NA	NA	NA	NA	NA	k__Bacteria	p__Bacteroidetes	c__Flavobacteriia	o__Flavobacteriales	f__Flavobacteriaceae	g__	s__
519367	0	NA	NA	NA	NA	NA	k__Bacteria	p__Bacteroidetes	c__Flavobacteriia	o__Flavobacteriales	f__Flavobacteriaceae	g__	s__
1136456	0	NA	NA	NA	NA	NA	k__Bacteria	p__Bacteroidetes	c__Flavobacteriia	o__Flavobacteriales	f__Flavobacteriaceae	g__Salegentibacter	s__
4404499	0	NA	NA	NA	NA	NA	k__Bacteria	p__Bacteroidetes	c__Flavobacteriia	o__Flavobacteriales	f__Flavobacteriaceae	g__	s__
837404	0	NA	NA	NA	NA	NA	k__Bacteria	p__Bacteroidetes	c__Flavobacteriia	o__Flavobacteriales	f__Flavobacteriaceae	g__Flavobacterium	s__
4467414	0	NA	NA	NA	NA	NA	k__Bacteria	p__Bacteroidetes	c__Flavobacteriia	o__Flavobacteriales	f__Flavobacteriaceae	g__Flavobacterium	s__
3427116	0.016162	0	2.74661	0	1	NA	k__Bacteria	p__Bacteroidetes	c__Flavobacteriia	o__Flavobacteriales	f__Flavobacteriaceae	g__Flavobacterium	s__succinicans
241971	0	NA	NA	NA	NA	NA	k__Bacteria	p__Bacteroidetes	c__Flavobacteriia	o__Flavobacteriales	f__Flavobacteriaceae	g__Flavobacterium	s__succinicans
1115572	0	NA	NA	NA	NA	NA	k__Bacteria	p__Bacteroidetes	c__Flavobacteriia	o__Flavobacteriales	f__Flavobacteriaceae	g__Flavobacterium	s__
264229	0	NA	NA	NA	NA	NA	k__Bacteria	p__Bacteroidetes	c__Flavobacteriia	o__Flavobacteriales	f__Flavobacteriaceae	g__Flavobacterium	s__
101031	0	NA	NA	NA	NA	NA	k__Bacteria	p__Bacteroidetes	c__Flavobacteriia	o__Flavobacteriales	f__Flavobacteriaceae	g__Flavobacterium	s__
4154872	0	NA	NA	NA	NA	NA	k__Bacteria	p__Bacteroidetes	c__Flavobacteriia	o__Flavobacteriales	f__[Weeksellaceae]	g__Cloacibacterium	s__
1051475	0	NA	NA	NA	NA	NA	k__Bacteria	p__Bacteroidetes	c__Flavobacteriia	o__Flavobacteriales	f__[Weeksellaceae]	g__Weeksella	s__
949327	0	NA	NA	NA	NA	NA	k__Bacteria	p__Bacteroidetes	c__Flavobacteriia	o__Flavobacteriales	f__[Weeksellaceae]	g__Wautersiella	s__
547181	0	NA	NA	NA	NA	NA	k__Bacteria	p__Bacteroidetes	c__Flavobacteriia	o__Flavobacteriales	f__[Weeksellaceae]	g__Wautersiella	s__
4354699	0	NA	NA	NA	NA	NA	k__Bacteria	p__Bacteroidetes	c__Flavobacteriia	o__Flavobacteriales	f__[Weeksellaceae]	g__Chryseobacterium	s__
736769	0	NA	NA	NA	NA	NA	k__Bacteria	p__Bacteroidetes	c__Flavobacteriia	o__Flavobacteriales	f__[Weeksellaceae]	g__Chryseobacterium	s__
4305837	0	NA	NA	NA	NA	NA	k__Bacteria	p__Bacteroidetes	c__Flavobacteriia	o__Flavobacteriales	f__[Weeksellaceae]	g__Chryseobacterium	s__
4453743	0	NA	NA	NA	NA	NA	k__Bacteria	p__Bacteroidetes	c__Flavobacteriia	o__Flavobacteriales	f__[Weeksellaceae]	g__Chryseobacterium	s__
4329518	0	NA	NA	NA	NA	NA	k__Bacteria	p__Bacteroidetes	c__Flavobacteriia	o__Flavobacteriales	f__[Weeksellaceae]	g__Chryseobacterium	s__
1129906	0	NA	NA	NA	NA	NA	k__Bacteria	p__Bacteroidetes	c__Flavobacteriia	o__Flavobacteriales	f__[Weeksellaceae]	g__Wautersiella	s__
3757809	0	NA	NA	NA	NA	NA	k__Bacteria	p__Bacteroidetes	c__Bacteroidia	o__Bacteroidales	f__Porphyromonadaceae	g__Dysgonomonas	s__
4387396	0	NA	NA	NA	NA	NA	k__Bacteria	p__Bacteroidetes	c__Bacteroidia	o__Bacteroidales	f__Porphyromonadaceae	g__Porphyromonas	s__
752012	0	NA	NA	NA	NA	NA	k__Bacteria	p__Bacteroidetes	c__Bacteroidia	o__Bacteroidales	f__Porphyromonadaceae	g__Dysgonomonas	s__
606755	0	NA	NA	NA	NA	NA	k__Bacteria	p__Bacteroidetes	c__Bacteroidia	o__Bacteroidales	f__Porphyromonadaceae	g__Dysgonomonas	s__
574471	0	NA	NA	NA	NA	NA	k__Bacteria	p__Bacteroidetes	c__Bacteroidia	o__Bacteroidales	f__Bacteroidaceae	g__Bacteroides	s__
157805	0	NA	NA	NA	NA	NA	k__Bacteria	p__Bacteroidetes	c__Bacteroidia	o__Bacteroidales	f__[Odoribacteraceae]	g__Butyricimonas	s__
4444599	0	NA	NA	NA	NA	NA	k__Bacteria	p__Bacteroidetes	c__Bacteroidia	o__Bacteroidales	f__Porphyromonadaceae	g__Paludibacter	s__
522582	0	NA	NA	NA	NA	NA	k__Bacteria	p__Bacteroidetes	c__Bacteroidia	o__Bacteroidales	f__Porphyromonadaceae	g__Parabacteroides	s__
304539	0	NA	NA	NA	NA	NA	k__Bacteria	p__Bacteroidetes	c__Bacteroidia	o__Bacteroidales	f__Porphyromonadaceae	g__Parabacteroides	s__
4104836	0	NA	NA	NA	NA	NA	k__Bacteria	p__Bacteroidetes	c__Sphingobacteriia	o__Sphingobacteriales	f__Sphingobacteriaceae	g__	s__
584500	0	NA	NA	NA	NA	NA	k__Bacteria	p__Proteobacteria	c__Epsilonproteobacteria	o__Campylobacterales	f__Campylobacteraceae	g__Arcobacter	s__
105235	0	NA	NA	NA	NA	NA	k__Bacteria	p__Proteobacteria	c__Epsilonproteobacteria	o__Campylobacterales	f__Campylobacteraceae	g__Arcobacter	s__
1113318	0	NA	NA	NA	NA	NA	k__Bacteria	p__Proteobacteria	c__Epsilonproteobacteria	o__Campylobacterales	f__Campylobacteraceae	g__Arcobacter	s__
318473	0	NA	NA	NA	NA	NA	k__Bacteria	p__Proteobacteria	c__Epsilonproteobacteria	o__Campylobacterales	f__Campylobacteraceae	g__Arcobacter	NA
311173	0	NA	NA	NA	NA	NA	k__Bacteria	p__Proteobacteria	c__Epsilonproteobacteria	o__Campylobacterales	f__Helicobacteraceae	g__Helicobacter	s__pullorum
11054	0	NA	NA	NA	NA	NA	k__Bacteria	p__Proteobacteria	c__Epsilonproteobacteria	o__Campylobacterales	f__Helicobacteraceae	g__	s__
4425150	0	NA	NA	NA	NA	NA	k__Bacteria	p__Proteobacteria	c__Epsilonproteobacteria	o__Campylobacterales	f__Campylobacteraceae	g__Campylobacter	s__
4449055	0	NA	NA	NA	NA	NA	k__Bacteria	p__Bacteroidetes	c__Bacteroidia	o__Bacteroidales	f__Bacteroidaceae	g__Bacteroides	NA
524661	0	NA	NA	NA	NA	NA	k__Bacteria	p__Bacteroidetes	c__Bacteroidia	o__Bacteroidales	f__Bacteroidaceae	NA	NA
571458	0	NA	NA	NA	NA	NA	k__Bacteria	p__Bacteroidetes	c__Bacteroidia	o__Bacteroidales	f__Bacteroidaceae	g__Bacteroides	s__
3562626	0	NA	NA	NA	NA	NA	k__Bacteria	p__Bacteroidetes	c__Bacteroidia	o__Bacteroidales	f__Bacteroidaceae	g__Bacteroides	s__
1749079	0	NA	NA	NA	NA	NA	k__Bacteria	p__Bacteroidetes	c__Bacteroidia	o__Bacteroidales	f__Bacteroidaceae	g__Bacteroides	s__
2792167	0.208487	1.80396	2.74659	0.6568	0.51131	NA	k__Bacteria	p__Bacteroidetes	c__[Saprospirae]	o__[Saprospirales]	f__Chitinophagaceae	g__Sediminibacterium	s__
1108248	0	NA	NA	NA	NA	NA	k__Bacteria	p__Bacteroidetes	c__Bacteroidia	o__Bacteroidales	NA	NA	NA
3509162	0.0222802	1.52322	2.74657	0.554591	0.579175	NA	k__Bacteria	p__Bacteroidetes	c__[Saprospirae]	o__[Saprospirales]	f__Chitinophagaceae	g__Lacibacter	s__cauensis
242645	0	NA	NA	NA	NA	NA	k__Bacteria	p__Bacteroidetes	c__[Saprospirae]	o__[Saprospirales]	f__Chitinophagaceae	g__	s__
4484245	0	NA	NA	NA	NA	NA	k__Bacteria	p__Bacteroidetes	c__[Saprospirae]	o__[Saprospirales]	f__Chitinophagaceae	g__	s__
4422872	0	NA	NA	NA	NA	NA	k__Bacteria	p__Bacteroidetes	c__[Saprospirae]	o__[Saprospirales]	f__Chitinophagaceae	g__Sediminibacterium	s__
808071	0	NA	NA	NA	NA	NA	k__Bacteria	p__Bacteroidetes	c__[Saprospirae]	o__[Saprospirales]	f__Chitinophagaceae	g__Sediminibacterium	s__
190531	0	NA	NA	NA	NA	NA	k__Bacteria	p__Bacteroidetes	c__[Saprospirae]	o__[Saprospirales]	f__Chitinophagaceae	g__Sediminibacterium	s__
4347829	0	NA	NA	NA	NA	NA	k__Bacteria	p__Bacteroidetes	c__Bacteroidia	o__Bacteroidales	f__[Barnesiellaceae]	g__Barnesiella	s__viscericola
568135	0	NA	NA	NA	NA	NA	k__Bacteria	p__Bacteroidetes	c__Bacteroidia	o__Bacteroidales	f__Rikenellaceae	g__	s__
1517779	0	NA	NA	NA	NA	NA	k__Bacteria	p__Bacteroidetes	c__Bacteroidia	o__Bacteroidales	f__Rikenellaceae	g__	s__
3565293	0	NA	NA	NA	NA	NA	k__Bacteria	p__Bacteroidetes	c__Bacteroidia	o__Bacteroidales	f__Rikenellaceae	g__	s__
2686372	0	NA	NA	NA	NA	NA	k__Bacteria	p__Bacteroidetes	c__Bacteroidia	o__Bacteroidales	f__Rikenellaceae	g__	s__
234443	0	NA	NA	NA	NA	NA	k__Bacteria	p__Bacteroidetes	c__Bacteroidia	o__Bacteroidales	f__Rikenellaceae	g__	s__
178478	0	NA	NA	NA	NA	NA	k__Bacteria	p__Bacteroidetes	c__Bacteroidia	o__Bacteroidales	NA	NA	NA
569030	0	NA	NA	NA	NA	NA	k__Bacteria	p__Bacteroidetes	c__Bacteroidia	o__Bacteroidales	f__Rikenellaceae	g__Rikenella	s__
847670	0.179685	1.55743	2.74657	0.567047	0.570682	NA	k__Bacteria	p__Firmicutes	c__Clostridia	o__Clostridiales	f__Clostridiaceae	g__	s__
560981	0	NA	NA	NA	NA	NA	k__Bacteria	p__Actinobacteria	c__Coriobacteriia	o__Coriobacteriales	f__Coriobacteriaceae	g__Slackia	s__
3102225	0	NA	NA	NA	NA	NA	k__Bacteria	p__Actinobacteria	c__Coriobacteriia	o__Coriobacteriales	f__Coriobacteriaceae	g__	s__
369354	0	NA	NA	NA	NA	NA	k__Bacteria	p__Actinobacteria	c__Coriobacteriia	o__Coriobacteriales	f__Coriobacteriaceae	g__	s__
1104793	0	NA	NA	NA	NA	NA	k__Bacteria	p__Actinobacteria	c__Acidimicrobiia	o__Acidimicrobiales	f__OCS155	g__	s__
275237	0	NA	NA	NA	NA	NA	k__Bacteria	p__Firmicutes	c__Clostridia	o__Clostridiales	f__Veillonellaceae	g__Phascolarctobacterium	s__
157424	0	NA	NA	NA	NA	NA	k__Bacteria	p__Firmicutes	c__Clostridia	o__Clostridiales	f__Veillonellaceae	g__	s__
523452	0	NA	NA	NA	NA	NA	k__Bacteria	p__Chloroflexi	c__Anaerolineae	o__SBR1031	f__SHA-31	g__	s__
541396	0	NA	NA	NA	NA	NA	k__Bacteria	p__Chloroflexi	c__Anaerolineae	o__GCA004	f__	g__	s__
4449244	0	NA	NA	NA	NA	NA	k__Bacteria	p__Fusobacteria	c__Fusobacteriia	o__Fusobacteriales	f__Fusobacteriaceae	g__Fusobacterium	s__
4254313	0	NA	NA	NA	NA	NA	k__Bacteria	p__Fusobacteria	c__Fusobacteriia	o__Fusobacteriales	f__Fusobacteriaceae	g__Fusobacterium	s__
572889	0	NA	NA	NA	NA	NA	k__Bacteria	p__Fusobacteria	c__Fusobacteriia	o__Fusobacteriales	f__Fusobacteriaceae	g__Fusobacterium	s__
4333154	0	NA	NA	NA	NA	NA	k__Bacteria	p__Fusobacteria	c__Fusobacteriia	o__Fusobacteriales	f__Fusobacteriaceae	g__Fusobacterium	s__
676761	0	NA	NA	NA	NA	NA	k__Bacteria	p__Bacteroidetes	c__Bacteroidia	o__Bacteroidales	f__Porphyromonadaceae	g__Porphyromonas	s__
291711	0	NA	NA	NA	NA	NA	k__Bacteria	p__Bacteroidetes	c__Bacteroidia	o__Bacteroidales	f__Bacteroidaceae	g__Bacteroides	s__
514974	0	NA	NA	NA	NA	NA	k__Bacteria	p__Bacteroidetes	c__Bacteroidia	o__Bacteroidales	f__Bacteroidaceae	g__Bacteroides	s__
140854	0	NA	NA	NA	NA	NA	k__Bacteria	p__Proteobacteria	c__Gammaproteobacteria	o__Vibrionales	f__Pseudoalteromonadaceae	g__Pseudoalteromonas	s__
140860	0	NA	NA	NA	NA	NA	k__Bacteria	p__Proteobacteria	c__Gammaproteobacteria	o__Vibrionales	f__Pseudoalteromonadaceae	g__Pseudoalteromonas	s__
309489	0	NA	NA	NA	NA	NA	k__Bacteria	p__Proteobacteria	c__Gammaproteobacteria	o__Vibrionales	f__Pseudoalteromonadaceae	g__Pseudoalteromonas	s__
518360	0	NA	NA	NA	NA	NA	k__Bacteria	p__Bacteroidetes	c__Bacteroidia	o__Bacteroidales	f__Bacteroidaceae	g__Bacteroides	s__
4379411	0	NA	NA	NA	NA	NA	k__Bacteria	p__Bacteroidetes	c__Bacteroidia	o__Bacteroidales	f__Bacteroidaceae	g__Bacteroides	s__
4473972	0	NA	NA	NA	NA	NA	k__Bacteria	p__Bacteroidetes	c__Bacteroidia	o__Bacteroidales	f__Bacteroidaceae	g__Bacteroides	s__
4343627	0	NA	NA	NA	NA	NA	k__Bacteria	p__Bacteroidetes	c__Bacteroidia	o__Bacteroidales	f__Bacteroidaceae	g__Bacteroides	s__fragilis
4340358	0	NA	NA	NA	NA	NA	k__Bacteria	p__Bacteroidetes	c__Bacteroidia	o__Bacteroidales	f__Bacteroidaceae	g__Bacteroides	NA
158581	0	NA	NA	NA	NA	NA	k__Bacteria	p__Bacteroidetes	c__Bacteroidia	o__Bacteroidales	f__Bacteroidaceae	g__Bacteroides	s__
103730	0	NA	NA	NA	NA	NA	k__Bacteria	p__Bacteroidetes	c__Bacteroidia	o__Bacteroidales	f__Bacteroidaceae	g__Bacteroides	s__
326626	0	NA	NA	NA	NA	NA	k__Bacteria	p__Bacteroidetes	c__Bacteroidia	o__Bacteroidales	f__Bacteroidaceae	g__Bacteroides	s__
271259	0	NA	NA	NA	NA	NA	k__Bacteria	p__Bacteroidetes	c__Bacteroidia	o__Bacteroidales	f__Bacteroidaceae	g__Bacteroides	s__
2730944	0	NA	NA	NA	NA	NA	k__Bacteria	p__Bacteroidetes	c__Bacteroidia	o__Bacteroidales	f__Bacteroidaceae	g__Bacteroides	s__coprophilus
515476	0.00332659	0	2.74662	0	1	NA	k__Bacteria	p__Bacteroidetes	c__Sphingobacteriia	o__Sphingobacteriales	f__Sphingobacteriaceae	g__	s__
4405800	0	NA	NA	NA	NA	NA	k__Bacteria	p__Bacteroidetes	c__Sphingobacteriia	o__Sphingobacteriales	f__Sphingobacteriaceae	g__Sphingobacterium	s__
521087	0	NA	NA	NA	NA	NA	k__Bacteria	p__Bacteroidetes	c__Sphingobacteriia	o__Sphingobacteriales	f__Sphingobacteriaceae	g__Sphingobacterium	s__
4428119	0	NA	NA	NA	NA	NA	k__Bacteria	p__Bacteroidetes	c__Sphingobacteriia	o__Sphingobacteriales	f__Sphingobacteriaceae	g__Sphingobacterium	NA
442126	0	NA	NA	NA	NA	NA	k__Bacteria	p__Bacteroidetes	c__Sphingobacteriia	o__Sphingobacteriales	f__Sphingobacteriaceae	g__Sphingobacterium	s__
4295257	0	NA	NA	NA	NA	NA	k__Bacteria	p__Bacteroidetes	c__Sphingobacteriia	o__Sphingobacteriales	f__Sphingobacteriaceae	g__	s__
148790	0	NA	NA	NA	NA	NA	k__Bacteria	p__Bacteroidetes	c__Sphingobacteriia	o__Sphingobacteriales	f__Sphingobacteriaceae	g__	s__
540403	0	NA	NA	NA	NA	NA	k__Bacteria	p__Bacteroidetes	c__Sphingobacteriia	o__Sphingobacteriales	f__Sphingobacteriaceae	g__Sphingobacterium	s__
3587343	0	NA	NA	NA	NA	NA	k__Bacteria	p__Bacteroidetes	c__Sphingobacteriia	o__Sphingobacteriales	f__Sphingobacteriaceae	g__Sphingobacterium	s__multivorum
4339351	0	NA	NA	NA	NA	NA	k__Bacteria	p__Bacteroidetes	c__Sphingobacteriia	o__Sphingobacteriales	f__Sphingobacteriaceae	NA	NA
317024	0	NA	NA	NA	NA	NA	k__Bacteria	p__Bacteroidetes	c__Sphingobacteriia	o__Sphingobacteriales	f__Sphingobacteriaceae	g__Pedobacter	s__
696477	0	NA	NA	NA	NA	NA	k__Bacteria	p__Bacteroidetes	c__Bacteroidia	o__Bacteroidales	f__Bacteroidaceae	g__Bacteroides	s__
181432	0	NA	NA	NA	NA	NA	k__Bacteria	p__Bacteroidetes	c__Bacteroidia	o__Bacteroidales	f__[Paraprevotellaceae]	g__Paraprevotella	s__
4312075	0	NA	NA	NA	NA	NA	k__Bacteria	p__Bacteroidetes	c__[Saprospirae]	o__[Saprospirales]	f__Saprospiraceae	g__	s__
216290	0	NA	NA	NA	NA	NA	k__Bacteria	p__Bacteroidetes	c__Bacteroidia	o__Bacteroidales	f__S24-7	g__	s__
655803	0	NA	NA	NA	NA	NA	k__Bacteria	p__Bacteroidetes	c__Bacteroidia	o__Bacteroidales	f__Porphyromonadaceae	g__Porphyromonas	s__endodontalis
4213918	0	NA	NA	NA	NA	NA	k__Bacteria	p__Bacteroidetes	c__Bacteroidia	o__Bacteroidales	f__Porphyromonadaceae	g__Paludibacter	s__
4370491	0	NA	NA	NA	NA	NA	k__Bacteria	p__Bacteroidetes	c__Bacteroidia	o__Bacteroidales	f__Prevotellaceae	g__Prevotella	s__
4399109	0	NA	NA	NA	NA	NA	k__Bacteria	p__Bacteroidetes	c__Bacteroidia	o__Bacteroidales	f__Prevotellaceae	g__Prevotella	s__
158440	0	NA	NA	NA	NA	NA	k__Bacteria	p__Bacteroidetes	c__Bacteroidia	o__Bacteroidales	f__Prevotellaceae	g__Prevotella	s__
4414549	0	NA	NA	NA	NA	NA	k__Archaea	p__Crenarchaeota	c__Thaumarchaeota	o__Cenarchaeales	f__Cenarchaeaceae	g__	s__
427495	0	NA	NA	NA	NA	NA	k__Bacteria	p__Cyanobacteria	c__Synechococcophycideae	o__Synechococcales	f__Synechococcaceae	g__Synechococcus	s__
68986	0	NA	NA	NA	NA	NA	k__Bacteria	p__Cyanobacteria	c__Synechococcophycideae	o__Synechococcales	f__Synechococcaceae	g__Prochlorococcus	s__
833871	0	NA	NA	NA	NA	NA	NOHIT	NA	NA	NA	NA	NA	NA
1082607	0.231661	0	2.74661	0	1	NA	k__Bacteria	p__Actinobacteria	c__Actinobacteria	o__Actinomycetales	f__Corynebacteriaceae	g__Corynebacterium	s__
1503670	0.0502537	0	2.7466	0	1	NA	k__Bacteria	p__Actinobacteria	c__Actinobacteria	o__Actinomycetales	f__Brevibacteriaceae	g__Brevibacterium	s__
1134896	0	NA	NA	NA	NA	NA	k__Bacteria	p__Actinobacteria	c__Actinobacteria	o__Actinomycetales	f__Brevibacteriaceae	g__Brevibacterium	s__
944847	0	NA	NA	NA	NA	NA	k__Bacteria	p__Actinobacteria	c__Actinobacteria	o__Actinomycetales	f__Kineosporiaceae	g__	s__
12589	0	NA	NA	NA	NA	NA	k__Bacteria	p__Actinobacteria	c__Actinobacteria	o__Actinomycetales	f__Actinomycetaceae	g__Actinomyces	s__
292428	0	NA	NA	NA	NA	NA	k__Bacteria	p__Actinobacteria	c__Actinobacteria	o__Actinomycetales	f__Jonesiaceae	g__	s__
885496	0	NA	NA	NA	NA	NA	k__Bacteria	p__Actinobacteria	c__Actinobacteria	o__Actinomycetales	f__Intrasporangiaceae	NA	NA
821644	0.00951851	0	2.74662	0	1	NA	k__Bacteria	p__Actinobacteria	c__Actinobacteria	o__Actinomycetales	f__Microbacteriaceae	g__Leucobacter	s__
99531	0.0288164	0	2.7466	0	1	NA	k__Bacteria	p__Actinobacteria	c__Actinobacteria	o__Actinomycetales	f__Microbacteriaceae	g__Leucobacter	s__
88989	0	NA	NA	NA	NA	NA	k__Bacteria	p__Cyanobacteria	c__4C0d-2	o__MLE1-12	f__	g__	s__
542446	0.0570234	1.47202	2.74655	0.535951	0.591992	NA	k__Bacteria	p__Cyanobacteria	c__4C0d-2	o__MLE1-12	f__	g__	s__
4478325	0	NA	NA	NA	NA	NA	k__Bacteria	p__Firmicutes	c__Erysipelotrichi	o__Erysipelotrichales	f__Erysipelotrichaceae	g__Erysipelothrix	s__
927238	0	NA	NA	NA	NA	NA	k__Bacteria	p__Firmicutes	c__Erysipelotrichi	o__Erysipelotrichales	f__Erysipelotrichaceae	g__Erysipelothrix	s__
316758	0	NA	NA	NA	NA	NA	k__Bacteria	p__Tenericutes	c__Mollicutes	o__RF39	f__	g__	s__
584397	0	NA	NA	NA	NA	NA	k__Bacteria	p__Tenericutes	c__Mollicutes	o__RF39	f__	g__	s__
294782	0	NA	NA	NA	NA	NA	k__Bacteria	p__Proteobacteria	c__Gammaproteobacteria	o__Pseudomonadales	f__Moraxellaceae	g__Acinetobacter	s__
806487	0	NA	NA	NA	NA	NA	k__Bacteria	p__Proteobacteria	c__Gammaproteobacteria	o__Pseudomonadales	f__Moraxellaceae	g__Acinetobacter	s__
64653	0	NA	NA	NA	NA	NA	k__Bacteria	p__Proteobacteria	c__Gammaproteobacteria	o__Pseudomonadales	f__Moraxellaceae	g__Acinetobacter	s__
312531	0.00557473	1.49937	2.74657	0.545907	0.58513	NA	k__Bacteria	p__Proteobacteria	c__Gammaproteobacteria	o__Pseudomonadales	f__Moraxellaceae	g__Acinetobacter	NA
1790396	0	NA	NA	NA	NA	NA	k__Bacteria	p__Proteobacteria	c__Gammaproteobacteria	o__Pseudomonadales	f__Moraxellaceae	g__Acinetobacter	NA
353576	0.10635	1.60442	2.74653	0.584162	0.559111	NA	k__Bacteria	p__Proteobacteria	c__Gammaproteobacteria	o__Pseudomonadales	f__Moraxellaceae	g__Acinetobacter	s__
161677	0	NA	NA	NA	NA	NA	k__Bacteria	p__Proteobacteria	c__Gammaproteobacteria	o__Pseudomonadales	f__Moraxellaceae	g__Acinetobacter	s__schindleri
4482374	0	NA	NA	NA	NA	NA	k__Bacteria	p__Proteobacteria	c__Gammaproteobacteria	o__Pseudomonadales	f__Moraxellaceae	g__Acinetobacter	NA
4235445	0	NA	NA	NA	NA	NA	k__Bacteria	p__Proteobacteria	c__Gammaproteobacteria	o__Pseudomonadales	f__Moraxellaceae	g__Acinetobacter	s__
873972	0	NA	NA	NA	NA	NA	k__Bacteria	p__Proteobacteria	c__Gammaproteobacteria	o__Pseudomonadales	f__Moraxellaceae	g__Acinetobacter	s__johnsonii
179208	0	NA	NA	NA	NA	NA	k__Bacteria	p__Proteobacteria	c__Gammaproteobacteria	o__Pseudomonadales	f__Moraxellaceae	g__Acinetobacter	s__
290186	0.0128451	0	2.74661	0	1	NA	k__Bacteria	p__Proteobacteria	c__Gammaproteobacteria	o__Pseudomonadales	f__Moraxellaceae	g__Acinetobacter	s__
4361528	0	NA	NA	NA	NA	NA	k__Bacteria	p__Proteobacteria	c__Gammaproteobacteria	o__Pseudomonadales	f__Moraxellaceae	g__Acinetobacter	NA
3453734	0	NA	NA	NA	NA	NA	k__Bacteria	p__Proteobacteria	c__Gammaproteobacteria	o__Pseudomonadales	f__Moraxellaceae	g__Acinetobacter	s__
270659	0	NA	NA	NA	NA	NA	k__Bacteria	p__Proteobacteria	c__Gammaproteobacteria	o__Pseudomonadales	f__Moraxellaceae	g__Acinetobacter	s__
706432	0	NA	NA	NA	NA	NA	k__Bacteria	p__Proteobacteria	c__Gammaproteobacteria	o__Pseudomonadales	f__Moraxellaceae	g__Acinetobacter	s__
2797395	0	NA	NA	NA	NA	NA	k__Bacteria	p__Proteobacteria	c__Gammaproteobacteria	o__Pseudomonadales	f__Moraxellaceae	g__Acinetobacter	s__
159711	0.00557473	1.49937	2.74657	0.545907	0.58513	NA	k__Bacteria	p__Proteobacteria	c__Gammaproteobacteria	o__Pseudomonadales	f__Moraxellaceae	g__Acinetobacter	NA
526430	0	NA	NA	NA	NA	NA	k__Bacteria	p__Proteobacteria	c__Gammaproteobacteria	o__Pseudomonadales	f__Moraxellaceae	g__Acinetobacter	s__lwoffii
4482598	0	NA	NA	NA	NA	NA	k__Bacteria	p__Proteobacteria	c__Gammaproteobacteria	o__Pseudomonadales	f__Moraxellaceae	g__Acinetobacter	NA
3530625	0	NA	NA	NA	NA	NA	k__Bacteria	p__Proteobacteria	c__Gammaproteobacteria	o__Pseudomonadales	f__Moraxellaceae	g__Acinetobacter	s__
4425634	0	NA	NA	NA	NA	NA	k__Bacteria	p__Proteobacteria	c__Gammaproteobacteria	o__Pseudomonadales	f__Moraxellaceae	g__Acinetobacter	s__
584176	0.021948	0	2.74661	0	1	NA	k__Bacteria	p__Proteobacteria	c__Gammaproteobacteria	o__Pseudomonadales	f__Moraxellaceae	g__Acinetobacter	s__rhizosphaerae
818527	0	NA	NA	NA	NA	NA	k__Bacteria	p__Proteobacteria	c__Betaproteobacteria	o__Burkholderiales	f__Oxalobacteraceae	g__Janthinobacterium	s__
9252	0	NA	NA	NA	NA	NA	k__Bacteria	p__Proteobacteria	c__Gammaproteobacteria	o__Vibrionales	NA	NA	NA
4347599	0	NA	NA	NA	NA	NA	k__Bacteria	p__Proteobacteria	c__Gammaproteobacteria	o__Vibrionales	f__Vibrionaceae	g__Vibrio	s__metschnikovii
1121651	0	NA	NA	NA	NA	NA	k__Bacteria	p__Proteobacteria	c__Gammaproteobacteria	o__Aeromonadales	f__Aeromonadaceae	g__	s__
172717	0	NA	NA	NA	NA	NA	k__Bacteria	p__Proteobacteria	c__Gammaproteobacteria	o__Alteromonadales	f__Shewanellaceae	g__Shewanella	s__
162650	0	NA	NA	NA	NA	NA	k__Bacteria	p__Proteobacteria	c__Gammaproteobacteria	o__Aeromonadales	f__Aeromonadaceae	g__	s__
172125	0	NA	NA	NA	NA	NA	k__Bacteria	p__Proteobacteria	c__Gammaproteobacteria	o__Aeromonadales	f__Aeromonadaceae	g__	s__
247442	0	NA	NA	NA	NA	NA	k__Bacteria	p__Proteobacteria	c__Gammaproteobacteria	o__Aeromonadales	f__Aeromonadaceae	g__	s__
203157	0	NA	NA	NA	NA	NA	k__Bacteria	p__Proteobacteria	c__Gammaproteobacteria	o__Aeromonadales	f__Aeromonadaceae	g__	s__
199099	0	NA	NA	NA	NA	NA	k__Bacteria	p__Proteobacteria	c__Gammaproteobacteria	o__Aeromonadales	f__Aeromonadaceae	g__	s__
4366725	0	NA	NA	NA	NA	NA	k__Bacteria	p__Proteobacteria	c__Gammaproteobacteria	o__Aeromonadales	f__Aeromonadaceae	g__	s__
4439030	0	NA	NA	NA	NA	NA	k__Bacteria	p__Proteobacteria	c__Gammaproteobacteria	o__Aeromonadales	f__Aeromonadaceae	NA	NA
16195	0	NA	NA	NA	NA	NA	k__Bacteria	p__Firmicutes	c__Clostridia	o__Clostridiales	f__Clostridiaceae	g__Candidatus Arthromitus	s__
4310024	0	NA	NA	NA	NA	NA	k__Bacteria	p__Firmicutes	c__Clostridia	o__Clostridiales	f__Peptococcaceae	g__Peptococcus	s__
590727	0	NA	NA	NA	NA	NA	k__Bacteria	p__Proteobacteria	c__Alphaproteobacteria	o__Rhodospirillales	f__Rhodospirillaceae	g__	s__
188414	0	NA	NA	NA	NA	NA	k__Bacteria	p__Proteobacteria	c__Alphaproteobacteria	o__Rickettsiales	f__	g__	s__
357011	0	NA	NA	NA	NA	NA	k__Bacteria	p__Proteobacteria	c__Alphaproteobacteria	o__Rhodospirillales	f__Rhodospirillaceae	g__	s__
2932342	0	NA	NA	NA	NA	NA	k__Bacteria	p__Proteobacteria	c__Deltaproteobacteria	o__Desulfovibrionales	f__Desulfovibrionaceae	g__	s__
4332904	0	NA	NA	NA	NA	NA	k__Bacteria	p__Acidobacteria	c__BPC102	o__MVS-40	f__	g__	s__
565900	0	NA	NA	NA	NA	NA	k__Bacteria	p__Proteobacteria	c__Gammaproteobacteria	o__Xanthomonadales	f__Sinobacteraceae	g__	s__
634948	0	NA	NA	NA	NA	NA	k__Bacteria	p__Proteobacteria	c__Gammaproteobacteria	o__Alteromonadales	f__Idiomarinaceae	g__Pseudidiomarina	s__
4425629	0	NA	NA	NA	NA	NA	k__Bacteria	p__Proteobacteria	c__Betaproteobacteria	o__Burkholderiales	f__Oxalobacteraceae	g__Janthinobacterium	s__lividum
4418009	0	NA	NA	NA	NA	NA	k__Bacteria	p__Proteobacteria	c__Betaproteobacteria	o__Burkholderiales	f__Oxalobacteraceae	NA	NA
1705765	0	NA	NA	NA	NA	NA	k__Bacteria	p__Proteobacteria	c__Betaproteobacteria	o__Burkholderiales	f__Oxalobacteraceae	g__	s__
73559	0	NA	NA	NA	NA	NA	k__Bacteria	p__Proteobacteria	c__Gammaproteobacteria	o__Pseudomonadales	f__Moraxellaceae	g__Acinetobacter	s__
808051	0	NA	NA	NA	NA	NA	k__Bacteria	p__Proteobacteria	c__Gammaproteobacteria	o__Pseudomonadales	f__Moraxellaceae	g__Acinetobacter	s__
4449456	0	NA	NA	NA	NA	NA	k__Bacteria	p__Proteobacteria	c__Gammaproteobacteria	o__Pseudomonadales	f__Moraxellaceae	g__Acinetobacter	s__
60329	0	NA	NA	NA	NA	NA	k__Bacteria	p__Proteobacteria	c__Gammaproteobacteria	o__Pseudomonadales	f__Moraxellaceae	g__Acinetobacter	s__
388951	0	NA	NA	NA	NA	NA	k__Bacteria	p__Proteobacteria	c__Gammaproteobacteria	o__Pseudomonadales	f__Moraxellaceae	NA	NA
186836	0	NA	NA	NA	NA	NA	k__Bacteria	p__Proteobacteria	c__Gammaproteobacteria	o__Pseudomonadales	f__Moraxellaceae	g__Acinetobacter	s__
4449458	0	NA	NA	NA	NA	NA	k__Bacteria	p__Proteobacteria	c__Gammaproteobacteria	o__Pseudomonadales	f__Moraxellaceae	g__Acinetobacter	s__
823916	0	NA	NA	NA	NA	NA	k__Bacteria	p__Proteobacteria	c__Gammaproteobacteria	o__Pseudomonadales	f__Moraxellaceae	g__Enhydrobacter	s__
3070686	0	NA	NA	NA	NA	NA	k__Bacteria	p__Proteobacteria	c__Gammaproteobacteria	NA	NA	NA	NA
277352	0	NA	NA	NA	NA	NA	k__Bacteria	p__Proteobacteria	c__Gammaproteobacteria	o__Pseudomonadales	f__Moraxellaceae	g__Psychrobacter	s__
268361	0	NA	NA	NA	NA	NA	k__Bacteria	p__Proteobacteria	c__Gammaproteobacteria	o__Pseudomonadales	f__Moraxellaceae	g__	s__
269774	0	NA	NA	NA	NA	NA	k__Bacteria	p__Proteobacteria	c__Gammaproteobacteria	o__Pseudomonadales	f__Moraxellaceae	g__	s__
4295725	0	NA	NA	NA	NA	NA	k__Bacteria	p__Proteobacteria	c__Gammaproteobacteria	o__Pseudomonadales	f__Moraxellaceae	g__Psychrobacter	s__sanguinis
4481079	0	NA	NA	NA	NA	NA	k__Bacteria	p__Proteobacteria	c__Gammaproteobacteria	o__Pseudomonadales	f__Moraxellaceae	g__Psychrobacter	s__sanguinis
4469960	0	NA	NA	NA	NA	NA	k__Bacteria	p__Proteobacteria	c__Gammaproteobacteria	o__Pseudomonadales	f__Moraxellaceae	g__Psychrobacter	s__sanguinis
263518	0	NA	NA	NA	NA	NA	k__Bacteria	p__Proteobacteria	c__Deltaproteobacteria	o__Desulfovibrionales	f__Desulfovibrionaceae	g__	s__
1871	0	NA	NA	NA	NA	NA	k__Bacteria	p__Deferribacteres	c__Deferribacteres	o__Deferribacterales	f__Deferribacteraceae	g__Mucispirillum	s__schaedleri
350938	0	NA	NA	NA	NA	NA	k__Bacteria	p__Proteobacteria	c__Alphaproteobacteria	o__Caulobacterales	f__Caulobacteraceae	NA	NA
2211108	0	NA	NA	NA	NA	NA	k__Bacteria	p__Proteobacteria	c__Alphaproteobacteria	o__Caulobacterales	f__Caulobacteraceae	g__Brevundimonas	s__diminuta
4170478	0	NA	NA	NA	NA	NA	k__Bacteria	p__Bacteroidetes	c__[Saprospirae]	o__[Saprospirales]	f__Saprospiraceae	g__Aquirestis	s__calciphila
4474083	0	NA	NA	NA	NA	NA	k__Bacteria	p__Proteobacteria	c__Alphaproteobacteria	o__Sphingomonadales	f__Sphingomonadaceae	g__Novosphingobium	s__
199962	0.00951851	0	2.74662	0	1	NA	k__Bacteria	p__Proteobacteria	c__Alphaproteobacteria	o__Sphingomonadales	f__Sphingomonadaceae	g__Novosphingobium	s__
89212	0	NA	NA	NA	NA	NA	k__Bacteria	p__Proteobacteria	c__Alphaproteobacteria	o__Sphingomonadales	f__Sphingomonadaceae	g__Novosphingobium	s__
4381473	0	NA	NA	NA	NA	NA	k__Bacteria	p__Proteobacteria	c__Alphaproteobacteria	o__Sphingomonadales	f__Sphingomonadaceae	g__Novosphingobium	s__
4438545	0	NA	NA	NA	NA	NA	k__Bacteria	p__Proteobacteria	c__Alphaproteobacteria	o__Sphingomonadales	f__Sphingomonadaceae	NA	NA
4393057	0.141641	1.25336	2.7394	0.457531	0.647289	NA	k__Bacteria	p__Proteobacteria	c__Alphaproteobacteria	o__Sphingomonadales	f__Sphingomonadaceae	g__Sphingobium	s__
1129599	0	NA	NA	NA	NA	NA	k__Bacteria	p__Proteobacteria	c__Alphaproteobacteria	o__Sphingomonadales	f__Sphingomonadaceae	g__Novosphingobium	s__nitrogenifigens
748537	0	NA	NA	NA	NA	NA	k__Bacteria	p__Proteobacteria	c__Alphaproteobacteria	o__Sphingomonadales	f__Sphingomonadaceae	g__Sphingopyxis	s__
267852	0.108649	1.82371	2.74662	0.663983	0.506701	NA	k__Bacteria	p__Proteobacteria	c__Alphaproteobacteria	o__Sphingomonadales	f__Sphingomonadaceae	g__Sphingopyxis	s__alaskensis
4391560	0.130661	1.63535	2.74654	0.595423	0.551561	NA	k__Bacteria	p__Proteobacteria	c__Alphaproteobacteria	o__Sphingomonadales	f__Erythrobacteraceae	g__	s__
3290764	0.0105011	1.47184	2.74656	0.535884	0.592039	NA	k__Bacteria	p__Proteobacteria	c__Alphaproteobacteria	o__Sphingomonadales	f__Sphingomonadaceae	g__	s__
817422	0.00307841	1.57198	2.74659	0.572337	0.567094	NA	k__Bacteria	p__Proteobacteria	c__Alphaproteobacteria	o__Sphingomonadales	f__Sphingomonadaceae	g__Sphingomonas	s__
1111944	0	NA	NA	NA	NA	NA	k__Bacteria	p__Proteobacteria	c__Alphaproteobacteria	o__Sphingomonadales	f__Sphingomonadaceae	g__	s__
513631	0.0956283	1.65318	2.71701	0.608458	0.542884	NA	k__Bacteria	p__Proteobacteria	c__Alphaproteobacteria	o__Sphingomonadales	f__Sphingomonadaceae	g__	s__
1112553	0	NA	NA	NA	NA	NA	k__Bacteria	p__Proteobacteria	c__Alphaproteobacteria	o__Sphingomonadales	f__Sphingomonadaceae	g__Sphingobium	s__
4427546	0	NA	NA	NA	NA	NA	k__Bacteria	p__Proteobacteria	c__Alphaproteobacteria	o__Sphingomonadales	f__Sphingomonadaceae	g__Sphingobium	s__
592615	0	NA	NA	NA	NA	NA	k__Bacteria	p__Proteobacteria	c__Alphaproteobacteria	o__Sphingomonadales	f__Sphingomonadaceae	g__Sphingobium	s__
4333206	0	NA	NA	NA	NA	NA	k__Bacteria	p__Proteobacteria	c__Alphaproteobacteria	o__Rhizobiales	f__Rhizobiaceae	g__Agrobacterium	s__
252822	0	NA	NA	NA	NA	NA	k__Bacteria	p__Proteobacteria	c__Alphaproteobacteria	o__Rhizobiales	f__Rhizobiaceae	g__Agrobacterium	s__
4353264	0	NA	NA	NA	NA	NA	k__Bacteria	p__Proteobacteria	c__Alphaproteobacteria	o__Caulobacterales	f__Caulobacteraceae	g__	s__
1105948	0.0412469	0	2.74662	0	1	NA	k__Bacteria	p__Proteobacteria	c__Alphaproteobacteria	o__Caulobacterales	f__Caulobacteraceae	NA	NA
268353	0	NA	NA	NA	NA	NA	k__Bacteria	p__Proteobacteria	c__Alphaproteobacteria	o__Caulobacterales	f__Caulobacteraceae	g__Brevundimonas	s__diminuta
264269	0	NA	NA	NA	NA	NA	k__Bacteria	p__Proteobacteria	c__Alphaproteobacteria	o__Caulobacterales	f__Caulobacteraceae	g__Brevundimonas	s__diminuta
4307347	0	NA	NA	NA	NA	NA	k__Bacteria	p__Proteobacteria	c__Alphaproteobacteria	o__Rhizobiales	f__Methylobacteriaceae	g__	s__
4396717	0.0877922	1.82371	2.74662	0.663983	0.506701	NA	k__Bacteria	p__Proteobacteria	c__Alphaproteobacteria	o__Rhizobiales	f__Methylobacteriaceae	g__Methylobacterium	s__
831178	0.231661	0	2.74661	0	1	NA	k__Bacteria	p__Proteobacteria	c__Alphaproteobacteria	o__Rhizobiales	f__	g__	s__
811257	0.325636	1.81051	2.7466	0.659181	0.50978	NA	k__Bacteria	p__Proteobacteria	c__Alphaproteobacteria	o__Caulobacterales	f__Caulobacteraceae	g__Caulobacter	s__
244657	0	NA	NA	NA	NA	NA	k__Bacteria	p__Proteobacteria	c__Alphaproteobacteria	o__Rhizobiales	f__Bradyrhizobiaceae	g__	s__
573135	0.0194016	0	2.74662	0	1	NA	k__Bacteria	p__Proteobacteria	c__Alphaproteobacteria	o__Rhizobiales	f__Bradyrhizobiaceae	g__	s__
2458172	0	NA	NA	NA	NA	NA	k__Bacteria	p__Proteobacteria	c__Alphaproteobacteria	o__Rhizobiales	f__Brucellaceae	g__Ochrobactrum	s__
407459	0.057119	0	2.74659	0	1	NA	k__Bacteria	p__Proteobacteria	c__Alphaproteobacteria	o__Rhizobiales	f__Brucellaceae	g__Pseudochrobactrum	s__
310532	0	NA	NA	NA	NA	NA	k__Bacteria	p__Proteobacteria	c__Alphaproteobacteria	o__Rhizobiales	f__Phyllobacteriaceae	g__Aquamicrobium	s__aerolatum
1141071	0	NA	NA	NA	NA	NA	k__Bacteria	p__Proteobacteria	c__Alphaproteobacteria	o__Rhizobiales	f__Brucellaceae	NA	NA
502999	0	NA	NA	NA	NA	NA	k__Bacteria	p__Proteobacteria	c__Alphaproteobacteria	o__Rhizobiales	f__Hyphomicrobiaceae	g__Devosia	s__
4405550	0	NA	NA	NA	NA	NA	k__Bacteria	p__Proteobacteria	c__Alphaproteobacteria	o__Rhodobacterales	f__Rhodobacteraceae	g__	s__
151172	0	NA	NA	NA	NA	NA	k__Bacteria	p__Proteobacteria	c__Alphaproteobacteria	o__Rhodobacterales	f__Rhodobacteraceae	g__Anaerospora	s__
1797847	0.0333554	0	2.74658	0	1	NA	k__Bacteria	p__Proteobacteria	c__Alphaproteobacteria	o__Rhodobacterales	f__Rhodobacteraceae	g__Paracoccus	s__aminovorans
629291	0	NA	NA	NA	NA	NA	k__Bacteria	p__Proteobacteria	c__Alphaproteobacteria	o__Rhodobacterales	f__Rhodobacteraceae	g__	s__
199683	0.00307841	1.57198	2.74659	0.572337	0.567094	NA	k__Bacteria	p__Proteobacteria	c__Alphaproteobacteria	o__Rhodobacterales	f__Rhodobacteraceae	NA	NA
814065	0	NA	NA	NA	NA	NA	k__Bacteria	p__Proteobacteria	c__Alphaproteobacteria	o__Rhodobacterales	f__Rhodobacteraceae	g__	s__
114903	0	NA	NA	NA	NA	NA	k__Bacteria	p__Proteobacteria	c__Alphaproteobacteria	o__Sphingomonadales	f__Sphingomonadaceae	g__	s__
580916	0.215111	1.43696	2.74652	0.523193	0.60084	NA	k__Bacteria	p__Proteobacteria	c__Alphaproteobacteria	o__Sphingomonadales	f__Sphingomonadaceae	g__Novosphingobium	s__stygium
3156804	0	NA	NA	NA	NA	NA	k__Bacteria	p__Proteobacteria	c__Alphaproteobacteria	o__Rickettsiales	f__Pelagibacteraceae	g__	s__
4413256	0	NA	NA	NA	NA	NA	k__Bacteria	p__Proteobacteria	c__Deltaproteobacteria	o__Desulfovibrionales	f__Desulfovibrionaceae	g__Desulfovibrio	s__
510683	0	NA	NA	NA	NA	NA	k__Bacteria	p__Proteobacteria	c__Deltaproteobacteria	o__Desulfovibrionales	f__Desulfovibrionaceae	g__Desulfovibrio	s__
3454566	0	NA	NA	NA	NA	NA	k__Bacteria	p__Proteobacteria	c__Deltaproteobacteria	o__Myxococcales	f__0319-6G20	g__	s__
591358	0	NA	NA	NA	NA	NA	k__Bacteria	p__Planctomycetes	c__Planctomycetia	o__Gemmatales	f__Gemmataceae	g__Gemmata	s__
831504	0	NA	NA	NA	NA	NA	k__Bacteria	p__Proteobacteria	c__Deltaproteobacteria	o__Sva0853	f__SAR324	g__	s__
1933407	0	NA	NA	NA	NA	NA	k__Bacteria	p__Gemmatimonadetes	c__Gemmatimonadetes	o__	f__	g__	s__
4297239	0	NA	NA	NA	NA	NA	k__Bacteria	p__Acidobacteria	c__DA052	o__Ellin6513	f__	g__	s__
4333237	0	NA	NA	NA	NA	NA	k__Bacteria	p__Proteobacteria	c__Alphaproteobacteria	o__Rhodospirillales	f__Acetobacteraceae	g__Acetobacter	s__
845577	0	NA	NA	NA	NA	NA	k__Bacteria	p__Proteobacteria	c__Alphaproteobacteria	o__Rhodospirillales	f__Acetobacteraceae	g__	s__
231310	0	NA	NA	NA	NA	NA	k__Bacteria	p__Firmicutes	c__Clostridia	o__Clostridiales	f__Peptococcaceae	g__Peptococcus	s__
183093	0	NA	NA	NA	NA	NA	k__Bacteria	p__Firmicutes	c__Clostridia	o__Clostridiales	f__Ruminococcaceae	g__	s__
222842	0	NA	NA	NA	NA	NA	k__Bacteria	p__Firmicutes	c__Clostridia	o__Clostridiales	f__Veillonellaceae	g__Megamonas	s__
2530636	0	NA	NA	NA	NA	NA	k__Bacteria	p__Firmicutes	c__Clostridia	o__Clostridiales	f__Veillonellaceae	g__Megamonas	s__
214682	0	NA	NA	NA	NA	NA	k__Bacteria	p__Firmicutes	c__Clostridia	o__Clostridiales	f__Veillonellaceae	g__Megasphaera	s__
4472239	0	NA	NA	NA	NA	NA	k__Bacteria	p__Chlorobi	c__OPB56	o__	f__	g__	s__
4481861	0	NA	NA	NA	NA	NA	k__Bacteria	p__Actinobacteria	c__Actinobacteria	o__Bifidobacteriales	f__Bifidobacteriaceae	NA	NA
215248	0.0235696	0	2.74661	0	1	NA	k__Bacteria	p__Actinobacteria	c__Actinobacteria	o__Actinomycetales	f__Actinomycetaceae	g__	s__
542066	0	NA	NA	NA	NA	NA	k__Bacteria	p__Actinobacteria	c__Actinobacteria	o__Actinomycetales	f__	g__	s__
538247	0	NA	NA	NA	NA	NA	k__Bacteria	p__Actinobacteria	c__Actinobacteria	o__Actinomycetales	f__Micrococcaceae	g__Rothia	s__nasimurium
4422405	0	NA	NA	NA	NA	NA	k__Bacteria	p__Actinobacteria	c__Actinobacteria	o__Actinomycetales	f__Micrococcaceae	g__Micrococcus	s__
526833	0	NA	NA	NA	NA	NA	k__Bacteria	p__Actinobacteria	c__Actinobacteria	o__Actinomycetales	f__Micrococcaceae	g__Micrococcus	s__
808471	0.00311441	0	2.74662	0	1	NA	k__Bacteria	p__Actinobacteria	c__Actinobacteria	o__Actinomycetales	f__Micrococcaceae	g__Arthrobacter	s__
4444760	0.0980816	1.43824	2.74652	0.523658	0.600517	NA	k__Bacteria	p__Actinobacteria	c__Actinobacteria	o__Actinomycetales	f__Micrococcaceae	g__Arthrobacter	s__
56625	0	NA	NA	NA	NA	NA	k__Bacteria	p__Actinobacteria	c__Actinobacteria	o__Actinomycetales	f__Micrococcaceae	g__	s__
4454153	0	NA	NA	NA	NA	NA	k__Bacteria	p__Actinobacteria	c__Actinobacteria	o__Actinomycetales	f__Microbacteriaceae	NA	NA
148208	0	NA	NA	NA	NA	NA	k__Bacteria	p__Actinobacteria	c__Actinobacteria	o__Actinomycetales	f__Microbacteriaceae	g__Pseudoclavibacter	s__bifida
993711	0.0371086	0	2.74659	0	1	NA	k__Bacteria	p__Actinobacteria	c__Actinobacteria	o__Actinomycetales	f__Microbacteriaceae	g__Pseudoclavibacter	s__bifida
235898	0	NA	NA	NA	NA	NA	k__Bacteria	p__Actinobacteria	c__Actinobacteria	o__Actinomycetales	f__Corynebacteriaceae	g__Corynebacterium	s__
808245	0.184239	0	2.64976	0	1	NA	k__Bacteria	p__Actinobacteria	c__Actinobacteria	o__Actinomycetales	f__Corynebacteriaceae	g__Corynebacterium	s__
650171	0	NA	NA	NA	NA	NA	k__Bacteria	p__Actinobacteria	c__Actinobacteria	o__Actinomycetales	f__Corynebacteriaceae	g__Corynebacterium	s__
518872	0.00524681	0	2.74661	0	1	NA	k__Bacteria	p__Actinobacteria	c__Actinobacteria	o__Actinomycetales	f__Dietziaceae	g__Dietzia	NA
4470078	0.217298	0	2.74661	0	1	NA	k__Bacteria	p__Actinobacteria	c__Actinobacteria	o__Actinomycetales	f__Corynebacteriaceae	g__Corynebacterium	s__
1062356	0	NA	NA	NA	NA	NA	k__Bacteria	p__Actinobacteria	c__Actinobacteria	o__Actinomycetales	f__Corynebacteriaceae	g__Corynebacterium	s__
1000986	0.0618703	1.82371	2.74662	0.663983	0.506701	NA	k__Bacteria	p__Actinobacteria	c__Actinobacteria	o__Actinomycetales	f__Corynebacteriaceae	g__Corynebacterium	s__
1015518	0	NA	NA	NA	NA	NA	k__Bacteria	p__Actinobacteria	c__Actinobacteria	o__Actinomycetales	f__Corynebacteriaceae	g__Corynebacterium	s__
446403	0	NA	NA	NA	NA	NA	k__Bacteria	p__Actinobacteria	c__Actinobacteria	o__Actinomycetales	f__Corynebacteriaceae	g__Corynebacterium	s__kroppenstedtii
4462432	0.0291953	0	2.74661	0	1	NA	k__Bacteria	p__Actinobacteria	c__Actinobacteria	o__Actinomycetales	f__Corynebacteriaceae	g__Corynebacterium	s__
164500	0	NA	NA	NA	NA	NA	k__Bacteria	p__Actinobacteria	c__Actinobacteria	o__Actinomycetales	f__Mycobacteriaceae	g__Mycobacterium	NA
190490	0	NA	NA	NA	NA	NA	k__Bacteria	p__Firmicutes	c__Clostridia	o__Clostridiales	f__Ruminococcaceae	g__	s__
157972	0.0480396	1.45809	2.74655	0.530881	0.595501	NA	k__Bacteria	p__Firmicutes	c__Clostridia	o__Clostridiales	f__Ruminococcaceae	g__	s__
187038	0.0235696	0	2.74661	0	1	NA	k__Bacteria	p__Firmicutes	c__Clostridia	o__Clostridiales	f__Ruminococcaceae	g__	s__
132991	0	NA	NA	NA	NA	NA	k__Bacteria	p__Firmicutes	c__Clostridia	o__Clostridiales	f__Ruminococcaceae	g__Faecalibacterium	s__prausnitzii
158045	0	NA	NA	NA	NA	NA	k__Bacteria	p__Firmicutes	c__Clostridia	o__Clostridiales	f__Ruminococcaceae	g__Faecalibacterium	s__prausnitzii
158331	0	NA	NA	NA	NA	NA	k__Bacteria	p__Firmicutes	c__Clostridia	o__Clostridiales	f__Ruminococcaceae	g__Faecalibacterium	s__prausnitzii
648312	0	NA	NA	NA	NA	NA	k__Bacteria	p__Firmicutes	c__Clostridia	o__Clostridiales	f__Ruminococcaceae	g__	s__
510295	0.280826	1.90136	2.27002	0.837595	0.402258	NA	k__Bacteria	p__Firmicutes	c__Clostridia	o__Clostridiales	f__Ruminococcaceae	g__	s__
158846	0	NA	NA	NA	NA	NA	k__Bacteria	p__Firmicutes	c__Clostridia	o__Clostridiales	f__Ruminococcaceae	g__	s__
4438999	0	NA	NA	NA	NA	NA	k__Bacteria	p__Firmicutes	c__Clostridia	o__Clostridiales	f__Ruminococcaceae	g__	s__
2000710	0	NA	NA	NA	NA	NA	k__Bacteria	p__Proteobacteria	c__Alphaproteobacteria	o__Rickettsiales	f__Rickettsiaceae	g__Rickettsia	s__
332714	0	NA	NA	NA	NA	NA	k__Bacteria	p__Proteobacteria	c__Alphaproteobacteria	o__Rickettsiales	f__Rickettsiaceae	g__Rickettsia	s__
1105121	0	NA	NA	NA	NA	NA	k__Bacteria	p__Proteobacteria	c__Alphaproteobacteria	o__Rickettsiales	f__Rickettsiaceae	g__Rickettsia	s__
112194	0	NA	NA	NA	NA	NA	k__Bacteria	p__Proteobacteria	c__Alphaproteobacteria	o__Rickettsiales	f__Rickettsiaceae	g__Rickettsia	s__
316724	0	NA	NA	NA	NA	NA	k__Bacteria	p__Proteobacteria	c__Alphaproteobacteria	o__Rickettsiales	f__Rickettsiaceae	g__Rickettsia	NA
629361	0	0	0	0	1	NA	k__Bacteria	p__Firmicutes	c__Clostridia	o__Clostridiales	f__	g__	s__
295094	0	NA	NA	NA	NA	NA	k__Bacteria	p__Proteobacteria	c__Deltaproteobacteria	o__Desulfovibrionales	f__Desulfovibrionaceae	g__	s__
165827	0	NA	NA	NA	NA	NA	k__Bacteria	p__Proteobacteria	c__Alphaproteobacteria	o__Rhodobacterales	f__Rhodobacteraceae	g__Rubellimicrobium	s__
157017	0	NA	NA	NA	NA	NA	k__Bacteria	p__Firmicutes	c__Clostridia	o__Clostridiales	f__	g__	s__
237063	0	NA	NA	NA	NA	NA	k__Bacteria	p__Firmicutes	c__Clostridia	o__Clostridiales	f__	g__	s__
566899	0	NA	NA	NA	NA	NA	k__Bacteria	p__Firmicutes	c__Clostridia	o__Clostridiales	f__Ruminococcaceae	g__	s__
4070490	0.0106426	0	2.74661	0	1	NA	k__Bacteria	p__Firmicutes	c__Clostridia	o__Clostridiales	f__Ruminococcaceae	g__	s__
840376	0	NA	NA	NA	NA	NA	k__Bacteria	p__Firmicutes	c__Clostridia	o__Clostridiales	f__Ruminococcaceae	g__	s__
4427290	0	NA	NA	NA	NA	NA	k__Bacteria	p__Firmicutes	c__Clostridia	o__Clostridiales	f__Ruminococcaceae	g__	s__
3841096	0	NA	NA	NA	NA	NA	k__Bacteria	p__Firmicutes	c__Clostridia	o__Clostridiales	f__Ruminococcaceae	g__Oscillospira	s__
847728	0	NA	NA	NA	NA	NA	k__Bacteria	p__Firmicutes	c__Clostridia	o__Clostridiales	f__Ruminococcaceae	g__Ruminococcus	s__
157453	0	NA	NA	NA	NA	NA	k__Bacteria	p__Firmicutes	c__Clostridia	o__Clostridiales	f__Ruminococcaceae	g__	s__
574742	0	NA	NA	NA	NA	NA	k__Bacteria	p__Firmicutes	c__Clostridia	o__Clostridiales	f__Clostridiaceae	g__Clostridium	s__
4479959	0	NA	NA	NA	NA	NA	k__Bacteria	p__Firmicutes	c__Clostridia	o__Clostridiales	f__Peptostreptococcaceae	g__	s__
573035	0.345836	2.26509	2.74659	0.82469	0.409547	NA	k__Bacteria	p__Firmicutes	c__Bacilli	o__Bacillales	f__Alicyclobacillaceae	g__Alicyclobacillus	s__
414949	0	NA	NA	NA	NA	NA	k__Bacteria	p__Actinobacteria	c__Coriobacteriia	o__Coriobacteriales	f__Coriobacteriaceae	g__Collinsella	s__
1646183	0	NA	NA	NA	NA	NA	k__Bacteria	p__Actinobacteria	c__Coriobacteriia	o__Coriobacteriales	f__Coriobacteriaceae	g__Collinsella	s__
1147868	0	NA	NA	NA	NA	NA	k__Bacteria	p__Firmicutes	c__Bacilli	o__Lactobacillales	f__Lactobacillaceae	g__Lactobacillus	s__
4414257	0	NA	NA	NA	NA	NA	k__Bacteria	p__Firmicutes	c__Bacilli	o__Lactobacillales	f__Lactobacillaceae	g__Lactobacillus	s__
939986	0	NA	NA	NA	NA	NA	k__Bacteria	p__Firmicutes	c__Bacilli	o__Bacillales	f__Bacillaceae	g__	s__
4468333	0	NA	NA	NA	NA	NA	k__Bacteria	p__Firmicutes	c__Bacilli	o__Bacillales	f__Planococcaceae	g__Sporosarcina	s__
1129680	0.0463571	1.03806	2.7464	0.377972	0.705451	NA	k__Bacteria	p__Firmicutes	c__Bacilli	o__Lactobacillales	f__Carnobacteriaceae	g__Carnobacterium	s__
720949	0	NA	NA	NA	NA	NA	k__Bacteria	p__Firmicutes	c__Bacilli	o__Bacillales	f__	g__	s__
520220	0	NA	NA	NA	NA	NA	k__Bacteria	p__Firmicutes	c__Bacilli	o__Lactobacillales	f__Carnobacteriaceae	g__Trichococcus	s__
4482376	0.334444	0.556187	1.86464	0.298281	0.765489	NA	k__Bacteria	p__Firmicutes	c__Bacilli	o__Bacillales	f__	g__	s__
516296	0.0635937	1.09691	2.74639	0.399399	0.6896	NA	k__Bacteria	p__Firmicutes	c__Bacilli	o__Lactobacillales	f__Carnobacteriaceae	g__Trichococcus	s__
4403115	0.074439	0.709602	2.74626	0.258389	0.796107	NA	k__Bacteria	p__Firmicutes	c__Bacilli	o__Lactobacillales	NA	NA	NA
35088	0.0195363	1.56779	2.74659	0.570813	0.568126	NA	k__Bacteria	p__Firmicutes	c__Bacilli	o__Lactobacillales	f__Aerococcaceae	g__Aerococcus	s__
4469924	0.155285	1.81015	2.7466	0.659051	0.509863	NA	k__Bacteria	p__Firmicutes	c__Bacilli	o__Bacillales	f__Bacillaceae	g__Anoxybacillus	s__kestanbolensis
4389633	0	NA	NA	NA	NA	NA	k__Bacteria	p__Firmicutes	c__Bacilli	o__Bacillales	f__Bacillaceae	g__Bacillus	s__flexus
64192	0.00307841	1.57198	2.74659	0.572337	0.567094	NA	k__Bacteria	p__Firmicutes	c__Bacilli	o__Bacillales	f__Planococcaceae	g__Solibacillus	s__
316264	0	NA	NA	NA	NA	NA	k__Bacteria	p__Firmicutes	c__Bacilli	o__Bacillales	NA	NA	NA
4469032	0.208587	0.994931	2.74637	0.362271	0.717149	NA	k__Bacteria	p__Firmicutes	c__Bacilli	o__Lactobacillales	f__	g__	s__
17976	0	NA	NA	NA	NA	NA	k__Bacteria	p__Firmicutes	c__Bacilli	o__Lactobacillales	f__Enterococcaceae	g__Enterococcus	s__
226338	0	NA	NA	NA	NA	NA	k__Bacteria	p__Firmicutes	c__Bacilli	o__Lactobacillales	f__Enterococcaceae	g__Enterococcus	s__cecorum
23513	0.061281	1.4463	2.74653	0.526591	0.598477	NA	k__Bacteria	p__Firmicutes	c__Bacilli	o__Lactobacillales	f__Aerococcaceae	g__Facklamia	s__
356733	0.0679055	0	2.74662	0	1	NA	k__Bacteria	p__Firmicutes	c__Bacilli	o__Bacillales	f__Staphylococcaceae	g__Staphylococcus	NA
152001	0.138506	1.97084	2.74661	0.717553	0.473033	NA	k__Bacteria	p__Firmicutes	c__Bacilli	o__Bacillales	f__Staphylococcaceae	g__Staphylococcus	s__
1532107	0.00193904	0	2.74662	0	1	NA	k__Bacteria	p__Firmicutes	c__Bacilli	o__Bacillales	f__Bacillaceae	NA	NA
181589	0.0438961	0	2.74658	0	1	NA	k__Bacteria	p__Firmicutes	c__Bacilli	o__Bacillales	f__Staphylococcaceae	g__Staphylococcus	s__equorum
4312974	0.149442	1.47499	2.73784	0.538741	0.590065	NA	k__Bacteria	p__Firmicutes	c__Bacilli	o__Bacillales	f__Planococcaceae	g__	s__
889661	0	NA	NA	NA	NA	NA	k__Bacteria	p__Firmicutes	c__Bacilli	o__Bacillales	f__Staphylococcaceae	g__Jeotgalicoccus	s__
4389141	0	NA	NA	NA	NA	NA	k__Bacteria	p__Firmicutes	c__Bacilli	o__Bacillales	f__Planococcaceae	g__Kurthia	s__gibsonii
4456886	0.0104062	0	2.74661	0	1	NA	k__Bacteria	p__Firmicutes	c__Bacilli	o__Bacillales	f__Planococcaceae	g__Lysinibacillus	s__boronitolerans
15238	0	NA	NA	NA	NA	NA	k__Bacteria	p__Firmicutes	c__Bacilli	o__Lactobacillales	f__Aerococcaceae	g__Alloiococcus	s__
1055212	0.0391241	1.48278	2.74654	0.53987	0.589286	NA	k__Bacteria	p__Firmicutes	c__Bacilli	o__Lactobacillales	f__Enterococcaceae	g__Enterococcus	s__
271159	0	NA	NA	NA	NA	NA	k__Bacteria	p__Firmicutes	c__Bacilli	o__Lactobacillales	NA	NA	NA
4168094	0.15799	0	2.7466	0	1	NA	k__Bacteria	p__Firmicutes	c__Bacilli	o__Lactobacillales	f__Lactobacillaceae	g__Lactobacillus	s__
8104	0	NA	NA	NA	NA	NA	k__Bacteria	p__Proteobacteria	c__Gammaproteobacteria	o__Methylococcales	f__Methylococcaceae	g__Methylobacter	s__luteus
727447	0	NA	NA	NA	NA	NA	k__Bacteria	p__Firmicutes	c__Bacilli	o__Bacillales	f__Staphylococcaceae	g__Jeotgalicoccus	s__
369705	0	NA	NA	NA	NA	NA	k__Bacteria	p__Firmicutes	c__Bacilli	o__Bacillales	f__Staphylococcaceae	g__Jeotgalicoccus	s__
815819	0	NA	NA	NA	NA	NA	k__Bacteria	p__Firmicutes	c__Bacilli	o__Bacillales	f__Staphylococcaceae	g__Jeotgalicoccus	s__
963239	0	NA	NA	NA	NA	NA	k__Bacteria	p__Firmicutes	c__Bacilli	o__Lactobacillales	f__Aerococcaceae	g__Facklamia	s__
256942	0	NA	NA	NA	NA	NA	k__Bacteria	p__Firmicutes	c__Bacilli	o__Lactobacillales	f__Aerococcaceae	g__	s__
815356	0	NA	NA	NA	NA	NA	k__Bacteria	p__Firmicutes	c__Erysipelotrichi	o__Erysipelotrichales	f__Erysipelotrichaceae	g__[Eubacterium]	s__
1131759	0	NA	NA	NA	NA	NA	NOHIT	NA	NA	NA	NA	NA	NA
815422	0	NA	NA	NA	NA	NA	k__Bacteria	p__Firmicutes	c__Erysipelotrichi	o__Erysipelotrichales	f__Erysipelotrichaceae	g__[Eubacterium]	s__
839282	0.179939	1.84347	2.64524	0.696901	0.485864	NA	k__Bacteria	p__Firmicutes	c__Bacilli	o__Lactobacillales	f__Leuconostocaceae	g__	s__
4440018	0	NA	NA	NA	NA	NA	k__Bacteria	p__Firmicutes	c__Bacilli	o__Lactobacillales	f__Leuconostocaceae	g__Weissella	s__
1105211	0.111823	1.43593	2.74652	0.522821	0.601099	NA	k__Bacteria	p__Firmicutes	c__Clostridia	o__Clostridiales	f__Lachnospiraceae	g__Blautia	s__producta
259357	0	NA	NA	NA	NA	NA	k__Bacteria	p__Firmicutes	c__Erysipelotrichi	o__Erysipelotrichales	f__Erysipelotrichaceae	g__Allobaculum	s__
158273	0.0882188	0	2.74659	0	1	NA	k__Bacteria	p__Firmicutes	c__Clostridia	o__Clostridiales	f__Lachnospiraceae	g__[Ruminococcus]	s__
166164	0	NA	NA	NA	NA	NA	k__Bacteria	p__Firmicutes	c__Clostridia	o__Clostridiales	f__Ruminococcaceae	g__Ruminococcus	s__
4359317	0.207069	0	2.7466	0	1	NA	k__Bacteria	p__Firmicutes	c__Bacilli	o__Lactobacillales	f__Streptococcaceae	g__Streptococcus	s__minor
897007	0	NA	NA	NA	NA	NA	k__Bacteria	p__Firmicutes	c__Bacilli	o__Lactobacillales	f__Streptococcaceae	g__Streptococcus	s__
1126851	0	NA	NA	NA	NA	NA	k__Bacteria	p__Firmicutes	c__Bacilli	o__Lactobacillales	f__Streptococcaceae	g__Streptococcus	s__
145009	0	NA	NA	NA	NA	NA	k__Bacteria	p__Firmicutes	c__Bacilli	o__Lactobacillales	f__Streptococcaceae	g__Streptococcus	s__
1139272	0.0303303	1.46214	2.74655	0.532357	0.594479	NA	k__Bacteria	p__Firmicutes	c__Bacilli	o__Lactobacillales	f__Streptococcaceae	g__Streptococcus	s__
4364652	0	NA	NA	NA	NA	NA	k__Bacteria	p__Firmicutes	c__Bacilli	o__Lactobacillales	f__Streptococcaceae	g__Lactococcus	s__
1100972	0.0964001	0	2.74661	0	1	NA	k__Bacteria	p__Firmicutes	c__Bacilli	o__Lactobacillales	f__Streptococcaceae	g__Lactococcus	s__
4439603	0	NA	NA	NA	NA	NA	k__Bacteria	p__Firmicutes	c__Bacilli	o__Lactobacillales	f__Streptococcaceae	g__Streptococcus	s__
1010458	0.0728987	1.74878	2.74659	0.636708	0.524315	NA	k__Bacteria	p__Firmicutes	c__Bacilli	o__Lactobacillales	f__Streptococcaceae	g__Streptococcus	s__
735769	0.0194016	0	2.74662	0	1	NA	NOHIT	NA	NA	NA	NA	NA	NA
542934	0	NA	NA	NA	NA	NA	k__Bacteria	p__Firmicutes	c__Erysipelotrichi	o__Erysipelotrichales	f__Erysipelotrichaceae	g__	s__
234951	0	NA	NA	NA	NA	NA	k__Bacteria	p__Tenericutes	c__Mollicutes	o__RF39	f__	g__	s__
4477017	0.00218977	1.60014	2.7466	0.582591	0.560169	NA	k__Bacteria	p__Firmicutes	c__Clostridia	o__Clostridiales	f__Ruminococcaceae	g__Ruminococcus	s__
270724	0	NA	NA	NA	NA	NA	k__Bacteria	p__Firmicutes	c__Clostridia	o__Clostridiales	f__[Tissierellaceae]	g__Gallicola	s__
1096610	0	NA	NA	NA	NA	NA	k__Bacteria	p__Firmicutes	c__Clostridia	o__Clostridiales	f__[Tissierellaceae]	g__Finegoldia	s__
4312066	0	NA	NA	NA	NA	NA	k__Bacteria	p__Firmicutes	c__Erysipelotrichi	o__Erysipelotrichales	f__Erysipelotrichaceae	g__Bulleidia	s__
134786	0	NA	NA	NA	NA	NA	k__Bacteria	p__Firmicutes	c__Clostridia	o__Clostridiales	f__[Tissierellaceae]	g__Anaerococcus	s__
4394001	0	NA	NA	NA	NA	NA	k__Bacteria	p__Firmicutes	c__Clostridia	o__Clostridiales	f__Peptostreptococcaceae	g__	s__

## Sheet: aviarystudy1_1v29
Taxon ID	baseMean	log2FoldChange	lfcSE	stat	pvalue	padj	Rank1	Rank2	Rank3	Rank4	Rank5	Rank6	Rank7	Enriched In	Totals		Firmicutes	Proteobacteria
130402	470.016	-8.56142	0.970301	-8.82346	1.10975e-18	1.40799e-17	k__Bacteria	p__Firmicutes	c__Clostridia	o__Clostridiales	f__Peptostreptococcaceae	g__	s__	29	105	Day 29	103	0
185972	108.128	-7.85675	1.25391	-6.26578	3.70954e-10	1.98168e-09	k__Bacteria	p__Firmicutes	c__Clostridia	o__Clostridiales	f__Lachnospiraceae	g__[Ruminococcus]	s__	29	36	Day 1	11	25
199643	92.3348	-7.78175	1.19408	-6.51694	7.17546e-11	4.28417e-10	k__Bacteria	p__Firmicutes	c__Clostridia	o__Clostridiales	f__Lachnospiraceae	g__Roseburia	s__	29
583089	241.22	-7.24411	1.04843	-6.90947	4.86478e-12	3.52696e-11	k__Bacteria	p__Firmicutes	c__Clostridia	o__Clostridiales	f__Lachnospiraceae	g__Blautia	s__	29
2415201	67.8543	-7.16021	1.32022	-5.4235	5.84443e-08	2.1186e-07	k__Bacteria	p__Firmicutes	c__Clostridia	o__Clostridiales	f__	g__	s__	29
194425	61.8347	-6.65541	0.918659	-7.2447	4.33395e-13	3.6658e-12	k__Bacteria	p__Firmicutes	c__Clostridia	o__Clostridiales	f__Ruminococcaceae	g__Oscillospira	s__	29
4477479	138.847	-6.64244	1.26831	-5.23722	1.63012e-07	5.51523e-07	k__Bacteria	p__Firmicutes	c__Clostridia	o__Clostridiales	f__Lachnospiraceae	NA	NA	29
335670	20.194	-6.4393	1.04035	-6.18957	6.03289e-10	3.1402e-09	k__Bacteria	p__Firmicutes	c__Clostridia	o__Clostridiales	f__Ruminococcaceae	g__	s__	29
577512	105.18	-6.39408	1.08763	-5.87888	4.13045e-09	1.86329e-08	k__Bacteria	p__Firmicutes	c__Clostridia	o__Clostridiales	f__	g__	s__	29
3409355	69.8219	-6.37072	1.09452	-5.82054	5.86568e-09	2.57521e-08	k__Bacteria	p__Firmicutes	c__Clostridia	o__Clostridiales	f__	g__	s__	29
2883968	17.6587	-6.24404	1.3127	-4.75664	1.96838e-06	5.4737e-06	k__Bacteria	p__Firmicutes	c__Clostridia	o__Clostridiales	f__	g__	s__	29
3940412	154.187	-6.16365	0.917649	-6.71679	1.85776e-11	1.25709e-10	k__Bacteria	p__Firmicutes	c__Clostridia	o__Clostridiales	f__Ruminococcaceae	g__	s__	29
190649	28.4369	-5.90175	0.992077	-5.94888	2.69976e-09	1.30488e-08	k__Bacteria	p__Firmicutes	c__Clostridia	o__Clostridiales	f__Ruminococcaceae	g__	s__	29
157338	734.923	-5.82598	0.785463	-7.41726	1.19565e-13	1.15579e-12	k__Bacteria	p__Firmicutes	c__Clostridia	o__Clostridiales	f__	g__	s__	29
592616	44.2813	-5.78568	0.868314	-6.66312	2.68079e-11	1.70062e-10	k__Bacteria	p__Firmicutes	c__Erysipelotrichi	o__Erysipelotrichales	f__Erysipelotrichaceae	g__	s__	29
134174	2009.58	-5.66256	0.822017	-6.88861	5.63385e-12	3.9437e-11	k__Bacteria	p__Firmicutes	c__Clostridia	o__Clostridiales	f__Ruminococcaceae	g__	s__	29
136526	42.6502	-5.59664	1.23464	-4.53303	5.81429e-06	1.47538e-05	k__Bacteria	p__Firmicutes	c__Erysipelotrichi	o__Erysipelotrichales	f__Erysipelotrichaceae	g__	s__	29
308157	386.594	-5.59652	0.764032	-7.32499	2.38925e-13	2.20462e-12	k__Bacteria	p__Firmicutes	c__Clostridia	o__Clostridiales	f__Ruminococcaceae	g__	s__	29
229069	30.3726	-5.59395	1.33629	-4.1862	2.83669e-05	6.77468e-05	k__Bacteria	p__Firmicutes	c__Erysipelotrichi	o__Erysipelotrichales	f__Erysipelotrichaceae	g__[Eubacterium]	s__dolichum	29
279431	90.3413	-5.58437	1.04415	-5.34824	8.88161e-08	3.1631e-07	k__Bacteria	p__Firmicutes	c__Clostridia	o__Clostridiales	f__Ruminococcaceae	g__Ruminococcus	s__	29
180842	78.2626	-5.56117	0.991603	-5.60826	2.04374e-08	7.97845e-08	k__Bacteria	p__Firmicutes	c__Clostridia	o__Clostridiales	f__Lachnospiraceae	g__[Ruminococcus]	s__	29
329032	65.158	-5.55735	1.48078	-3.753	0.000174733	0.000344376	k__Bacteria	p__Tenericutes	c__Mollicutes	o__RF39	f__	g__	s__	29
143423	27.5098	-5.51225	1.16945	-4.71353	2.43461e-06	6.67872e-06	k__Bacteria	p__Firmicutes	c__Clostridia	o__Clostridiales	f__Ruminococcaceae	g__	s__	29
4422727	39.2096	-5.43946	0.967079	-5.62462	1.85912e-08	7.48805e-08	k__Bacteria	p__Firmicutes	c__Clostridia	o__Clostridiales	f__Lachnospiraceae	g__	s__	29
191273	132.182	-5.41516	1.17171	-4.6216	3.80795e-06	1.00392e-05	k__Bacteria	p__Firmicutes	c__Clostridia	o__Clostridiales	f__Lachnospiraceae	g__[Ruminococcus]	s__	29
1132942	4415.81	-5.22042	0.714553	-7.30585	2.75528e-13	2.43184e-12	k__Bacteria	p__Firmicutes	c__Clostridia	o__Clostridiales	f__Ruminococcaceae	g__Butyricicoccus	s__pullicaecorum	29
368412	23.0499	-5.18048	0.98457	-5.26167	1.42752e-07	4.91163e-07	k__Bacteria	p__Firmicutes	c__Clostridia	o__Clostridiales	f__Ruminococcaceae	g__	s__	29
4336940	10.7886	-5.17559	1.30965	-3.95189	7.75357e-05	0.000169244	k__Bacteria	p__Firmicutes	c__Clostridia	o__Clostridiales	f__	g__	s__	29
157355	13.7019	-5.17141	1.55191	-3.33228	0.000861377	0.00146941	k__Bacteria	p__Firmicutes	c__Clostridia	o__Clostridiales	f__	g__	s__	29
194995	15.703	-5.14314	0.884033	-5.81781	5.9623e-09	2.57521e-08	k__Bacteria	p__Firmicutes	c__Clostridia	o__Clostridiales	f__Ruminococcaceae	g__	s__	29
130773	1734.24	-5.11926	0.786158	-6.51175	7.42821e-11	4.30836e-10	k__Bacteria	p__Firmicutes	c__Clostridia	o__Clostridiales	f__Ruminococcaceae	g__	s__	29
177301	46.5656	-4.97901	1.03578	-4.80701	1.53202e-06	4.31945e-06	k__Bacteria	p__Firmicutes	c__Clostridia	o__Clostridiales	f__	g__	s__	29
190676	167.506	-4.96572	0.601501	-8.25555	1.51206e-16	1.61552e-15	k__Bacteria	p__Firmicutes	c__Clostridia	o__Clostridiales	f__Ruminococcaceae	g__Oscillospira	s__	29
4445078	160.706	-4.92981	0.891983	-5.5268	3.26121e-08	1.24911e-07	k__Bacteria	p__Firmicutes	c__Clostridia	o__Clostridiales	f__	g__	s__	29
235065	177.699	-4.87576	1.1215	-4.34755	1.37666e-05	3.40808e-05	k__Bacteria	p__Tenericutes	c__Mollicutes	o__RF39	f__	g__	s__	29
839964	54.3902	-4.85308	0.91513	-5.30317	1.13812e-07	3.98341e-07	k__Bacteria	p__Firmicutes	c__Clostridia	o__Clostridiales	f__Ruminococcaceae	g__Oscillospira	s__	29
156357	189.428	-4.84179	1.25977	-3.8434	0.000121342	0.000246324	k__Bacteria	p__Firmicutes	c__Clostridia	o__Clostridiales	f__Lachnospiraceae	g__Clostridium	s__colinum	29
325977	184.129	-4.8154	1.14435	-4.20797	2.57673e-05	6.22709e-05	k__Bacteria	p__Firmicutes	c__Clostridia	o__Clostridiales	f__Lachnospiraceae	g__[Ruminococcus]	s__	29
512682	36.2331	-4.79538	1.38107	-3.47223	0.000516153	0.000961276	k__Bacteria	p__Firmicutes	c__Clostridia	o__Clostridiales	f__Lachnospiraceae	g__	s__	29
158211	361.184	-4.68926	0.82875	-5.65823	1.52944e-08	6.33625e-08	k__Bacteria	p__Firmicutes	c__Clostridia	o__Clostridiales	f__Lachnospiraceae	g__Blautia	s__producta	29
157054	52.3466	-4.68087	0.862125	-5.42946	5.6525e-08	2.08629e-07	k__Bacteria	p__Firmicutes	c__Clostridia	o__Clostridiales	f__	g__	s__	29
186319	21.5043	-4.67449	1.87044	-2.49913	0.0124497	0.0188604	k__Bacteria	p__Firmicutes	c__Clostridia	o__Clostridiales	f__Lachnospiraceae	g__Coprococcus	s__	29
328905	28.08	-4.61574	1.01256	-4.55848	5.15242e-06	1.32398e-05	k__Bacteria	p__Firmicutes	c__Clostridia	o__Clostridiales	f__Ruminococcaceae	g__Oscillospira	s__	29
1028036	173.547	-4.60343	0.744246	-6.18536	6.19613e-10	3.14454e-09	k__Bacteria	p__Firmicutes	c__Bacilli	o__Bacillales	f__Bacillaceae	g__	s__	29
1504042	34.7546	-4.49109	1.16801	-3.84507	0.000120516	0.000246324	k__Bacteria	p__Firmicutes	c__Clostridia	o__Clostridiales	f__Ruminococcaceae	g__Oscillospira	s__	29
4456702	8.55003	-4.476	1.32456	-3.37923	0.000726902	0.00131078	k__Bacteria	p__Firmicutes	c__Clostridia	o__Clostridiales	f__Ruminococcaceae	g__Ruminococcus	s__	29
533847	362.545	-4.47318	0.628256	-7.12	1.07926e-12	8.76363e-12	k__Bacteria	p__Firmicutes	c__Clostridia	o__Clostridiales	f__Ruminococcaceae	g__Oscillospira	s__	29
197696	8.31994	-4.44046	0.865941	-5.12791	2.92984e-07	9.44059e-07	k__Bacteria	p__Firmicutes	c__Clostridia	o__Clostridiales	f__Ruminococcaceae	g__	s__	29
4431545	1955.45	-4.40231	0.698057	-6.30652	2.85377e-10	1.56572e-09	k__Bacteria	p__Firmicutes	c__Clostridia	o__Clostridiales	f__Ruminococcaceae	g__	s__	29
306315	4.94526	-4.36327	0.900281	-4.84657	1.25615e-06	3.64283e-06	k__Bacteria	p__Firmicutes	c__Clostridia	o__Clostridiales	f__Ruminococcaceae	g__Oscillospira	s__	29
130763	96.646	-4.35081	0.926702	-4.69494	2.66681e-06	7.21817e-06	k__Bacteria	p__Firmicutes	c__Clostridia	o__Clostridiales	NA	NA	NA	29
131039	155.413	-4.2473	1.17019	-3.62958	0.000283881	0.000540852	k__Bacteria	p__Firmicutes	c__Clostridia	o__Clostridiales	f__Ruminococcaceae	g__Oscillospira	s__	29
158270	508.495	-4.24601	0.819975	-5.17822	2.24011e-07	7.33456e-07	k__Bacteria	p__Firmicutes	c__Clostridia	o__Clostridiales	f__Lachnospiraceae	g__	s__	29
4442899	78.3444	-4.22403	0.842191	-5.01552	5.28896e-07	1.57891e-06	k__Bacteria	p__Firmicutes	c__Clostridia	o__Clostridiales	f__	g__	s__	29
326749	31.6274	-4.11947	1.40325	-2.93566	0.0033284	0.00532019	k__Bacteria	p__Firmicutes	c__Clostridia	o__Clostridiales	f__Lachnospiraceae	g__	s__	29
130214	47.9886	-4.09194	0.691825	-5.9147	3.32478e-09	1.53393e-08	k__Bacteria	p__Firmicutes	c__Clostridia	o__Clostridiales	f__Lachnospiraceae	g__Blautia	s__	29
313037	37.4289	-4.02797	0.97737	-4.12123	3.76849e-05	8.59556e-05	k__Bacteria	p__Firmicutes	c__Clostridia	o__Clostridiales	f__	g__	s__	29
738351	7.23272	-4.0195	0.952284	-4.22091	2.4332e-05	5.95108e-05	k__Bacteria	p__Firmicutes	c__Clostridia	o__Clostridiales	f__Ruminococcaceae	g__Butyricicoccus	s__pullicaecorum	29
164242	202.139	-4.01796	0.676233	-5.94169	2.82104e-09	1.33179e-08	k__Bacteria	p__Firmicutes	c__Clostridia	o__Clostridiales	f__Ruminococcaceae	g__	s__	29
248492	76.9756	-3.99763	0.826982	-4.834	1.33817e-06	3.82605e-06	k__Bacteria	p__Firmicutes	c__Clostridia	o__Clostridiales	f__Ruminococcaceae	g__	s__	29
193679	10.5465	-3.98028	1.00822	-3.94782	7.88674e-05	0.00017032	k__Bacteria	p__Firmicutes	c__Clostridia	o__Clostridiales	f__Ruminococcaceae	g__	s__	29
364034	93.4176	-3.97374	0.706746	-5.62258	1.88123e-08	7.48805e-08	k__Bacteria	p__Firmicutes	c__Clostridia	o__Clostridiales	f__Lachnospiraceae	g__	s__	29
270382	92.9967	-3.95954	0.623277	-6.35277	2.11465e-10	1.19243e-09	k__Bacteria	p__Firmicutes	c__Clostridia	o__Clostridiales	NA	NA	NA	29
151870	105.874	-3.95282	0.680462	-5.80901	6.28417e-09	2.65768e-08	k__Bacteria	p__Firmicutes	c__Erysipelotrichi	o__Erysipelotrichales	f__Erysipelotrichaceae	g__Coprobacillus	s__	29
4439469	12.1997	-3.94339	1.29068	-3.05529	0.00224843	0.00370656	k__Bacteria	p__Firmicutes	c__Clostridia	o__Clostridiales	f__Ruminococcaceae	g__	s__	29
306704	45.8441	-3.92711	0.722764	-5.43346	5.5273e-08	2.07786e-07	k__Bacteria	p__Firmicutes	c__Clostridia	o__Clostridiales	f__Clostridiaceae	g__	s__	29
158264	22.6579	-3.92394	1.17528	-3.33873	0.000841619	0.00146941	k__Bacteria	p__Firmicutes	c__Clostridia	o__Clostridiales	f__Ruminococcaceae	g__	s__	29
176077	11.9817	-3.86048	0.869589	-4.43943	9.01961e-06	2.26047e-05	k__Bacteria	p__Firmicutes	c__Clostridia	o__Clostridiales	NA	NA	NA	29
4289377	10.2814	-3.8513	1.30721	-2.9462	0.00321703	0.00522445	k__Bacteria	p__Firmicutes	c__Clostridia	o__Clostridiales	f__Lachnospiraceae	g__	s__	29
4444262	9.2909	-3.84433	0.937872	-4.09899	4.1495e-05	9.35943e-05	k__Bacteria	p__Firmicutes	c__Clostridia	o__Clostridiales	f__Lachnospiraceae	g__	s__	29
170462	31.5043	-3.79275	0.919964	-4.12272	3.74427e-05	8.59556e-05	k__Bacteria	p__Firmicutes	c__Clostridia	o__Clostridiales	f__Lachnospiraceae	g__[Ruminococcus]	s__	29
194215	614.09	-3.79125	0.823952	-4.6013	4.19869e-06	1.09274e-05	k__Bacteria	p__Firmicutes	c__Clostridia	o__Clostridiales	f__Ruminococcaceae	g__	s__	29
546958	5.48526	-3.71621	1.50276	-2.47292	0.0134013	0.0201515	k__Bacteria	p__Firmicutes	c__Clostridia	o__Clostridiales	f__Ruminococcaceae	g__	s__	29
197504	288.936	-3.70705	0.753706	-4.91842	8.72443e-07	2.56675e-06	k__Bacteria	p__Firmicutes	c__Clostridia	o__Clostridiales	f__Lachnospiraceae	g__Blautia	s__	29
157122	12.176	-3.69491	1.07849	-3.42602	0.000612491	0.00112014	k__Bacteria	p__Firmicutes	c__Clostridia	o__Clostridiales	f__	g__	s__	29
2307779	83.0851	-3.65905	0.723858	-5.05493	4.30549e-07	1.3045e-06	k__Bacteria	p__Firmicutes	c__Clostridia	o__Clostridiales	f__Ruminococcaceae	g__Oscillospira	s__	29
261084	972.497	-3.60365	0.540096	-6.67224	2.51935e-11	1.64977e-10	k__Bacteria	p__Firmicutes	c__Clostridia	o__Clostridiales	NA	NA	NA	29
129692	46.3017	-3.54532	0.885611	-4.00325	6.2479e-05	0.000137861	k__Bacteria	p__Firmicutes	c__Clostridia	o__Clostridiales	f__Lachnospiraceae	g__[Ruminococcus]	s__	29
4469233	84.5564	-3.54161	0.929661	-3.80957	0.00013921	0.000279798	k__Bacteria	p__Firmicutes	c__Clostridia	o__Clostridiales	f__	g__	s__	29
157704	30.5192	-3.49523	0.993032	-3.51976	0.000431944	0.000811894	k__Bacteria	p__Firmicutes	c__Clostridia	o__Clostridiales	f__	g__	s__	29
176752	19.6438	-3.49499	1.04819	-3.3343	0.000855157	0.00146941	k__Bacteria	p__Firmicutes	c__Clostridia	o__Clostridiales	f__Lachnospiraceae	g__Blautia	s__	29
544996	20.4563	-3.48854	0.949949	-3.67235	0.000240334	0.000464646	k__Bacteria	p__Firmicutes	c__Clostridia	o__Clostridiales	f__Ruminococcaceae	g__Oscillospira	s__	29
157840	41.8043	-3.48625	0.905115	-3.85173	0.000117288	0.000242955	k__Bacteria	p__Firmicutes	c__Clostridia	o__Clostridiales	NA	NA	NA	29
189867	60.707	-3.44648	1.10404	-3.12168	0.00179821	0.00301683	k__Bacteria	p__Firmicutes	c__Clostridia	o__Clostridiales	f__Ruminococcaceae	g__Oscillospira	s__	29
271013	12.7221	-3.4222	0.871192	-3.92818	8.5591e-05	0.000180989	k__Bacteria	p__Firmicutes	c__Clostridia	o__Clostridiales	NA	NA	NA	29
303326	7.35818	-3.4193	0.870136	-3.92961	8.50827e-05	0.000180989	k__Bacteria	p__Firmicutes	c__Clostridia	o__Clostridiales	f__	g__	s__	29
190761	7.84586	-3.33136	1.08476	-3.07104	0.00213314	0.00354941	k__Bacteria	p__Firmicutes	c__Clostridia	o__Clostridiales	f__Lachnospiraceae	g__[Ruminococcus]	s__	29
182245	14.9866	-3.32939	0.917568	-3.62849	0.000285079	0.000540852	k__Bacteria	p__Firmicutes	c__Clostridia	o__Clostridiales	f__Lachnospiraceae	g__[Ruminococcus]	s__	29
4342104	67.435	-3.27436	0.883045	-3.70803	0.000208879	0.000407715	k__Bacteria	p__Firmicutes	c__Clostridia	o__Clostridiales	f__Ruminococcaceae	g__Anaerotruncus	s__	29
302641	6.03677	-3.20507	0.978292	-3.27619	0.00105217	0.00177991	k__Bacteria	p__Firmicutes	c__Clostridia	o__Clostridiales	f__Ruminococcaceae	g__Oscillospira	s__	29
341322	193.141	-3.14712	0.60137	-5.23324	1.66564e-07	5.54303e-07	k__Bacteria	p__Firmicutes	c__Bacilli	o__Turicibacterales	f__Turicibacteraceae	g__Turicibacter	s__	29
300618	135.584	-3.11204	1.01927	-3.05321	0.00226411	0.00370656	k__Bacteria	p__Firmicutes	c__Clostridia	o__Clostridiales	f__	g__	s__	29
527988	4.84992	-3.11186	0.921161	-3.37819	0.000729646	0.00131078	k__Bacteria	p__Firmicutes	c__Clostridia	o__Clostridiales	f__Eubacteriaceae	g__Anaerofustis	s__	29
4415649	45.0692	-3.04014	1.08289	-2.80742	0.00499394	0.00779823	k__Bacteria	p__Firmicutes	c__Clostridia	o__Clostridiales	f__Lachnospiraceae	g__Roseburia	s__	29
262095	107.849	-3.03251	0.806083	-3.76203	0.00016854	0.000335427	k__Bacteria	p__Firmicutes	c__Erysipelotrichi	o__Erysipelotrichales	f__Erysipelotrichaceae	g__	s__	29
189524	2.245	-3.01188	1.04356	-2.88615	0.00389985	0.00618491	k__Bacteria	p__Firmicutes	c__Clostridia	o__Clostridiales	f__Ruminococcaceae	g__	s__	29
548503	250.999	-2.90768	0.703939	-4.13059	3.6184e-05	8.44293e-05	k__Bacteria	p__Firmicutes	c__Clostridia	o__Clostridiales	f__Lachnospiraceae	g__	s__	29
306633	4.14466	-2.85945	1.00213	-2.85338	0.00432571	0.00680712	k__Bacteria	p__Firmicutes	c__Clostridia	o__Clostridiales	f__Ruminococcaceae	g__	s__	29
3931537	5.54154	-2.84662	1.18384	-2.40456	0.0161917	0.0239921	k__Bacteria	p__Firmicutes	c__Clostridia	o__Clostridiales	NA	NA	NA	29
157772	122.387	-2.66502	0.525369	-5.07267	3.92281e-07	1.20656e-06	k__Bacteria	p__Firmicutes	c__Clostridia	o__Clostridiales	f__Ruminococcaceae	g__Oscillospira	s__	29
181003	6.23896	-2.65451	1.09471	-2.42485	0.0153149	0.0228597	k__Bacteria	p__Firmicutes	c__Clostridia	o__Clostridiales	f__	g__	s__	29
177986	53.5805	-2.60161	1.1372	-2.28772	0.0221537	0.032354	k__Bacteria	p__Firmicutes	c__Clostridia	o__Clostridiales	f__Lachnospiraceae	g__Coprococcus	s__	29
1094991	21.8578	-2.28898	0.823339	-2.78012	0.00543395	0.00842055	k__Bacteria	p__Firmicutes	c__Clostridia	o__Clostridiales	f__Ruminococcaceae	g__	s__	29
157842	93.605	-2.13007	0.544228	-3.91393	9.08055e-05	0.000190036	k__Bacteria	p__Firmicutes	c__Clostridia	o__Clostridiales	f__Lachnospiraceae	g__Blautia	s__	29
2182669	31.2147	-1.99693	0.920202	-2.1701	0.029999	0.0434986	k__Bacteria	p__Firmicutes	c__Clostridia	o__Clostridiales	f__	g__	s__	29
4481624	12.4849	1.77312	0.528607	3.35434	0.000795555	0.00141665	k__Bacteria	p__Firmicutes	c__Clostridia	o__Clostridiales	f__Clostridiaceae	g__	s__	1
4413447	11.5206	1.95395	0.756356	2.58337	0.00978399	0.0149335	k__Bacteria	p__Firmicutes	c__Clostridia	o__Clostridiales	f__Lachnospiraceae	g__Epulopiscium	s__	1
1986406	39.7873	2.62934	0.786383	3.34359	0.00082701	0.00145985	k__Bacteria	p__Firmicutes	c__Clostridia	o__Clostridiales	f__Ruminococcaceae	g__	s__	1
824742	2.62905	3.0838	1.3387	2.30357	0.0212465	0.031254	k__Bacteria	p__Proteobacteria	c__Gammaproteobacteria	o__Enterobacteriales	f__Enterobacteriaceae	g__Klebsiella	s__	1
130289	7.507	3.77277	1.7636	2.13924	0.0324163	0.0466702	k__Bacteria	p__Firmicutes	c__Clostridia	o__Clostridiales	f__Lachnospiraceae	g__	s__	1
254600	61.6763	3.93651	0.969497	4.06036	4.89967e-05	0.0001093	k__Bacteria	p__Firmicutes	c__Clostridia	o__Clostridiales	f__	g__	s__	1
624891	1.3562	4.00021	1.51391	2.6423	0.00823454	0.0126637	k__Bacteria	p__Firmicutes	c__Bacilli	o__Lactobacillales	f__Enterococcaceae	g__Enterococcus	s__	1
4389529	3.18242	4.27557	0.92021	4.6463	3.37943e-06	9.02662e-06	k__Bacteria	p__Proteobacteria	c__Gammaproteobacteria	o__Pseudomonadales	f__Moraxellaceae	g__Acinetobacter	s__	1
4316928	1.56379	4.28619	1.45667	2.94247	0.00325609	0.00524592	k__Bacteria	p__Firmicutes	c__Bacilli	o__Lactobacillales	f__Enterococcaceae	g__Enterococcus	s__	1
236821	5.5338	4.43478	1.33067	3.33273	0.000859979	0.00146941	k__Bacteria	p__Proteobacteria	c__Gammaproteobacteria	o__Enterobacteriales	f__Enterobacteriaceae	g__	s__	1
243185	4.48089	5.12491	1.49538	3.42716	0.000609925	0.00112014	k__Bacteria	p__Proteobacteria	c__Gammaproteobacteria	o__Enterobacteriales	f__Enterobacteriaceae	g__	s__	1
4384058	3.90511	5.17328	1.01097	5.11715	3.10179e-07	9.68713e-07	k__Bacteria	p__Proteobacteria	c__Gammaproteobacteria	o__Enterobacteriales	f__Enterobacteriaceae	NA	NA	1
4457268	7.86339	5.5476	0.644065	8.61342	7.09137e-18	8.46792e-17	k__Bacteria	p__Proteobacteria	c__Gammaproteobacteria	o__Enterobacteriales	f__Enterobacteriaceae	g__	s__	1
137056	2.40773	5.62742	1.35041	4.16718	3.08387e-05	7.27936e-05	k__Bacteria	p__Firmicutes	c__Bacilli	o__Bacillales	f__Staphylococcaceae	g__Staphylococcus	NA	1
220970	19.7324	6.04319	1.00379	6.02038	1.74003e-09	8.61526e-09	k__Bacteria	p__Proteobacteria	c__Gammaproteobacteria	o__Enterobacteriales	f__Enterobacteriaceae	g__	s__	1
329096	3.73493	6.35558	0.974089	6.52464	6.81637e-11	4.1931e-10	k__Bacteria	p__Proteobacteria	c__Gammaproteobacteria	o__Enterobacteriales	f__Enterobacteriaceae	g__	s__	1
4375000	10.5255	6.64475	0.739753	8.98239	2.64951e-19	3.58566e-18	k__Bacteria	p__Proteobacteria	c__Gammaproteobacteria	o__Enterobacteriales	f__Enterobacteriaceae	g__	s__	1
169182	7.0116	6.76617	0.796769	8.492	2.03109e-17	2.29061e-16	k__Bacteria	p__Proteobacteria	c__Gammaproteobacteria	o__Enterobacteriales	f__Enterobacteriaceae	g__	s__	1
211593	51.5324	6.8967	0.870066	7.92664	2.25162e-15	2.28539e-14	k__Bacteria	p__Proteobacteria	c__Gammaproteobacteria	o__Enterobacteriales	f__Enterobacteriaceae	g__	s__	1
4454531	7.14541	7.13219	1.00756	7.07868	1.45532e-12	1.13627e-11	k__Bacteria	p__Proteobacteria	c__Gammaproteobacteria	o__Enterobacteriales	f__Enterobacteriaceae	g__	s__	1
162335	11.5288	7.24413	1.03299	7.01276	2.33662e-12	1.75679e-11	k__Bacteria	p__Firmicutes	c__Bacilli	o__Lactobacillales	f__Enterococcaceae	g__Enterococcus	NA	1
1951826	22.6544	7.34217	0.660208	11.121	9.91625e-29	1.83e-27	k__Bacteria	p__Proteobacteria	c__Gammaproteobacteria	o__Enterobacteriales	f__Enterobacteriaceae	g__	s__	1
4111715	39.9839	7.37837	0.586313	12.5844	2.57413e-36	1.30637e-34	k__Bacteria	p__Proteobacteria	c__Gammaproteobacteria	o__Enterobacteriales	f__Enterobacteriaceae	g__	s__	1
2251904	34.3935	7.43726	0.594924	12.5012	7.35286e-36	2.98526e-34	k__Bacteria	p__Proteobacteria	c__Gammaproteobacteria	o__Enterobacteriales	f__Enterobacteriaceae	g__	s__	1
168313	13.4227	7.53454	0.701658	10.7382	6.73529e-27	1.05174e-25	k__Bacteria	p__Proteobacteria	c__Gammaproteobacteria	o__Enterobacteriales	f__Enterobacteriaceae	g__	s__	1
210269	637.275	7.73867	0.645425	11.99	4.00669e-33	1.16194e-31	k__Bacteria	p__Proteobacteria	c__Gammaproteobacteria	o__Enterobacteriales	f__Enterobacteriaceae	g__	s__	1
573061	9.57261	7.7969	0.738148	10.5628	4.43263e-26	6.42731e-25	k__Bacteria	p__Proteobacteria	c__Gammaproteobacteria	o__Enterobacteriales	f__Enterobacteriaceae	g__	s__	1
158971	63.6393	7.93635	1.55017	5.11966	3.06088e-07	9.68713e-07	k__Bacteria	p__Firmicutes	c__Clostridia	o__Clostridiales	f__	g__	s__	1
566243	11.0901	8.02088	0.746582	10.7435	6.36062e-27	1.05174e-25	k__Bacteria	p__Proteobacteria	c__Gammaproteobacteria	o__Enterobacteriales	f__Enterobacteriaceae	g__	s__	1
797229	35.088	8.06065	0.677082	11.905	1.11475e-32	2.51438e-31	k__Bacteria	p__Proteobacteria	c__Gammaproteobacteria	o__Enterobacteriales	f__Enterobacteriaceae	g__	s__	1
165489	938.531	8.25886	0.453333	18.2181	3.70842e-74	7.52809e-72	k__Bacteria	p__Proteobacteria	c__Gammaproteobacteria	o__Enterobacteriales	f__Enterobacteriaceae	g__	s__	1
166908	121.856	8.26921	0.497749	16.6132	5.59256e-62	5.67645e-60	k__Bacteria	p__Proteobacteria	c__Gammaproteobacteria	o__Enterobacteriales	f__Enterobacteriaceae	g__	s__	1
141145	14369.2	8.27659	0.507244	16.3168	7.49999e-60	5.07499e-58	k__Bacteria	p__Proteobacteria	c__Gammaproteobacteria	o__Enterobacteriales	f__Enterobacteriaceae	g__	s__	1
141350	1009.54	8.57861	0.738932	11.6095	3.68886e-31	7.48838e-30	k__Bacteria	p__Firmicutes	c__Bacilli	o__Lactobacillales	f__Enterococcaceae	g__Enterococcus	s__	1
4354477	24.0995	8.67395	0.71355	12.1561	5.32687e-34	1.80226e-32	k__Bacteria	p__Proteobacteria	c__Gammaproteobacteria	o__Enterobacteriales	f__Enterobacteriaceae	g__	s__	1
3531225	22.4551	8.77686	0.735524	11.9328	7.98467e-33	2.02611e-31	k__Bacteria	p__Proteobacteria	c__Gammaproteobacteria	o__Enterobacteriales	f__Enterobacteriaceae	g__	s__	1
4482889	5.48201	-2.12773	1.0443	-2.03747	0.0416029	0.0594745	k__Bacteria	p__Firmicutes	c__Bacilli	o__Lactobacillales	f__Aerococcaceae	g__Aerococcus	s__
3550973	30.3878	-2.19068	1.10319	-1.98576	0.0470596	0.0668049	k__Bacteria	p__Firmicutes	c__Clostridia	o__Clostridiales	f__Ruminococcaceae	g__	s__
4355971	5.68219	-2.12329	1.11241	-1.90873	0.0562975	0.0793638	k__Bacteria	p__Firmicutes	c__Clostridia	o__Clostridiales	NA	NA	NA
810425	4.04045	-1.94293	1.02994	-1.88646	0.0592332	0.0829265	k__Bacteria	p__Actinobacteria	c__Actinobacteria	o__Actinomycetales	f__Corynebacteriaceae	g__Corynebacterium	s__stationis
70830	2.89197	2.15875	1.1839	1.82343	0.0682381	0.0948791	k__Bacteria	p__Firmicutes	c__Bacilli	o__Bacillales	f__Staphylococcaceae	g__Staphylococcus	s__sciuri
1625448	2.08402	1.71081	0.952245	1.79661	0.0723981	0.0999784	k__Bacteria	p__Firmicutes	c__Clostridia	o__Clostridiales	f__Clostridiaceae	g__	s__
4452050	3.96134	2.4378	1.38611	1.75873	0.0786228	0.107841	k__Bacteria	p__Proteobacteria	c__Gammaproteobacteria	o__Enterobacteriales	f__Enterobacteriaceae	g__Erwinia	s__
4377715	0.971039	2.65444	1.51711	1.74967	0.0801754	0.109232	k__Bacteria	p__Firmicutes	c__Clostridia	o__Clostridiales	f__Lachnospiraceae	g__Epulopiscium	s__
4370747	0.830472	2.23509	1.37951	1.62021	0.105187	0.142353	k__Bacteria	p__Proteobacteria	c__Gammaproteobacteria	o__Pseudomonadales	f__Pseudomonadaceae	g__Pseudomonas	s__viridiflava
3413566	0.658731	2.1851	1.39968	1.56114	0.11849	0.159294	k__Bacteria	p__Firmicutes	c__Erysipelotrichi	o__Erysipelotrichales	f__Erysipelotrichaceae	g__	s__
212686	12.6436	-1.65415	1.08857	-1.51956	0.128623	0.171779	k__Bacteria	p__Firmicutes	c__Clostridia	o__Clostridiales	f__Ruminococcaceae	g__Oscillospira	s__
3610691	1.03175	2.08036	1.40632	1.47929	0.139062	0.183792	k__Bacteria	p__Proteobacteria	c__Gammaproteobacteria	o__Enterobacteriales	f__Enterobacteriaceae	g__Proteus	s__
15431	2.3109	-1.4572	0.98598	-1.47792	0.139428	0.183792	k__Bacteria	p__Firmicutes	c__Bacilli	o__Lactobacillales	f__Streptococcaceae	g__Streptococcus	s__
743082	3.65063	2.35933	1.62952	1.44787	0.147653	0.193378	k__Bacteria	p__Firmicutes	c__Clostridia	o__Clostridiales	f__Clostridiaceae	g__	s__
4418260	0.85317	1.75453	1.22536	1.43185	0.152185	0.198036	k__Bacteria	p__Proteobacteria	c__Betaproteobacteria	o__Burkholderiales	f__Comamonadaceae	g__	s__
136686	6.81306	-1.56597	1.09705	-1.42743	0.153455	0.198416	k__Bacteria	p__Firmicutes	c__Clostridia	o__Clostridiales	f__Lachnospiraceae	g__	s__
177230	5.4715	-1.75572	1.25971	-1.39375	0.163393	0.209929	k__Bacteria	p__Firmicutes	c__Clostridia	o__Clostridiales	f__Lachnospiraceae	g__	s__
2225203	2.63733	2.30455	1.67912	1.37247	0.169916	0.216936	k__Bacteria	p__Firmicutes	c__Clostridia	o__Clostridiales	f__Clostridiaceae	g__	s__
4473883	12708.2	1.02754	0.770297	1.33396	0.182218	0.231188	k__Bacteria	p__Firmicutes	c__Bacilli	o__Lactobacillales	f__Streptococcaceae	g__Streptococcus	s__
300662	0.574636	2.28422	1.7359	1.31587	0.188218	0.237318	k__Bacteria	p__Firmicutes	c__Clostridia	o__Clostridiales	f__Clostridiaceae	g__Sarcina	s__
3908638	1.02984	2.42755	1.94284	1.24948	0.21149	0.265015	k__Bacteria	p__Proteobacteria	c__Gammaproteobacteria	o__Enterobacteriales	f__Enterobacteriaceae	g__	s__
703635	1.46448	2.62146	2.30769	1.13597	0.25597	0.318785	k__Bacteria	p__Proteobacteria	c__Gammaproteobacteria	o__Enterobacteriales	f__Enterobacteriaceae	g__	s__
4364814	1.0819	1.82704	1.65661	1.10287	0.270082	0.333257	k__Bacteria	p__Actinobacteria	c__Actinobacteria	o__Actinomycetales	f__Corynebacteriaceae	g__Corynebacterium	s__
3903651	841.325	-0.84052	0.763379	-1.10105	0.270874	0.333257	k__Bacteria	p__Firmicutes	c__Clostridia	o__Clostridiales	f__Ruminococcaceae	g__Oscillospira	s__
311692	4.64545	-1.79369	1.65562	-1.08339	0.278635	0.34074	k__Bacteria	p__Firmicutes	c__Clostridia	o__Clostridiales	f__Lachnospiraceae	g__	s__
538000	0.590785	2.71002	2.54512	1.06479	0.28697	0.348831	k__Bacteria	p__Proteobacteria	c__Gammaproteobacteria	o__Enterobacteriales	f__Enterobacteriaceae	g__	s__
4344883	930.144	0.878426	0.835528	1.05134	0.293102	0.354165	k__Bacteria	p__Firmicutes	c__Clostridia	o__Clostridiales	f__Clostridiaceae	g__	s__
3908639	1.11738	2.3799	2.32987	1.02147	0.30703	0.368799	k__Bacteria	p__Proteobacteria	c__Gammaproteobacteria	o__Enterobacteriales	f__Enterobacteriaceae	g__	s__
4451899	2.10442	-1.0998	1.10036	-0.999495	0.317555	0.379198	k__Bacteria	p__Firmicutes	c__Clostridia	o__Clostridiales	f__Lachnospiraceae	g__Blautia	s__
1105016	21.7106	1.20201	1.24706	0.963875	0.335108	0.397819	k__Bacteria	p__Firmicutes	c__Clostridia	o__Clostridiales	f__Ruminococcaceae	g__	s__
238205	22.3246	0.776509	0.817379	0.949999	0.342113	0.403773	k__Bacteria	p__Firmicutes	c__Clostridia	o__Clostridiales	f__Clostridiaceae	g__Clostridium	s__butyricum
942245	3.36852	-0.963865	1.12705	-0.855208	0.392436	0.460489	k__Bacteria	p__Actinobacteria	c__Actinobacteria	o__Actinomycetales	f__Corynebacteriaceae	g__Corynebacterium	s__
4390365	22.3885	0.660625	0.779913	0.847049	0.396968	0.463129	k__Bacteria	p__Firmicutes	c__Erysipelotrichi	o__Erysipelotrichales	f__Erysipelotrichaceae	g__	s__
115186	0.985244	1.44887	1.72551	0.839672	0.401092	0.465267	k__Bacteria	p__Firmicutes	c__Bacilli	o__Bacillales	f__Staphylococcaceae	g__Staphylococcus	s__sciuri
843454	7.73971	0.939282	1.16698	0.804886	0.420886	0.485124	k__Bacteria	p__Firmicutes	c__Clostridia	o__Clostridiales	f__Lachnospiraceae	g__	s__
4420417	372.361	-0.752545	0.939221	-0.801244	0.42299	0.485124	k__Bacteria	p__Firmicutes	c__Clostridia	o__Clostridiales	f__Lachnospiraceae	g__	s__
196391	2.01896	0.853643	1.09787	0.777546	0.436837	0.49819	k__Bacteria	p__Firmicutes	c__Clostridia	o__Clostridiales	f__Clostridiaceae	g__	s__
73000	1527.38	0.607412	0.816139	0.744251	0.456725	0.517961	k__Bacteria	p__Firmicutes	c__Clostridia	o__Clostridiales	f__Clostridiaceae	g__Clostridium	s__neonatale
91962	0.771529	1.97376	2.70557	0.729516	0.465686	0.522289	k__Bacteria	p__Proteobacteria	c__Gammaproteobacteria	o__Enterobacteriales	f__Enterobacteriaceae	g__	s__
181074	1.93953	1.24489	1.7022	0.731341	0.464571	0.522289	k__Bacteria	p__Firmicutes	c__Erysipelotrichi	o__Erysipelotrichales	f__Erysipelotrichaceae	g__cc_115	s__
3709990	4.85381	-0.957432	1.33195	-0.718818	0.472253	0.526744	k__Bacteria	p__Firmicutes	c__Erysipelotrichi	o__Erysipelotrichales	f__Erysipelotrichaceae	g__[Eubacterium]	s__dolichum
811492	1.63935	1.56727	2.27033	0.690328	0.489988	0.543539	k__Bacteria	p__Proteobacteria	c__Gammaproteobacteria	o__Enterobacteriales	f__Enterobacteriaceae	g__	s__
4459634	1.51481	1.50349	2.22006	0.677229	0.498261	0.54703	k__Bacteria	p__Firmicutes	c__Clostridia	o__Clostridiales	f__Clostridiaceae	g__	s__
182643	1.00358	0.92602	1.36821	0.676812	0.498525	0.54703	k__Bacteria	p__Firmicutes	c__Clostridia	o__Clostridiales	f__Clostridiaceae	g__	s__
493391	0.731976	1.73399	2.67074	0.649253	0.516175	0.563352	k__Bacteria	p__Firmicutes	c__Erysipelotrichi	o__Erysipelotrichales	f__Erysipelotrichaceae	g__[Eubacterium]	s__dolichum
1024529	3.05146	0.651959	1.01263	0.643827	0.519687	0.564153	k__Bacteria	p__Firmicutes	c__Clostridia	o__Clostridiales	f__Clostridiaceae	g__	s__
4404401	0.559542	0.884612	1.75357	0.504462	0.613937	0.662921	k__Bacteria	p__Firmicutes	c__Bacilli	o__Bacillales	f__Staphylococcaceae	g__Jeotgalicoccus	NA
4423410	0.649749	0.498158	1.15588	0.430978	0.666484	0.715854	k__Bacteria	p__Proteobacteria	c__Alphaproteobacteria	o__Sphingomonadales	f__Sphingomonadaceae	g__Sphingomonas	s__
4383953	39.8501	0.263413	0.653677	0.402971	0.686969	0.733972	k__Bacteria	p__Firmicutes	c__Clostridia	o__Clostridiales	f__Clostridiaceae	g__	s__
301574	2.48727	0.380686	1.08869	0.349673	0.726584	0.772234	k__Bacteria	p__Firmicutes	c__Bacilli	o__Lactobacillales	f__Streptococcaceae	g__Streptococcus	s__
357765	14.8367	0.580506	1.85204	0.313442	0.753945	0.79714	k__Bacteria	p__Firmicutes	c__Clostridia	o__Clostridiales	f__	g__	s__
294885	7.06716	-0.213104	0.753507	-0.282816	0.777318	0.817593	k__Bacteria	p__Firmicutes	c__Bacilli	o__Turicibacterales	f__Turicibacteraceae	g__Turicibacter	s__
15062	0.907212	0.471392	1.77801	0.265124	0.790914	0.827606	k__Bacteria	p__Firmicutes	c__Bacilli	o__Lactobacillales	f__Aerococcaceae	g__Facklamia	s__
174960	1.7269	0.251738	1.11477	0.22582	0.821341	0.855037	k__Bacteria	p__Firmicutes	c__Clostridia	o__Clostridiales	f__Clostridiaceae	g__	s__
4307265	81.1729	0.204485	1.15661	0.176797	0.859668	0.890371	k__Bacteria	p__Firmicutes	c__Clostridia	o__Clostridiales	f__Lachnospiraceae	g__Coprococcus	s__
606927	0.720682	-0.406881	2.47553	-0.164361	0.869447	0.895927	k__Bacteria	p__Firmicutes	c__Clostridia	o__Clostridiales	f__Peptostreptococcaceae	NA	NA
524674	1.2934	0.101376	1.83823	0.0551485	0.95602	0.980162	k__Bacteria	p__Firmicutes	c__Bacilli	o__Lactobacillales	NA	NA	NA
3141342	19.0555	0.0204805	1.10013	0.0186164	0.985147	1	k__Bacteria	p__Firmicutes	c__Clostridia	o__Clostridiales	f__Lachnospiraceae	NA	NA
807035	0.953061	0	2.20605	0	1	1	k__Bacteria	p__Actinobacteria	c__Actinobacteria	o__Actinomycetales	f__Microbacteriaceae	g__Leucobacter	s__
188348	12.6942	0.0107209	1.43827	0.00745401	0.994053	1	k__Bacteria	p__Firmicutes	c__Clostridia	o__Clostridiales	f__Ruminococcaceae	g__	s__
3244896	20.3289	0	1.25819	0	1	1	k__Bacteria	p__Firmicutes	c__Bacilli	o__Lactobacillales	f__Streptococcaceae	g__Streptococcus	NA
332718	40.1875	0	1.25395	0	1	1	k__Bacteria	p__Firmicutes	c__Bacilli	o__Lactobacillales	f__Lactobacillaceae	g__Lactobacillus	s__
3829951	0.105288	0	2.73422	0	1	NA	k__Bacteria	p__Firmicutes	c__Clostridia	o__Clostridiales	f__Lachnospiraceae	g__Epulopiscium	s__
74576	0	NA	NA	NA	NA	NA	k__Bacteria	p__Firmicutes	c__Bacilli	o__Lactobacillales	f__Lactobacillaceae	g__Lactobacillus	s__
292152	0	NA	NA	NA	NA	NA	k__Bacteria	p__Firmicutes	c__Clostridia	o__Clostridiales	f__Ruminococcaceae	NA	NA
130103	0	NA	NA	NA	NA	NA	k__Bacteria	p__Firmicutes	c__Clostridia	o__Clostridiales	f__Lachnospiraceae	g__Dorea	s__
815573	0	NA	NA	NA	NA	NA	k__Bacteria	p__Firmicutes	c__Clostridia	o__Clostridiales	f__Lachnospiraceae	g__Coprococcus	s__
193480	0.361555	1.41074	2.23096	0.632349	0.527159	NA	k__Bacteria	p__Firmicutes	c__Clostridia	o__Clostridiales	f__Lachnospiraceae	g__	s__
131571	0	NA	NA	NA	NA	NA	k__Bacteria	p__Firmicutes	c__Clostridia	o__Clostridiales	f__Lachnospiraceae	g__Blautia	s__
4178726	0	NA	NA	NA	NA	NA	k__Bacteria	p__Firmicutes	c__Clostridia	o__Clostridiales	f__Lachnospiraceae	g__Dorea	s__
159911	0.216292	0	2.70852	0	1	NA	k__Bacteria	p__Firmicutes	c__Clostridia	o__Clostridiales	f__Lachnospiraceae	g__Coprococcus	s__
158309	0.0289832	1.08379	2.73423	0.396378	0.691826	NA	k__Bacteria	p__Firmicutes	c__Clostridia	o__Clostridiales	f__Lachnospiraceae	g__Coprococcus	s__
4402645	0	NA	NA	NA	NA	NA	k__Bacteria	p__Firmicutes	c__Clostridia	o__Clostridiales	f__	g__	s__
4325509	0.0918977	1.08551	2.73423	0.397008	0.691362	NA	k__Bacteria	p__Firmicutes	c__Clostridia	o__Clostridiales	f__Lachnospiraceae	g__Robinsoniella	s__peoriensis
3796804	0	NA	NA	NA	NA	NA	k__Bacteria	p__Proteobacteria	c__Betaproteobacteria	o__Burkholderiales	f__Alcaligenaceae	g__Oligella	s__
4357118	0	NA	NA	NA	NA	NA	k__Bacteria	p__Proteobacteria	c__Gammaproteobacteria	o__Alteromonadales	f__Alteromonadaceae	g__Cellvibrio	s__
2715368	0.00665317	0	2.73424	0	1	NA	k__Bacteria	p__Proteobacteria	c__Betaproteobacteria	o__Burkholderiales	f__Alcaligenaceae	g__	s__
526614	0	NA	NA	NA	NA	NA	k__Bacteria	p__Proteobacteria	c__Betaproteobacteria	o__Burkholderiales	f__Alcaligenaceae	g__	s__
564638	0	NA	NA	NA	NA	NA	k__Bacteria	p__Proteobacteria	c__Betaproteobacteria	o__Burkholderiales	f__Comamonadaceae	g__	s__
68617	0	NA	NA	NA	NA	NA	k__Bacteria	p__Proteobacteria	c__Betaproteobacteria	o__Burkholderiales	f__Alcaligenaceae	g__Achromobacter	s__
780793	0	NA	NA	NA	NA	NA	k__Bacteria	p__Proteobacteria	c__Betaproteobacteria	o__Burkholderiales	f__Alcaligenaceae	NA	NA
670777	0.497958	2.3037	2.20222	1.04608	0.295522	NA	k__Bacteria	p__Proteobacteria	c__Betaproteobacteria	o__MKC10	f__	g__	s__
4375268	0.0320233	1.08605	2.73422	0.397207	0.691215	NA	k__Bacteria	p__Proteobacteria	c__Betaproteobacteria	o__Burkholderiales	f__Comamonadaceae	g__	s__
291421	0.00859221	0	2.73424	0	1	NA	k__Bacteria	p__Proteobacteria	c__Betaproteobacteria	o__Burkholderiales	f__Comamonadaceae	g__Comamonas	s__
656774	0	NA	NA	NA	NA	NA	k__Bacteria	p__Proteobacteria	c__Betaproteobacteria	o__Burkholderiales	f__Comamonadaceae	g__Comamonas	s__
1117593	0	NA	NA	NA	NA	NA	k__Bacteria	p__Proteobacteria	c__Betaproteobacteria	o__Burkholderiales	f__Comamonadaceae	g__Comamonas	s__
581921	0	NA	NA	NA	NA	NA	k__Bacteria	p__Proteobacteria	c__Betaproteobacteria	o__Burkholderiales	f__Comamonadaceae	g__Comamonas	s__
255518	0.00617323	0	2.73424	0	1	NA	k__Bacteria	p__Proteobacteria	c__Betaproteobacteria	o__Burkholderiales	f__Comamonadaceae	g__Tepidimonas	s__
4389705	0	NA	NA	NA	NA	NA	k__Bacteria	p__Proteobacteria	c__Betaproteobacteria	o__Burkholderiales	f__Comamonadaceae	g__Comamonas	s__terrigena
71872	0	NA	NA	NA	NA	NA	k__Bacteria	p__Proteobacteria	c__Betaproteobacteria	o__Burkholderiales	f__Comamonadaceae	g__Comamonas	s__
808203	0	NA	NA	NA	NA	NA	k__Bacteria	p__Proteobacteria	c__Betaproteobacteria	o__Burkholderiales	f__Comamonadaceae	g__Comamonas	s__
576010	0.00665317	0	2.73424	0	1	NA	k__Bacteria	p__Proteobacteria	c__Betaproteobacteria	o__Burkholderiales	f__Comamonadaceae	g__Comamonas	s__
4464858	0.00665317	0	2.73424	0	1	NA	k__Bacteria	p__Proteobacteria	c__Betaproteobacteria	o__Burkholderiales	f__Comamonadaceae	g__Comamonas	s__
156646	0	NA	NA	NA	NA	NA	k__Bacteria	p__Proteobacteria	c__Betaproteobacteria	o__Methylophilales	f__Methylophilaceae	g__Methylobacillus	s__
1119166	0	NA	NA	NA	NA	NA	k__Bacteria	p__Proteobacteria	c__Betaproteobacteria	o__IS-44	f__	g__	s__
38503	0	NA	NA	NA	NA	NA	k__Bacteria	p__Proteobacteria	c__Betaproteobacteria	o__Nitrosomonadales	f__Nitrosomonadaceae	g__	s__
4383918	0	NA	NA	NA	NA	NA	k__Bacteria	p__Proteobacteria	c__Gammaproteobacteria	o__Pasteurellales	f__Pasteurellaceae	g__Haemophilus	s__parainfluenzae
4404220	0	NA	NA	NA	NA	NA	k__Bacteria	p__Proteobacteria	c__Gammaproteobacteria	o__Pasteurellales	f__Pasteurellaceae	g__Haemophilus	s__parainfluenzae
106188	0	NA	NA	NA	NA	NA	k__Bacteria	p__Proteobacteria	c__Gammaproteobacteria	o__Pasteurellales	f__Pasteurellaceae	g__Chelonobacter	s__Taxon
1117566	0	NA	NA	NA	NA	NA	k__Bacteria	p__Proteobacteria	c__Betaproteobacteria	o__Neisseriales	f__Neisseriaceae	g__	s__
1105919	0	NA	NA	NA	NA	NA	k__Bacteria	p__Proteobacteria	c__Betaproteobacteria	o__Burkholderiales	f__Oxalobacteraceae	g__Ralstonia	s__
254938	0	NA	NA	NA	NA	NA	k__Bacteria	p__Proteobacteria	c__Betaproteobacteria	o__Burkholderiales	f__	g__	s__
252773	0	NA	NA	NA	NA	NA	k__Bacteria	p__Proteobacteria	c__Betaproteobacteria	o__Burkholderiales	f__Alcaligenaceae	g__Sutterella	s__
4357676	0	NA	NA	NA	NA	NA	k__Bacteria	p__Proteobacteria	c__Betaproteobacteria	o__Ellin6067	f__	g__	s__
4474255	0	NA	NA	NA	NA	NA	k__Bacteria	p__Proteobacteria	c__Betaproteobacteria	o__Burkholderiales	f__Alcaligenaceae	g__Sutterella	s__
4366834	0	NA	NA	NA	NA	NA	k__Bacteria	p__Proteobacteria	c__Betaproteobacteria	o__Burkholderiales	f__Alcaligenaceae	g__Sutterella	s__
4303858	0	NA	NA	NA	NA	NA	k__Bacteria	p__Proteobacteria	c__Betaproteobacteria	o__Burkholderiales	f__Comamonadaceae	NA	NA
4469492	0	NA	NA	NA	NA	NA	k__Bacteria	p__Proteobacteria	c__Betaproteobacteria	o__Burkholderiales	f__Comamonadaceae	g__Delftia	s__
4424415	0	NA	NA	NA	NA	NA	k__Bacteria	p__Proteobacteria	c__Betaproteobacteria	o__Rhodocyclales	f__Rhodocyclaceae	NA	NA
4441442	0	NA	NA	NA	NA	NA	k__Bacteria	p__Proteobacteria	c__Betaproteobacteria	o__Burkholderiales	f__Comamonadaceae	g__	s__
149158	0	NA	NA	NA	NA	NA	k__Bacteria	p__Proteobacteria	c__Betaproteobacteria	o__Burkholderiales	f__Comamonadaceae	g__	s__
805093	0	NA	NA	NA	NA	NA	k__Bacteria	p__Proteobacteria	c__Betaproteobacteria	o__Burkholderiales	f__Comamonadaceae	NA	NA
3926677	0	NA	NA	NA	NA	NA	k__Bacteria	p__Proteobacteria	c__Betaproteobacteria	o__Burkholderiales	f__Comamonadaceae	NA	NA
4417996	0	NA	NA	NA	NA	NA	k__Bacteria	p__Proteobacteria	c__Betaproteobacteria	o__Burkholderiales	f__Comamonadaceae	NA	NA
4377842	0	NA	NA	NA	NA	NA	k__Bacteria	p__Proteobacteria	c__Betaproteobacteria	o__Burkholderiales	f__Comamonadaceae	NA	NA
4379869	0	NA	NA	NA	NA	NA	k__Bacteria	p__Proteobacteria	c__Betaproteobacteria	o__Burkholderiales	f__Comamonadaceae	g__	s__
2792176	0	NA	NA	NA	NA	NA	k__Bacteria	p__Proteobacteria	c__Betaproteobacteria	o__Burkholderiales	f__Comamonadaceae	NA	NA
4409398	0	NA	NA	NA	NA	NA	k__Bacteria	p__Proteobacteria	c__Betaproteobacteria	o__Burkholderiales	f__Comamonadaceae	NA	NA
4362165	0	NA	NA	NA	NA	NA	k__Bacteria	p__Proteobacteria	c__Betaproteobacteria	o__Burkholderiales	f__Comamonadaceae	NA	NA
4477199	0	NA	NA	NA	NA	NA	k__Bacteria	p__Proteobacteria	c__Betaproteobacteria	o__Burkholderiales	f__Comamonadaceae	g__	s__
153084	0	NA	NA	NA	NA	NA	k__Bacteria	p__Proteobacteria	c__Betaproteobacteria	o__Burkholderiales	f__Comamonadaceae	g__Variovorax	s__paradoxus
412392	0	NA	NA	NA	NA	NA	k__Bacteria	p__Proteobacteria	c__Betaproteobacteria	o__Burkholderiales	f__Comamonadaceae	g__	s__
103166	0.400506	1.38725	2.73423	0.507362	0.611901	NA	k__Bacteria	p__Proteobacteria	c__Gammaproteobacteria	o__Enterobacteriales	f__Enterobacteriaceae	g__Citrobacter	s__
4328189	0.527018	2.50187	2.55288	0.98002	0.327076	NA	k__Bacteria	p__Proteobacteria	c__Gammaproteobacteria	o__Enterobacteriales	f__Enterobacteriaceae	g__	s__
666757	0.253248	0	2.73424	0	1	NA	k__Bacteria	p__Proteobacteria	c__Gammaproteobacteria	o__Enterobacteriales	f__Enterobacteriaceae	g__	s__
4376236	0	NA	NA	NA	NA	NA	k__Bacteria	p__Proteobacteria	c__Gammaproteobacteria	o__Enterobacteriales	f__Enterobacteriaceae	g__	s__
4454257	0.269632	1.38599	2.73424	0.506902	0.612223	NA	k__Bacteria	p__Proteobacteria	c__Gammaproteobacteria	o__Enterobacteriales	f__Enterobacteriaceae	g__Enterobacter	s__hormaechei
274754	0	NA	NA	NA	NA	NA	k__Bacteria	p__Proteobacteria	c__Gammaproteobacteria	o__Enterobacteriales	f__Enterobacteriaceae	NA	NA
255774	0	NA	NA	NA	NA	NA	k__Bacteria	p__Proteobacteria	c__Gammaproteobacteria	o__Enterobacteriales	f__Enterobacteriaceae	NA	NA
758523	0	NA	NA	NA	NA	NA	k__Bacteria	p__Proteobacteria	c__Gammaproteobacteria	o__Aeromonadales	f__Aeromonadaceae	NA	NA
248434	0	NA	NA	NA	NA	NA	k__Bacteria	p__Proteobacteria	c__Gammaproteobacteria	o__Aeromonadales	f__Aeromonadaceae	g__	s__
813934	0	NA	NA	NA	NA	NA	k__Bacteria	p__Proteobacteria	c__Gammaproteobacteria	o__Aeromonadales	f__Aeromonadaceae	g__	s__
3692427	0.22583	1.18995	2.50844	0.474379	0.63523	NA	k__Bacteria	p__Firmicutes	c__Clostridia	o__Clostridiales	f__Lachnospiraceae	g__Dorea	s__
347640	0	NA	NA	NA	NA	NA	k__Bacteria	p__Firmicutes	c__Clostridia	o__Clostridiales	f__Lachnospiraceae	g__Blautia	s__
105813	0.183792	1.0722	2.00705	0.534217	0.593191	NA	k__Bacteria	p__Firmicutes	c__Clostridia	o__Clostridiales	f__	g__	s__
289538	0.019037	0.934601	2.7342	0.341819	0.732487	NA	k__Bacteria	p__Firmicutes	c__Clostridia	o__Clostridiales	f__	g__	s__
113254	0	NA	NA	NA	NA	NA	k__Bacteria	p__Firmicutes	c__Clostridia	o__Clostridiales	f__	g__	s__
213784	0	NA	NA	NA	NA	NA	k__Bacteria	p__Firmicutes	c__Clostridia	o__Clostridiales	f__	g__	s__
166896	0.0631873	1.08419	2.73423	0.396526	0.691717	NA	k__Bacteria	p__Firmicutes	c__Clostridia	o__Clostridiales	f__Clostridiaceae	g__02d06	s__
4342458	0.538203	1.22178	2.67063	0.457487	0.647321	NA	k__Bacteria	p__Firmicutes	c__Clostridia	o__Clostridiales	f__Clostridiaceae	g__Clostridium	NA
834280	0	NA	NA	NA	NA	NA	k__Bacteria	p__Proteobacteria	c__Gammaproteobacteria	o__Xanthomonadales	f__Xanthomonadaceae	g__Wohlfahrtiimonas	s__
1142199	0	NA	NA	NA	NA	NA	k__Bacteria	p__Proteobacteria	c__Gammaproteobacteria	o__Xanthomonadales	f__Xanthomonadaceae	g__Ignatzschineria	s__
1127280	0	NA	NA	NA	NA	NA	k__Bacteria	p__Proteobacteria	c__Gammaproteobacteria	o__Pseudomonadales	f__Moraxellaceae	g__Moraxella	s__
886728	0	NA	NA	NA	NA	NA	k__Bacteria	p__Proteobacteria	c__Gammaproteobacteria	o__Pseudomonadales	f__Moraxellaceae	g__Moraxella	s__
367879	0	NA	NA	NA	NA	NA	k__Bacteria	p__Proteobacteria	c__Gammaproteobacteria	o__Pseudomonadales	f__Moraxellaceae	g__Moraxella	s__
1126147	0	NA	NA	NA	NA	NA	k__Bacteria	p__Proteobacteria	c__Gammaproteobacteria	o__Alteromonadales	f__[Chromatiaceae]	g__Rheinheimera	s__
982266	0	NA	NA	NA	NA	NA	k__Bacteria	p__Proteobacteria	c__Gammaproteobacteria	o__Alteromonadales	f__[Chromatiaceae]	g__Rheinheimera	s__
237976	0	NA	NA	NA	NA	NA	k__Bacteria	p__Proteobacteria	c__Gammaproteobacteria	o__Legionellales	f__Coxiellaceae	g__Rickettsiella	s__
4426851	0	NA	NA	NA	NA	NA	k__Bacteria	p__Proteobacteria	c__Gammaproteobacteria	o__Pseudomonadales	f__Pseudomonadaceae	g__	s__
587812	0	NA	NA	NA	NA	NA	k__Bacteria	p__Proteobacteria	c__Gammaproteobacteria	o__Pseudomonadales	f__Pseudomonadaceae	g__Pseudomonas	s__
269901	0.135366	1.08592	2.73423	0.397157	0.691252	NA	k__Bacteria	p__Proteobacteria	c__Gammaproteobacteria	o__Pseudomonadales	f__Pseudomonadaceae	g__Pseudomonas	s__
180060	0	NA	NA	NA	NA	NA	k__Bacteria	p__Proteobacteria	c__Gammaproteobacteria	o__Pseudomonadales	f__Pseudomonadaceae	g__Pseudomonas	s__
4342964	0.00665317	0	2.73424	0	1	NA	k__Bacteria	p__Proteobacteria	c__Gammaproteobacteria	o__Pseudomonadales	f__Pseudomonadaceae	g__Pseudomonas	s__
38888	0.00332659	0	2.73424	0	1	NA	k__Bacteria	p__Proteobacteria	c__Gammaproteobacteria	o__Pseudomonadales	f__Pseudomonadaceae	g__Pseudomonas	s__stutzeri
387747	0	NA	NA	NA	NA	NA	k__Bacteria	p__Proteobacteria	c__Gammaproteobacteria	o__Pseudomonadales	f__Pseudomonadaceae	g__	s__
3812557	0	NA	NA	NA	NA	NA	k__Bacteria	p__Proteobacteria	c__Gammaproteobacteria	o__Pseudomonadales	f__Pseudomonadaceae	g__	s__
176426	0	NA	NA	NA	NA	NA	k__Bacteria	p__Proteobacteria	c__Gammaproteobacteria	o__Pseudomonadales	f__Pseudomonadaceae	g__	s__
4352233	0.0707089	1.38224	2.73424	0.505529	0.613187	NA	k__Bacteria	p__Proteobacteria	c__Gammaproteobacteria	o__Pseudomonadales	f__Pseudomonadaceae	g__Pseudomonas	s__
142419	0	NA	NA	NA	NA	NA	k__Bacteria	p__Proteobacteria	c__Gammaproteobacteria	o__Pseudomonadales	f__Moraxellaceae	g__	s__
553648	0	NA	NA	NA	NA	NA	k__Bacteria	p__Proteobacteria	c__Gammaproteobacteria	o__Pseudomonadales	f__Pseudomonadaceae	g__Pseudomonas	s__
269930	0	NA	NA	NA	NA	NA	k__Bacteria	p__Proteobacteria	c__Gammaproteobacteria	o__Pseudomonadales	f__Pseudomonadaceae	NA	NA
744371	0	NA	NA	NA	NA	NA	k__Bacteria	p__Proteobacteria	c__Gammaproteobacteria	o__Pseudomonadales	f__Pseudomonadaceae	g__Pseudomonas	s__
4456891	0	NA	NA	NA	NA	NA	k__Bacteria	p__Proteobacteria	c__Gammaproteobacteria	o__Pseudomonadales	f__Pseudomonadaceae	g__Pseudomonas	s__
1112793	0	NA	NA	NA	NA	NA	k__Bacteria	p__Proteobacteria	c__Gammaproteobacteria	o__Pseudomonadales	f__Pseudomonadaceae	g__Pseudomonas	s__
1566691	0.522587	2.29659	2.17973	1.05361	0.292061	NA	k__Bacteria	p__Proteobacteria	c__Gammaproteobacteria	o__Pseudomonadales	f__Pseudomonadaceae	g__Pseudomonas	s__
557974	0	NA	NA	NA	NA	NA	k__Bacteria	p__Proteobacteria	c__Gammaproteobacteria	o__Pseudomonadales	f__Pseudomonadaceae	g__Pseudomonas	s__
728119	0	NA	NA	NA	NA	NA	k__Bacteria	p__Proteobacteria	c__Gammaproteobacteria	o__Pseudomonadales	f__Pseudomonadaceae	g__Pseudomonas	s__
155221	0	NA	NA	NA	NA	NA	k__Bacteria	p__Proteobacteria	c__Gammaproteobacteria	o__Pseudomonadales	f__Pseudomonadaceae	g__Pseudomonas	s__umsongensis
270842	0	NA	NA	NA	NA	NA	k__Bacteria	p__Proteobacteria	c__Gammaproteobacteria	o__Pseudomonadales	f__Pseudomonadaceae	g__Pseudomonas	s__umsongensis
2468881	0	NA	NA	NA	NA	NA	k__Bacteria	p__Proteobacteria	c__Gammaproteobacteria	o__Pseudomonadales	f__Pseudomonadaceae	g__Pseudomonas	s__
1109251	0	NA	NA	NA	NA	NA	k__Bacteria	p__Proteobacteria	c__Gammaproteobacteria	o__Pseudomonadales	f__Pseudomonadaceae	g__Pseudomonas	s__
4455861	0	NA	NA	NA	NA	NA	k__Bacteria	p__Proteobacteria	c__Gammaproteobacteria	o__Pseudomonadales	f__Pseudomonadaceae	g__Pseudomonas	s__
780555	0	NA	NA	NA	NA	NA	k__Bacteria	p__Proteobacteria	c__Gammaproteobacteria	o__Pseudomonadales	f__Pseudomonadaceae	g__Pseudomonas	s__
327694	0	NA	NA	NA	NA	NA	k__Bacteria	p__Proteobacteria	c__Gammaproteobacteria	o__Pseudomonadales	f__Pseudomonadaceae	g__Pseudomonas	s__
2534143	0	NA	NA	NA	NA	NA	k__Bacteria	p__Proteobacteria	c__Gammaproteobacteria	o__Pseudomonadales	f__Pseudomonadaceae	g__Pseudomonas	s__
4456889	0	NA	NA	NA	NA	NA	k__Bacteria	p__Proteobacteria	c__Gammaproteobacteria	o__Pseudomonadales	f__Pseudomonadaceae	g__Pseudomonas	s__
141365	0	NA	NA	NA	NA	NA	k__Bacteria	p__Proteobacteria	c__Gammaproteobacteria	o__Pseudomonadales	f__Pseudomonadaceae	g__Pseudomonas	s__
4432796	0	NA	NA	NA	NA	NA	k__Bacteria	p__Proteobacteria	c__Gammaproteobacteria	o__Pseudomonadales	f__Pseudomonadaceae	g__Pseudomonas	s__viridiflava
130002	0	NA	NA	NA	NA	NA	k__Bacteria	p__Proteobacteria	c__Gammaproteobacteria	o__Pseudomonadales	f__Pseudomonadaceae	g__Pseudomonas	s__viridiflava
410048	0	NA	NA	NA	NA	NA	k__Bacteria	p__Proteobacteria	c__Gammaproteobacteria	o__Pseudomonadales	f__Pseudomonadaceae	g__Pseudomonas	s__viridiflava
4349788	0	NA	NA	NA	NA	NA	k__Bacteria	p__Proteobacteria	c__Gammaproteobacteria	o__Pseudomonadales	f__Pseudomonadaceae	g__Pseudomonas	s__viridiflava
394796	0	NA	NA	NA	NA	NA	k__Bacteria	p__Proteobacteria	c__Gammaproteobacteria	o__Pseudomonadales	f__Pseudomonadaceae	g__Pseudomonas	s__viridiflava
4451011	0	NA	NA	NA	NA	NA	k__Bacteria	p__Proteobacteria	c__Gammaproteobacteria	o__Pseudomonadales	f__Pseudomonadaceae	g__Pseudomonas	s__
516292	0	NA	NA	NA	NA	NA	k__Bacteria	p__Proteobacteria	c__Gammaproteobacteria	o__Pseudomonadales	f__Pseudomonadaceae	g__Pseudomonas	s__
4128270	0	NA	NA	NA	NA	NA	k__Bacteria	p__Proteobacteria	c__Gammaproteobacteria	o__Pseudomonadales	f__Pseudomonadaceae	g__Pseudomonas	NA
817734	0	NA	NA	NA	NA	NA	k__Bacteria	p__Proteobacteria	c__Gammaproteobacteria	o__Pseudomonadales	f__Pseudomonadaceae	g__Pseudomonas	s__
4371191	0	NA	NA	NA	NA	NA	k__Bacteria	p__Proteobacteria	c__Gammaproteobacteria	o__Pseudomonadales	f__Pseudomonadaceae	g__Pseudomonas	s__
4419276	0	NA	NA	NA	NA	NA	k__Bacteria	p__Proteobacteria	c__Gammaproteobacteria	o__Pseudomonadales	f__Pseudomonadaceae	g__Pseudomonas	s__
727218	0	NA	NA	NA	NA	NA	k__Bacteria	p__Proteobacteria	c__Gammaproteobacteria	o__Pseudomonadales	f__Pseudomonadaceae	g__Pseudomonas	s__
268162	0	NA	NA	NA	NA	NA	k__Bacteria	p__Proteobacteria	c__Gammaproteobacteria	o__Pseudomonadales	f__Pseudomonadaceae	g__Pseudomonas	s__
4327028	0	NA	NA	NA	NA	NA	k__Bacteria	p__Proteobacteria	c__Gammaproteobacteria	o__Pseudomonadales	f__Pseudomonadaceae	g__Pseudomonas	s__
312988	0	NA	NA	NA	NA	NA	k__Bacteria	p__Proteobacteria	c__Gammaproteobacteria	o__Pseudomonadales	f__Pseudomonadaceae	NA	NA
449595	0	NA	NA	NA	NA	NA	k__Bacteria	p__Proteobacteria	c__Gammaproteobacteria	o__Xanthomonadales	f__Xanthomonadaceae	g__	s__
678813	0	NA	NA	NA	NA	NA	k__Bacteria	p__Proteobacteria	c__Gammaproteobacteria	o__Xanthomonadales	f__Xanthomonadaceae	g__	s__
663573	0	NA	NA	NA	NA	NA	k__Bacteria	p__Proteobacteria	c__Gammaproteobacteria	o__Xanthomonadales	f__Xanthomonadaceae	g__Stenotrophomonas	NA
227343	0	NA	NA	NA	NA	NA	k__Bacteria	p__Proteobacteria	c__Gammaproteobacteria	o__Xanthomonadales	f__Xanthomonadaceae	g__	s__
817926	0	NA	NA	NA	NA	NA	k__Bacteria	p__Proteobacteria	c__Gammaproteobacteria	o__Xanthomonadales	f__Xanthomonadaceae	g__Stenotrophomonas	s__
584324	0	NA	NA	NA	NA	NA	k__Bacteria	p__Proteobacteria	c__Gammaproteobacteria	o__Xanthomonadales	f__Xanthomonadaceae	g__Rhodanobacter	s__
81358	0	NA	NA	NA	NA	NA	k__Bacteria	p__Proteobacteria	c__Gammaproteobacteria	o__Xanthomonadales	f__Xanthomonadaceae	g__	s__
1130732	0	NA	NA	NA	NA	NA	k__Bacteria	p__Proteobacteria	c__Gammaproteobacteria	o__Xanthomonadales	f__Xanthomonadaceae	g__Dokdonella	s__
276010	0	0	0	0	1	NA	k__Bacteria	p__Proteobacteria	c__Gammaproteobacteria	o__Xanthomonadales	f__Xanthomonadaceae	g__Stenotrophomonas	s__acidaminiphila
1111449	0	NA	NA	NA	NA	NA	k__Bacteria	p__Proteobacteria	c__Gammaproteobacteria	o__Xanthomonadales	f__Xanthomonadaceae	g__Stenotrophomonas	s__acidaminiphila
7821	0	NA	NA	NA	NA	NA	k__Bacteria	p__Proteobacteria	c__Gammaproteobacteria	o__Xanthomonadales	f__Xanthomonadaceae	g__Stenotrophomonas	s__acidaminiphila
4352805	0.157799	1.0861	2.73422	0.397226	0.691201	NA	k__Bacteria	p__Firmicutes	c__Clostridia	o__Clostridiales	f__Lachnospiraceae	g__Epulopiscium	s__
125624	0.329991	0.512808	1.80623	0.283911	0.776479	NA	k__Bacteria	p__Firmicutes	c__Clostridia	o__Clostridiales	f__Lachnospiraceae	g__	s__
99322	0.00332659	0	2.73424	0	1	NA	k__Bacteria	p__Bacteroidetes	c__Sphingobacteriia	o__Sphingobacteriales	f__Sphingobacteriaceae	g__Sphingobacterium	s__faecium
4337676	0	NA	NA	NA	NA	NA	k__Bacteria	p__Bacteroidetes	c__Sphingobacteriia	o__Sphingobacteriales	f__Sphingobacteriaceae	g__Sphingobacterium	s__
510360	0	NA	NA	NA	NA	NA	k__Bacteria	p__Bacteroidetes	c__Flavobacteriia	o__Flavobacteriales	f__[Weeksellaceae]	g__	s__
4362546	0	NA	NA	NA	NA	NA	k__Bacteria	p__Bacteroidetes	c__Flavobacteriia	o__Flavobacteriales	f__Flavobacteriaceae	g__	s__
519367	0	NA	NA	NA	NA	NA	k__Bacteria	p__Bacteroidetes	c__Flavobacteriia	o__Flavobacteriales	f__Flavobacteriaceae	g__	s__
1136456	0	NA	NA	NA	NA	NA	k__Bacteria	p__Bacteroidetes	c__Flavobacteriia	o__Flavobacteriales	f__Flavobacteriaceae	g__Salegentibacter	s__
4404499	0	NA	NA	NA	NA	NA	k__Bacteria	p__Bacteroidetes	c__Flavobacteriia	o__Flavobacteriales	f__Flavobacteriaceae	g__	s__
837404	0	NA	NA	NA	NA	NA	k__Bacteria	p__Bacteroidetes	c__Flavobacteriia	o__Flavobacteriales	f__Flavobacteriaceae	g__Flavobacterium	s__
4467414	0	NA	NA	NA	NA	NA	k__Bacteria	p__Bacteroidetes	c__Flavobacteriia	o__Flavobacteriales	f__Flavobacteriaceae	g__Flavobacterium	s__
3427116	0.016162	0	2.73424	0	1	NA	k__Bacteria	p__Bacteroidetes	c__Flavobacteriia	o__Flavobacteriales	f__Flavobacteriaceae	g__Flavobacterium	s__succinicans
241971	0	NA	NA	NA	NA	NA	k__Bacteria	p__Bacteroidetes	c__Flavobacteriia	o__Flavobacteriales	f__Flavobacteriaceae	g__Flavobacterium	s__succinicans
1115572	0	NA	NA	NA	NA	NA	k__Bacteria	p__Bacteroidetes	c__Flavobacteriia	o__Flavobacteriales	f__Flavobacteriaceae	g__Flavobacterium	s__
264229	0	NA	NA	NA	NA	NA	k__Bacteria	p__Bacteroidetes	c__Flavobacteriia	o__Flavobacteriales	f__Flavobacteriaceae	g__Flavobacterium	s__
101031	0	NA	NA	NA	NA	NA	k__Bacteria	p__Bacteroidetes	c__Flavobacteriia	o__Flavobacteriales	f__Flavobacteriaceae	g__Flavobacterium	s__
4154872	0	NA	NA	NA	NA	NA	k__Bacteria	p__Bacteroidetes	c__Flavobacteriia	o__Flavobacteriales	f__[Weeksellaceae]	g__Cloacibacterium	s__
1051475	0	NA	NA	NA	NA	NA	k__Bacteria	p__Bacteroidetes	c__Flavobacteriia	o__Flavobacteriales	f__[Weeksellaceae]	g__Weeksella	s__
949327	0	NA	NA	NA	NA	NA	k__Bacteria	p__Bacteroidetes	c__Flavobacteriia	o__Flavobacteriales	f__[Weeksellaceae]	g__Wautersiella	s__
547181	0	NA	NA	NA	NA	NA	k__Bacteria	p__Bacteroidetes	c__Flavobacteriia	o__Flavobacteriales	f__[Weeksellaceae]	g__Wautersiella	s__
4354699	0	NA	NA	NA	NA	NA	k__Bacteria	p__Bacteroidetes	c__Flavobacteriia	o__Flavobacteriales	f__[Weeksellaceae]	g__Chryseobacterium	s__
736769	0	NA	NA	NA	NA	NA	k__Bacteria	p__Bacteroidetes	c__Flavobacteriia	o__Flavobacteriales	f__[Weeksellaceae]	g__Chryseobacterium	s__
4305837	0	NA	NA	NA	NA	NA	k__Bacteria	p__Bacteroidetes	c__Flavobacteriia	o__Flavobacteriales	f__[Weeksellaceae]	g__Chryseobacterium	s__
4453743	0	NA	NA	NA	NA	NA	k__Bacteria	p__Bacteroidetes	c__Flavobacteriia	o__Flavobacteriales	f__[Weeksellaceae]	g__Chryseobacterium	s__
4329518	0	NA	NA	NA	NA	NA	k__Bacteria	p__Bacteroidetes	c__Flavobacteriia	o__Flavobacteriales	f__[Weeksellaceae]	g__Chryseobacterium	s__
1129906	0	NA	NA	NA	NA	NA	k__Bacteria	p__Bacteroidetes	c__Flavobacteriia	o__Flavobacteriales	f__[Weeksellaceae]	g__Wautersiella	s__
3757809	0	NA	NA	NA	NA	NA	k__Bacteria	p__Bacteroidetes	c__Bacteroidia	o__Bacteroidales	f__Porphyromonadaceae	g__Dysgonomonas	s__
4387396	0	NA	NA	NA	NA	NA	k__Bacteria	p__Bacteroidetes	c__Bacteroidia	o__Bacteroidales	f__Porphyromonadaceae	g__Porphyromonas	s__
752012	0	NA	NA	NA	NA	NA	k__Bacteria	p__Bacteroidetes	c__Bacteroidia	o__Bacteroidales	f__Porphyromonadaceae	g__Dysgonomonas	s__
606755	0	NA	NA	NA	NA	NA	k__Bacteria	p__Bacteroidetes	c__Bacteroidia	o__Bacteroidales	f__Porphyromonadaceae	g__Dysgonomonas	s__
574471	0	NA	NA	NA	NA	NA	k__Bacteria	p__Bacteroidetes	c__Bacteroidia	o__Bacteroidales	f__Bacteroidaceae	g__Bacteroides	s__
157805	0	NA	NA	NA	NA	NA	k__Bacteria	p__Bacteroidetes	c__Bacteroidia	o__Bacteroidales	f__[Odoribacteraceae]	g__Butyricimonas	s__
4444599	0	NA	NA	NA	NA	NA	k__Bacteria	p__Bacteroidetes	c__Bacteroidia	o__Bacteroidales	f__Porphyromonadaceae	g__Paludibacter	s__
522582	0	NA	NA	NA	NA	NA	k__Bacteria	p__Bacteroidetes	c__Bacteroidia	o__Bacteroidales	f__Porphyromonadaceae	g__Parabacteroides	s__
304539	0	NA	NA	NA	NA	NA	k__Bacteria	p__Bacteroidetes	c__Bacteroidia	o__Bacteroidales	f__Porphyromonadaceae	g__Parabacteroides	s__
4104836	0	NA	NA	NA	NA	NA	k__Bacteria	p__Bacteroidetes	c__Sphingobacteriia	o__Sphingobacteriales	f__Sphingobacteriaceae	g__	s__
584500	0	NA	NA	NA	NA	NA	k__Bacteria	p__Proteobacteria	c__Epsilonproteobacteria	o__Campylobacterales	f__Campylobacteraceae	g__Arcobacter	s__
105235	0	NA	NA	NA	NA	NA	k__Bacteria	p__Proteobacteria	c__Epsilonproteobacteria	o__Campylobacterales	f__Campylobacteraceae	g__Arcobacter	s__
1113318	0	NA	NA	NA	NA	NA	k__Bacteria	p__Proteobacteria	c__Epsilonproteobacteria	o__Campylobacterales	f__Campylobacteraceae	g__Arcobacter	s__
318473	0	NA	NA	NA	NA	NA	k__Bacteria	p__Proteobacteria	c__Epsilonproteobacteria	o__Campylobacterales	f__Campylobacteraceae	g__Arcobacter	NA
311173	0	NA	NA	NA	NA	NA	k__Bacteria	p__Proteobacteria	c__Epsilonproteobacteria	o__Campylobacterales	f__Helicobacteraceae	g__Helicobacter	s__pullorum
11054	0	NA	NA	NA	NA	NA	k__Bacteria	p__Proteobacteria	c__Epsilonproteobacteria	o__Campylobacterales	f__Helicobacteraceae	g__	s__
4425150	0	NA	NA	NA	NA	NA	k__Bacteria	p__Proteobacteria	c__Epsilonproteobacteria	o__Campylobacterales	f__Campylobacteraceae	g__Campylobacter	s__
4449055	0	NA	NA	NA	NA	NA	k__Bacteria	p__Bacteroidetes	c__Bacteroidia	o__Bacteroidales	f__Bacteroidaceae	g__Bacteroides	NA
524661	0	NA	NA	NA	NA	NA	k__Bacteria	p__Bacteroidetes	c__Bacteroidia	o__Bacteroidales	f__Bacteroidaceae	NA	NA
571458	0	NA	NA	NA	NA	NA	k__Bacteria	p__Bacteroidetes	c__Bacteroidia	o__Bacteroidales	f__Bacteroidaceae	g__Bacteroides	s__
3562626	0	NA	NA	NA	NA	NA	k__Bacteria	p__Bacteroidetes	c__Bacteroidia	o__Bacteroidales	f__Bacteroidaceae	g__Bacteroides	s__
1749079	0	NA	NA	NA	NA	NA	k__Bacteria	p__Bacteroidetes	c__Bacteroidia	o__Bacteroidales	f__Bacteroidaceae	g__Bacteroides	s__
2792167	0.208487	1.23961	2.73422	0.453367	0.650284	NA	k__Bacteria	p__Bacteroidetes	c__[Saprospirae]	o__[Saprospirales]	f__Chitinophagaceae	g__Sediminibacterium	s__
1108248	0	NA	NA	NA	NA	NA	k__Bacteria	p__Bacteroidetes	c__Bacteroidia	o__Bacteroidales	NA	NA	NA
3509162	0.0222802	1.08409	2.73423	0.396489	0.691744	NA	k__Bacteria	p__Bacteroidetes	c__[Saprospirae]	o__[Saprospirales]	f__Chitinophagaceae	g__Lacibacter	s__cauensis
242645	0	NA	NA	NA	NA	NA	k__Bacteria	p__Bacteroidetes	c__[Saprospirae]	o__[Saprospirales]	f__Chitinophagaceae	g__	s__
4484245	0	NA	NA	NA	NA	NA	k__Bacteria	p__Bacteroidetes	c__[Saprospirae]	o__[Saprospirales]	f__Chitinophagaceae	g__	s__
4422872	0	NA	NA	NA	NA	NA	k__Bacteria	p__Bacteroidetes	c__[Saprospirae]	o__[Saprospirales]	f__Chitinophagaceae	g__Sediminibacterium	s__
808071	0	NA	NA	NA	NA	NA	k__Bacteria	p__Bacteroidetes	c__[Saprospirae]	o__[Saprospirales]	f__Chitinophagaceae	g__Sediminibacterium	s__
190531	0	NA	NA	NA	NA	NA	k__Bacteria	p__Bacteroidetes	c__[Saprospirae]	o__[Saprospirales]	f__Chitinophagaceae	g__Sediminibacterium	s__
4347829	0	NA	NA	NA	NA	NA	k__Bacteria	p__Bacteroidetes	c__Bacteroidia	o__Bacteroidales	f__[Barnesiellaceae]	g__Barnesiella	s__viscericola
568135	0	NA	NA	NA	NA	NA	k__Bacteria	p__Bacteroidetes	c__Bacteroidia	o__Bacteroidales	f__Rikenellaceae	g__	s__
1517779	0	NA	NA	NA	NA	NA	k__Bacteria	p__Bacteroidetes	c__Bacteroidia	o__Bacteroidales	f__Rikenellaceae	g__	s__
3565293	0	NA	NA	NA	NA	NA	k__Bacteria	p__Bacteroidetes	c__Bacteroidia	o__Bacteroidales	f__Rikenellaceae	g__	s__
2686372	0	NA	NA	NA	NA	NA	k__Bacteria	p__Bacteroidetes	c__Bacteroidia	o__Bacteroidales	f__Rikenellaceae	g__	s__
234443	0	NA	NA	NA	NA	NA	k__Bacteria	p__Bacteroidetes	c__Bacteroidia	o__Bacteroidales	f__Rikenellaceae	g__	s__
178478	0	NA	NA	NA	NA	NA	k__Bacteria	p__Bacteroidetes	c__Bacteroidia	o__Bacteroidales	NA	NA	NA
569030	0	NA	NA	NA	NA	NA	k__Bacteria	p__Bacteroidetes	c__Bacteroidia	o__Bacteroidales	f__Rikenellaceae	g__Rikenella	s__
4452633	0.382849	0	2.73422	0	1	NA	k__Bacteria	p__Firmicutes	c__Clostridia	o__Clostridiales	f__Clostridiaceae	g__	s__
847670	0.179685	0	2.73424	0	1	NA	k__Bacteria	p__Firmicutes	c__Clostridia	o__Clostridiales	f__Clostridiaceae	g__	s__
560981	0	NA	NA	NA	NA	NA	k__Bacteria	p__Actinobacteria	c__Coriobacteriia	o__Coriobacteriales	f__Coriobacteriaceae	g__Slackia	s__
3102225	0	NA	NA	NA	NA	NA	k__Bacteria	p__Actinobacteria	c__Coriobacteriia	o__Coriobacteriales	f__Coriobacteriaceae	g__	s__
369354	0	NA	NA	NA	NA	NA	k__Bacteria	p__Actinobacteria	c__Coriobacteriia	o__Coriobacteriales	f__Coriobacteriaceae	g__	s__
1104793	0	NA	NA	NA	NA	NA	k__Bacteria	p__Actinobacteria	c__Acidimicrobiia	o__Acidimicrobiales	f__OCS155	g__	s__
275237	0	NA	NA	NA	NA	NA	k__Bacteria	p__Firmicutes	c__Clostridia	o__Clostridiales	f__Veillonellaceae	g__Phascolarctobacterium	s__
157424	0	NA	NA	NA	NA	NA	k__Bacteria	p__Firmicutes	c__Clostridia	o__Clostridiales	f__Veillonellaceae	g__	s__
523452	0	NA	NA	NA	NA	NA	k__Bacteria	p__Chloroflexi	c__Anaerolineae	o__SBR1031	f__SHA-31	g__	s__
541396	0	NA	NA	NA	NA	NA	k__Bacteria	p__Chloroflexi	c__Anaerolineae	o__GCA004	f__	g__	s__
4449244	0	NA	NA	NA	NA	NA	k__Bacteria	p__Fusobacteria	c__Fusobacteriia	o__Fusobacteriales	f__Fusobacteriaceae	g__Fusobacterium	s__
4254313	0	NA	NA	NA	NA	NA	k__Bacteria	p__Fusobacteria	c__Fusobacteriia	o__Fusobacteriales	f__Fusobacteriaceae	g__Fusobacterium	s__
572889	0	NA	NA	NA	NA	NA	k__Bacteria	p__Fusobacteria	c__Fusobacteriia	o__Fusobacteriales	f__Fusobacteriaceae	g__Fusobacterium	s__
4333154	0	NA	NA	NA	NA	NA	k__Bacteria	p__Fusobacteria	c__Fusobacteriia	o__Fusobacteriales	f__Fusobacteriaceae	g__Fusobacterium	s__
676761	0	NA	NA	NA	NA	NA	k__Bacteria	p__Bacteroidetes	c__Bacteroidia	o__Bacteroidales	f__Porphyromonadaceae	g__Porphyromonas	s__
291711	0	NA	NA	NA	NA	NA	k__Bacteria	p__Bacteroidetes	c__Bacteroidia	o__Bacteroidales	f__Bacteroidaceae	g__Bacteroides	s__
514974	0	NA	NA	NA	NA	NA	k__Bacteria	p__Bacteroidetes	c__Bacteroidia	o__Bacteroidales	f__Bacteroidaceae	g__Bacteroides	s__
140854	0	NA	NA	NA	NA	NA	k__Bacteria	p__Proteobacteria	c__Gammaproteobacteria	o__Vibrionales	f__Pseudoalteromonadaceae	g__Pseudoalteromonas	s__
140860	0	NA	NA	NA	NA	NA	k__Bacteria	p__Proteobacteria	c__Gammaproteobacteria	o__Vibrionales	f__Pseudoalteromonadaceae	g__Pseudoalteromonas	s__
309489	0	NA	NA	NA	NA	NA	k__Bacteria	p__Proteobacteria	c__Gammaproteobacteria	o__Vibrionales	f__Pseudoalteromonadaceae	g__Pseudoalteromonas	s__
518360	0	NA	NA	NA	NA	NA	k__Bacteria	p__Bacteroidetes	c__Bacteroidia	o__Bacteroidales	f__Bacteroidaceae	g__Bacteroides	s__
4379411	0	NA	NA	NA	NA	NA	k__Bacteria	p__Bacteroidetes	c__Bacteroidia	o__Bacteroidales	f__Bacteroidaceae	g__Bacteroides	s__
4473972	0	NA	NA	NA	NA	NA	k__Bacteria	p__Bacteroidetes	c__Bacteroidia	o__Bacteroidales	f__Bacteroidaceae	g__Bacteroides	s__
4343627	0	NA	NA	NA	NA	NA	k__Bacteria	p__Bacteroidetes	c__Bacteroidia	o__Bacteroidales	f__Bacteroidaceae	g__Bacteroides	s__fragilis
4340358	0	NA	NA	NA	NA	NA	k__Bacteria	p__Bacteroidetes	c__Bacteroidia	o__Bacteroidales	f__Bacteroidaceae	g__Bacteroides	NA
158581	0	NA	NA	NA	NA	NA	k__Bacteria	p__Bacteroidetes	c__Bacteroidia	o__Bacteroidales	f__Bacteroidaceae	g__Bacteroides	s__
103730	0	NA	NA	NA	NA	NA	k__Bacteria	p__Bacteroidetes	c__Bacteroidia	o__Bacteroidales	f__Bacteroidaceae	g__Bacteroides	s__
326626	0	NA	NA	NA	NA	NA	k__Bacteria	p__Bacteroidetes	c__Bacteroidia	o__Bacteroidales	f__Bacteroidaceae	g__Bacteroides	s__
271259	0	NA	NA	NA	NA	NA	k__Bacteria	p__Bacteroidetes	c__Bacteroidia	o__Bacteroidales	f__Bacteroidaceae	g__Bacteroides	s__
2730944	0	NA	NA	NA	NA	NA	k__Bacteria	p__Bacteroidetes	c__Bacteroidia	o__Bacteroidales	f__Bacteroidaceae	g__Bacteroides	s__coprophilus
515476	0.00332659	0	2.73424	0	1	NA	k__Bacteria	p__Bacteroidetes	c__Sphingobacteriia	o__Sphingobacteriales	f__Sphingobacteriaceae	g__	s__
4405800	0	NA	NA	NA	NA	NA	k__Bacteria	p__Bacteroidetes	c__Sphingobacteriia	o__Sphingobacteriales	f__Sphingobacteriaceae	g__Sphingobacterium	s__
521087	0	NA	NA	NA	NA	NA	k__Bacteria	p__Bacteroidetes	c__Sphingobacteriia	o__Sphingobacteriales	f__Sphingobacteriaceae	g__Sphingobacterium	s__
4428119	0	NA	NA	NA	NA	NA	k__Bacteria	p__Bacteroidetes	c__Sphingobacteriia	o__Sphingobacteriales	f__Sphingobacteriaceae	g__Sphingobacterium	NA
442126	0	NA	NA	NA	NA	NA	k__Bacteria	p__Bacteroidetes	c__Sphingobacteriia	o__Sphingobacteriales	f__Sphingobacteriaceae	g__Sphingobacterium	s__
4295257	0	NA	NA	NA	NA	NA	k__Bacteria	p__Bacteroidetes	c__Sphingobacteriia	o__Sphingobacteriales	f__Sphingobacteriaceae	g__	s__
148790	0	NA	NA	NA	NA	NA	k__Bacteria	p__Bacteroidetes	c__Sphingobacteriia	o__Sphingobacteriales	f__Sphingobacteriaceae	g__	s__
540403	0	NA	NA	NA	NA	NA	k__Bacteria	p__Bacteroidetes	c__Sphingobacteriia	o__Sphingobacteriales	f__Sphingobacteriaceae	g__Sphingobacterium	s__
3587343	0	NA	NA	NA	NA	NA	k__Bacteria	p__Bacteroidetes	c__Sphingobacteriia	o__Sphingobacteriales	f__Sphingobacteriaceae	g__Sphingobacterium	s__multivorum
4339351	0	NA	NA	NA	NA	NA	k__Bacteria	p__Bacteroidetes	c__Sphingobacteriia	o__Sphingobacteriales	f__Sphingobacteriaceae	NA	NA
317024	0	NA	NA	NA	NA	NA	k__Bacteria	p__Bacteroidetes	c__Sphingobacteriia	o__Sphingobacteriales	f__Sphingobacteriaceae	g__Pedobacter	s__
696477	0	NA	NA	NA	NA	NA	k__Bacteria	p__Bacteroidetes	c__Bacteroidia	o__Bacteroidales	f__Bacteroidaceae	g__Bacteroides	s__
181432	0	NA	NA	NA	NA	NA	k__Bacteria	p__Bacteroidetes	c__Bacteroidia	o__Bacteroidales	f__[Paraprevotellaceae]	g__Paraprevotella	s__
4312075	0	NA	NA	NA	NA	NA	k__Bacteria	p__Bacteroidetes	c__[Saprospirae]	o__[Saprospirales]	f__Saprospiraceae	g__	s__
216290	0	NA	NA	NA	NA	NA	k__Bacteria	p__Bacteroidetes	c__Bacteroidia	o__Bacteroidales	f__S24-7	g__	s__
655803	0	NA	NA	NA	NA	NA	k__Bacteria	p__Bacteroidetes	c__Bacteroidia	o__Bacteroidales	f__Porphyromonadaceae	g__Porphyromonas	s__endodontalis
4213918	0	NA	NA	NA	NA	NA	k__Bacteria	p__Bacteroidetes	c__Bacteroidia	o__Bacteroidales	f__Porphyromonadaceae	g__Paludibacter	s__
4370491	0	NA	NA	NA	NA	NA	k__Bacteria	p__Bacteroidetes	c__Bacteroidia	o__Bacteroidales	f__Prevotellaceae	g__Prevotella	s__
4399109	0	NA	NA	NA	NA	NA	k__Bacteria	p__Bacteroidetes	c__Bacteroidia	o__Bacteroidales	f__Prevotellaceae	g__Prevotella	s__
158440	0	NA	NA	NA	NA	NA	k__Bacteria	p__Bacteroidetes	c__Bacteroidia	o__Bacteroidales	f__Prevotellaceae	g__Prevotella	s__
4414549	0	NA	NA	NA	NA	NA	k__Archaea	p__Crenarchaeota	c__Thaumarchaeota	o__Cenarchaeales	f__Cenarchaeaceae	g__	s__
427495	0	NA	NA	NA	NA	NA	k__Bacteria	p__Cyanobacteria	c__Synechococcophycideae	o__Synechococcales	f__Synechococcaceae	g__Synechococcus	s__
68986	0	NA	NA	NA	NA	NA	k__Bacteria	p__Cyanobacteria	c__Synechococcophycideae	o__Synechococcales	f__Synechococcaceae	g__Prochlorococcus	s__
833871	0	NA	NA	NA	NA	NA	NOHIT	NA	NA	NA	NA	NA	NA
1082607	0.231661	0	2.73424	0	1	NA	k__Bacteria	p__Actinobacteria	c__Actinobacteria	o__Actinomycetales	f__Corynebacteriaceae	g__Corynebacterium	s__
1503670	0.0502537	0	2.73424	0	1	NA	k__Bacteria	p__Actinobacteria	c__Actinobacteria	o__Actinomycetales	f__Brevibacteriaceae	g__Brevibacterium	s__
1134896	0	NA	NA	NA	NA	NA	k__Bacteria	p__Actinobacteria	c__Actinobacteria	o__Actinomycetales	f__Brevibacteriaceae	g__Brevibacterium	s__
944847	0	NA	NA	NA	NA	NA	k__Bacteria	p__Actinobacteria	c__Actinobacteria	o__Actinomycetales	f__Kineosporiaceae	g__	s__
12589	0	NA	NA	NA	NA	NA	k__Bacteria	p__Actinobacteria	c__Actinobacteria	o__Actinomycetales	f__Actinomycetaceae	g__Actinomyces	s__
292428	0	NA	NA	NA	NA	NA	k__Bacteria	p__Actinobacteria	c__Actinobacteria	o__Actinomycetales	f__Jonesiaceae	g__	s__
885496	0	NA	NA	NA	NA	NA	k__Bacteria	p__Actinobacteria	c__Actinobacteria	o__Actinomycetales	f__Intrasporangiaceae	NA	NA
821644	0.00951851	1.08294	2.73423	0.396068	0.692055	NA	k__Bacteria	p__Actinobacteria	c__Actinobacteria	o__Actinomycetales	f__Microbacteriaceae	g__Leucobacter	s__
99531	0.0288164	0	2.73424	0	1	NA	k__Bacteria	p__Actinobacteria	c__Actinobacteria	o__Actinomycetales	f__Microbacteriaceae	g__Leucobacter	s__
88989	0	NA	NA	NA	NA	NA	k__Bacteria	p__Cyanobacteria	c__4C0d-2	o__MLE1-12	f__	g__	s__
542446	0.0570234	0	2.73424	0	1	NA	k__Bacteria	p__Cyanobacteria	c__4C0d-2	o__MLE1-12	f__	g__	s__
4478325	0	NA	NA	NA	NA	NA	k__Bacteria	p__Firmicutes	c__Erysipelotrichi	o__Erysipelotrichales	f__Erysipelotrichaceae	g__Erysipelothrix	s__
927238	0	NA	NA	NA	NA	NA	k__Bacteria	p__Firmicutes	c__Erysipelotrichi	o__Erysipelotrichales	f__Erysipelotrichaceae	g__Erysipelothrix	s__
316758	0	NA	NA	NA	NA	NA	k__Bacteria	p__Tenericutes	c__Mollicutes	o__RF39	f__	g__	s__
584397	0	NA	NA	NA	NA	NA	k__Bacteria	p__Tenericutes	c__Mollicutes	o__RF39	f__	g__	s__
294782	0	NA	NA	NA	NA	NA	k__Bacteria	p__Proteobacteria	c__Gammaproteobacteria	o__Pseudomonadales	f__Moraxellaceae	g__Acinetobacter	s__
806487	0	NA	NA	NA	NA	NA	k__Bacteria	p__Proteobacteria	c__Gammaproteobacteria	o__Pseudomonadales	f__Moraxellaceae	g__Acinetobacter	s__
64653	0	NA	NA	NA	NA	NA	k__Bacteria	p__Proteobacteria	c__Gammaproteobacteria	o__Pseudomonadales	f__Moraxellaceae	g__Acinetobacter	s__
312531	0.00557473	0	2.73424	0	1	NA	k__Bacteria	p__Proteobacteria	c__Gammaproteobacteria	o__Pseudomonadales	f__Moraxellaceae	g__Acinetobacter	NA
1790396	0	NA	NA	NA	NA	NA	k__Bacteria	p__Proteobacteria	c__Gammaproteobacteria	o__Pseudomonadales	f__Moraxellaceae	g__Acinetobacter	NA
353576	0.10635	1.38564	2.73424	0.506774	0.612314	NA	k__Bacteria	p__Proteobacteria	c__Gammaproteobacteria	o__Pseudomonadales	f__Moraxellaceae	g__Acinetobacter	s__
161677	0	NA	NA	NA	NA	NA	k__Bacteria	p__Proteobacteria	c__Gammaproteobacteria	o__Pseudomonadales	f__Moraxellaceae	g__Acinetobacter	s__schindleri
4482374	0	NA	NA	NA	NA	NA	k__Bacteria	p__Proteobacteria	c__Gammaproteobacteria	o__Pseudomonadales	f__Moraxellaceae	g__Acinetobacter	NA
4235445	0	NA	NA	NA	NA	NA	k__Bacteria	p__Proteobacteria	c__Gammaproteobacteria	o__Pseudomonadales	f__Moraxellaceae	g__Acinetobacter	s__
873972	0	NA	NA	NA	NA	NA	k__Bacteria	p__Proteobacteria	c__Gammaproteobacteria	o__Pseudomonadales	f__Moraxellaceae	g__Acinetobacter	s__johnsonii
179208	0	NA	NA	NA	NA	NA	k__Bacteria	p__Proteobacteria	c__Gammaproteobacteria	o__Pseudomonadales	f__Moraxellaceae	g__Acinetobacter	s__
290186	0.0128451	1.08384	2.73423	0.396398	0.691811	NA	k__Bacteria	p__Proteobacteria	c__Gammaproteobacteria	o__Pseudomonadales	f__Moraxellaceae	g__Acinetobacter	s__
4361528	0	NA	NA	NA	NA	NA	k__Bacteria	p__Proteobacteria	c__Gammaproteobacteria	o__Pseudomonadales	f__Moraxellaceae	g__Acinetobacter	NA
3453734	0	NA	NA	NA	NA	NA	k__Bacteria	p__Proteobacteria	c__Gammaproteobacteria	o__Pseudomonadales	f__Moraxellaceae	g__Acinetobacter	s__
270659	0	NA	NA	NA	NA	NA	k__Bacteria	p__Proteobacteria	c__Gammaproteobacteria	o__Pseudomonadales	f__Moraxellaceae	g__Acinetobacter	s__
706432	0	NA	NA	NA	NA	NA	k__Bacteria	p__Proteobacteria	c__Gammaproteobacteria	o__Pseudomonadales	f__Moraxellaceae	g__Acinetobacter	s__
2797395	0	NA	NA	NA	NA	NA	k__Bacteria	p__Proteobacteria	c__Gammaproteobacteria	o__Pseudomonadales	f__Moraxellaceae	g__Acinetobacter	s__
159711	0.00557473	0	2.73424	0	1	NA	k__Bacteria	p__Proteobacteria	c__Gammaproteobacteria	o__Pseudomonadales	f__Moraxellaceae	g__Acinetobacter	NA
526430	0	NA	NA	NA	NA	NA	k__Bacteria	p__Proteobacteria	c__Gammaproteobacteria	o__Pseudomonadales	f__Moraxellaceae	g__Acinetobacter	s__lwoffii
4482598	0	NA	NA	NA	NA	NA	k__Bacteria	p__Proteobacteria	c__Gammaproteobacteria	o__Pseudomonadales	f__Moraxellaceae	g__Acinetobacter	NA
3530625	0	NA	NA	NA	NA	NA	k__Bacteria	p__Proteobacteria	c__Gammaproteobacteria	o__Pseudomonadales	f__Moraxellaceae	g__Acinetobacter	s__
4425634	0	NA	NA	NA	NA	NA	k__Bacteria	p__Proteobacteria	c__Gammaproteobacteria	o__Pseudomonadales	f__Moraxellaceae	g__Acinetobacter	s__
584176	0.021948	0	2.73424	0	1	NA	k__Bacteria	p__Proteobacteria	c__Gammaproteobacteria	o__Pseudomonadales	f__Moraxellaceae	g__Acinetobacter	s__rhizosphaerae
818527	0	NA	NA	NA	NA	NA	k__Bacteria	p__Proteobacteria	c__Betaproteobacteria	o__Burkholderiales	f__Oxalobacteraceae	g__Janthinobacterium	s__
9252	0	NA	NA	NA	NA	NA	k__Bacteria	p__Proteobacteria	c__Gammaproteobacteria	o__Vibrionales	NA	NA	NA
4347599	0	NA	NA	NA	NA	NA	k__Bacteria	p__Proteobacteria	c__Gammaproteobacteria	o__Vibrionales	f__Vibrionaceae	g__Vibrio	s__metschnikovii
1121651	0	NA	NA	NA	NA	NA	k__Bacteria	p__Proteobacteria	c__Gammaproteobacteria	o__Aeromonadales	f__Aeromonadaceae	g__	s__
172717	0	NA	NA	NA	NA	NA	k__Bacteria	p__Proteobacteria	c__Gammaproteobacteria	o__Alteromonadales	f__Shewanellaceae	g__Shewanella	s__
162650	0	NA	NA	NA	NA	NA	k__Bacteria	p__Proteobacteria	c__Gammaproteobacteria	o__Aeromonadales	f__Aeromonadaceae	g__	s__
172125	0	NA	NA	NA	NA	NA	k__Bacteria	p__Proteobacteria	c__Gammaproteobacteria	o__Aeromonadales	f__Aeromonadaceae	g__	s__
247442	0	NA	NA	NA	NA	NA	k__Bacteria	p__Proteobacteria	c__Gammaproteobacteria	o__Aeromonadales	f__Aeromonadaceae	g__	s__
203157	0	NA	NA	NA	NA	NA	k__Bacteria	p__Proteobacteria	c__Gammaproteobacteria	o__Aeromonadales	f__Aeromonadaceae	g__	s__
199099	0	NA	NA	NA	NA	NA	k__Bacteria	p__Proteobacteria	c__Gammaproteobacteria	o__Aeromonadales	f__Aeromonadaceae	g__	s__
4366725	0	NA	NA	NA	NA	NA	k__Bacteria	p__Proteobacteria	c__Gammaproteobacteria	o__Aeromonadales	f__Aeromonadaceae	g__	s__
4439030	0	NA	NA	NA	NA	NA	k__Bacteria	p__Proteobacteria	c__Gammaproteobacteria	o__Aeromonadales	f__Aeromonadaceae	NA	NA
16195	0	NA	NA	NA	NA	NA	k__Bacteria	p__Firmicutes	c__Clostridia	o__Clostridiales	f__Clostridiaceae	g__Candidatus Arthromitus	s__
4310024	0	NA	NA	NA	NA	NA	k__Bacteria	p__Firmicutes	c__Clostridia	o__Clostridiales	f__Peptococcaceae	g__Peptococcus	s__
590727	0	NA	NA	NA	NA	NA	k__Bacteria	p__Proteobacteria	c__Alphaproteobacteria	o__Rhodospirillales	f__Rhodospirillaceae	g__	s__
188414	0	NA	NA	NA	NA	NA	k__Bacteria	p__Proteobacteria	c__Alphaproteobacteria	o__Rickettsiales	f__	g__	s__
357011	0	NA	NA	NA	NA	NA	k__Bacteria	p__Proteobacteria	c__Alphaproteobacteria	o__Rhodospirillales	f__Rhodospirillaceae	g__	s__
2932342	0	NA	NA	NA	NA	NA	k__Bacteria	p__Proteobacteria	c__Deltaproteobacteria	o__Desulfovibrionales	f__Desulfovibrionaceae	g__	s__
4332904	0	NA	NA	NA	NA	NA	k__Bacteria	p__Acidobacteria	c__BPC102	o__MVS-40	f__	g__	s__
565900	0	NA	NA	NA	NA	NA	k__Bacteria	p__Proteobacteria	c__Gammaproteobacteria	o__Xanthomonadales	f__Sinobacteraceae	g__	s__
634948	0	NA	NA	NA	NA	NA	k__Bacteria	p__Proteobacteria	c__Gammaproteobacteria	o__Alteromonadales	f__Idiomarinaceae	g__Pseudidiomarina	s__
4425629	0	NA	NA	NA	NA	NA	k__Bacteria	p__Proteobacteria	c__Betaproteobacteria	o__Burkholderiales	f__Oxalobacteraceae	g__Janthinobacterium	s__lividum
4418009	0	NA	NA	NA	NA	NA	k__Bacteria	p__Proteobacteria	c__Betaproteobacteria	o__Burkholderiales	f__Oxalobacteraceae	NA	NA
1705765	0	NA	NA	NA	NA	NA	k__Bacteria	p__Proteobacteria	c__Betaproteobacteria	o__Burkholderiales	f__Oxalobacteraceae	g__	s__
73559	0	NA	NA	NA	NA	NA	k__Bacteria	p__Proteobacteria	c__Gammaproteobacteria	o__Pseudomonadales	f__Moraxellaceae	g__Acinetobacter	s__
808051	0	NA	NA	NA	NA	NA	k__Bacteria	p__Proteobacteria	c__Gammaproteobacteria	o__Pseudomonadales	f__Moraxellaceae	g__Acinetobacter	s__
4449456	0	NA	NA	NA	NA	NA	k__Bacteria	p__Proteobacteria	c__Gammaproteobacteria	o__Pseudomonadales	f__Moraxellaceae	g__Acinetobacter	s__
60329	0	NA	NA	NA	NA	NA	k__Bacteria	p__Proteobacteria	c__Gammaproteobacteria	o__Pseudomonadales	f__Moraxellaceae	g__Acinetobacter	s__
388951	0	NA	NA	NA	NA	NA	k__Bacteria	p__Proteobacteria	c__Gammaproteobacteria	o__Pseudomonadales	f__Moraxellaceae	NA	NA
186836	0	NA	NA	NA	NA	NA	k__Bacteria	p__Proteobacteria	c__Gammaproteobacteria	o__Pseudomonadales	f__Moraxellaceae	g__Acinetobacter	s__
4449458	0	NA	NA	NA	NA	NA	k__Bacteria	p__Proteobacteria	c__Gammaproteobacteria	o__Pseudomonadales	f__Moraxellaceae	g__Acinetobacter	s__
823916	0	NA	NA	NA	NA	NA	k__Bacteria	p__Proteobacteria	c__Gammaproteobacteria	o__Pseudomonadales	f__Moraxellaceae	g__Enhydrobacter	s__
3070686	0	NA	NA	NA	NA	NA	k__Bacteria	p__Proteobacteria	c__Gammaproteobacteria	NA	NA	NA	NA
277352	0	NA	NA	NA	NA	NA	k__Bacteria	p__Proteobacteria	c__Gammaproteobacteria	o__Pseudomonadales	f__Moraxellaceae	g__Psychrobacter	s__
268361	0	NA	NA	NA	NA	NA	k__Bacteria	p__Proteobacteria	c__Gammaproteobacteria	o__Pseudomonadales	f__Moraxellaceae	g__	s__
269774	0	NA	NA	NA	NA	NA	k__Bacteria	p__Proteobacteria	c__Gammaproteobacteria	o__Pseudomonadales	f__Moraxellaceae	g__	s__
4295725	0	NA	NA	NA	NA	NA	k__Bacteria	p__Proteobacteria	c__Gammaproteobacteria	o__Pseudomonadales	f__Moraxellaceae	g__Psychrobacter	s__sanguinis
4481079	0	NA	NA	NA	NA	NA	k__Bacteria	p__Proteobacteria	c__Gammaproteobacteria	o__Pseudomonadales	f__Moraxellaceae	g__Psychrobacter	s__sanguinis
4469960	0	NA	NA	NA	NA	NA	k__Bacteria	p__Proteobacteria	c__Gammaproteobacteria	o__Pseudomonadales	f__Moraxellaceae	g__Psychrobacter	s__sanguinis
263518	0	NA	NA	NA	NA	NA	k__Bacteria	p__Proteobacteria	c__Deltaproteobacteria	o__Desulfovibrionales	f__Desulfovibrionaceae	g__	s__
1871	0	NA	NA	NA	NA	NA	k__Bacteria	p__Deferribacteres	c__Deferribacteres	o__Deferribacterales	f__Deferribacteraceae	g__Mucispirillum	s__schaedleri
350938	0	NA	NA	NA	NA	NA	k__Bacteria	p__Proteobacteria	c__Alphaproteobacteria	o__Caulobacterales	f__Caulobacteraceae	NA	NA
2211108	0	NA	NA	NA	NA	NA	k__Bacteria	p__Proteobacteria	c__Alphaproteobacteria	o__Caulobacterales	f__Caulobacteraceae	g__Brevundimonas	s__diminuta
4170478	0	NA	NA	NA	NA	NA	k__Bacteria	p__Bacteroidetes	c__[Saprospirae]	o__[Saprospirales]	f__Saprospiraceae	g__Aquirestis	s__calciphila
4474083	0	NA	NA	NA	NA	NA	k__Bacteria	p__Proteobacteria	c__Alphaproteobacteria	o__Sphingomonadales	f__Sphingomonadaceae	g__Novosphingobium	s__
199962	0.00951851	1.08294	2.73423	0.396068	0.692055	NA	k__Bacteria	p__Proteobacteria	c__Alphaproteobacteria	o__Sphingomonadales	f__Sphingomonadaceae	g__Novosphingobium	s__
89212	0	NA	NA	NA	NA	NA	k__Bacteria	p__Proteobacteria	c__Alphaproteobacteria	o__Sphingomonadales	f__Sphingomonadaceae	g__Novosphingobium	s__
4381473	0	NA	NA	NA	NA	NA	k__Bacteria	p__Proteobacteria	c__Alphaproteobacteria	o__Sphingomonadales	f__Sphingomonadaceae	g__Novosphingobium	s__
4438545	0	NA	NA	NA	NA	NA	k__Bacteria	p__Proteobacteria	c__Alphaproteobacteria	o__Sphingomonadales	f__Sphingomonadaceae	NA	NA
4393057	0.141641	1.27562	2.72372	0.468338	0.639543	NA	k__Bacteria	p__Proteobacteria	c__Alphaproteobacteria	o__Sphingomonadales	f__Sphingomonadaceae	g__Sphingobium	s__
1129599	0	NA	NA	NA	NA	NA	k__Bacteria	p__Proteobacteria	c__Alphaproteobacteria	o__Sphingomonadales	f__Sphingomonadaceae	g__Novosphingobium	s__nitrogenifigens
748537	0	NA	NA	NA	NA	NA	k__Bacteria	p__Proteobacteria	c__Alphaproteobacteria	o__Sphingomonadales	f__Sphingomonadaceae	g__Sphingopyxis	s__
267852	0.108649	1.38224	2.73424	0.505529	0.613187	NA	k__Bacteria	p__Proteobacteria	c__Alphaproteobacteria	o__Sphingomonadales	f__Sphingomonadaceae	g__Sphingopyxis	s__alaskensis
4391560	0.130661	1.38668	2.73423	0.507155	0.612046	NA	k__Bacteria	p__Proteobacteria	c__Alphaproteobacteria	o__Sphingomonadales	f__Erythrobacteraceae	g__	s__
3290764	0.0105011	0	2.73424	0	1	NA	k__Bacteria	p__Proteobacteria	c__Alphaproteobacteria	o__Sphingomonadales	f__Sphingomonadaceae	g__	s__
817422	0.00307841	0	2.73424	0	1	NA	k__Bacteria	p__Proteobacteria	c__Alphaproteobacteria	o__Sphingomonadales	f__Sphingomonadaceae	g__Sphingomonas	s__
1111944	0	NA	NA	NA	NA	NA	k__Bacteria	p__Proteobacteria	c__Alphaproteobacteria	o__Sphingomonadales	f__Sphingomonadaceae	g__	s__
513631	0.0956283	1.02024	2.69382	0.378733	0.704886	NA	k__Bacteria	p__Proteobacteria	c__Alphaproteobacteria	o__Sphingomonadales	f__Sphingomonadaceae	g__	s__
1112553	0	NA	NA	NA	NA	NA	k__Bacteria	p__Proteobacteria	c__Alphaproteobacteria	o__Sphingomonadales	f__Sphingomonadaceae	g__Sphingobium	s__
4427546	0	NA	NA	NA	NA	NA	k__Bacteria	p__Proteobacteria	c__Alphaproteobacteria	o__Sphingomonadales	f__Sphingomonadaceae	g__Sphingobium	s__
592615	0	NA	NA	NA	NA	NA	k__Bacteria	p__Proteobacteria	c__Alphaproteobacteria	o__Sphingomonadales	f__Sphingomonadaceae	g__Sphingobium	s__
4333206	0	NA	NA	NA	NA	NA	k__Bacteria	p__Proteobacteria	c__Alphaproteobacteria	o__Rhizobiales	f__Rhizobiaceae	g__Agrobacterium	s__
252822	0	NA	NA	NA	NA	NA	k__Bacteria	p__Proteobacteria	c__Alphaproteobacteria	o__Rhizobiales	f__Rhizobiaceae	g__Agrobacterium	s__
4353264	0	NA	NA	NA	NA	NA	k__Bacteria	p__Proteobacteria	c__Alphaproteobacteria	o__Caulobacterales	f__Caulobacteraceae	g__	s__
1105948	0.0412469	1.08294	2.73423	0.396068	0.692055	NA	k__Bacteria	p__Proteobacteria	c__Alphaproteobacteria	o__Caulobacterales	f__Caulobacteraceae	NA	NA
268353	0	NA	NA	NA	NA	NA	k__Bacteria	p__Proteobacteria	c__Alphaproteobacteria	o__Caulobacterales	f__Caulobacteraceae	g__Brevundimonas	s__diminuta
264269	0	NA	NA	NA	NA	NA	k__Bacteria	p__Proteobacteria	c__Alphaproteobacteria	o__Caulobacterales	f__Caulobacteraceae	g__Brevundimonas	s__diminuta
4307347	0	NA	NA	NA	NA	NA	k__Bacteria	p__Proteobacteria	c__Alphaproteobacteria	o__Rhizobiales	f__Methylobacteriaceae	g__	s__
4396717	0.0877922	1.38224	2.73424	0.505529	0.613187	NA	k__Bacteria	p__Proteobacteria	c__Alphaproteobacteria	o__Rhizobiales	f__Methylobacteriaceae	g__Methylobacterium	s__
831178	0.231661	0	2.73424	0	1	NA	k__Bacteria	p__Proteobacteria	c__Alphaproteobacteria	o__Rhizobiales	f__	g__	s__
4339358	0.395832	2.18126	1.98806	1.09718	0.272562	NA	k__Bacteria	p__Proteobacteria	c__Alphaproteobacteria	o__Caulobacterales	f__Caulobacteraceae	g__	s__
811257	0.325636	1.38481	2.73424	0.50647	0.612527	NA	k__Bacteria	p__Proteobacteria	c__Alphaproteobacteria	o__Caulobacterales	f__Caulobacteraceae	g__Caulobacter	s__
244657	0	NA	NA	NA	NA	NA	k__Bacteria	p__Proteobacteria	c__Alphaproteobacteria	o__Rhizobiales	f__Bradyrhizobiaceae	g__	s__
573135	0.0194016	1.08294	2.73423	0.396068	0.692055	NA	k__Bacteria	p__Proteobacteria	c__Alphaproteobacteria	o__Rhizobiales	f__Bradyrhizobiaceae	g__	s__
2458172	0	NA	NA	NA	NA	NA	k__Bacteria	p__Proteobacteria	c__Alphaproteobacteria	o__Rhizobiales	f__Brucellaceae	g__Ochrobactrum	s__
407459	0.057119	0	2.73423	0	1	NA	k__Bacteria	p__Proteobacteria	c__Alphaproteobacteria	o__Rhizobiales	f__Brucellaceae	g__Pseudochrobactrum	s__
310532	0	NA	NA	NA	NA	NA	k__Bacteria	p__Proteobacteria	c__Alphaproteobacteria	o__Rhizobiales	f__Phyllobacteriaceae	g__Aquamicrobium	s__aerolatum
1141071	0	NA	NA	NA	NA	NA	k__Bacteria	p__Proteobacteria	c__Alphaproteobacteria	o__Rhizobiales	f__Brucellaceae	NA	NA
502999	0	NA	NA	NA	NA	NA	k__Bacteria	p__Proteobacteria	c__Alphaproteobacteria	o__Rhizobiales	f__Hyphomicrobiaceae	g__Devosia	s__
4405550	0	NA	NA	NA	NA	NA	k__Bacteria	p__Proteobacteria	c__Alphaproteobacteria	o__Rhodobacterales	f__Rhodobacteraceae	g__	s__
151172	0	NA	NA	NA	NA	NA	k__Bacteria	p__Proteobacteria	c__Alphaproteobacteria	o__Rhodobacterales	f__Rhodobacteraceae	g__Anaerospora	s__
1797847	0.0333554	0	2.73423	0	1	NA	k__Bacteria	p__Proteobacteria	c__Alphaproteobacteria	o__Rhodobacterales	f__Rhodobacteraceae	g__Paracoccus	s__aminovorans
629291	0	NA	NA	NA	NA	NA	k__Bacteria	p__Proteobacteria	c__Alphaproteobacteria	o__Rhodobacterales	f__Rhodobacteraceae	g__	s__
199683	0.00307841	0	2.73424	0	1	NA	k__Bacteria	p__Proteobacteria	c__Alphaproteobacteria	o__Rhodobacterales	f__Rhodobacteraceae	NA	NA
814065	0	NA	NA	NA	NA	NA	k__Bacteria	p__Proteobacteria	c__Alphaproteobacteria	o__Rhodobacterales	f__Rhodobacteraceae	g__	s__
114903	0	NA	NA	NA	NA	NA	k__Bacteria	p__Proteobacteria	c__Alphaproteobacteria	o__Sphingomonadales	f__Sphingomonadaceae	g__	s__
580916	0.215111	0	2.73423	0	1	NA	k__Bacteria	p__Proteobacteria	c__Alphaproteobacteria	o__Sphingomonadales	f__Sphingomonadaceae	g__Novosphingobium	s__stygium
3156804	0	NA	NA	NA	NA	NA	k__Bacteria	p__Proteobacteria	c__Alphaproteobacteria	o__Rickettsiales	f__Pelagibacteraceae	g__	s__
4413256	0	NA	NA	NA	NA	NA	k__Bacteria	p__Proteobacteria	c__Deltaproteobacteria	o__Desulfovibrionales	f__Desulfovibrionaceae	g__Desulfovibrio	s__
510683	0	NA	NA	NA	NA	NA	k__Bacteria	p__Proteobacteria	c__Deltaproteobacteria	o__Desulfovibrionales	f__Desulfovibrionaceae	g__Desulfovibrio	s__
3454566	0	NA	NA	NA	NA	NA	k__Bacteria	p__Proteobacteria	c__Deltaproteobacteria	o__Myxococcales	f__0319-6G20	g__	s__
591358	0	NA	NA	NA	NA	NA	k__Bacteria	p__Planctomycetes	c__Planctomycetia	o__Gemmatales	f__Gemmataceae	g__Gemmata	s__
831504	0	NA	NA	NA	NA	NA	k__Bacteria	p__Proteobacteria	c__Deltaproteobacteria	o__Sva0853	f__SAR324	g__	s__
1933407	0	NA	NA	NA	NA	NA	k__Bacteria	p__Gemmatimonadetes	c__Gemmatimonadetes	o__	f__	g__	s__
4297239	0	NA	NA	NA	NA	NA	k__Bacteria	p__Acidobacteria	c__DA052	o__Ellin6513	f__	g__	s__
4333237	0	NA	NA	NA	NA	NA	k__Bacteria	p__Proteobacteria	c__Alphaproteobacteria	o__Rhodospirillales	f__Acetobacteraceae	g__Acetobacter	s__
845577	0	NA	NA	NA	NA	NA	k__Bacteria	p__Proteobacteria	c__Alphaproteobacteria	o__Rhodospirillales	f__Acetobacteraceae	g__	s__
231310	0	NA	NA	NA	NA	NA	k__Bacteria	p__Firmicutes	c__Clostridia	o__Clostridiales	f__Peptococcaceae	g__Peptococcus	s__
183093	0	NA	NA	NA	NA	NA	k__Bacteria	p__Firmicutes	c__Clostridia	o__Clostridiales	f__Ruminococcaceae	g__	s__
222842	0	NA	NA	NA	NA	NA	k__Bacteria	p__Firmicutes	c__Clostridia	o__Clostridiales	f__Veillonellaceae	g__Megamonas	s__
2530636	0	NA	NA	NA	NA	NA	k__Bacteria	p__Firmicutes	c__Clostridia	o__Clostridiales	f__Veillonellaceae	g__Megamonas	s__
214682	0	NA	NA	NA	NA	NA	k__Bacteria	p__Firmicutes	c__Clostridia	o__Clostridiales	f__Veillonellaceae	g__Megasphaera	s__
4472239	0	NA	NA	NA	NA	NA	k__Bacteria	p__Chlorobi	c__OPB56	o__	f__	g__	s__
4481861	0	NA	NA	NA	NA	NA	k__Bacteria	p__Actinobacteria	c__Actinobacteria	o__Bifidobacteriales	f__Bifidobacteriaceae	NA	NA
215248	0.0235696	0	2.73424	0	1	NA	k__Bacteria	p__Actinobacteria	c__Actinobacteria	o__Actinomycetales	f__Actinomycetaceae	g__	s__
809192	0.358692	1.49374	2.4225	0.61661	0.537492	NA	k__Bacteria	p__Actinobacteria	c__Actinobacteria	o__Actinomycetales	f__Dermabacteraceae	g__Brachybacterium	s__conglomeratum
542066	0	NA	NA	NA	NA	NA	k__Bacteria	p__Actinobacteria	c__Actinobacteria	o__Actinomycetales	f__	g__	s__
538247	0	NA	NA	NA	NA	NA	k__Bacteria	p__Actinobacteria	c__Actinobacteria	o__Actinomycetales	f__Micrococcaceae	g__Rothia	s__nasimurium
4422405	0	NA	NA	NA	NA	NA	k__Bacteria	p__Actinobacteria	c__Actinobacteria	o__Actinomycetales	f__Micrococcaceae	g__Micrococcus	s__
526833	0	NA	NA	NA	NA	NA	k__Bacteria	p__Actinobacteria	c__Actinobacteria	o__Actinomycetales	f__Micrococcaceae	g__Micrococcus	s__
808471	0.00311441	0	2.73424	0	1	NA	k__Bacteria	p__Actinobacteria	c__Actinobacteria	o__Actinomycetales	f__Micrococcaceae	g__Arthrobacter	s__
4444760	0.0980816	0.996481	2.73419	0.364452	0.71552	NA	k__Bacteria	p__Actinobacteria	c__Actinobacteria	o__Actinomycetales	f__Micrococcaceae	g__Arthrobacter	s__
56625	0	NA	NA	NA	NA	NA	k__Bacteria	p__Actinobacteria	c__Actinobacteria	o__Actinomycetales	f__Micrococcaceae	g__	s__
4454153	0	NA	NA	NA	NA	NA	k__Bacteria	p__Actinobacteria	c__Actinobacteria	o__Actinomycetales	f__Microbacteriaceae	NA	NA
148208	0	NA	NA	NA	NA	NA	k__Bacteria	p__Actinobacteria	c__Actinobacteria	o__Actinomycetales	f__Microbacteriaceae	g__Pseudoclavibacter	s__bifida
993711	0.0371086	0	2.73424	0	1	NA	k__Bacteria	p__Actinobacteria	c__Actinobacteria	o__Actinomycetales	f__Microbacteriaceae	g__Pseudoclavibacter	s__bifida
235898	0	NA	NA	NA	NA	NA	k__Bacteria	p__Actinobacteria	c__Actinobacteria	o__Actinomycetales	f__Corynebacteriaceae	g__Corynebacterium	s__
808245	0.184239	0.955791	2.61442	0.365584	0.714676	NA	k__Bacteria	p__Actinobacteria	c__Actinobacteria	o__Actinomycetales	f__Corynebacteriaceae	g__Corynebacterium	s__
650171	0	NA	NA	NA	NA	NA	k__Bacteria	p__Actinobacteria	c__Actinobacteria	o__Actinomycetales	f__Corynebacteriaceae	g__Corynebacterium	s__
518872	0.00524681	0	2.73424	0	1	NA	k__Bacteria	p__Actinobacteria	c__Actinobacteria	o__Actinomycetales	f__Dietziaceae	g__Dietzia	NA
4470078	0.217298	0	2.73424	0	1	NA	k__Bacteria	p__Actinobacteria	c__Actinobacteria	o__Actinomycetales	f__Corynebacteriaceae	g__Corynebacterium	s__
1062356	0	NA	NA	NA	NA	NA	k__Bacteria	p__Actinobacteria	c__Actinobacteria	o__Actinomycetales	f__Corynebacteriaceae	g__Corynebacterium	s__
1000986	0.0618703	1.38224	2.73424	0.505529	0.613187	NA	k__Bacteria	p__Actinobacteria	c__Actinobacteria	o__Actinomycetales	f__Corynebacteriaceae	g__Corynebacterium	s__
1015518	0	NA	NA	NA	NA	NA	k__Bacteria	p__Actinobacteria	c__Actinobacteria	o__Actinomycetales	f__Corynebacteriaceae	g__Corynebacterium	s__
446403	0	NA	NA	NA	NA	NA	k__Bacteria	p__Actinobacteria	c__Actinobacteria	o__Actinomycetales	f__Corynebacteriaceae	g__Corynebacterium	s__kroppenstedtii
4462432	0.0291953	1.08384	2.73423	0.396398	0.691811	NA	k__Bacteria	p__Actinobacteria	c__Actinobacteria	o__Actinomycetales	f__Corynebacteriaceae	g__Corynebacterium	s__
164500	0	NA	NA	NA	NA	NA	k__Bacteria	p__Actinobacteria	c__Actinobacteria	o__Actinomycetales	f__Mycobacteriaceae	g__Mycobacterium	NA
190490	0	NA	NA	NA	NA	NA	k__Bacteria	p__Firmicutes	c__Clostridia	o__Clostridiales	f__Ruminococcaceae	g__	s__
157972	0.0480396	1.0846	2.73423	0.396675	0.691607	NA	k__Bacteria	p__Firmicutes	c__Clostridia	o__Clostridiales	f__Ruminococcaceae	g__	s__
187038	0.0235696	0	2.73424	0	1	NA	k__Bacteria	p__Firmicutes	c__Clostridia	o__Clostridiales	f__Ruminococcaceae	g__	s__
132991	0	NA	NA	NA	NA	NA	k__Bacteria	p__Firmicutes	c__Clostridia	o__Clostridiales	f__Ruminococcaceae	g__Faecalibacterium	s__prausnitzii
158045	0	NA	NA	NA	NA	NA	k__Bacteria	p__Firmicutes	c__Clostridia	o__Clostridiales	f__Ruminococcaceae	g__Faecalibacterium	s__prausnitzii
158331	0	NA	NA	NA	NA	NA	k__Bacteria	p__Firmicutes	c__Clostridia	o__Clostridiales	f__Ruminococcaceae	g__Faecalibacterium	s__prausnitzii
648312	0	NA	NA	NA	NA	NA	k__Bacteria	p__Firmicutes	c__Clostridia	o__Clostridiales	f__Ruminococcaceae	g__	s__
510295	0.280826	0.883033	2.21438	0.398772	0.690061	NA	k__Bacteria	p__Firmicutes	c__Clostridia	o__Clostridiales	f__Ruminococcaceae	g__	s__
158846	0	NA	NA	NA	NA	NA	k__Bacteria	p__Firmicutes	c__Clostridia	o__Clostridiales	f__Ruminococcaceae	g__	s__
4438999	0	NA	NA	NA	NA	NA	k__Bacteria	p__Firmicutes	c__Clostridia	o__Clostridiales	f__Ruminococcaceae	g__	s__
2000710	0	NA	NA	NA	NA	NA	k__Bacteria	p__Proteobacteria	c__Alphaproteobacteria	o__Rickettsiales	f__Rickettsiaceae	g__Rickettsia	s__
332714	0	NA	NA	NA	NA	NA	k__Bacteria	p__Proteobacteria	c__Alphaproteobacteria	o__Rickettsiales	f__Rickettsiaceae	g__Rickettsia	s__
1105121	0	NA	NA	NA	NA	NA	k__Bacteria	p__Proteobacteria	c__Alphaproteobacteria	o__Rickettsiales	f__Rickettsiaceae	g__Rickettsia	s__
112194	0	NA	NA	NA	NA	NA	k__Bacteria	p__Proteobacteria	c__Alphaproteobacteria	o__Rickettsiales	f__Rickettsiaceae	g__Rickettsia	s__
316724	0	NA	NA	NA	NA	NA	k__Bacteria	p__Proteobacteria	c__Alphaproteobacteria	o__Rickettsiales	f__Rickettsiaceae	g__Rickettsia	NA
629361	0	0	0	0	1	NA	k__Bacteria	p__Firmicutes	c__Clostridia	o__Clostridiales	f__	g__	s__
295094	0	NA	NA	NA	NA	NA	k__Bacteria	p__Proteobacteria	c__Deltaproteobacteria	o__Desulfovibrionales	f__Desulfovibrionaceae	g__	s__
165827	0	NA	NA	NA	NA	NA	k__Bacteria	p__Proteobacteria	c__Alphaproteobacteria	o__Rhodobacterales	f__Rhodobacteraceae	g__Rubellimicrobium	s__
157017	0	NA	NA	NA	NA	NA	k__Bacteria	p__Firmicutes	c__Clostridia	o__Clostridiales	f__	g__	s__
237063	0	NA	NA	NA	NA	NA	k__Bacteria	p__Firmicutes	c__Clostridia	o__Clostridiales	f__	g__	s__
566899	0	NA	NA	NA	NA	NA	k__Bacteria	p__Firmicutes	c__Clostridia	o__Clostridiales	f__Ruminococcaceae	g__	s__
4070490	0.0106426	0	2.73424	0	1	NA	k__Bacteria	p__Firmicutes	c__Clostridia	o__Clostridiales	f__Ruminococcaceae	g__	s__
840376	0	NA	NA	NA	NA	NA	k__Bacteria	p__Firmicutes	c__Clostridia	o__Clostridiales	f__Ruminococcaceae	g__	s__
4427290	0	NA	NA	NA	NA	NA	k__Bacteria	p__Firmicutes	c__Clostridia	o__Clostridiales	f__Ruminococcaceae	g__	s__
3841096	0	NA	NA	NA	NA	NA	k__Bacteria	p__Firmicutes	c__Clostridia	o__Clostridiales	f__Ruminococcaceae	g__Oscillospira	s__
847728	0	NA	NA	NA	NA	NA	k__Bacteria	p__Firmicutes	c__Clostridia	o__Clostridiales	f__Ruminococcaceae	g__Ruminococcus	s__
157453	0	NA	NA	NA	NA	NA	k__Bacteria	p__Firmicutes	c__Clostridia	o__Clostridiales	f__Ruminococcaceae	g__	s__
574742	0	NA	NA	NA	NA	NA	k__Bacteria	p__Firmicutes	c__Clostridia	o__Clostridiales	f__Clostridiaceae	g__Clostridium	s__
4479959	0	NA	NA	NA	NA	NA	k__Bacteria	p__Firmicutes	c__Clostridia	o__Clostridiales	f__Peptostreptococcaceae	g__	s__
573035	0.345836	1.84664	2.73424	0.675378	0.499436	NA	k__Bacteria	p__Firmicutes	c__Bacilli	o__Bacillales	f__Alicyclobacillaceae	g__Alicyclobacillus	s__
414949	0	NA	NA	NA	NA	NA	k__Bacteria	p__Actinobacteria	c__Coriobacteriia	o__Coriobacteriales	f__Coriobacteriaceae	g__Collinsella	s__
1646183	0	NA	NA	NA	NA	NA	k__Bacteria	p__Actinobacteria	c__Coriobacteriia	o__Coriobacteriales	f__Coriobacteriaceae	g__Collinsella	s__
1147868	0	NA	NA	NA	NA	NA	k__Bacteria	p__Firmicutes	c__Bacilli	o__Lactobacillales	f__Lactobacillaceae	g__Lactobacillus	s__
4414257	0	NA	NA	NA	NA	NA	k__Bacteria	p__Firmicutes	c__Bacilli	o__Lactobacillales	f__Lactobacillaceae	g__Lactobacillus	s__
939986	0	NA	NA	NA	NA	NA	k__Bacteria	p__Firmicutes	c__Bacilli	o__Bacillales	f__Bacillaceae	g__	s__
4468333	0	NA	NA	NA	NA	NA	k__Bacteria	p__Firmicutes	c__Bacilli	o__Bacillales	f__Planococcaceae	g__Sporosarcina	s__
1129680	0.0463571	1.1676	2.73423	0.427031	0.669357	NA	k__Bacteria	p__Firmicutes	c__Bacilli	o__Lactobacillales	f__Carnobacteriaceae	g__Carnobacterium	s__
720949	0	NA	NA	NA	NA	NA	k__Bacteria	p__Firmicutes	c__Bacilli	o__Bacillales	f__	g__	s__
520220	0	NA	NA	NA	NA	NA	k__Bacteria	p__Firmicutes	c__Bacilli	o__Lactobacillales	f__Carnobacteriaceae	g__Trichococcus	s__
4482376	0.334444	0.563774	1.82547	0.308837	0.757445	NA	k__Bacteria	p__Firmicutes	c__Bacilli	o__Bacillales	f__	g__	s__
516296	0.0635937	0	2.73423	0	1	NA	k__Bacteria	p__Firmicutes	c__Bacilli	o__Lactobacillales	f__Carnobacteriaceae	g__Trichococcus	s__
4403115	0.074439	1.17437	2.73422	0.429507	0.667554	NA	k__Bacteria	p__Firmicutes	c__Bacilli	o__Lactobacillales	NA	NA	NA
35088	0.0195363	1.08374	2.73423	0.396362	0.691838	NA	k__Bacteria	p__Firmicutes	c__Bacilli	o__Lactobacillales	f__Aerococcaceae	g__Aerococcus	s__
4469924	0.155285	1.38488	2.73424	0.506496	0.612509	NA	k__Bacteria	p__Firmicutes	c__Bacilli	o__Bacillales	f__Bacillaceae	g__Anoxybacillus	s__kestanbolensis
4389633	0	NA	NA	NA	NA	NA	k__Bacteria	p__Firmicutes	c__Bacilli	o__Bacillales	f__Bacillaceae	g__Bacillus	s__flexus
64192	0.00307841	0	2.73424	0	1	NA	k__Bacteria	p__Firmicutes	c__Bacilli	o__Bacillales	f__Planococcaceae	g__Solibacillus	s__
316264	0	NA	NA	NA	NA	NA	k__Bacteria	p__Firmicutes	c__Bacilli	o__Bacillales	NA	NA	NA
4469032	0.208587	0	2.73423	0	1	NA	k__Bacteria	p__Firmicutes	c__Bacilli	o__Lactobacillales	f__	g__	s__
17976	0	NA	NA	NA	NA	NA	k__Bacteria	p__Firmicutes	c__Bacilli	o__Lactobacillales	f__Enterococcaceae	g__Enterococcus	s__
226338	0	NA	NA	NA	NA	NA	k__Bacteria	p__Firmicutes	c__Bacilli	o__Lactobacillales	f__Enterococcaceae	g__Enterococcus	s__cecorum
23513	0.061281	0	2.73423	0	1	NA	k__Bacteria	p__Firmicutes	c__Bacilli	o__Lactobacillales	f__Aerococcaceae	g__Facklamia	s__
356733	0.0679055	0	2.73424	0	1	NA	k__Bacteria	p__Firmicutes	c__Bacilli	o__Bacillales	f__Staphylococcaceae	g__Staphylococcus	NA
152001	0.138506	1.53704	2.73424	0.562145	0.574017	NA	k__Bacteria	p__Firmicutes	c__Bacilli	o__Bacillales	f__Staphylococcaceae	g__Staphylococcus	s__
1532107	0.00193904	0	2.73424	0	1	NA	k__Bacteria	p__Firmicutes	c__Bacilli	o__Bacillales	f__Bacillaceae	NA	NA
181589	0.0438961	0	2.73423	0	1	NA	k__Bacteria	p__Firmicutes	c__Bacilli	o__Bacillales	f__Staphylococcaceae	g__Staphylococcus	s__equorum
4312974	0.149442	0	2.72131	0	1	NA	k__Bacteria	p__Firmicutes	c__Bacilli	o__Bacillales	f__Planococcaceae	g__	s__
889661	0	NA	NA	NA	NA	NA	k__Bacteria	p__Firmicutes	c__Bacilli	o__Bacillales	f__Staphylococcaceae	g__Jeotgalicoccus	s__
4389141	0	NA	NA	NA	NA	NA	k__Bacteria	p__Firmicutes	c__Bacilli	o__Bacillales	f__Planococcaceae	g__Kurthia	s__gibsonii
4456886	0.0104062	1.16184	2.73423	0.424923	0.670893	NA	k__Bacteria	p__Firmicutes	c__Bacilli	o__Bacillales	f__Planococcaceae	g__Lysinibacillus	s__boronitolerans
15238	0	NA	NA	NA	NA	NA	k__Bacteria	p__Firmicutes	c__Bacilli	o__Lactobacillales	f__Aerococcaceae	g__Alloiococcus	s__
1055212	0.0391241	0	2.73423	0	1	NA	k__Bacteria	p__Firmicutes	c__Bacilli	o__Lactobacillales	f__Enterococcaceae	g__Enterococcus	s__
271159	0	NA	NA	NA	NA	NA	k__Bacteria	p__Firmicutes	c__Bacilli	o__Lactobacillales	NA	NA	NA
4168094	0.15799	0	2.73424	0	1	NA	k__Bacteria	p__Firmicutes	c__Bacilli	o__Lactobacillales	f__Lactobacillaceae	g__Lactobacillus	s__
8104	0	NA	NA	NA	NA	NA	k__Bacteria	p__Proteobacteria	c__Gammaproteobacteria	o__Methylococcales	f__Methylococcaceae	g__Methylobacter	s__luteus
807874	0.478288	0.870336	1.72621	0.504188	0.614129	NA	k__Bacteria	p__Firmicutes	c__Bacilli	o__Bacillales	f__Staphylococcaceae	g__Jeotgalicoccus	s__
727447	0	NA	NA	NA	NA	NA	k__Bacteria	p__Firmicutes	c__Bacilli	o__Bacillales	f__Staphylococcaceae	g__Jeotgalicoccus	s__
369705	0	NA	NA	NA	NA	NA	k__Bacteria	p__Firmicutes	c__Bacilli	o__Bacillales	f__Staphylococcaceae	g__Jeotgalicoccus	s__
815819	0	NA	NA	NA	NA	NA	k__Bacteria	p__Firmicutes	c__Bacilli	o__Bacillales	f__Staphylococcaceae	g__Jeotgalicoccus	s__
4482377	0.441932	0.712752	2.11629	0.336794	0.736272	NA	k__Bacteria	p__Firmicutes	c__Bacilli	o__Lactobacillales	f__Aerococcaceae	NA	NA
963239	0	NA	NA	NA	NA	NA	k__Bacteria	p__Firmicutes	c__Bacilli	o__Lactobacillales	f__Aerococcaceae	g__Facklamia	s__
256942	0	NA	NA	NA	NA	NA	k__Bacteria	p__Firmicutes	c__Bacilli	o__Lactobacillales	f__Aerococcaceae	g__	s__
815356	0	NA	NA	NA	NA	NA	k__Bacteria	p__Firmicutes	c__Erysipelotrichi	o__Erysipelotrichales	f__Erysipelotrichaceae	g__[Eubacterium]	s__
1131759	0	NA	NA	NA	NA	NA	NOHIT	NA	NA	NA	NA	NA	NA
815422	0	NA	NA	NA	NA	NA	k__Bacteria	p__Firmicutes	c__Erysipelotrichi	o__Erysipelotrichales	f__Erysipelotrichaceae	g__[Eubacterium]	s__
839282	0.179939	1.30568	2.61015	0.500233	0.616911	NA	k__Bacteria	p__Firmicutes	c__Bacilli	o__Lactobacillales	f__Leuconostocaceae	g__	s__
4440018	0	NA	NA	NA	NA	NA	k__Bacteria	p__Firmicutes	c__Bacilli	o__Lactobacillales	f__Leuconostocaceae	g__Weissella	s__
1105211	0.111823	0.604251	2.73406	0.221009	0.825085	NA	k__Bacteria	p__Firmicutes	c__Clostridia	o__Clostridiales	f__Lachnospiraceae	g__Blautia	s__producta
259357	0	NA	NA	NA	NA	NA	k__Bacteria	p__Firmicutes	c__Erysipelotrichi	o__Erysipelotrichales	f__Erysipelotrichaceae	g__Allobaculum	s__
158273	0.0882188	1.0861	2.73422	0.397224	0.691202	NA	k__Bacteria	p__Firmicutes	c__Clostridia	o__Clostridiales	f__Lachnospiraceae	g__[Ruminococcus]	s__
166164	0	NA	NA	NA	NA	NA	k__Bacteria	p__Firmicutes	c__Clostridia	o__Clostridiales	f__Ruminococcaceae	g__Ruminococcus	s__
4359317	0.207069	0	2.73424	0	1	NA	k__Bacteria	p__Firmicutes	c__Bacilli	o__Lactobacillales	f__Streptococcaceae	g__Streptococcus	s__minor
897007	0	NA	NA	NA	NA	NA	k__Bacteria	p__Firmicutes	c__Bacilli	o__Lactobacillales	f__Streptococcaceae	g__Streptococcus	s__
1126851	0	NA	NA	NA	NA	NA	k__Bacteria	p__Firmicutes	c__Bacilli	o__Lactobacillales	f__Streptococcaceae	g__Streptococcus	s__
4425214	0.354881	0	1.7982	0	1	NA	k__Bacteria	p__Firmicutes	c__Bacilli	o__Lactobacillales	f__Streptococcaceae	g__Streptococcus	s__
145009	0	NA	NA	NA	NA	NA	k__Bacteria	p__Firmicutes	c__Bacilli	o__Lactobacillales	f__Streptococcaceae	g__Streptococcus	s__
1139272	0.0303303	0	2.73424	0	1	NA	k__Bacteria	p__Firmicutes	c__Bacilli	o__Lactobacillales	f__Streptococcaceae	g__Streptococcus	s__
4364652	0	NA	NA	NA	NA	NA	k__Bacteria	p__Firmicutes	c__Bacilli	o__Lactobacillales	f__Streptococcaceae	g__Lactococcus	s__
1100972	0.0964001	0	2.73424	0	1	NA	k__Bacteria	p__Firmicutes	c__Bacilli	o__Lactobacillales	f__Streptococcaceae	g__Lactococcus	s__
4439603	0	NA	NA	NA	NA	NA	k__Bacteria	p__Firmicutes	c__Bacilli	o__Lactobacillales	f__Streptococcaceae	g__Streptococcus	s__
1010458	0.0728987	1.38282	2.73424	0.505744	0.613037	NA	k__Bacteria	p__Firmicutes	c__Bacilli	o__Lactobacillales	f__Streptococcaceae	g__Streptococcus	s__
735769	0.0194016	1.08294	2.73423	0.396068	0.692055	NA	NOHIT	NA	NA	NA	NA	NA	NA
542934	0	NA	NA	NA	NA	NA	k__Bacteria	p__Firmicutes	c__Erysipelotrichi	o__Erysipelotrichales	f__Erysipelotrichaceae	g__	s__
234951	0	NA	NA	NA	NA	NA	k__Bacteria	p__Tenericutes	c__Mollicutes	o__RF39	f__	g__	s__
4477017	0.00218977	0	2.73424	0	1	NA	k__Bacteria	p__Firmicutes	c__Clostridia	o__Clostridiales	f__Ruminococcaceae	g__Ruminococcus	s__
270724	0	NA	NA	NA	NA	NA	k__Bacteria	p__Firmicutes	c__Clostridia	o__Clostridiales	f__[Tissierellaceae]	g__Gallicola	s__
1096610	0	NA	NA	NA	NA	NA	k__Bacteria	p__Firmicutes	c__Clostridia	o__Clostridiales	f__[Tissierellaceae]	g__Finegoldia	s__
4312066	0	NA	NA	NA	NA	NA	k__Bacteria	p__Firmicutes	c__Erysipelotrichi	o__Erysipelotrichales	f__Erysipelotrichaceae	g__Bulleidia	s__
134786	0	NA	NA	NA	NA	NA	k__Bacteria	p__Firmicutes	c__Clostridia	o__Clostridiales	f__[Tissierellaceae]	g__Anaerococcus	s__
4394001	0	NA	NA	NA	NA	NA	k__Bacteria	p__Firmicutes	c__Clostridia	o__Clostridiales	f__Peptostreptococcaceae	g__	s__

## Sheet: aviarystudy1_1v36
Taxon ID	baseMean	log2FoldChange	lfcSE	stat	pvalue	padj	Rank1	Rank2	Rank3	Rank4	Rank5	Rank6	Rank7	Enriched In	Totals		Firmicutes	Proteobacteria
583089	241.22	-6.07632	1.08153	-5.61824	1.92913e-08	1.50597e-07	k__Bacteria	p__Firmicutes	c__Clostridia	o__Clostridiales	f__Lachnospiraceae	g__Blautia	s__	36	104	Day 36	101	0
357765	14.8367	-5.34855	1.87699	-2.84953	0.00437835	0.0105956	k__Bacteria	p__Firmicutes	c__Clostridia	o__Clostridiales	f__	g__	s__	36	39	Day 1	11	28
190649	28.4369	-5.18891	1.0184	-5.09514	3.48487e-07	2.27929e-06	k__Bacteria	p__Firmicutes	c__Clostridia	o__Clostridiales	f__Ruminococcaceae	g__	s__	36
4439469	12.1997	-5.11833	1.32891	-3.85152	0.000117389	0.000400116	k__Bacteria	p__Firmicutes	c__Clostridia	o__Clostridiales	f__Ruminococcaceae	g__	s__	36
191273	132.182	-5.00966	1.21232	-4.1323	3.59151e-05	0.000140185	k__Bacteria	p__Firmicutes	c__Clostridia	o__Clostridiales	f__Lachnospiraceae	g__[Ruminococcus]	s__	36
341322	193.141	-4.96697	0.62359	-7.96512	1.65065e-15	1.90218e-14	k__Bacteria	p__Firmicutes	c__Bacilli	o__Turicibacterales	f__Turicibacteraceae	g__Turicibacter	s__	36
270382	92.9967	-4.88871	0.643107	-7.60171	2.92254e-14	3.21479e-13	k__Bacteria	p__Firmicutes	c__Clostridia	o__Clostridiales	NA	NA	NA	36
1504042	34.7546	-4.88724	1.20232	-4.06485	4.80638e-05	0.000173604	k__Bacteria	p__Firmicutes	c__Clostridia	o__Clostridiales	f__Ruminococcaceae	g__Oscillospira	s__	36
843454	7.73971	-4.85923	1.10785	-4.38618	1.1536e-05	5.16983e-05	k__Bacteria	p__Firmicutes	c__Clostridia	o__Clostridiales	f__Lachnospiraceae	g__	s__	36
[truncated: 717 more rows]

## Sheet: aviarystudy1_8v15
Taxon ID	baseMean	log2FoldChange	lfcSE	stat	pvalue	padj	Rank1	Rank2	Rank3	Rank4	Rank5	Rank6	Rank7	Enriched In	Totals		Firmicutes	Proteobacteria
[truncated: 726 more rows]

[truncated: 11 more sheets: aviarystudy1_8v22, aviarystudy1_8v29, aviarystudy1_8v36, aviarystudy1_15v22, aviarystudy1_15v29, aviarystudy1_15v36, aviarystudy1_22v29, aviarystudy1_22v36, aviarystudy1_29v36, Aviary1and2_Day1, Aviary1and2_Day8]
