# Supplementary material for: Characterization of Gut Microbiome Dynamics in Developing Pekin Ducks and Impact of Management System
Source: Front Microbiol. 2017 Jan 4;7:2125. doi: 10.3389/fmicb.2016.02125 (PMC5209349; doi:10.3389/fmicb.2016.02125)
Supplement: Supplementary file 4 [file Table4.XLSX]

## Sheet: README
Each sheet contains the results of a pairwise DESeq2 analysis from duck samples in Aviary and Barn studies compared for environment and a grouping that combines environment plus three age groups (early, mid, late). Taxa that are significantly differentially distributed at a p-value of <= 0.05 are highlighted in gray. This set is sorted on the log fold change (least to greatest). The directionalit…

## Sheet: AviaryBarn_Env
	baseMean	log2FoldChange	lfcSE	stat	pvalue	padj	Rank1	Rank2	Rank3	Rank4	Rank5	Rank6	Rank7	Enriched In	Totals	Barn	Aviary	Phylum
326626	273.73	-12.5901	0.80867	-15.5689	1.18371e-54	4.5928e-52	k__Bacteria	p__Bacteroidetes	c__Bacteroidia	o__Bacteroidales	f__Bacteroidaceae	g__Bacteroides	s__	Barn	140	31	0	Bacteroidetes
4399109	214.995	-12.235	0.832167	-14.7026	6.20512e-49	6.01896e-47	k__Bacteria	p__Bacteroidetes	c__Bacteroidia	o__Bacteroidales	f__Prevotellaceae	g__Prevotella	s__	Barn	77	73	69	Firmicutes
3562626	208.245	-12.1916	0.828898	-14.7082	5.70963e-49	6.01896e-47	k__Bacteria	p__Bacteroidetes	c__Bacteroidia	o__Bacteroidales	f__Bacteroidaceae	g__Bacteroides	s__	Barn		7	0	Actinobacteria
815573	178.15	-11.7127	1.21603	-9.63188	5.86466e-22	7.34028e-21	k__Bacteria	p__Firmicutes	c__Clostridia	o__Clostridiales	f__Lachnospiraceae	g__Coprococcus	s__	Barn		1	0	Deferribacteres
158045	143.397	-11.6674	0.820398	-14.2216	6.72687e-46	4.35004e-44	k__Bacteria	p__Firmicutes	c__Clostridia	o__Clostridiales	f__Ruminococcaceae	g__Faecalibacterium	s__prausnitzii	Barn		22	8	Proteobacteria
158846	126.427	-11.4851	0.826565	-13.895	6.79075e-44	3.29351e-42	k__Bacteria	p__Firmicutes	c__Clostridia	o__Clostridiales	f__Ruminococcaceae	g__	s__	Barn		2	0	Fusobacteria
524661	121.751	-11.3868	0.911686	-12.4899	8.47949e-36	2.99095e-34	k__Bacteria	p__Bacteroidetes	c__Bacteroidia	o__Bacteroidales	f__Bacteroidaceae	NA	NA	Barn		3	0	Tenericutes
574471	120.9	-11.2304	1.1417	-9.83656	7.83461e-23	1.16917e-21	k__Bacteria	p__Bacteroidetes	c__Bacteroidia	o__Bacteroidales	f__Bacteroidaceae	g__Bacteroides	s__	Barn
4481861	61.8522	-10.4954	0.777541	-13.4981	1.60361e-41	6.91333e-40	k__Bacteria	p__Actinobacteria	c__Actinobacteria	o__Bifidobacteriales	f__Bifidobacteriaceae	NA	NA	Barn
1871	61.3578	-10.441	0.870007	-12.001	3.50897e-33	9.72487e-32	k__Bacteria	p__Deferribacteres	c__Deferribacteres	o__Deferribacterales	f__Deferribacteraceae	g__Mucispirillum	s__schaedleri	Barn
4379411	51.7759	-10.2029	0.866012	-11.7815	4.86395e-32	1.25814e-30	k__Bacteria	p__Bacteroidetes	c__Bacteroidia	o__Bacteroidales	f__Bacteroidaceae	g__Bacteroides	s__	Barn
3102225	52.3881	-10.2007	0.904474	-11.278	1.6846e-29	3.63125e-28	k__Bacteria	p__Actinobacteria	c__Coriobacteriia	o__Coriobacteriales	f__Coriobacteriaceae	g__	s__	Barn
16195	47.1404	-10.1473	0.674454	-15.0452	3.71136e-51	7.20004e-49	k__Bacteria	p__Firmicutes	c__Clostridia	o__Clostridiales	f__Clostridiaceae	g__Candidatus Arthromitus	s__	Barn
522582	46.4134	-9.91877	1.10592	-8.9688	2.99761e-19	2.70482e-18	k__Bacteria	p__Bacteroidetes	c__Bacteroidia	o__Bacteroidales	f__Porphyromonadaceae	g__Parabacteroides	s__	Barn
216290	45.3524	-9.82583	1.20093	-8.18187	2.79472e-16	1.93634e-15	k__Bacteria	p__Bacteroidetes	c__Bacteroidia	o__Bacteroidales	f__S24-7	g__	s__	Barn
3565293	36.6806	-9.68901	0.922545	-10.5025	8.41377e-26	1.36023e-24	k__Bacteria	p__Bacteroidetes	c__Bacteroidia	o__Bacteroidales	f__Rikenellaceae	g__	s__	Barn
103730	33.4001	-9.58221	0.868255	-11.0362	2.55682e-28	5.22129e-27	k__Bacteria	p__Bacteroidetes	c__Bacteroidia	o__Bacteroidales	f__Bacteroidaceae	g__Bacteroides	s__	Barn
510683	31.68	-9.51924	0.842183	-11.303	1.2674e-29	3.07345e-28	k__Bacteria	p__Proteobacteria	c__Deltaproteobacteria	o__Desulfovibrionales	f__Desulfovibrionaceae	g__Desulfovibrio	s__	Barn
74576	30.0059	-9.50594	0.683009	-13.9177	4.94269e-44	2.73966e-42	k__Bacteria	p__Firmicutes	c__Bacilli	o__Lactobacillales	f__Lactobacillaceae	g__Lactobacillus	s__	Barn
4347829	31.9607	-9.45223	1.00815	-9.37584	6.86252e-21	7.39627e-20	k__Bacteria	p__Bacteroidetes	c__Bacteroidia	o__Bacteroidales	f__[Barnesiellaceae]	g__Barnesiella	s__viscericola	Barn
158581	30.6279	-9.41141	0.970891	-9.69358	3.21063e-22	4.2241e-21	k__Bacteria	p__Bacteroidetes	c__Bacteroidia	o__Bacteroidales	f__Bacteroidaceae	g__Bacteroides	s__	Barn
271259	30.0277	-9.37655	0.985041	-9.51895	1.74939e-21	2.05685e-20	k__Bacteria	p__Bacteroidetes	c__Bacteroidia	o__Bacteroidales	f__Bacteroidaceae	g__Bacteroides	s__	Barn
291711	32.5736	-9.15959	1.48564	-6.1654	7.03056e-10	2.78353e-09	k__Bacteria	p__Bacteroidetes	c__Bacteroidia	o__Bacteroidales	f__Bacteroidaceae	g__Bacteroides	s__	Barn
568135	22.3469	-9.04272	0.800757	-11.2927	1.42569e-29	3.25392e-28	k__Bacteria	p__Bacteroidetes	c__Bacteroidia	o__Bacteroidales	f__Rikenellaceae	g__	s__	Barn
213784	21.194	-8.90193	0.954369	-9.32756	1.08336e-20	1.13607e-19	k__Bacteria	p__Firmicutes	c__Clostridia	o__Clostridiales	f__	g__	s__	Barn
2686372	20.4029	-8.84245	0.966959	-9.1446	5.98493e-20	5.66379e-19	k__Bacteria	p__Bacteroidetes	c__Bacteroidia	o__Bacteroidales	f__Rikenellaceae	g__	s__	Barn
231310	19.2634	-8.81935	0.83385	-10.5767	3.82338e-26	6.44988e-25	k__Bacteria	p__Firmicutes	c__Clostridia	o__Clostridiales	f__Peptococcaceae	g__Peptococcus	s__	Barn
157424	16.3396	-8.59798	0.8051	-10.6794	1.27108e-26	2.4659e-25	k__Bacteria	p__Firmicutes	c__Clostridia	o__Clostridiales	f__Veillonellaceae	g__	s__	Barn
4449055	15.6164	-8.48865	0.913911	-9.28827	1.56822e-20	1.60123e-19	k__Bacteria	p__Bacteroidetes	c__Bacteroidia	o__Bacteroidales	f__Bacteroidaceae	g__Bacteroides	NA	Barn
226338	14.0611	-8.41462	0.700225	-12.017	2.89233e-33	8.6325e-32	k__Bacteria	p__Firmicutes	c__Bacilli	o__Lactobacillales	f__Enterococcaceae	g__Enterococcus	s__cecorum	Barn
304539	15.1823	-8.29526	1.22301	-6.78267	1.17977e-11	5.72188e-11	k__Bacteria	p__Bacteroidetes	c__Bacteroidia	o__Bacteroidales	f__Porphyromonadaceae	g__Parabacteroides	s__	Barn
4370491	19.433	-8.28758	1.69236	-4.89707	9.72786e-07	2.99556e-06	k__Bacteria	p__Bacteroidetes	c__Bacteroidia	o__Bacteroidales	f__Prevotellaceae	g__Prevotella	s__	Barn
157805	13.338	-8.16037	1.14161	-7.14813	8.7966e-13	4.67545e-12	k__Bacteria	p__Bacteroidetes	c__Bacteroidia	o__Bacteroidales	f__[Odoribacteraceae]	g__Butyricimonas	s__	Barn
157972	13.7868	-8.14405	0.78495	-10.3753	3.21361e-25	4.98753e-24	k__Bacteria	p__Firmicutes	c__Clostridia	o__Clostridiales	f__Ruminococcaceae	g__	s__	Barn
2530636	11.6526	-8.10879	0.835288	-9.70778	2.79366e-22	3.87121e-21	k__Bacteria	p__Firmicutes	c__Clostridia	o__Clostridiales	f__Veillonellaceae	g__Megamonas	s__	Barn
4427290	10.4582	-7.95334	0.842438	-9.44087	3.69714e-21	4.09855e-20	k__Bacteria	p__Firmicutes	c__Clostridia	o__Clostridiales	f__Ruminococcaceae	g__	s__	Barn
4414257	10.3208	-7.94733	0.810832	-9.80145	1.10978e-22	1.59479e-21	k__Bacteria	p__Firmicutes	c__Bacilli	o__Lactobacillales	f__Lactobacillaceae	g__Lactobacillus	s__	Barn
542934	11.3083	-7.93359	1.13726	-6.97607	3.03561e-12	1.54976e-11	k__Bacteria	p__Firmicutes	c__Erysipelotrichi	o__Erysipelotrichales	f__Erysipelotrichaceae	g__	s__	Barn
11054	10.5758	-7.92804	0.947118	-8.37071	5.72737e-17	4.2735e-16	k__Bacteria	p__Proteobacteria	c__Epsilonproteobacteria	o__Campylobacterales	f__Helicobacteraceae	g__	s__	Barn
840376	11.2112	-7.88066	1.21329	-6.49528	8.28793e-11	3.63887e-10	k__Bacteria	p__Firmicutes	c__Clostridia	o__Clostridiales	f__Ruminococcaceae	g__	s__	Barn
4254313	9.73085	-7.86229	0.817169	-9.62138	6.49559e-22	7.8759e-21	k__Bacteria	p__Fusobacteria	c__Fusobacteriia	o__Fusobacteriales	f__Fusobacteriaceae	g__Fusobacterium	s__	Barn
4070490	10.7281	-7.72679	0.956467	-8.07847	6.55829e-16	4.31291e-15	k__Bacteria	p__Firmicutes	c__Clostridia	o__Clostridiales	f__Ruminococcaceae	g__	s__	Barn
4366834	10.2932	-7.68864	1.34238	-5.72762	1.01848e-08	3.62541e-08	k__Bacteria	p__Proteobacteria	c__Betaproteobacteria	o__Burkholderiales	f__Alcaligenaceae	g__Sutterella	s__	Barn
1131759	8.48956	-7.61327	0.963177	-7.90433	2.69387e-15	1.71348e-14	NOHIT	NA	NA	NA	NA	NA	NA	Barn
112194	7.55654	-7.54337	0.709069	-10.6384	1.97483e-26	3.64873e-25	k__Bacteria	p__Proteobacteria	c__Alphaproteobacteria	o__Rickettsiales	f__Rickettsiaceae	g__Rickettsia	s__	Barn
166164	7.7881	-7.53619	0.848227	-8.88463	6.41322e-19	5.6553e-18	k__Bacteria	p__Firmicutes	c__Clostridia	o__Clostridiales	f__Ruminococcaceae	g__Ruminococcus	s__	Barn
259357	9.72434	-7.4918	1.52245	-4.9209	8.61477e-07	2.67402e-06	k__Bacteria	p__Firmicutes	c__Erysipelotrichi	o__Erysipelotrichales	f__Erysipelotrichaceae	g__Allobaculum	s__	Barn
234951	7.79139	-7.43362	1.09692	-6.77684	1.22836e-11	5.88401e-11	k__Bacteria	p__Tenericutes	c__Mollicutes	o__RF39	f__	g__	s__	Barn
4402645	6.88614	-7.38606	0.777731	-9.49692	2.16182e-21	2.46702e-20	k__Bacteria	p__Firmicutes	c__Clostridia	o__Clostridiales	f__	g__	s__	Barn
4340358	6.97231	-7.38045	0.848579	-8.69742	3.3952e-18	2.74445e-17	k__Bacteria	p__Bacteroidetes	c__Bacteroidia	o__Bacteroidales	f__Bacteroidaceae	g__Bacteroides	NA	Barn
566899	7.10949	-7.35005	0.994302	-7.39217	1.44452e-13	8.49201e-13	k__Bacteria	p__Firmicutes	c__Clostridia	o__Clostridiales	f__Ruminococcaceae	g__	s__	Barn
222842	5.99515	-7.17517	0.829628	-8.64866	5.21065e-18	4.12598e-17	k__Bacteria	p__Firmicutes	c__Clostridia	o__Clostridiales	f__Veillonellaceae	g__Megamonas	s__	Barn
132991	5.75989	-7.08695	0.917806	-7.72162	1.14858e-14	6.96329e-14	k__Bacteria	p__Firmicutes	c__Clostridia	o__Clostridiales	f__Ruminococcaceae	g__Faecalibacterium	s__prausnitzii	Barn
131571	5.62297	-7.08692	0.825976	-8.58005	9.483e-18	7.21451e-17	k__Bacteria	p__Firmicutes	c__Clostridia	o__Clostridiales	f__Lachnospiraceae	g__Blautia	s__	Barn
584397	5.6403	-7.0725	0.865392	-8.1726	3.01822e-16	2.05451e-15	k__Bacteria	p__Tenericutes	c__Mollicutes	o__RF39	f__	g__	s__	Barn
1566691	7.24361	-7.01468	0.79627	-8.80942	1.25792e-18	1.06103e-17	k__Bacteria	p__Proteobacteria	c__Gammaproteobacteria	o__Pseudomonadales	f__Pseudomonadaceae	g__Pseudomonas	s__	Barn
1517779	5.44364	-6.98205	0.985034	-7.08813	1.35933e-12	7.03228e-12	k__Bacteria	p__Bacteroidetes	c__Bacteroidia	o__Bacteroidales	f__Rikenellaceae	g__	s__	Barn
572889	5.01427	-6.93898	0.7862	-8.82597	1.08518e-18	9.35665e-18	k__Bacteria	p__Fusobacteria	c__Fusobacteriia	o__Fusobacteriales	f__Fusobacteriaceae	g__Fusobacterium	s__	Barn
4477017	5.06909	-6.86692	0.708526	-9.69184	3.26606e-22	4.2241e-21	k__Bacteria	p__Firmicutes	c__Clostridia	o__Clostridiales	f__Ruminococcaceae	g__Ruminococcus	s__	Barn
4312066	5.16294	-6.8589	1.10097	-6.22989	4.66754e-10	1.90632e-09	k__Bacteria	p__Firmicutes	c__Erysipelotrichi	o__Erysipelotrichales	f__Erysipelotrichaceae	g__Bulleidia	s__	Barn
158440	6.33921	-6.83712	1.63851	-4.17276	3.00935e-05	8.10853e-05	k__Bacteria	p__Bacteroidetes	c__Bacteroidia	o__Bacteroidales	f__Prevotellaceae	g__Prevotella	s__	Barn
571458	5.60124	-6.76148	1.49919	-4.51008	6.48044e-06	1.9194e-05	k__Bacteria	p__Bacteroidetes	c__Bacteroidia	o__Bacteroidales	f__Bacteroidaceae	g__Bacteroides	s__	Barn
252773	4.39081	-6.71989	0.881261	-7.62531	2.43446e-14	1.45318e-13	k__Bacteria	p__Proteobacteria	c__Betaproteobacteria	o__Burkholderiales	f__Alcaligenaceae	g__Sutterella	s__	Barn
181432	4.71708	-6.69169	1.19599	-5.59512	2.20471e-08	7.70656e-08	k__Bacteria	p__Bacteroidetes	c__Bacteroidia	o__Bacteroidales	f__[Paraprevotellaceae]	g__Paraprevotella	s__	Barn
130103	4.001	-6.61288	0.805161	-8.21312	2.15522e-16	1.52041e-15	k__Bacteria	p__Firmicutes	c__Clostridia	o__Clostridiales	f__Lachnospiraceae	g__Dorea	s__	Barn
157453	3.87764	-6.59188	0.732576	-8.99823	2.29392e-19	2.11915e-18	k__Bacteria	p__Firmicutes	c__Clostridia	o__Clostridiales	f__Ruminococcaceae	g__	s__	Barn
187038	4.00923	-6.53797	0.709378	-9.21649	3.06985e-20	2.97775e-19	k__Bacteria	p__Firmicutes	c__Clostridia	o__Clostridiales	f__Ruminococcaceae	g__	s__	Barn
190490	3.48715	-6.43137	0.779669	-8.24885	1.59931e-16	1.14913e-15	k__Bacteria	p__Firmicutes	c__Clostridia	o__Clostridiales	f__Ruminococcaceae	g__	s__	Barn
17976	3.30747	-6.25511	1.05111	-5.95094	2.66604e-09	1.02418e-08	k__Bacteria	p__Firmicutes	c__Bacilli	o__Lactobacillales	f__Enterococcaceae	g__Enterococcus	s__	Barn
178478	3.31983	-6.21275	1.18106	-5.26031	1.43815e-07	4.6891e-07	k__Bacteria	p__Bacteroidetes	c__Bacteroidia	o__Bacteroidales	NA	NA	NA	Barn
1147868	3.19573	-6.15019	1.19966	-5.12662	2.94997e-07	9.45942e-07	k__Bacteria	p__Firmicutes	c__Bacilli	o__Lactobacillales	f__Lactobacillaceae	g__Lactobacillus	s__	Barn
847728	2.89851	-6.10934	0.953711	-6.40586	1.49528e-10	6.3062e-10	k__Bacteria	p__Firmicutes	c__Clostridia	o__Clostridiales	f__Ruminococcaceae	g__Ruminococcus	s__	Barn
237063	2.72445	-5.90721	1.25511	-4.70652	2.51976e-06	7.63802e-06	k__Bacteria	p__Firmicutes	c__Clostridia	o__Clostridiales	f__	g__	s__	Barn
369354	2.44691	-5.86438	0.993087	-5.9052	3.52224e-09	1.32682e-08	k__Bacteria	p__Actinobacteria	c__Coriobacteriia	o__Coriobacteriales	f__Coriobacteriaceae	g__	s__	Barn
332718	6.33886	-5.86024	0.55264	-10.6041	2.85296e-26	5.03159e-25	k__Bacteria	p__Firmicutes	c__Bacilli	o__Lactobacillales	f__Lactobacillaceae	g__Lactobacillus	s__	Barn
289538	2.33839	-5.76655	1.08428	-5.31831	1.04733e-07	3.47319e-07	k__Bacteria	p__Firmicutes	c__Clostridia	o__Clostridiales	f__	g__	s__	Barn
815422	2.20553	-5.75447	0.860014	-6.69113	2.21451e-11	1.03522e-10	k__Bacteria	p__Firmicutes	c__Erysipelotrichi	o__Erysipelotrichales	f__Erysipelotrichaceae	g__[Eubacterium]	s__	Barn
3841096	2.01438	-5.66204	0.784145	-7.22066	5.17356e-13	2.82724e-12	k__Bacteria	p__Firmicutes	c__Clostridia	o__Clostridiales	f__Ruminococcaceae	g__Oscillospira	s__	Barn
158331	1.91072	-5.61363	0.697188	-8.05181	8.1576e-16	5.27525e-15	k__Bacteria	p__Firmicutes	c__Clostridia	o__Clostridiales	f__Ruminococcaceae	g__Faecalibacterium	s__prausnitzii	Barn
316758	2.0037	-5.60459	0.874376	-6.40982	1.45696e-10	6.2121e-10	k__Bacteria	p__Tenericutes	c__Mollicutes	o__RF39	f__	g__	s__	Barn
514974	2.61979	-5.60201	1.72727	-3.24327	0.00118167	0.00271296	k__Bacteria	p__Bacteroidetes	c__Bacteroidia	o__Bacteroidales	f__Bacteroidaceae	g__Bacteroides	s__	Barn
263518	2.09649	-5.5947	1.14626	-4.88085	1.05631e-06	3.22714e-06	k__Bacteria	p__Proteobacteria	c__Deltaproteobacteria	o__Desulfovibrionales	f__Desulfovibrionaceae	g__	s__	Barn
569030	2.27339	-5.58677	1.41726	-3.94196	8.08181e-05	0.000209049	k__Bacteria	p__Bacteroidetes	c__Bacteroidia	o__Bacteroidales	f__Rikenellaceae	g__Rikenella	s__	Barn
560981	1.81989	-5.52385	0.778279	-7.09751	1.27023e-12	6.66015e-12	k__Bacteria	p__Actinobacteria	c__Coriobacteriia	o__Coriobacteriales	f__Coriobacteriaceae	g__Slackia	s__	Barn
4473883	216.215	-5.46588	0.454287	-12.0318	2.4189e-33	7.82111e-32	k__Bacteria	p__Firmicutes	c__Bacilli	o__Lactobacillales	f__Streptococcaceae	g__Streptococcus	s__	Barn
105813	4.06168	-5.44774	0.938543	-5.80447	6.45699e-09	2.34141e-08	k__Bacteria	p__Firmicutes	c__Clostridia	o__Clostridiales	f__	g__	s__	Barn
156357	50.6135	-5.39578	0.84732	-6.36805	1.91442e-10	7.90208e-10	k__Bacteria	p__Firmicutes	c__Clostridia	o__Clostridiales	f__Lachnospiraceae	g__Clostridium	s__colinum	Barn
414949	1.61956	-5.31345	0.926977	-5.73202	9.92436e-09	3.56542e-08	k__Bacteria	p__Actinobacteria	c__Coriobacteriia	o__Coriobacteriales	f__Coriobacteriaceae	g__Collinsella	s__	Barn
648312	1.62397	-5.27655	1.06194	-4.96879	6.73722e-07	2.1081e-06	k__Bacteria	p__Firmicutes	c__Clostridia	o__Clostridiales	f__Ruminococcaceae	g__	s__	Barn
4438999	1.42161	-5.19181	0.722048	-7.1904	6.46026e-13	3.48136e-12	k__Bacteria	p__Firmicutes	c__Clostridia	o__Clostridiales	f__Ruminococcaceae	g__	s__	Barn
4474255	1.44257	-5.16821	0.889864	-5.80787	6.32729e-09	2.31603e-08	k__Bacteria	p__Proteobacteria	c__Betaproteobacteria	o__Burkholderiales	f__Alcaligenaceae	g__Sutterella	s__	Barn
538247	1.4022	-5.13771	0.775196	-6.62763	3.41129e-11	1.57569e-10	k__Bacteria	p__Actinobacteria	c__Actinobacteria	o__Actinomycetales	f__Micrococcaceae	g__Rothia	s__nasimurium	Barn
1646183	1.42267	-5.13674	0.940321	-5.46275	4.68827e-08	1.58178e-07	k__Bacteria	p__Actinobacteria	c__Coriobacteriia	o__Coriobacteriales	f__Coriobacteriaceae	g__Collinsella	s__	Barn
295094	1.35236	-5.13505	0.746877	-6.87537	6.18308e-12	3.07569e-11	k__Bacteria	p__Proteobacteria	c__Deltaproteobacteria	o__Desulfovibrionales	f__Desulfovibrionaceae	g__	s__	Barn
157017	1.28639	-4.87127	1.31163	-3.71392	0.000204075	0.000514162	k__Bacteria	p__Firmicutes	c__Clostridia	o__Clostridiales	f__	g__	s__	Barn
606927	1.36706	-4.63715	1.75718	-2.63897	0.00831586	0.0163785	k__Bacteria	p__Firmicutes	c__Clostridia	o__Clostridiales	f__Peptostreptococcaceae	NA	NA	Barn
159711	1.05014	-4.58095	0.590927	-7.75215	9.0351e-15	5.65423e-14	k__Bacteria	p__Proteobacteria	c__Gammaproteobacteria	o__Pseudomonadales	f__Moraxellaceae	g__Acinetobacter	NA	Barn
183093	0.915661	-4.56874	0.830359	-5.50213	3.75229e-08	1.27853e-07	k__Bacteria	p__Firmicutes	c__Clostridia	o__Clostridiales	f__Ruminococcaceae	g__	s__	Barn
158273	1.00248	-4.49817	1.12274	-4.00643	6.16447e-05	0.000162708	k__Bacteria	p__Firmicutes	c__Clostridia	o__Clostridiales	f__Lachnospiraceae	g__[Ruminococcus]	s__	Barn
193480	3.39758	-4.41434	0.666563	-6.62253	3.53092e-11	1.61176e-10	k__Bacteria	p__Firmicutes	c__Clostridia	o__Clostridiales	f__Lachnospiraceae	g__	s__	Barn
140854	0.885004	-4.407	1.23779	-3.56037	0.00037033	0.00089805	k__Bacteria	p__Proteobacteria	c__Gammaproteobacteria	o__Vibrionales	f__Pseudoalteromonadaceae	g__Pseudoalteromonas	s__	Barn
3692427	1.7508	-4.29426	0.722174	-5.94629	2.74293e-09	1.04339e-08	k__Bacteria	p__Firmicutes	c__Clostridia	o__Clostridiales	f__Lachnospiraceae	g__Dorea	s__	Barn
292152	0.812644	-4.28566	1.2497	-3.42934	0.000605045	0.00144023	k__Bacteria	p__Firmicutes	c__Clostridia	o__Clostridiales	f__Ruminococcaceae	NA	NA	Barn
81358	0.756807	-4.26827	1.01539	-4.20357	2.62738e-05	7.2816e-05	k__Bacteria	p__Proteobacteria	c__Gammaproteobacteria	o__Xanthomonadales	f__Xanthomonadaceae	g__	s__	Barn
136526	77.2119	-3.94199	0.566411	-6.9596	3.41247e-12	1.71953e-11	k__Bacteria	p__Firmicutes	c__Erysipelotrichi	o__Erysipelotrichales	f__Erysipelotrichaceae	g__	s__	Barn
214682	0.689586	-3.86895	1.75144	-2.20901	0.0271741	0.0485878	k__Bacteria	p__Firmicutes	c__Clostridia	o__Clostridiales	f__Veillonellaceae	g__Megasphaera	s__	Barn
311173	0.580653	-3.75259	1.14332	-3.28219	0.00103002	0.00239311	k__Bacteria	p__Proteobacteria	c__Epsilonproteobacteria	o__Campylobacterales	f__Helicobacteraceae	g__Helicobacter	s__pullorum	Barn
234443	0.557253	-3.72572	1.42418	-2.61605	0.00889526	0.0174311	k__Bacteria	p__Bacteroidetes	c__Bacteroidia	o__Bacteroidales	f__Rikenellaceae	g__	s__	Barn
839282	0.758101	-3.69374	1.26274	-2.92518	0.00344254	0.00725623	k__Bacteria	p__Firmicutes	c__Bacilli	o__Lactobacillales	f__Leuconostocaceae	g__	s__	Barn
4449458	0.471353	-3.59764	0.809534	-4.44408	8.82668e-06	2.53685e-05	k__Bacteria	p__Proteobacteria	c__Gammaproteobacteria	o__Pseudomonadales	f__Moraxellaceae	g__Acinetobacter	s__	Barn
137056	0.669852	-3.49699	0.817017	-4.28019	1.86734e-05	5.28852e-05	k__Bacteria	p__Firmicutes	c__Bacilli	o__Bacillales	f__Staphylococcaceae	g__Staphylococcus	NA	Barn
557974	0.430479	-3.41528	1.3668	-2.49875	0.0124634	0.0237048	k__Bacteria	p__Proteobacteria	c__Gammaproteobacteria	o__Pseudomonadales	f__Pseudomonadaceae	g__Pseudomonas	s__	Barn
815819	0.389433	-3.2201	0.873606	-3.68599	0.000227815	0.000570273	k__Bacteria	p__Firmicutes	c__Bacilli	o__Bacillales	f__Staphylococcaceae	g__Jeotgalicoccus	s__	Barn
4359317	0.388242	-3.21495	1.11935	-2.87217	0.00407665	0.00832494	k__Bacteria	p__Firmicutes	c__Bacilli	o__Lactobacillales	f__Streptococcaceae	g__Streptococcus	s__minor	Barn
99322	0.370513	-3.12723	0.736363	-4.24686	2.16789e-05	6.05139e-05	k__Bacteria	p__Bacteroidetes	c__Sphingobacteriia	o__Sphingobacteriales	f__Sphingobacteriaceae	g__Sphingobacterium	s__faecium	Barn
592616	113.256	-3.03278	0.690644	-4.39123	1.12711e-05	3.21558e-05	k__Bacteria	p__Firmicutes	c__Erysipelotrichi	o__Erysipelotrichales	f__Erysipelotrichaceae	g__	s__	Barn
510295	2.51915	-3.02354	0.674045	-4.48566	7.2688e-06	2.12052e-05	k__Bacteria	p__Firmicutes	c__Clostridia	o__Clostridiales	f__Ruminococcaceae	g__	s__	Barn
547181	0.23135	-2.71169	0.916835	-2.95766	0.00309981	0.00660838	k__Bacteria	p__Bacteroidetes	c__Flavobacteriia	o__Flavobacteriales	f__[Weeksellaceae]	g__Wautersiella	s__	Barn
290186	0.263032	-2.64785	0.986618	-2.68376	0.00727987	0.0145597	k__Bacteria	p__Proteobacteria	c__Gammaproteobacteria	o__Pseudomonadales	f__Moraxellaceae	g__Acinetobacter	s__	Barn
546958	4.19636	-2.62006	0.74996	-3.4936	0.000476551	0.00114137	k__Bacteria	p__Firmicutes	c__Clostridia	o__Clostridiales	f__Ruminococcaceae	g__	s__	Barn
64653	0.203752	-2.54516	0.700712	-3.63225	0.000280958	0.000694342	k__Bacteria	p__Proteobacteria	c__Gammaproteobacteria	o__Pseudomonadales	f__Moraxellaceae	g__Acinetobacter	s__	Barn
270724	0.1492	-2.35404	0.993192	-2.37017	0.0177799	0.0330076	k__Bacteria	p__Firmicutes	c__Clostridia	o__Clostridiales	f__[Tissierellaceae]	g__Gallicola	s__	Barn
180842	94.192	-2.31891	0.629562	-3.68336	0.000230178	0.000572493	k__Bacteria	p__Firmicutes	c__Clostridia	o__Clostridiales	f__Lachnospiraceae	g__[Ruminococcus]	s__	Barn
592615	0.177758	-2.28132	0.785624	-2.90383	0.00368628	0.00760882	k__Bacteria	p__Proteobacteria	c__Alphaproteobacteria	o__Sphingomonadales	f__Sphingomonadaceae	g__Sphingobium	s__	Barn
4456702	1.82327	-2.26145	0.627191	-3.60568	0.00031134	0.000759747	k__Bacteria	p__Firmicutes	c__Clostridia	o__Clostridiales	f__Ruminococcaceae	g__Ruminococcus	s__	Barn
353576	0.231234	-2.2444	0.6794	-3.3035	0.000954874	0.00223187	k__Bacteria	p__Proteobacteria	c__Gammaproteobacteria	o__Pseudomonadales	f__Moraxellaceae	g__Acinetobacter	s__	Barn
4390365	20.9675	-2.2382	0.919755	-2.43347	0.0149548	0.0283047	k__Bacteria	p__Firmicutes	c__Erysipelotrichi	o__Erysipelotrichales	f__Erysipelotrichaceae	g__	s__	Barn
268361	0.164909	-2.23166	0.942695	-2.36732	0.0179175	0.0331048	k__Bacteria	p__Proteobacteria	c__Gammaproteobacteria	o__Pseudomonadales	f__Moraxellaceae	g__	s__	Barn
189524	1.72172	-1.94047	0.631937	-3.07067	0.0021358	0.00469528	k__Bacteria	p__Firmicutes	c__Clostridia	o__Clostridiales	f__Ruminococcaceae	g__	s__	Barn
4393057	0.217724	-1.86111	0.782604	-2.3781	0.0174022	0.0324618	k__Bacteria	p__Proteobacteria	c__Alphaproteobacteria	o__Sphingomonadales	f__Sphingomonadaceae	g__Sphingobium	s__	Barn
136686	2.20823	-1.83863	0.554181	-3.31774	0.000907501	0.002134	k__Bacteria	p__Firmicutes	c__Clostridia	o__Clostridiales	f__Lachnospiraceae	g__	s__	Barn
291421	0.196566	-1.8374	0.804728	-2.28325	0.0224155	0.040832	k__Bacteria	p__Proteobacteria	c__Betaproteobacteria	o__Burkholderiales	f__Comamonadaceae	g__Comamonas	s__	Barn
157355	7.49038	-1.73083	0.673783	-2.56882	0.0102046	0.019797	k__Bacteria	p__Firmicutes	c__Clostridia	o__Clostridiales	f__	g__	s__	Barn
306315	2.11043	-1.72773	0.590954	-2.92363	0.0034598	0.00725623	k__Bacteria	p__Firmicutes	c__Clostridia	o__Clostridiales	f__Ruminococcaceae	g__Oscillospira	s__	Barn
143423	14.0624	-1.72025	0.592417	-2.90379	0.00368675	0.00760882	k__Bacteria	p__Firmicutes	c__Clostridia	o__Clostridiales	f__Ruminococcaceae	g__	s__	Barn
130763	53.8212	-1.56411	0.60065	-2.60403	0.00921334	0.0179637	k__Bacteria	p__Firmicutes	c__Clostridia	o__Clostridiales	NA	NA	NA	Barn
129692	30.9402	-1.4568	0.482551	-3.01897	0.00253639	0.00549787	k__Bacteria	p__Firmicutes	c__Clostridia	o__Clostridiales	f__Lachnospiraceae	g__[Ruminococcus]	s__	Barn
193679	8.55402	-1.42261	0.625249	-2.27527	0.0228897	0.0415009	k__Bacteria	p__Firmicutes	c__Clostridia	o__Clostridiales	f__Ruminococcaceae	g__	s__	Barn
158264	13.9326	-1.32049	0.543527	-2.42949	0.0151199	0.0284783	k__Bacteria	p__Firmicutes	c__Clostridia	o__Clostridiales	f__Ruminococcaceae	g__	s__	Barn
325977	30.7304	-1.09158	0.481485	-2.26712	0.0233829	0.0421981	k__Bacteria	p__Firmicutes	c__Clostridia	o__Clostridiales	f__Lachnospiraceae	g__[Ruminococcus]	s__	Barn
533847	113.445	1.28088	0.557232	2.29865	0.021525	0.0393948	k__Bacteria	p__Firmicutes	c__Clostridia	o__Clostridiales	f__Ruminococcaceae	g__Oscillospira	s__	Aviary
4422727	4.62461	1.42969	0.61969	2.3071	0.0210495	0.0387071	k__Bacteria	p__Firmicutes	c__Clostridia	o__Clostridiales	f__Lachnospiraceae	g__	s__	Aviary
306704	10.9011	1.46928	0.606937	2.42081	0.015486	0.0290268	k__Bacteria	p__Firmicutes	c__Clostridia	o__Clostridiales	f__Clostridiaceae	g__	s__	Aviary
164242	70.2041	1.57296	0.59427	2.64688	0.00812393	0.0161032	k__Bacteria	p__Firmicutes	c__Clostridia	o__Clostridiales	f__Ruminococcaceae	g__	s__	Aviary
1132942	473.078	1.62984	0.566353	2.87778	0.00400482	0.00822154	k__Bacteria	p__Firmicutes	c__Clostridia	o__Clostridiales	f__Ruminococcaceae	g__Butyricicoccus	s__pullicaecorum	Aviary
190676	39.6207	1.67943	0.532978	3.15103	0.00162697	0.00363262	k__Bacteria	p__Firmicutes	c__Clostridia	o__Clostridiales	f__Ruminococcaceae	g__Oscillospira	s__	Aviary
839964	10.0623	1.77477	0.556179	3.19101	0.00141774	0.00319816	k__Bacteria	p__Firmicutes	c__Clostridia	o__Clostridiales	f__Ruminococcaceae	g__Oscillospira	s__	Aviary
4342104	4.18952	1.79365	0.677763	2.64643	0.00813462	0.0161032	k__Bacteria	p__Firmicutes	c__Clostridia	o__Clostridiales	f__Ruminococcaceae	g__Anaerotruncus	s__	Aviary
141145	307.921	1.87594	0.603361	3.10916	0.00187622	0.00415985	k__Bacteria	p__Proteobacteria	c__Gammaproteobacteria	o__Enterobacteriales	f__Enterobacteriaceae	g__	s__	Aviary
4111715	0.983753	1.87828	0.74884	2.50825	0.0121329	0.0231901	k__Bacteria	p__Proteobacteria	c__Gammaproteobacteria	o__Enterobacteriales	f__Enterobacteriaceae	g__	s__	Aviary
166908	2.78741	1.88021	0.647126	2.90548	0.00366691	0.00760882	k__Bacteria	p__Proteobacteria	c__Gammaproteobacteria	o__Enterobacteriales	f__Enterobacteriaceae	g__	s__	Aviary
151870	31.286	1.89733	0.423978	4.47506	7.63891e-06	2.21186e-05	k__Bacteria	p__Firmicutes	c__Erysipelotrichi	o__Erysipelotrichales	f__Erysipelotrichaceae	g__Coprobacillus	s__	Aviary
194425	8.72218	2.01313	0.626368	3.21398	0.00130909	0.00298781	k__Bacteria	p__Firmicutes	c__Clostridia	o__Clostridiales	f__Ruminococcaceae	g__Oscillospira	s__	Aviary
270382	24.6122	2.06854	0.58184	3.55517	0.000377728	0.000910301	k__Bacteria	p__Firmicutes	c__Clostridia	o__Clostridiales	NA	NA	NA	Aviary
1951826	0.538985	2.11383	0.760541	2.77938	0.0054463	0.010949	k__Bacteria	p__Proteobacteria	c__Gammaproteobacteria	o__Enterobacteriales	f__Enterobacteriaceae	g__	s__	Aviary
165489	18.322	2.15419	0.596546	3.6111	0.000304898	0.000748737	k__Bacteria	p__Proteobacteria	c__Gammaproteobacteria	o__Enterobacteriales	f__Enterobacteriaceae	g__	s__	Aviary
141350	7.73595	2.17579	0.581618	3.74093	0.000183343	0.000464949	k__Bacteria	p__Firmicutes	c__Bacilli	o__Lactobacillales	f__Enterococcaceae	g__Enterococcus	s__	Aviary
248492	9.09254	2.19714	0.687049	3.19794	0.00138414	0.00314063	k__Bacteria	p__Firmicutes	c__Clostridia	o__Clostridiales	f__Ruminococcaceae	g__	s__	Aviary
186319	1.83413	2.21558	0.721729	3.06981	0.00214192	0.00469528	k__Bacteria	p__Firmicutes	c__Clostridia	o__Clostridiales	f__Lachnospiraceae	g__Coprococcus	s__	Aviary
15431	0.242456	2.22454	0.775071	2.87012	0.00410322	0.00833534	k__Bacteria	p__Firmicutes	c__Bacilli	o__Lactobacillales	f__Streptococcaceae	g__Streptococcus	s__	Aviary
512682	4.44975	2.28244	1.01436	2.25014	0.0244399	0.0439014	k__Bacteria	p__Firmicutes	c__Clostridia	o__Clostridiales	f__Lachnospiraceae	g__	s__	Aviary
261084	233.842	2.35729	0.601365	3.91989	8.85896e-05	0.000227634	k__Bacteria	p__Firmicutes	c__Clostridia	o__Clostridiales	NA	NA	NA	Aviary
157842	41.9086	2.37738	0.936988	2.53725	0.0111726	0.021567	k__Bacteria	p__Firmicutes	c__Clostridia	o__Clostridiales	f__Lachnospiraceae	g__Blautia	s__	Aviary
797229	0.720806	2.40143	0.819531	2.93025	0.00338687	0.0071809	k__Bacteria	p__Proteobacteria	c__Gammaproteobacteria	o__Enterobacteriales	f__Enterobacteriaceae	g__	s__	Aviary
271013	3.06041	2.55181	0.56718	4.49912	6.82367e-06	2.00575e-05	k__Bacteria	p__Firmicutes	c__Clostridia	o__Clostridiales	NA	NA	NA	Aviary
130214	6.55501	2.64663	0.5013	5.27953	1.29514e-07	4.2586e-07	k__Bacteria	p__Firmicutes	c__Clostridia	o__Clostridiales	f__Lachnospiraceae	g__Blautia	s__	Aviary
196391	6.12859	2.70358	1.06978	2.52722	0.0114969	0.0220831	k__Bacteria	p__Firmicutes	c__Clostridia	o__Clostridiales	f__Clostridiaceae	g__	s__	Aviary
300618	14.2269	2.76508	0.918679	3.00985	0.0026138	0.00563418	k__Bacteria	p__Firmicutes	c__Clostridia	o__Clostridiales	f__	g__	s__	Aviary
3141342	5.41749	2.83255	0.680654	4.16152	3.16137e-05	8.4594e-05	k__Bacteria	p__Firmicutes	c__Clostridia	o__Clostridiales	f__Lachnospiraceae	NA	NA	Aviary
2251904	0.781496	2.88541	0.731557	3.94421	8.00651e-05	0.000208492	k__Bacteria	p__Proteobacteria	c__Gammaproteobacteria	o__Enterobacteriales	f__Enterobacteriaceae	g__	s__	Aviary
3531225	0.371152	2.95975	0.911794	3.24607	0.00117008	0.00270234	k__Bacteria	p__Proteobacteria	c__Gammaproteobacteria	o__Enterobacteriales	f__Enterobacteriaceae	g__	s__	Aviary
577512	5.15161	2.96007	0.569359	5.19895	2.00414e-07	6.48005e-07	k__Bacteria	p__Firmicutes	c__Clostridia	o__Clostridiales	f__	g__	s__	Aviary
4444262	1.80565	3.01706	0.663922	4.5443	5.51186e-06	1.64508e-05	k__Bacteria	p__Firmicutes	c__Clostridia	o__Clostridiales	f__Lachnospiraceae	g__	s__	Aviary
194995	1.87612	3.04058	0.59352	5.12297	3.00767e-07	9.56539e-07	k__Bacteria	p__Firmicutes	c__Clostridia	o__Clostridiales	f__Ruminococcaceae	g__	s__	Aviary
1504042	3.18377	3.04573	0.786921	3.87044	0.000108638	0.000277314	k__Bacteria	p__Firmicutes	c__Clostridia	o__Clostridiales	f__Ruminococcaceae	g__Oscillospira	s__	Aviary
4344883	39.696	3.08429	1.02784	3.00075	0.00269317	0.00577321	k__Bacteria	p__Firmicutes	c__Clostridia	o__Clostridiales	f__Clostridiaceae	g__	s__	Aviary
313037	5.92978	3.13632	0.626463	5.00639	5.54604e-07	1.74948e-06	k__Bacteria	p__Firmicutes	c__Clostridia	o__Clostridiales	f__	g__	s__	Aviary
4451899	0.317663	3.26622	1.17092	2.78946	0.00527963	0.0106693	k__Bacteria	p__Firmicutes	c__Clostridia	o__Clostridiales	f__Lachnospiraceae	g__Blautia	s__	Aviary
4445078	15.3585	3.55507	0.556381	6.38963	1.66283e-10	6.93741e-10	k__Bacteria	p__Firmicutes	c__Clostridia	o__Clostridiales	f__	g__	s__	Aviary
2225203	0.750099	3.64351	1.18987	3.06211	0.00219779	0.0047907	k__Bacteria	p__Firmicutes	c__Clostridia	o__Clostridiales	f__Clostridiaceae	g__	s__	Aviary
279431	24.4964	3.65782	0.676179	5.40954	6.3187e-08	2.1135e-07	k__Bacteria	p__Firmicutes	c__Clostridia	o__Clostridiales	f__Ruminococcaceae	g__Ruminococcus	s__	Aviary
4469233	14.5447	3.75873	0.618013	6.08195	1.18727e-09	4.65315e-09	k__Bacteria	p__Firmicutes	c__Clostridia	o__Clostridiales	f__	g__	s__	Aviary
743082	0.705053	3.84591	1.22067	3.15065	0.00162906	0.00363262	k__Bacteria	p__Firmicutes	c__Clostridia	o__Clostridiales	f__Clostridiaceae	g__	s__	Aviary
157054	11.066	3.85163	0.975978	3.94643	7.93254e-05	0.000207961	k__Bacteria	p__Firmicutes	c__Clostridia	o__Clostridiales	f__	g__	s__	Aviary
548503	47.5858	3.8622	0.655207	5.89461	3.75557e-09	1.40112e-08	k__Bacteria	p__Firmicutes	c__Clostridia	o__Clostridiales	f__Lachnospiraceae	g__	s__	Aviary
3709990	0.533848	4.00223	0.955865	4.18703	2.82631e-05	7.72191e-05	k__Bacteria	p__Firmicutes	c__Erysipelotrichi	o__Erysipelotrichales	f__Erysipelotrichaceae	g__[Eubacterium]	s__dolichum	Aviary
190761	0.653523	4.22231	0.650165	6.49421	8.3469e-11	3.63887e-10	k__Bacteria	p__Firmicutes	c__Clostridia	o__Clostridiales	f__Lachnospiraceae	g__[Ruminococcus]	s__	Aviary
311692	1.10051	4.33502	1.03573	4.18545	2.84596e-05	7.72191e-05	k__Bacteria	p__Firmicutes	c__Clostridia	o__Clostridiales	f__Lachnospiraceae	g__	s__	Aviary
341322	37.978	4.35331	0.636859	6.83559	8.16674e-12	4.01101e-11	k__Bacteria	p__Firmicutes	c__Bacilli	o__Turicibacterales	f__Turicibacteraceae	g__Turicibacter	s__	Aviary
182643	6.11728	4.37909	1.07328	4.0801	4.50158e-05	0.000119631	k__Bacteria	p__Firmicutes	c__Clostridia	o__Clostridiales	f__Clostridiaceae	g__	s__	Aviary
157338	33.496	4.47114	0.613973	7.28232	3.28131e-13	1.84514e-12	k__Bacteria	p__Firmicutes	c__Clostridia	o__Clostridiales	f__	g__	s__	Aviary
238205	1.1335	4.58696	0.71092	6.45215	1.10277e-10	4.75418e-10	k__Bacteria	p__Firmicutes	c__Clostridia	o__Clostridiales	f__Clostridiaceae	g__Clostridium	s__butyricum	Aviary
4383953	89.0843	4.91684	0.866888	5.67182	1.41285e-08	4.98352e-08	k__Bacteria	p__Firmicutes	c__Clostridia	o__Clostridiales	f__Clostridiaceae	g__	s__	Aviary
177230	1.05492	4.91946	1.15371	4.26402	2.0078e-05	5.64512e-05	k__Bacteria	p__Firmicutes	c__Clostridia	o__Clostridiales	f__Lachnospiraceae	g__	s__	Aviary
4415649	1.20217	5.06528	0.861797	5.87758	4.1631e-09	1.53836e-08	k__Bacteria	p__Firmicutes	c__Clostridia	o__Clostridiales	f__Lachnospiraceae	g__Roseburia	s__	Aviary
2182669	7.78817	5.16239	0.586806	8.79744	1.39975e-18	1.15554e-17	k__Bacteria	p__Firmicutes	c__Clostridia	o__Clostridiales	f__	g__	s__	Aviary
4289377	1.22323	5.236	1.1225	4.66457	3.09259e-06	9.30174e-06	k__Bacteria	p__Firmicutes	c__Clostridia	o__Clostridiales	f__Lachnospiraceae	g__	s__	Aviary
181003	1.21537	5.26765	0.957418	5.50193	3.75651e-08	1.27853e-07	k__Bacteria	p__Firmicutes	c__Clostridia	o__Clostridiales	f__	g__	s__	Aviary
4355971	4.49283	5.43517	0.973977	5.58039	2.39973e-08	8.31335e-08	k__Bacteria	p__Firmicutes	c__Clostridia	o__Clostridiales	NA	NA	NA	Aviary
174960	3.13889	5.4498	0.876746	6.21594	5.1017e-10	2.06194e-09	k__Bacteria	p__Firmicutes	c__Clostridia	o__Clostridiales	f__Clostridiaceae	g__	s__	Aviary
326749	6.97674	5.48461	0.742481	7.38688	1.50317e-13	8.7049e-13	k__Bacteria	p__Firmicutes	c__Clostridia	o__Clostridiales	f__Lachnospiraceae	g__	s__	Aviary
4377715	3.24287	5.50757	1.31478	4.18898	2.80211e-05	7.71078e-05	k__Bacteria	p__Firmicutes	c__Clostridia	o__Clostridiales	f__Lachnospiraceae	g__Epulopiscium	s__	Aviary
254600	11.348	5.516	0.889127	6.20384	5.51001e-10	2.204e-09	k__Bacteria	p__Firmicutes	c__Clostridia	o__Clostridiales	f__	g__	s__	Aviary
294885	3.47257	5.54459	0.642205	8.63367	5.94125e-18	4.61041e-17	k__Bacteria	p__Firmicutes	c__Bacilli	o__Turicibacterales	f__Turicibacteraceae	g__Turicibacter	s__	Aviary
1024529	5.11364	5.66588	0.780003	7.26392	3.76026e-13	2.08426e-12	k__Bacteria	p__Firmicutes	c__Clostridia	o__Clostridiales	f__Clostridiaceae	g__	s__	Aviary
847670	2.25937	5.80853	1.71967	3.37769	0.000730963	0.00172935	k__Bacteria	p__Firmicutes	c__Clostridia	o__Clostridiales	f__Clostridiaceae	g__	s__	Aviary
3409355	3.12674	5.83352	0.753498	7.74191	9.79324e-15	6.03139e-14	k__Bacteria	p__Firmicutes	c__Clostridia	o__Clostridiales	f__	g__	s__	Aviary
364034	24.8741	5.92929	0.641234	9.24668	2.31576e-20	2.30388e-19	k__Bacteria	p__Firmicutes	c__Clostridia	o__Clostridiales	f__Lachnospiraceae	g__	s__	Aviary
4439469	2.76196	5.99783	0.895693	6.69631	2.13755e-11	1.01142e-10	k__Bacteria	p__Firmicutes	c__Clostridia	o__Clostridiales	f__Ruminococcaceae	g__	s__	Aviary
1028036	33.5985	6.47712	0.800773	8.08858	6.03624e-16	4.03803e-15	k__Bacteria	p__Firmicutes	c__Bacilli	o__Bacillales	f__Bacillaceae	g__	s__	Aviary
177301	3.50681	6.49557	0.982265	6.61285	3.76986e-11	1.70082e-10	k__Bacteria	p__Firmicutes	c__Clostridia	o__Clostridiales	f__	g__	s__	Aviary
176752	3.82533	6.49817	0.880204	7.38257	1.5526e-13	8.85894e-13	k__Bacteria	p__Firmicutes	c__Clostridia	o__Clostridiales	f__Lachnospiraceae	g__Blautia	s__	Aviary
199643	6.16521	6.54147	0.992902	6.58823	4.45102e-11	1.98505e-10	k__Bacteria	p__Firmicutes	c__Clostridia	o__Clostridiales	f__Lachnospiraceae	g__Roseburia	s__	Aviary
4413447	39.4462	6.96466	1.14891	6.06197	1.34466e-09	5.21728e-09	k__Bacteria	p__Firmicutes	c__Clostridia	o__Clostridiales	f__Lachnospiraceae	g__Epulopiscium	s__	Aviary
197504	57.7208	8.67091	0.66968	12.9478	2.41647e-38	9.37588e-37	k__Bacteria	p__Firmicutes	c__Clostridia	o__Clostridiales	f__Lachnospiraceae	g__Blautia	s__	Aviary
1625448	18.3323	8.9534	1.08039	8.28721	1.15937e-16	8.48748e-16	k__Bacteria	p__Firmicutes	c__Clostridia	o__Clostridiales	f__Clostridiaceae	g__	s__	Aviary
4481624	161.294	10.9313	0.767822	14.2367	5.42152e-46	4.2071e-44	k__Bacteria	p__Firmicutes	c__Clostridia	o__Clostridiales	f__Clostridiaceae	g__	s__	Aviary
4128270	0.251432	-2.41594	1.10386	-2.18863	0.0286235	0.0507119	k__Bacteria	p__Proteobacteria	c__Gammaproteobacteria	o__Pseudomonadales	f__Pseudomonadaceae	g__Pseudomonas	NA
134174	94.3899	1.42815	0.652312	2.18937	0.0285697	0.0507119	k__Bacteria	p__Firmicutes	c__Clostridia	o__Clostridiales	f__Ruminococcaceae	g__	s__
306633	0.844479	1.4084	0.64899	2.17013	0.0299966	0.0529031	k__Bacteria	p__Firmicutes	c__Clostridia	o__Clostridiales	f__Ruminococcaceae	g__	s__
189867	13.5564	-1.23277	0.568618	-2.16801	0.0301577	0.0529466	k__Bacteria	p__Firmicutes	c__Clostridia	o__Clostridiales	f__Ruminococcaceae	g__Oscillospira	s__
1105211	0.491913	-3.36244	1.57539	-2.13436	0.0328136	0.0573499	k__Bacteria	p__Firmicutes	c__Clostridia	o__Clostridiales	f__Lachnospiraceae	g__Blautia	s__producta
168313	0.416861	1.82393	0.864241	2.11044	0.0348203	0.0605193	k__Bacteria	p__Proteobacteria	c__Gammaproteobacteria	o__Enterobacteriales	f__Enterobacteriaceae	g__	s__
300662	0.937713	1.81466	0.860409	2.10906	0.034939	0.0605193	k__Bacteria	p__Firmicutes	c__Clostridia	o__Clostridiales	f__Clostridiaceae	g__Sarcina	s__
4354477	0.352151	2.07922	0.986873	2.10688	0.0351282	0.0605766	k__Bacteria	p__Proteobacteria	c__Gammaproteobacteria	o__Enterobacteriales	f__Enterobacteriaceae	g__	s__
158309	0.852271	-3.95358	1.89055	-2.09123	0.0365077	0.0626769	k__Bacteria	p__Firmicutes	c__Clostridia	o__Clostridiales	f__Lachnospiraceae	g__Coprococcus	s__
815356	0.443981	-3.35666	1.61846	-2.07398	0.038081	0.0650899	k__Bacteria	p__Firmicutes	c__Erysipelotrichi	o__Erysipelotrichales	f__Erysipelotrichaceae	g__[Eubacterium]	s__
158971	0.3763	2.46097	1.19045	2.06727	0.038709	0.0658732	k__Bacteria	p__Firmicutes	c__Clostridia	o__Clostridiales	f__	g__	s__
274754	0.17128	-2.25493	1.11712	-2.01852	0.0435373	0.0734456	k__Bacteria	p__Proteobacteria	c__Gammaproteobacteria	o__Enterobacteriales	f__Enterobacteriaceae	NA	NA
182245	7.28434	1.19498	0.591982	2.01861	0.043528	0.0734456	k__Bacteria	p__Firmicutes	c__Clostridia	o__Clostridiales	f__Lachnospiraceae	g__[Ruminococcus]	s__
269930	0.167014	-2.22845	1.1106	-2.00653	0.0447998	0.0752481	k__Bacteria	p__Proteobacteria	c__Gammaproteobacteria	o__Pseudomonadales	f__Pseudomonadaceae	NA	NA
3796804	0.183131	-2.24756	1.1596	-1.93822	0.0525969	0.0879637	k__Bacteria	p__Proteobacteria	c__Betaproteobacteria	o__Burkholderiales	f__Alcaligenaceae	g__Oligella	s__
1117593	0.207247	-2.43616	1.26694	-1.92287	0.0544968	0.0906551	k__Bacteria	p__Proteobacteria	c__Betaproteobacteria	o__Burkholderiales	f__Comamonadaceae	g__Comamonas	s__
4457268	0.243268	1.7384	0.904729	1.92146	0.0546734	0.0906551	k__Bacteria	p__Proteobacteria	c__Gammaproteobacteria	o__Enterobacteriales	f__Enterobacteriaceae	g__	s__
172125	0.145622	-1.98122	1.05002	-1.88684	0.0591821	0.0977135	k__Bacteria	p__Proteobacteria	c__Gammaproteobacteria	o__Aeromonadales	f__Aeromonadaceae	g__	s__
4420417	21.9913	1.57222	0.841054	1.86935	0.0615748	0.101233	k__Bacteria	p__Firmicutes	c__Clostridia	o__Clostridiales	f__Lachnospiraceae	g__	s__
4366725	0.14153	-1.93543	1.04162	-1.8581	0.0631542	0.103392	k__Bacteria	p__Proteobacteria	c__Gammaproteobacteria	o__Aeromonadales	f__Aeromonadaceae	g__	s__
583089	33.9528	1.19791	0.64875	1.84649	0.0648216	0.105233	k__Bacteria	p__Firmicutes	c__Clostridia	o__Clostridiales	f__Lachnospiraceae	g__Blautia	s__
145009	0.28376	-2.7955	1.51311	-1.84752	0.0646721	0.105233	k__Bacteria	p__Firmicutes	c__Bacilli	o__Lactobacillales	f__Streptococcaceae	g__Streptococcus	s__
4482377	0.549921	-1.3763	0.7491	-1.83727	0.0661706	0.106976	k__Bacteria	p__Firmicutes	c__Bacilli	o__Lactobacillales	f__Aerococcaceae	NA	NA
4178726	0.597782	-3.5767	1.9529	-1.83148	0.0670292	0.107914	k__Bacteria	p__Firmicutes	c__Clostridia	o__Clostridiales	f__Lachnospiraceae	g__Dorea	s__
157704	3.57057	1.63442	0.900692	1.81462	0.0695819	0.111561	k__Bacteria	p__Firmicutes	c__Clostridia	o__Clostridiales	f__	g__	s__
810425	3.7793	-0.913312	0.505481	-1.80682	0.0707909	0.113032	k__Bacteria	p__Actinobacteria	c__Actinobacteria	o__Actinomycetales	f__Corynebacteriaceae	g__Corynebacterium	s__stationis
3550973	31.5979	-1.2164	0.6752	-1.80154	0.0716185	0.113885	k__Bacteria	p__Firmicutes	c__Clostridia	o__Clostridiales	f__Ruminococcaceae	g__	s__
524674	0.539017	2.00683	1.12013	1.7916	0.0731964	0.115919	k__Bacteria	p__Firmicutes	c__Bacilli	o__Lactobacillales	NA	NA	NA
303326	2.91966	1.00019	0.559528	1.78755	0.0738484	0.116476	k__Bacteria	p__Firmicutes	c__Clostridia	o__Clostridiales	f__	g__	s__
185972	3.60899	1.2171	0.684266	1.77869	0.0752906	0.11827	k__Bacteria	p__Firmicutes	c__Clostridia	o__Clostridiales	f__Lachnospiraceae	g__[Ruminococcus]	s__
1105016	8.33552	1.75472	0.991651	1.76949	0.076812	0.120174	k__Bacteria	p__Firmicutes	c__Clostridia	o__Clostridiales	f__Ruminococcaceae	g__	s__
4452050	1.69935	-1.94467	1.10445	-1.76076	0.0782788	0.121505	k__Bacteria	p__Proteobacteria	c__Gammaproteobacteria	o__Enterobacteriales	f__Enterobacteriaceae	g__Erwinia	s__
3244896	0.171033	-1.98397	1.12681	-1.7607	0.0782891	0.121505	k__Bacteria	p__Firmicutes	c__Bacilli	o__Lactobacillales	f__Streptococcaceae	g__Streptococcus	NA
23513	0.364365	-2.70693	1.54969	-1.74675	0.0806802	0.124717	k__Bacteria	p__Firmicutes	c__Bacilli	o__Lactobacillales	f__Aerococcaceae	g__Facklamia	s__
2468881	0.216197	-2.14862	1.25655	-1.70994	0.0872772	0.134379	k__Bacteria	p__Proteobacteria	c__Gammaproteobacteria	o__Pseudomonadales	f__Pseudomonadaceae	g__Pseudomonas	s__
197696	2.29871	1.03503	0.606305	1.7071	0.0878027	0.134654	k__Bacteria	p__Firmicutes	c__Clostridia	o__Clostridiales	f__Ruminococcaceae	g__	s__
275237	0.556973	-3.45011	2.04286	-1.68886	0.0912466	0.139385	k__Bacteria	p__Firmicutes	c__Clostridia	o__Clostridiales	f__Veillonellaceae	g__Phascolarctobacterium	s__
1986406	14.9013	1.25179	0.748507	1.67238	0.0944498	0.14315	k__Bacteria	p__Firmicutes	c__Clostridia	o__Clostridiales	f__Ruminococcaceae	g__	s__
2307779	23.7268	1.00911	0.602743	1.67419	0.0940924	0.14315	k__Bacteria	p__Firmicutes	c__Clostridia	o__Clostridiales	f__Ruminococcaceae	g__Oscillospira	s__
4452633	0.730883	-3.44813	2.08682	-1.65233	0.0984663	0.148657	k__Bacteria	p__Firmicutes	c__Clostridia	o__Clostridiales	f__Clostridiaceae	g__	s__
4454153	0.204591	-2.38618	1.47452	-1.61828	0.105603	0.158814	k__Bacteria	p__Actinobacteria	c__Actinobacteria	o__Actinomycetales	f__Microbacteriaceae	NA	NA
4375000	0.150982	1.60408	1.00574	1.59493	0.110728	0.165878	k__Bacteria	p__Proteobacteria	c__Gammaproteobacteria	o__Enterobacteriales	f__Enterobacteriaceae	g__	s__
2730944	0.476471	-3.248	2.06672	-1.57157	0.116049	0.173181	k__Bacteria	p__Bacteroidetes	c__Bacteroidia	o__Bacteroidales	f__Bacteroidaceae	g__Bacteroides	s__coprophilus
515476	0.121261	-1.71447	1.10454	-1.5522	0.120615	0.179304	k__Bacteria	p__Bacteroidetes	c__Sphingobacteriia	o__Sphingobacteriales	f__Sphingobacteriaceae	g__	s__
1109251	0.132532	-1.77428	1.14701	-1.54687	0.121894	0.180515	k__Bacteria	p__Proteobacteria	c__Gammaproteobacteria	o__Pseudomonadales	f__Pseudomonadaceae	g__Pseudomonas	s__
3931537	2.11847	1.23316	0.800134	1.54119	0.12327	0.181859	k__Bacteria	p__Firmicutes	c__Clostridia	o__Clostridiales	NA	NA	NA
1094991	5.8757	0.905077	0.593592	1.52475	0.127322	0.187125	k__Bacteria	p__Firmicutes	c__Clostridia	o__Clostridiales	f__Ruminococcaceae	g__	s__
301574	0.379486	-1.53062	1.01546	-1.50732	0.131729	0.192871	k__Bacteria	p__Firmicutes	c__Bacilli	o__Lactobacillales	f__Streptococcaceae	g__Streptococcus	s__
212686	4.99754	1.02426	0.692183	1.47975	0.138941	0.202665	k__Bacteria	p__Firmicutes	c__Clostridia	o__Clostridiales	f__Ruminococcaceae	g__Oscillospira	s__
254938	0.133208	-2.00838	1.36182	-1.47477	0.140273	0.203082	k__Bacteria	p__Proteobacteria	c__Betaproteobacteria	o__Burkholderiales	f__	g__	s__
4343627	0.306059	-2.80113	1.89874	-1.47525	0.140144	0.203082	k__Bacteria	p__Bacteroidetes	c__Bacteroidia	o__Bacteroidales	f__Bacteroidaceae	g__Bacteroides	s__fragilis
73000	359.039	1.36062	0.925277	1.4705	0.141426	0.20399	k__Bacteria	p__Firmicutes	c__Clostridia	o__Clostridiales	f__Clostridiaceae	g__Clostridium	s__neonatale
4364814	0.907488	-0.95206	0.654789	-1.45399	0.145948	0.209733	k__Bacteria	p__Actinobacteria	c__Actinobacteria	o__Actinomycetales	f__Corynebacteriaceae	g__Corynebacterium	s__
4361528	0.150255	-2.08828	1.44995	-1.44024	0.149799	0.214472	k__Bacteria	p__Proteobacteria	c__Gammaproteobacteria	o__Pseudomonadales	f__Moraxellaceae	g__Acinetobacter	NA
210269	8.18756	1.0391	0.738846	1.40638	0.159611	0.227339	k__Bacteria	p__Proteobacteria	c__Gammaproteobacteria	o__Enterobacteriales	f__Enterobacteriaceae	g__	s__
130289	5.57036	-0.983857	0.700147	-1.40521	0.159957	0.227339	k__Bacteria	p__Firmicutes	c__Clostridia	o__Clostridiales	f__Lachnospiraceae	g__	s__
4431545	87.3003	-0.683676	0.488411	-1.3998	0.161574	0.228798	k__Bacteria	p__Firmicutes	c__Clostridia	o__Clostridiales	f__Ruminococcaceae	g__	s__
676761	0.185563	-2.28407	1.65011	-1.38419	0.166299	0.234633	k__Bacteria	p__Bacteroidetes	c__Bacteroidia	o__Bacteroidales	f__Porphyromonadaceae	g__Porphyromonas	s__
162335	0.158946	1.46281	1.05873	1.38166	0.167075	0.234873	k__Bacteria	p__Firmicutes	c__Bacilli	o__Lactobacillales	f__Enterococcaceae	g__Enterococcus	NA
170462	7.46398	0.872778	0.633811	1.37703	0.168503	0.236026	k__Bacteria	p__Firmicutes	c__Clostridia	o__Clostridiales	f__Lachnospiraceae	g__[Ruminococcus]	s__
527988	1.25459	0.677897	0.499994	1.35581	0.17516	0.244468	k__Bacteria	p__Firmicutes	c__Clostridia	o__Clostridiales	f__Eubacteriaceae	g__Anaerofustis	s__
4419276	0.101008	-1.65718	1.22748	-1.35007	0.176995	0.244744	k__Bacteria	p__Proteobacteria	c__Gammaproteobacteria	o__Pseudomonadales	f__Pseudomonadaceae	g__Pseudomonas	s__
4462432	0.383829	-2.5286	1.87405	-1.34927	0.17725	0.244744	k__Bacteria	p__Actinobacteria	c__Actinobacteria	o__Actinomycetales	f__Corynebacteriaceae	g__Corynebacterium	s__
181074	1.10202	-0.831171	0.614264	-1.35312	0.176019	0.244744	k__Bacteria	p__Firmicutes	c__Erysipelotrichi	o__Erysipelotrichales	f__Erysipelotrichaceae	g__cc_115	s__
1117566	0.0893395	-1.66545	1.2365	-1.34691	0.178011	0.244922	k__Bacteria	p__Proteobacteria	c__Betaproteobacteria	o__Neisseriales	f__Neisseriaceae	g__	s__
565900	0.366213	-2.8986	2.17064	-1.33536	0.181757	0.249194	k__Bacteria	p__Proteobacteria	c__Gammaproteobacteria	o__Xanthomonadales	f__Sinobacteraceae	g__	s__
1139272	0.300867	-2.15478	1.6195	-1.33053	0.183345	0.250485	k__Bacteria	p__Firmicutes	c__Bacilli	o__Lactobacillales	f__Streptococcaceae	g__Streptococcus	s__
264229	0.110062	-1.82112	1.43039	-1.27316	0.20296	0.27631	k__Bacteria	p__Bacteroidetes	c__Flavobacteriia	o__Flavobacteriales	f__Flavobacteriaceae	g__Flavobacterium	s__
727447	0.157308	-2.06862	1.64236	-1.25954	0.207835	0.281958	k__Bacteria	p__Firmicutes	c__Bacilli	o__Bacillales	f__Staphylococcaceae	g__Jeotgalicoccus	s__
939986	0.187525	-2.32391	1.88156	-1.2351	0.216795	0.293089	k__Bacteria	p__Firmicutes	c__Bacilli	o__Bacillales	f__Bacillaceae	g__	s__
105235	0.0971023	-1.60187	1.30309	-1.22928	0.218965	0.294995	k__Bacteria	p__Proteobacteria	c__Epsilonproteobacteria	o__Campylobacterales	f__Campylobacteraceae	g__Arcobacter	s__
584176	0.188072	-2.31873	1.89177	-1.2257	0.220313	0.295784	k__Bacteria	p__Proteobacteria	c__Gammaproteobacteria	o__Pseudomonadales	f__Moraxellaceae	g__Acinetobacter	s__rhizosphaerae
140860	0.115509	-1.93974	1.64371	-1.1801	0.23796	0.316194	k__Bacteria	p__Proteobacteria	c__Gammaproteobacteria	o__Vibrionales	f__Pseudoalteromonadaceae	g__Pseudoalteromonas	s__
807035	0.208063	1.55702	1.31847	1.18093	0.23763	0.316194	k__Bacteria	p__Actinobacteria	c__Actinobacteria	o__Actinomycetales	f__Microbacteriaceae	g__Leucobacter	s__
738351	1.39451	0.896089	0.757576	1.18284	0.236874	0.316194	k__Bacteria	p__Firmicutes	c__Clostridia	o__Clostridiales	f__Ruminococcaceae	g__Butyricicoccus	s__pullicaecorum
113254	0.244429	-2.5228	2.15437	-1.17101	0.241593	0.318968	k__Bacteria	p__Firmicutes	c__Clostridia	o__Clostridiales	f__	g__	s__
99531	0.157982	-1.7817	1.52183	-1.17077	0.241692	0.318968	k__Bacteria	p__Actinobacteria	c__Actinobacteria	o__Actinomycetales	f__Microbacteriaceae	g__Leucobacter	s__
4442899	14.3699	-0.697958	0.603131	-1.15723	0.24718	0.325105	k__Bacteria	p__Firmicutes	c__Clostridia	o__Clostridiales	f__	g__	s__
4425629	0.128104	-1.86101	1.62235	-1.14711	0.251338	0.329456	k__Bacteria	p__Proteobacteria	c__Betaproteobacteria	o__Burkholderiales	f__Oxalobacteraceae	g__Janthinobacterium	s__lividum
3908639	0.098698	-1.42284	1.2931	-1.10033	0.271188	0.348413	k__Bacteria	p__Proteobacteria	c__Gammaproteobacteria	o__Enterobacteriales	f__Enterobacteriaceae	g__	s__
4336940	2.55694	-0.703654	0.637324	-1.10408	0.26956	0.348413	k__Bacteria	p__Firmicutes	c__Clostridia	o__Clostridiales	f__	g__	s__
4473972	0.112509	-1.81045	1.63601	-1.10663	0.268454	0.348413	k__Bacteria	p__Bacteroidetes	c__Bacteroidia	o__Bacteroidales	f__Bacteroidaceae	g__Bacteroides	s__
308157	62.339	0.619285	0.562524	1.1009	0.270938	0.348413	k__Bacteria	p__Firmicutes	c__Clostridia	o__Clostridiales	f__Ruminococcaceae	g__	s__
4477479	12.2388	-0.668173	0.60398	-1.10628	0.268604	0.348413	k__Bacteria	p__Firmicutes	c__Clostridia	o__Clostridiales	f__Lachnospiraceae	NA	NA
329032	7.46741	0.916909	0.829009	1.10603	0.268713	0.348413	k__Bacteria	p__Tenericutes	c__Mollicutes	o__RF39	f__	g__	s__
177986	0.64978	1.10599	1.02127	1.08296	0.278826	0.357044	k__Bacteria	p__Firmicutes	c__Clostridia	o__Clostridiales	f__Lachnospiraceae	g__Coprococcus	s__
4418260	0.0783469	1.33792	1.25139	1.06915	0.285001	0.363752	k__Bacteria	p__Proteobacteria	c__Betaproteobacteria	o__Burkholderiales	f__Comamonadaceae	g__	s__
4307265	1.7856	1.13543	1.13305	1.0021	0.316294	0.401052	k__Bacteria	p__Firmicutes	c__Clostridia	o__Clostridiales	f__Lachnospiraceae	g__Coprococcus	s__
3530625	0.125658	-1.56861	1.56339	-1.00334	0.315699	0.401052	k__Bacteria	p__Proteobacteria	c__Gammaproteobacteria	o__Pseudomonadales	f__Moraxellaceae	g__Acinetobacter	s__
573135	0.153371	-1.51894	1.52871	-0.993606	0.320415	0.404954	k__Bacteria	p__Proteobacteria	c__Alphaproteobacteria	o__Rhizobiales	f__Bradyrhizobiaceae	g__	s__
808051	0.118231	-1.67741	1.71913	-0.975733	0.329197	0.414703	k__Bacteria	p__Proteobacteria	c__Gammaproteobacteria	o__Pseudomonadales	f__Moraxellaceae	g__Acinetobacter	s__
4459634	0.370552	1.27875	1.35589	0.943107	0.345626	0.43399	k__Bacteria	p__Firmicutes	c__Clostridia	o__Clostridiales	f__Clostridiaceae	g__	s__
518872	0.139394	-1.74468	1.86351	-0.936234	0.349153	0.437004	k__Bacteria	p__Actinobacteria	c__Actinobacteria	o__Actinomycetales	f__Dietziaceae	g__Dietzia	NA
157772	75.2653	0.562576	0.613209	0.917429	0.358918	0.447782	k__Bacteria	p__Firmicutes	c__Clostridia	o__Clostridiales	f__Ruminococcaceae	g__Oscillospira	s__
4389705	0.107132	-1.8774	2.05371	-0.914152	0.360637	0.448485	k__Bacteria	p__Proteobacteria	c__Betaproteobacteria	o__Burkholderiales	f__Comamonadaceae	g__Comamonas	s__terrigena
181589	0.192638	-1.39365	1.53251	-0.909391	0.363144	0.450159	k__Bacteria	p__Firmicutes	c__Bacilli	o__Bacillales	f__Staphylococcaceae	g__Staphylococcus	s__equorum
843454	5.46152	0.550294	0.610244	0.90176	0.367184	0.453718	k__Bacteria	p__Firmicutes	c__Clostridia	o__Clostridiales	f__Lachnospiraceae	g__	s__
169182	0.182707	1.07172	1.19677	0.895504	0.370518	0.456384	k__Bacteria	p__Proteobacteria	c__Gammaproteobacteria	o__Enterobacteriales	f__Enterobacteriaceae	g__	s__
236821	0.333042	1.14781	1.28774	0.891341	0.372746	0.457675	k__Bacteria	p__Proteobacteria	c__Gammaproteobacteria	o__Enterobacteriales	f__Enterobacteriaceae	g__	s__
624891	0.401283	-1.02953	1.18963	-0.865421	0.386808	0.473443	k__Bacteria	p__Firmicutes	c__Bacilli	o__Lactobacillales	f__Enterococcaceae	g__Enterococcus	s__
2883968	0.831035	-1.18609	1.39534	-0.850034	0.395306	0.482106	k__Bacteria	p__Firmicutes	c__Clostridia	o__Clostridiales	f__	g__	s__
544996	7.17797	0.527826	0.622348	0.848121	0.39637	0.482106	k__Bacteria	p__Firmicutes	c__Clostridia	o__Clostridiales	f__Ruminococcaceae	g__Oscillospira	s__
152001	0.0877837	-1.56612	1.87649	-0.834602	0.403942	0.489779	k__Bacteria	p__Firmicutes	c__Bacilli	o__Bacillales	f__Staphylococcaceae	g__Staphylococcus	s__
573061	0.140171	1.00066	1.20286	0.831901	0.405465	0.490095	k__Bacteria	p__Proteobacteria	c__Gammaproteobacteria	o__Enterobacteriales	f__Enterobacteriaceae	g__	s__
1010458	0.143955	-1.66738	2.03042	-0.821198	0.411533	0.495885	k__Bacteria	p__Firmicutes	c__Bacilli	o__Lactobacillales	f__Streptococcaceae	g__Streptococcus	s__
270659	0.102107	-1.59646	2.02455	-0.788549	0.430376	0.516984	k__Bacteria	p__Proteobacteria	c__Gammaproteobacteria	o__Pseudomonadales	f__Moraxellaceae	g__Acinetobacter	s__
3610691	14.7247	-0.895872	1.14207	-0.78443	0.432788	0.518277	k__Bacteria	p__Proteobacteria	c__Gammaproteobacteria	o__Enterobacteriales	f__Enterobacteriaceae	g__Proteus	s__
808245	0.135749	-1.19706	1.59783	-0.74918	0.453749	0.541706	k__Bacteria	p__Actinobacteria	c__Actinobacteria	o__Actinomycetales	f__Corynebacteriaceae	g__Corynebacterium	s__
1100972	0.0928619	-1.39319	1.86791	-0.745853	0.455756	0.542434	k__Bacteria	p__Firmicutes	c__Bacilli	o__Lactobacillales	f__Streptococcaceae	g__Lactococcus	s__
176077	3.84058	-0.432585	0.586645	-0.737388	0.460886	0.546862	k__Bacteria	p__Firmicutes	c__Clostridia	o__Clostridiales	NA	NA	NA
158211	78.5934	0.559278	0.774336	0.722267	0.47013	0.554439	k__Bacteria	p__Firmicutes	c__Clostridia	o__Clostridiales	f__Lachnospiraceae	g__Blautia	s__producta
70830	0.455517	-0.891859	1.23265	-0.723529	0.469355	0.554439	k__Bacteria	p__Firmicutes	c__Bacilli	o__Bacillales	f__Staphylococcaceae	g__Staphylococcus	s__sciuri
220970	0.331605	0.805138	1.12777	0.713922	0.475275	0.557479	k__Bacteria	p__Proteobacteria	c__Gammaproteobacteria	o__Enterobacteriales	f__Enterobacteriaceae	g__	s__
897007	0.111377	-1.40617	1.971	-0.713427	0.475582	0.557479	k__Bacteria	p__Firmicutes	c__Bacilli	o__Lactobacillales	f__Streptococcaceae	g__Streptococcus	s__
2000710	0.125892	-1.47733	2.12734	-0.694447	0.487402	0.569615	k__Bacteria	p__Proteobacteria	c__Alphaproteobacteria	o__Rickettsiales	f__Rickettsiaceae	g__Rickettsia	s__
3829951	0.0803882	1.22558	1.78352	0.687169	0.491976	0.573234	k__Bacteria	p__Firmicutes	c__Clostridia	o__Clostridiales	f__Lachnospiraceae	g__Epulopiscium	s__
4444599	0.114638	-1.73739	2.57328	-0.675164	0.499572	0.580341	k__Bacteria	p__Bacteroidetes	c__Bacteroidia	o__Bacteroidales	f__Porphyromonadaceae	g__Paludibacter	s__
302641	1.24505	0.36264	0.54593	0.664261	0.506523	0.58666	k__Bacteria	p__Firmicutes	c__Clostridia	o__Clostridiales	f__Ruminococcaceae	g__Oscillospira	s__
566243	0.313125	0.87616	1.34201	0.652873	0.513838	0.5916	k__Bacteria	p__Proteobacteria	c__Gammaproteobacteria	o__Enterobacteriales	f__Enterobacteriaceae	g__	s__
329096	0.0858013	0.873473	1.33567	0.653961	0.513137	0.5916	k__Bacteria	p__Proteobacteria	c__Gammaproteobacteria	o__Enterobacteriales	f__Enterobacteriaceae	g__	s__
4482376	0.254975	0.567597	0.874149	0.649314	0.516135	0.592487	k__Bacteria	p__Firmicutes	c__Bacilli	o__Bacillales	f__	g__	s__
993711	0.0811321	-1.05348	1.63383	-0.644792	0.519062	0.594089	k__Bacteria	p__Actinobacteria	c__Actinobacteria	o__Actinomycetales	f__Microbacteriaceae	g__Pseudoclavibacter	s__bifida
584324	0.16395	-1.57354	2.46512	-0.638323	0.523263	0.597136	k__Bacteria	p__Proteobacteria	c__Gammaproteobacteria	o__Xanthomonadales	f__Xanthomonadaceae	g__Rhodanobacter	s__
243185	0.182992	-0.993092	1.57269	-0.631462	0.527739	0.598919	k__Bacteria	p__Proteobacteria	c__Gammaproteobacteria	o__Enterobacteriales	f__Enterobacteriaceae	g__	s__
4454531	0.117249	0.896052	1.41961	0.631195	0.527913	0.598919	k__Bacteria	p__Proteobacteria	c__Gammaproteobacteria	o__Enterobacteriales	f__Enterobacteriaceae	g__	s__
255774	0.152449	-1.4968	2.47059	-0.605846	0.544617	0.61425	k__Bacteria	p__Proteobacteria	c__Gammaproteobacteria	o__Enterobacteriales	f__Enterobacteriaceae	NA	NA
1126851	0.173073	-1.55308	2.57345	-0.6035	0.546176	0.61425	k__Bacteria	p__Firmicutes	c__Bacilli	o__Lactobacillales	f__Streptococcaceae	g__Streptococcus	s__
235065	10.4635	-0.467414	0.771946	-0.605501	0.544846	0.61425	k__Bacteria	p__Tenericutes	c__Mollicutes	o__RF39	f__	g__	s__
4404401	0.363036	0.447511	0.75409	0.593445	0.552883	0.619996	k__Bacteria	p__Firmicutes	c__Bacilli	o__Bacillales	f__Staphylococcaceae	g__Jeotgalicoccus	NA
157122	6.72068	0.356026	0.603837	0.589607	0.555454	0.621085	k__Bacteria	p__Firmicutes	c__Clostridia	o__Clostridiales	f__	g__	s__
728119	0.123088	-1.35069	2.30142	-0.586892	0.557276	0.621331	k__Bacteria	p__Proteobacteria	c__Gammaproteobacteria	o__Pseudomonadales	f__Pseudomonadaceae	g__Pseudomonas	s__
328905	11.0683	-0.302654	0.529681	-0.57139	0.567735	0.631179	k__Bacteria	p__Firmicutes	c__Clostridia	o__Clostridiales	f__Ruminococcaceae	g__Oscillospira	s__
4384058	0.256948	0.668968	1.18016	0.566847	0.570818	0.632793	k__Bacteria	p__Proteobacteria	c__Gammaproteobacteria	o__Enterobacteriales	f__Enterobacteriaceae	NA	NA
1062356	0.0774498	-1.44616	2.57353	-0.561935	0.57416	0.634684	k__Bacteria	p__Actinobacteria	c__Actinobacteria	o__Actinomycetales	f__Corynebacteriaceae	g__Corynebacterium	s__
3908638	0.252946	-0.639637	1.15008	-0.556168	0.578096	0.637219	k__Bacteria	p__Proteobacteria	c__Gammaproteobacteria	o__Enterobacteriales	f__Enterobacteriaceae	g__	s__
1105121	0.0954485	-1.4057	2.56509	-0.54801	0.583685	0.641557	k__Bacteria	p__Proteobacteria	c__Alphaproteobacteria	o__Rickettsiales	f__Rickettsiaceae	g__Rickettsia	s__
4316928	0.895012	-0.584525	1.07644	-0.543014	0.58712	0.64351	k__Bacteria	p__Firmicutes	c__Bacilli	o__Lactobacillales	f__Enterococcaceae	g__Enterococcus	s__
3413566	1.95302	-0.588511	1.16435	-0.505441	0.613249	0.670255	k__Bacteria	p__Firmicutes	c__Erysipelotrichi	o__Erysipelotrichales	f__Erysipelotrichaceae	g__	s__
824742	0.137019	0.736603	1.49545	0.492562	0.622322	0.678261	k__Bacteria	p__Proteobacteria	c__Gammaproteobacteria	o__Enterobacteriales	f__Enterobacteriaceae	g__Klebsiella	s__
157840	6.62257	0.464282	0.949177	0.489142	0.624741	0.678991	k__Bacteria	p__Firmicutes	c__Clostridia	o__Clostridiales	NA	NA	NA
194215	200.797	0.309248	0.657272	0.470502	0.637996	0.691459	k__Bacteria	p__Firmicutes	c__Clostridia	o__Clostridiales	f__Ruminococcaceae	g__	s__
269774	0.0778763	-1.13837	2.57363	-0.44232	0.658258	0.711432	k__Bacteria	p__Proteobacteria	c__Gammaproteobacteria	o__Pseudomonadales	f__Moraxellaceae	g__	s__
4469032	0.111466	-0.933378	2.12659	-0.438908	0.660728	0.712118	k__Bacteria	p__Firmicutes	c__Bacilli	o__Lactobacillales	f__	g__	s__
811492	0.106348	-0.991067	2.32251	-0.426723	0.669581	0.715695	k__Bacteria	p__Proteobacteria	c__Gammaproteobacteria	o__Enterobacteriales	f__Enterobacteriaceae	g__	s__
332714	0.0938253	-1.10337	2.57363	-0.428722	0.668126	0.715695	k__Bacteria	p__Proteobacteria	c__Alphaproteobacteria	o__Rickettsiales	f__Rickettsiaceae	g__Rickettsia	s__
720949	0.0810697	-1.10337	2.57363	-0.428722	0.668126	0.715695	k__Bacteria	p__Firmicutes	c__Bacilli	o__Bacillales	f__	g__	s__
357765	5.59263	-0.303554	0.740514	-0.409923	0.681862	0.72682	k__Bacteria	p__Firmicutes	c__Clostridia	o__Clostridiales	f__	g__	s__
125624	0.150141	0.483921	1.26052	0.383906	0.701048	0.745224	k__Bacteria	p__Firmicutes	c__Clostridia	o__Clostridiales	f__Lachnospiraceae	g__	s__
3940412	75.3396	0.256108	0.68225	0.375387	0.707373	0.749892	k__Bacteria	p__Firmicutes	c__Clostridia	o__Clostridiales	f__Ruminococcaceae	g__	s__
4403115	0.15678	-0.532728	1.43885	-0.370246	0.711199	0.751894	k__Bacteria	p__Firmicutes	c__Bacilli	o__Lactobacillales	NA	NA	NA
188348	7.28276	0.241905	0.662731	0.365012	0.715103	0.751924	k__Bacteria	p__Firmicutes	c__Clostridia	o__Clostridiales	f__Ruminococcaceae	g__	s__
191273	7.15717	-0.208422	0.567747	-0.367103	0.713542	0.751924	k__Bacteria	p__Firmicutes	c__Clostridia	o__Clostridiales	f__Lachnospiraceae	g__[Ruminococcus]	s__
130402	2.68892	0.174229	0.509313	0.342085	0.732287	0.767911	k__Bacteria	p__Firmicutes	c__Clostridia	o__Clostridiales	f__Peptostreptococcaceae	g__	s__
229069	13.2491	0.410152	1.28561	0.319034	0.749701	0.784054	k__Bacteria	p__Firmicutes	c__Erysipelotrichi	o__Erysipelotrichales	f__Erysipelotrichaceae	g__[Eubacterium]	s__dolichum
942245	1.76658	-0.170172	0.54827	-0.31038	0.756272	0.7888	k__Bacteria	p__Actinobacteria	c__Actinobacteria	o__Actinomycetales	f__Corynebacteriaceae	g__Corynebacterium	s__
3903651	11.6017	0.247348	0.880949	0.280774	0.778884	0.80804	k__Bacteria	p__Firmicutes	c__Clostridia	o__Clostridiales	f__Ruminococcaceae	g__Oscillospira	s__
4425214	0.0884255	-0.326926	1.15886	-0.28211	0.777859	0.80804	k__Bacteria	p__Firmicutes	c__Bacilli	o__Lactobacillales	f__Streptococcaceae	g__Streptococcus	s__
211593	1.1651	0.268538	1.08381	0.247771	0.804311	0.829981	k__Bacteria	p__Proteobacteria	c__Gammaproteobacteria	o__Enterobacteriales	f__Enterobacteriaceae	g__	s__
115186	0.0993621	-0.40421	1.62499	-0.248746	0.803557	0.829981	k__Bacteria	p__Firmicutes	c__Bacilli	o__Bacillales	f__Staphylococcaceae	g__Staphylococcus	s__sciuri
130773	92.6676	0.0914026	0.446148	0.204871	0.837673	0.862115	k__Bacteria	p__Firmicutes	c__Clostridia	o__Clostridiales	f__Ruminococcaceae	g__	s__
15062	0.464764	-0.177804	0.889309	-0.199934	0.841532	0.863795	k__Bacteria	p__Firmicutes	c__Bacilli	o__Lactobacillales	f__Aerococcaceae	g__Facklamia	s__
335670	1.37093	-0.100359	0.630843	-0.159087	0.8736	0.894345	k__Bacteria	p__Firmicutes	c__Clostridia	o__Clostridiales	f__Ruminococcaceae	g__	s__
809192	0.314953	0.136179	1.00724	0.135201	0.892453	0.911241	k__Bacteria	p__Actinobacteria	c__Actinobacteria	o__Actinomycetales	f__Dermabacteraceae	g__Brachybacterium	s__conglomeratum
158270	21.3876	0.0805246	0.627627	0.1283	0.897912	0.914409	k__Bacteria	p__Firmicutes	c__Clostridia	o__Clostridiales	f__Lachnospiraceae	g__	s__
262095	70.197	0.0814299	0.707221	0.115141	0.908334	0.922601	k__Bacteria	p__Firmicutes	c__Erysipelotrichi	o__Erysipelotrichales	f__Erysipelotrichaceae	g__	s__
2415201	47.0209	-0.0984746	0.964759	-0.102072	0.9187	0.930693	k__Bacteria	p__Firmicutes	c__Clostridia	o__Clostridiales	f__	g__	s__
807874	0.254074	-0.0655711	0.704435	-0.0930832	0.925837	0.935482	k__Bacteria	p__Firmicutes	c__Bacilli	o__Bacillales	f__Staphylococcaceae	g__Jeotgalicoccus	s__
4482889	1.89168	0.0325632	0.445694	0.0730619	0.941757	0.949095	k__Bacteria	p__Firmicutes	c__Bacilli	o__Lactobacillales	f__Aerococcaceae	g__Aerococcus	s__
131039	17.6344	-0.026175	0.712049	-0.0367601	0.970676	0.973184	k__Bacteria	p__Firmicutes	c__Clostridia	o__Clostridiales	f__Ruminococcaceae	g__Oscillospira	s__
190649	6.55228	0.0216278	0.566446	0.0381815	0.969543	0.973184	k__Bacteria	p__Firmicutes	c__Clostridia	o__Clostridiales	f__Ruminococcaceae	g__	s__
368412	7.75361	0.00577198	0.635381	0.00908427	0.992752	0.992752	k__Bacteria	p__Firmicutes	c__Clostridia	o__Clostridiales	f__Ruminococcaceae	g__	s__
159911	0.0481537	0.687963	2.33306	0.294876	0.768088	NA	k__Bacteria	p__Firmicutes	c__Clostridia	o__Clostridiales	f__Lachnospiraceae	g__Coprococcus	s__
4325509	0.00524746	-0.713006	2.57367	-0.277039	0.781751	NA	k__Bacteria	p__Firmicutes	c__Clostridia	o__Clostridiales	f__Lachnospiraceae	g__Robinsoniella	s__peoriensis
4357118	0.00267589	-0.833157	2.57367	-0.323724	0.746147	NA	k__Bacteria	p__Proteobacteria	c__Gammaproteobacteria	o__Alteromonadales	f__Alteromonadaceae	g__Cellvibrio	s__
2715368	0.0705876	-0.895351	2.57364	-0.347893	0.72792	NA	k__Bacteria	p__Proteobacteria	c__Betaproteobacteria	o__Burkholderiales	f__Alcaligenaceae	g__	s__
526614	0.0109239	-0.833157	2.57367	-0.323724	0.746147	NA	k__Bacteria	p__Proteobacteria	c__Betaproteobacteria	o__Burkholderiales	f__Alcaligenaceae	g__	s__
564638	0.0174339	-0.866378	2.57366	-0.336632	0.736394	NA	k__Bacteria	p__Proteobacteria	c__Betaproteobacteria	o__Burkholderiales	f__Comamonadaceae	g__	s__
68617	0.0162657	-0.866378	2.57366	-0.336632	0.736394	NA	k__Bacteria	p__Proteobacteria	c__Betaproteobacteria	o__Burkholderiales	f__Alcaligenaceae	g__Achromobacter	s__
780793	0.0104223	-0.899601	2.57366	-0.349541	0.726683	NA	k__Bacteria	p__Proteobacteria	c__Betaproteobacteria	o__Burkholderiales	f__Alcaligenaceae	NA	NA
670777	0.0154278	-0.452217	2.57367	-0.175709	0.860523	NA	k__Bacteria	p__Proteobacteria	c__Betaproteobacteria	o__MKC10	f__	g__	s__
4375268	0.00702519	-0.539146	2.57367	-0.209485	0.834069	NA	k__Bacteria	p__Proteobacteria	c__Betaproteobacteria	o__Burkholderiales	f__Comamonadaceae	g__	s__
656774	0	NA	NA	NA	NA	NA	k__Bacteria	p__Proteobacteria	c__Betaproteobacteria	o__Burkholderiales	f__Comamonadaceae	g__Comamonas	s__
581921	0.0212087	-0.932823	2.57366	-0.36245	0.717016	NA	k__Bacteria	p__Proteobacteria	c__Betaproteobacteria	o__Burkholderiales	f__Comamonadaceae	g__Comamonas	s__
255518	0.0059042	-0.746227	2.57367	-0.289947	0.771857	NA	k__Bacteria	p__Proteobacteria	c__Betaproteobacteria	o__Burkholderiales	f__Comamonadaceae	g__Tepidimonas	s__
71872	0.0348348	-1.10337	2.57363	-0.428722	0.668126	NA	k__Bacteria	p__Proteobacteria	c__Betaproteobacteria	o__Burkholderiales	f__Comamonadaceae	g__Comamonas	s__
808203	0.0210442	-0.899601	2.57366	-0.349541	0.726683	NA	k__Bacteria	p__Proteobacteria	c__Betaproteobacteria	o__Burkholderiales	f__Comamonadaceae	g__Comamonas	s__
576010	0.0565658	-1.08052	2.5736	-0.419846	0.674598	NA	k__Bacteria	p__Proteobacteria	c__Betaproteobacteria	o__Burkholderiales	f__Comamonadaceae	g__Comamonas	s__
4464858	0.0108085	-0.659297	2.57367	-0.256171	0.797819	NA	k__Bacteria	p__Proteobacteria	c__Betaproteobacteria	o__Burkholderiales	f__Comamonadaceae	g__Comamonas	s__
156646	0.0239217	-0.899601	2.57366	-0.349541	0.726683	NA	k__Bacteria	p__Proteobacteria	c__Betaproteobacteria	o__Methylophilales	f__Methylophilaceae	g__Methylobacillus	s__
1119166	0.0285491	-1.00057	2.57365	-0.388773	0.697444	NA	k__Bacteria	p__Proteobacteria	c__Betaproteobacteria	o__IS-44	f__	g__	s__
38503	0.00418078	-0.833157	2.57367	-0.323724	0.746147	NA	k__Bacteria	p__Proteobacteria	c__Betaproteobacteria	o__Nitrosomonadales	f__Nitrosomonadaceae	g__	s__
4383918	0.0225266	-1.00057	2.57365	-0.388773	0.697444	NA	k__Bacteria	p__Proteobacteria	c__Gammaproteobacteria	o__Pasteurellales	f__Pasteurellaceae	g__Haemophilus	s__parainfluenzae
4404220	0.0716377	-1.27456	2.57359	-0.495244	0.620428	NA	k__Bacteria	p__Proteobacteria	c__Gammaproteobacteria	o__Pasteurellales	f__Pasteurellaceae	g__Haemophilus	s__parainfluenzae
106188	0	NA	NA	NA	NA	NA	k__Bacteria	p__Proteobacteria	c__Gammaproteobacteria	o__Pasteurellales	f__Pasteurellaceae	g__Chelonobacter	s__Taxon
1105919	0.0390536	-1.04137	2.55173	-0.408104	0.683197	NA	k__Bacteria	p__Proteobacteria	c__Betaproteobacteria	o__Burkholderiales	f__Oxalobacteraceae	g__Ralstonia	s__
4357676	0.00637723	-0.866378	2.57366	-0.336632	0.736394	NA	k__Bacteria	p__Proteobacteria	c__Betaproteobacteria	o__Ellin6067	f__	g__	s__
4303858	0	NA	NA	NA	NA	NA	k__Bacteria	p__Proteobacteria	c__Betaproteobacteria	o__Burkholderiales	f__Comamonadaceae	NA	NA
4469492	0.0405992	-1.09828	2.3391	-0.469532	0.63869	NA	k__Bacteria	p__Proteobacteria	c__Betaproteobacteria	o__Burkholderiales	f__Comamonadaceae	g__Delftia	s__
4424415	0	0	0	0	1	NA	k__Bacteria	p__Proteobacteria	c__Betaproteobacteria	o__Rhodocyclales	f__Rhodocyclaceae	NA	NA
4441442	0.00243758	-0.833157	2.57367	-0.323724	0.746147	NA	k__Bacteria	p__Proteobacteria	c__Betaproteobacteria	o__Burkholderiales	f__Comamonadaceae	g__	s__
149158	0.00384485	-0.833157	2.57367	-0.323724	0.746147	NA	k__Bacteria	p__Proteobacteria	c__Betaproteobacteria	o__Burkholderiales	f__Comamonadaceae	g__	s__
805093	0	NA	NA	NA	NA	NA	k__Bacteria	p__Proteobacteria	c__Betaproteobacteria	o__Burkholderiales	f__Comamonadaceae	NA	NA
3926677	0.0302254	-0.932823	2.57366	-0.36245	0.717016	NA	k__Bacteria	p__Proteobacteria	c__Betaproteobacteria	o__Burkholderiales	f__Comamonadaceae	NA	NA
4417996	0	NA	NA	NA	NA	NA	k__Bacteria	p__Proteobacteria	c__Betaproteobacteria	o__Burkholderiales	f__Comamonadaceae	NA	NA
4377842	0.00267589	-0.833157	2.57367	-0.323724	0.746147	NA	k__Bacteria	p__Proteobacteria	c__Betaproteobacteria	o__Burkholderiales	f__Comamonadaceae	NA	NA
4379869	0.00511591	-0.855977	2.57367	-0.332591	0.739443	NA	k__Bacteria	p__Proteobacteria	c__Betaproteobacteria	o__Burkholderiales	f__Comamonadaceae	g__	s__
2792176	0.0104764	-0.833157	2.57367	-0.323724	0.746147	NA	k__Bacteria	p__Proteobacteria	c__Betaproteobacteria	o__Burkholderiales	f__Comamonadaceae	NA	NA
4409398	0.0708481	-1.53421	1.64903	-0.930371	0.352179	NA	k__Bacteria	p__Proteobacteria	c__Betaproteobacteria	o__Burkholderiales	f__Comamonadaceae	NA	NA
4362165	0.00701723	-0.833157	2.57367	-0.323724	0.746147	NA	k__Bacteria	p__Proteobacteria	c__Betaproteobacteria	o__Burkholderiales	f__Comamonadaceae	NA	NA
4477199	0.0215197	-1.00057	2.57365	-0.388773	0.697444	NA	k__Bacteria	p__Proteobacteria	c__Betaproteobacteria	o__Burkholderiales	f__Comamonadaceae	g__	s__
153084	0.0177558	-0.899601	2.57366	-0.349541	0.726683	NA	k__Bacteria	p__Proteobacteria	c__Betaproteobacteria	o__Burkholderiales	f__Comamonadaceae	g__Variovorax	s__paradoxus
412392	0	NA	NA	NA	NA	NA	k__Bacteria	p__Proteobacteria	c__Betaproteobacteria	o__Burkholderiales	f__Comamonadaceae	g__	s__
103166	0.0169015	-0.779449	2.57366	-0.302856	0.762	NA	k__Bacteria	p__Proteobacteria	c__Gammaproteobacteria	o__Enterobacteriales	f__Enterobacteriaceae	g__Citrobacter	s__
4328189	0.0217592	-0.812671	2.57366	-0.315765	0.752181	NA	k__Bacteria	p__Proteobacteria	c__Gammaproteobacteria	o__Enterobacteriales	f__Enterobacteriaceae	g__	s__
703635	0.0416943	-0.842916	2.33176	-0.361494	0.71773	NA	k__Bacteria	p__Proteobacteria	c__Gammaproteobacteria	o__Enterobacteriales	f__Enterobacteriaceae	g__	s__
666757	0.0234202	-0.899601	2.57366	-0.349541	0.726683	NA	k__Bacteria	p__Proteobacteria	c__Gammaproteobacteria	o__Enterobacteriales	f__Enterobacteriaceae	g__	s__
91962	0.00966267	-0.833157	2.57367	-0.323724	0.746147	NA	k__Bacteria	p__Proteobacteria	c__Gammaproteobacteria	o__Enterobacteriales	f__Enterobacteriaceae	g__	s__
4376236	0.0179042	-0.866378	2.57366	-0.336632	0.736394	NA	k__Bacteria	p__Proteobacteria	c__Gammaproteobacteria	o__Enterobacteriales	f__Enterobacteriaceae	g__	s__
4454257	0.0221939	-0.659297	2.57367	-0.256171	0.797819	NA	k__Bacteria	p__Proteobacteria	c__Gammaproteobacteria	o__Enterobacteriales	f__Enterobacteriaceae	g__Enterobacter	s__hormaechei
538000	0.0362015	0.271257	2.57236	0.105451	0.916018	NA	k__Bacteria	p__Proteobacteria	c__Gammaproteobacteria	o__Enterobacteriales	f__Enterobacteriaceae	g__	s__
758523	0	NA	NA	NA	NA	NA	k__Bacteria	p__Proteobacteria	c__Gammaproteobacteria	o__Aeromonadales	f__Aeromonadaceae	NA	NA
248434	0.0058751	-0.833157	2.57367	-0.323724	0.746147	NA	k__Bacteria	p__Proteobacteria	c__Gammaproteobacteria	o__Aeromonadales	f__Aeromonadaceae	g__	s__
813934	0	NA	NA	NA	NA	NA	k__Bacteria	p__Proteobacteria	c__Gammaproteobacteria	o__Aeromonadales	f__Aeromonadaceae	g__	s__
347640	0	NA	NA	NA	NA	NA	k__Bacteria	p__Firmicutes	c__Clostridia	o__Clostridiales	f__Lachnospiraceae	g__Blautia	s__
166896	0.0229215	-0.452217	2.57367	-0.175709	0.860523	NA	k__Bacteria	p__Firmicutes	c__Clostridia	o__Clostridiales	f__Clostridiaceae	g__02d06	s__
4342458	0.0225874	-0.0972419	2.57356	-0.0377849	0.969859	NA	k__Bacteria	p__Firmicutes	c__Clostridia	o__Clostridiales	f__Clostridiaceae	g__Clostridium	NA
834280	0	NA	NA	NA	NA	NA	k__Bacteria	p__Proteobacteria	c__Gammaproteobacteria	o__Xanthomonadales	f__Xanthomonadaceae	g__Wohlfahrtiimonas	s__
1142199	0.0596209	-1.282	2.46423	-0.520243	0.602894	NA	k__Bacteria	p__Proteobacteria	c__Gammaproteobacteria	o__Xanthomonadales	f__Xanthomonadaceae	g__Ignatzschineria	s__
1127280	0.0636843	-1.23392	2.06086	-0.598741	0.549346	NA	k__Bacteria	p__Proteobacteria	c__Gammaproteobacteria	o__Pseudomonadales	f__Moraxellaceae	g__Moraxella	s__
886728	0	NA	NA	NA	NA	NA	k__Bacteria	p__Proteobacteria	c__Gammaproteobacteria	o__Pseudomonadales	f__Moraxellaceae	g__Moraxella	s__
367879	0	NA	NA	NA	NA	NA	k__Bacteria	p__Proteobacteria	c__Gammaproteobacteria	o__Pseudomonadales	f__Moraxellaceae	g__Moraxella	s__
1126147	0.0244517	-1.00057	2.57365	-0.388773	0.697444	NA	k__Bacteria	p__Proteobacteria	c__Gammaproteobacteria	o__Alteromonadales	f__[Chromatiaceae]	g__Rheinheimera	s__
982266	0.0104922	-0.833157	2.57367	-0.323724	0.746147	NA	k__Bacteria	p__Proteobacteria	c__Gammaproteobacteria	o__Alteromonadales	f__[Chromatiaceae]	g__Rheinheimera	s__
237976	0	NA	NA	NA	NA	NA	k__Bacteria	p__Proteobacteria	c__Gammaproteobacteria	o__Legionellales	f__Coxiellaceae	g__Rickettsiella	s__
4426851	0.0209529	-0.866379	2.57366	-0.336632	0.736394	NA	k__Bacteria	p__Proteobacteria	c__Gammaproteobacteria	o__Pseudomonadales	f__Pseudomonadaceae	g__	s__
587812	0	NA	NA	NA	NA	NA	k__Bacteria	p__Proteobacteria	c__Gammaproteobacteria	o__Pseudomonadales	f__Pseudomonadaceae	g__Pseudomonas	s__
269901	0.00785258	-0.746227	2.57367	-0.289947	0.771857	NA	k__Bacteria	p__Proteobacteria	c__Gammaproteobacteria	o__Pseudomonadales	f__Pseudomonadaceae	g__Pseudomonas	s__
180060	0.00275547	-0.833157	2.57367	-0.323724	0.746147	NA	k__Bacteria	p__Proteobacteria	c__Gammaproteobacteria	o__Pseudomonadales	f__Pseudomonadaceae	g__Pseudomonas	s__
4342964	0.0550178	-1.01209	1.9292	-0.52462	0.599848	NA	k__Bacteria	p__Proteobacteria	c__Gammaproteobacteria	o__Pseudomonadales	f__Pseudomonadaceae	g__Pseudomonas	s__
38888	0.0263905	-0.841043	2.57366	-0.326789	0.743828	NA	k__Bacteria	p__Proteobacteria	c__Gammaproteobacteria	o__Pseudomonadales	f__Pseudomonadaceae	g__Pseudomonas	s__stutzeri
387747	0.0230188	-0.932823	2.57366	-0.36245	0.717016	NA	k__Bacteria	p__Proteobacteria	c__Gammaproteobacteria	o__Pseudomonadales	f__Pseudomonadaceae	g__	s__
3812557	0.0104167	-0.833157	2.57367	-0.323724	0.746147	NA	k__Bacteria	p__Proteobacteria	c__Gammaproteobacteria	o__Pseudomonadales	f__Pseudomonadaceae	g__	s__
176426	0.0195033	-0.921232	2.57366	-0.357946	0.720383	NA	k__Bacteria	p__Proteobacteria	c__Gammaproteobacteria	o__Pseudomonadales	f__Pseudomonadaceae	g__	s__
4352233	0.0626649	-1.37686	2.07982	-0.662009	0.507966	NA	k__Bacteria	p__Proteobacteria	c__Gammaproteobacteria	o__Pseudomonadales	f__Pseudomonadaceae	g__Pseudomonas	s__
142419	0.0208333	-0.866379	2.57366	-0.336632	0.736394	NA	k__Bacteria	p__Proteobacteria	c__Gammaproteobacteria	o__Pseudomonadales	f__Moraxellaceae	g__	s__
553648	0.0104167	-0.833157	2.57367	-0.323724	0.746147	NA	k__Bacteria	p__Proteobacteria	c__Gammaproteobacteria	o__Pseudomonadales	f__Pseudomonadaceae	g__Pseudomonas	s__
744371	0.0205866	-0.866378	2.57366	-0.336632	0.736394	NA	k__Bacteria	p__Proteobacteria	c__Gammaproteobacteria	o__Pseudomonadales	f__Pseudomonadaceae	g__Pseudomonas	s__
4456891	0.0762396	-1.07394	2.57364	-0.417285	0.67647	NA	k__Bacteria	p__Proteobacteria	c__Gammaproteobacteria	o__Pseudomonadales	f__Pseudomonadaceae	g__Pseudomonas	s__
1112793	0.0503837	-1.10853	2.28482	-0.485171	0.627555	NA	k__Bacteria	p__Proteobacteria	c__Gammaproteobacteria	o__Pseudomonadales	f__Pseudomonadaceae	g__Pseudomonas	s__
155221	0.0157214	-0.866378	2.57366	-0.336632	0.736394	NA	k__Bacteria	p__Proteobacteria	c__Gammaproteobacteria	o__Pseudomonadales	f__Pseudomonadaceae	g__Pseudomonas	s__umsongensis
270842	0.0106129	-0.833157	2.57367	-0.323724	0.746147	NA	k__Bacteria	p__Proteobacteria	c__Gammaproteobacteria	o__Pseudomonadales	f__Pseudomonadaceae	g__Pseudomonas	s__umsongensis
4455861	0.00275547	-0.833157	2.57367	-0.323724	0.746147	NA	k__Bacteria	p__Proteobacteria	c__Gammaproteobacteria	o__Pseudomonadales	f__Pseudomonadaceae	g__Pseudomonas	s__
780555	0.00416992	-0.833157	2.57367	-0.323724	0.746147	NA	k__Bacteria	p__Proteobacteria	c__Gammaproteobacteria	o__Pseudomonadales	f__Pseudomonadaceae	g__Pseudomonas	s__
327694	0.0178845	-0.899601	2.57366	-0.349541	0.726683	NA	k__Bacteria	p__Proteobacteria	c__Gammaproteobacteria	o__Pseudomonadales	f__Pseudomonadaceae	g__Pseudomonas	s__
2534143	0.00701723	-0.833157	2.57367	-0.323724	0.746147	NA	k__Bacteria	p__Proteobacteria	c__Gammaproteobacteria	o__Pseudomonadales	f__Pseudomonadaceae	g__Pseudomonas	s__
4456889	0.0675426	-1.34294	2.57358	-0.521818	0.601797	NA	k__Bacteria	p__Proteobacteria	c__Gammaproteobacteria	o__Pseudomonadales	f__Pseudomonadaceae	g__Pseudomonas	s__
141365	0.0520919	-1.06613	2.57364	-0.41425	0.678691	NA	k__Bacteria	p__Proteobacteria	c__Gammaproteobacteria	o__Pseudomonadales	f__Pseudomonadaceae	g__Pseudomonas	s__
4432796	0.00524746	-0.713006	2.57367	-0.277039	0.781751	NA	k__Bacteria	p__Proteobacteria	c__Gammaproteobacteria	o__Pseudomonadales	f__Pseudomonadaceae	g__Pseudomonas	s__viridiflava
130002	0.0109239	-0.833157	2.57367	-0.323724	0.746147	NA	k__Bacteria	p__Proteobacteria	c__Gammaproteobacteria	o__Pseudomonadales	f__Pseudomonadaceae	g__Pseudomonas	s__viridiflava
410048	0	NA	NA	NA	NA	NA	k__Bacteria	p__Proteobacteria	c__Gammaproteobacteria	o__Pseudomonadales	f__Pseudomonadaceae	g__Pseudomonas	s__viridiflava
4349788	0	NA	NA	NA	NA	NA	k__Bacteria	p__Proteobacteria	c__Gammaproteobacteria	o__Pseudomonadales	f__Pseudomonadaceae	g__Pseudomonas	s__viridiflava
4370747	0.0306773	0.108486	1.89346	0.0572954	0.95431	NA	k__Bacteria	p__Proteobacteria	c__Gammaproteobacteria	o__Pseudomonadales	f__Pseudomonadaceae	g__Pseudomonas	s__viridiflava
394796	0.00975072	-0.866378	2.57366	-0.336632	0.736394	NA	k__Bacteria	p__Proteobacteria	c__Gammaproteobacteria	o__Pseudomonadales	f__Pseudomonadaceae	g__Pseudomonas	s__viridiflava
4451011	0.0342903	-1.03471	2.57364	-0.402042	0.687653	NA	k__Bacteria	p__Proteobacteria	c__Gammaproteobacteria	o__Pseudomonadales	f__Pseudomonadaceae	g__Pseudomonas	s__
516292	0.0293118	-0.899601	2.57366	-0.349541	0.726683	NA	k__Bacteria	p__Proteobacteria	c__Gammaproteobacteria	o__Pseudomonadales	f__Pseudomonadaceae	g__Pseudomonas	s__
817734	0.0374723	-1.00481	2.55925	-0.39262	0.6946	NA	k__Bacteria	p__Proteobacteria	c__Gammaproteobacteria	o__Pseudomonadales	f__Pseudomonadaceae	g__Pseudomonas	s__
4371191	0.058738	-1.27375	1.76709	-0.720817	0.471022	NA	k__Bacteria	p__Proteobacteria	c__Gammaproteobacteria	o__Pseudomonadales	f__Pseudomonadaceae	g__Pseudomonas	s__
727218	0.0232163	-0.942158	2.57366	-0.366077	0.714308	NA	k__Bacteria	p__Proteobacteria	c__Gammaproteobacteria	o__Pseudomonadales	f__Pseudomonadaceae	g__Pseudomonas	s__
268162	0.0104922	-0.833157	2.57367	-0.323724	0.746147	NA	k__Bacteria	p__Proteobacteria	c__Gammaproteobacteria	o__Pseudomonadales	f__Pseudomonadaceae	g__Pseudomonas	s__
4327028	0	NA	NA	NA	NA	NA	k__Bacteria	p__Proteobacteria	c__Gammaproteobacteria	o__Pseudomonadales	f__Pseudomonadaceae	g__Pseudomonas	s__
312988	0	NA	NA	NA	NA	NA	k__Bacteria	p__Proteobacteria	c__Gammaproteobacteria	o__Pseudomonadales	f__Pseudomonadaceae	NA	NA
449595	0	NA	NA	NA	NA	NA	k__Bacteria	p__Proteobacteria	c__Gammaproteobacteria	o__Xanthomonadales	f__Xanthomonadaceae	g__	s__
678813	0.0179949	-0.888597	2.57366	-0.345265	0.729895	NA	k__Bacteria	p__Proteobacteria	c__Gammaproteobacteria	o__Xanthomonadales	f__Xanthomonadaceae	g__	s__
663573	0.0135998	-0.866378	2.57366	-0.336632	0.736394	NA	k__Bacteria	p__Proteobacteria	c__Gammaproteobacteria	o__Xanthomonadales	f__Xanthomonadaceae	g__Stenotrophomonas	NA
227343	0	NA	NA	NA	NA	NA	k__Bacteria	p__Proteobacteria	c__Gammaproteobacteria	o__Xanthomonadales	f__Xanthomonadaceae	g__	s__
817926	0.0316885	-1.17272	2.57362	-0.45567	0.648627	NA	k__Bacteria	p__Proteobacteria	c__Gammaproteobacteria	o__Xanthomonadales	f__Xanthomonadaceae	g__Stenotrophomonas	s__
1130732	0	0	0	0	1	NA	k__Bacteria	p__Proteobacteria	c__Gammaproteobacteria	o__Xanthomonadales	f__Xanthomonadaceae	g__Dokdonella	s__
276010	0.0128026	-0.866378	2.57366	-0.336632	0.736394	NA	k__Bacteria	p__Proteobacteria	c__Gammaproteobacteria	o__Xanthomonadales	f__Xanthomonadaceae	g__Stenotrophomonas	s__acidaminiphila
1111449	0	NA	NA	NA	NA	NA	k__Bacteria	p__Proteobacteria	c__Gammaproteobacteria	o__Xanthomonadales	f__Xanthomonadaceae	g__Stenotrophomonas	s__acidaminiphila
7821	0.00325666	-0.833157	2.57367	-0.323724	0.746147	NA	k__Bacteria	p__Proteobacteria	c__Gammaproteobacteria	o__Xanthomonadales	f__Xanthomonadaceae	g__Stenotrophomonas	s__acidaminiphila
4352805	0.0552617	0.44753	2.57173	0.174019	0.861851	NA	k__Bacteria	p__Firmicutes	c__Clostridia	o__Clostridiales	f__Lachnospiraceae	g__Epulopiscium	s__
4337676	0	NA	NA	NA	NA	NA	k__Bacteria	p__Bacteroidetes	c__Sphingobacteriia	o__Sphingobacteriales	f__Sphingobacteriaceae	g__Sphingobacterium	s__
510360	0.0067896	-0.866378	2.57366	-0.336632	0.736394	NA	k__Bacteria	p__Bacteroidetes	c__Flavobacteriia	o__Flavobacteriales	f__[Weeksellaceae]	g__	s__
4362546	0.0210296	-0.866378	2.57366	-0.336632	0.736394	NA	k__Bacteria	p__Bacteroidetes	c__Flavobacteriia	o__Flavobacteriales	f__Flavobacteriaceae	g__	s__
519367	0.020871	-0.899601	2.57366	-0.349541	0.726683	NA	k__Bacteria	p__Bacteroidetes	c__Flavobacteriia	o__Flavobacteriales	f__Flavobacteriaceae	g__	s__
1136456	0	0	0	0	1	NA	k__Bacteria	p__Bacteroidetes	c__Flavobacteriia	o__Flavobacteriales	f__Flavobacteriaceae	g__Salegentibacter	s__
4404499	0	0	0	0	1	NA	k__Bacteria	p__Bacteroidetes	c__Flavobacteriia	o__Flavobacteriales	f__Flavobacteriaceae	g__	s__
837404	0.021584	-1.00057	2.57365	-0.388773	0.697444	NA	k__Bacteria	p__Bacteroidetes	c__Flavobacteriia	o__Flavobacteriales	f__Flavobacteriaceae	g__Flavobacterium	s__
4467414	0.0531182	-1.30884	2.57359	-0.508568	0.611055	NA	k__Bacteria	p__Bacteroidetes	c__Flavobacteriia	o__Flavobacteriales	f__Flavobacteriaceae	g__Flavobacterium	s__
3427116	0.0149264	-0.866378	2.57366	-0.336632	0.736394	NA	k__Bacteria	p__Bacteroidetes	c__Flavobacteriia	o__Flavobacteriales	f__Flavobacteriaceae	g__Flavobacterium	s__succinicans
241971	0.0115585	-0.866378	2.57366	-0.336632	0.736394	NA	k__Bacteria	p__Bacteroidetes	c__Flavobacteriia	o__Flavobacteriales	f__Flavobacteriaceae	g__Flavobacterium	s__succinicans
1115572	0	NA	NA	NA	NA	NA	k__Bacteria	p__Bacteroidetes	c__Flavobacteriia	o__Flavobacteriales	f__Flavobacteriaceae	g__Flavobacterium	s__
101031	0.0173645	-0.866378	2.57366	-0.336632	0.736394	NA	k__Bacteria	p__Bacteroidetes	c__Flavobacteriia	o__Flavobacteriales	f__Flavobacteriaceae	g__Flavobacterium	s__
4154872	0.0225683	-0.932823	2.57366	-0.36245	0.717016	NA	k__Bacteria	p__Bacteroidetes	c__Flavobacteriia	o__Flavobacteriales	f__[Weeksellaceae]	g__Cloacibacterium	s__
1051475	0	NA	NA	NA	NA	NA	k__Bacteria	p__Bacteroidetes	c__Flavobacteriia	o__Flavobacteriales	f__[Weeksellaceae]	g__Weeksella	s__
949327	0.0589402	-1.29647	1.91971	-0.675346	0.499456	NA	k__Bacteria	p__Bacteroidetes	c__Flavobacteriia	o__Flavobacteriales	f__[Weeksellaceae]	g__Wautersiella	s__
4354699	0.0494212	-1.25156	2.31014	-0.541771	0.587976	NA	k__Bacteria	p__Bacteroidetes	c__Flavobacteriia	o__Flavobacteriales	f__[Weeksellaceae]	g__Chryseobacterium	s__
736769	0.0335917	-0.899601	2.57366	-0.349541	0.726683	NA	k__Bacteria	p__Bacteroidetes	c__Flavobacteriia	o__Flavobacteriales	f__[Weeksellaceae]	g__Chryseobacterium	s__
4305837	0.00719468	-0.866379	2.57366	-0.336632	0.736394	NA	k__Bacteria	p__Bacteroidetes	c__Flavobacteriia	o__Flavobacteriales	f__[Weeksellaceae]	g__Chryseobacterium	s__
4453743	0	0	0	0	1	NA	k__Bacteria	p__Bacteroidetes	c__Flavobacteriia	o__Flavobacteriales	f__[Weeksellaceae]	g__Chryseobacterium	s__
4329518	0	NA	NA	NA	NA	NA	k__Bacteria	p__Bacteroidetes	c__Flavobacteriia	o__Flavobacteriales	f__[Weeksellaceae]	g__Chryseobacterium	s__
1129906	0.0305666	-0.932823	2.57366	-0.36245	0.717016	NA	k__Bacteria	p__Bacteroidetes	c__Flavobacteriia	o__Flavobacteriales	f__[Weeksellaceae]	g__Wautersiella	s__
3757809	0.0151857	-1.00349	2.57365	-0.38991	0.696603	NA	k__Bacteria	p__Bacteroidetes	c__Bacteroidia	o__Bacteroidales	f__Porphyromonadaceae	g__Dysgonomonas	s__
4387396	0.0151772	-0.866378	2.57366	-0.336632	0.736394	NA	k__Bacteria	p__Bacteroidetes	c__Bacteroidia	o__Bacteroidales	f__Porphyromonadaceae	g__Porphyromonas	s__
752012	0.00358751	-0.833157	2.57367	-0.323724	0.746147	NA	k__Bacteria	p__Bacteroidetes	c__Bacteroidia	o__Bacteroidales	f__Porphyromonadaceae	g__Dysgonomonas	s__
606755	0.0104167	-0.833157	2.57367	-0.323724	0.746147	NA	k__Bacteria	p__Bacteroidetes	c__Bacteroidia	o__Bacteroidales	f__Porphyromonadaceae	g__Dysgonomonas	s__
4104836	0.0761571	-1.42727	1.89059	-0.754931	0.45029	NA	k__Bacteria	p__Bacteroidetes	c__Sphingobacteriia	o__Sphingobacteriales	f__Sphingobacteriaceae	g__	s__
584500	0.0117661	-0.899601	2.57366	-0.349541	0.726683	NA	k__Bacteria	p__Proteobacteria	c__Epsilonproteobacteria	o__Campylobacterales	f__Campylobacteraceae	g__Arcobacter	s__
1113318	0.0326868	-1.12082	2.20223	-0.508946	0.61079	NA	k__Bacteria	p__Proteobacteria	c__Epsilonproteobacteria	o__Campylobacterales	f__Campylobacteraceae	g__Arcobacter	s__
318473	0.0463474	-1.16738	2.57362	-0.453595	0.65012	NA	k__Bacteria	p__Proteobacteria	c__Epsilonproteobacteria	o__Campylobacterales	f__Campylobacteraceae	g__Arcobacter	NA
4425150	0	NA	NA	NA	NA	NA	k__Bacteria	p__Proteobacteria	c__Epsilonproteobacteria	o__Campylobacterales	f__Campylobacteraceae	g__Campylobacter	s__
1749079	0.0576609	-1.34199	2.57358	-0.52145	0.602054	NA	k__Bacteria	p__Bacteroidetes	c__Bacteroidia	o__Bacteroidales	f__Bacteroidaceae	g__Bacteroides	s__
2792167	0.0443645	-1.07536	1.96703	-0.546691	0.584591	NA	k__Bacteria	p__Bacteroidetes	c__[Saprospirae]	o__[Saprospirales]	f__Chitinophagaceae	g__Sediminibacterium	s__
1108248	0.0379642	-1.23052	2.5736	-0.47813	0.632558	NA	k__Bacteria	p__Bacteroidetes	c__Bacteroidia	o__Bacteroidales	NA	NA	NA
3509162	0.0208375	-0.779449	2.57366	-0.302856	0.762	NA	k__Bacteria	p__Bacteroidetes	c__[Saprospirae]	o__[Saprospirales]	f__Chitinophagaceae	g__Lacibacter	s__cauensis
242645	0	NA	NA	NA	NA	NA	k__Bacteria	p__Bacteroidetes	c__[Saprospirae]	o__[Saprospirales]	f__Chitinophagaceae	g__	s__
4484245	0.011096	-0.833157	2.57367	-0.323724	0.746147	NA	k__Bacteria	p__Bacteroidetes	c__[Saprospirae]	o__[Saprospirales]	f__Chitinophagaceae	g__	s__
4422872	0	NA	NA	NA	NA	NA	k__Bacteria	p__Bacteroidetes	c__[Saprospirae]	o__[Saprospirales]	f__Chitinophagaceae	g__Sediminibacterium	s__
808071	0	NA	NA	NA	NA	NA	k__Bacteria	p__Bacteroidetes	c__[Saprospirae]	o__[Saprospirales]	f__Chitinophagaceae	g__Sediminibacterium	s__
190531	0	NA	NA	NA	NA	NA	k__Bacteria	p__Bacteroidetes	c__[Saprospirae]	o__[Saprospirales]	f__Chitinophagaceae	g__Sediminibacterium	s__
1104793	0.0246565	-0.899601	2.57366	-0.349541	0.726683	NA	k__Bacteria	p__Actinobacteria	c__Acidimicrobiia	o__Acidimicrobiales	f__OCS155	g__	s__
523452	0	NA	NA	NA	NA	NA	k__Bacteria	p__Chloroflexi	c__Anaerolineae	o__SBR1031	f__SHA-31	g__	s__
541396	0	NA	NA	NA	NA	NA	k__Bacteria	p__Chloroflexi	c__Anaerolineae	o__GCA004	f__	g__	s__
4449244	0.0142477	-0.866378	2.57366	-0.336632	0.736394	NA	k__Bacteria	p__Fusobacteria	c__Fusobacteriia	o__Fusobacteriales	f__Fusobacteriaceae	g__Fusobacterium	s__
4333154	0.0203811	-0.899601	2.57366	-0.349541	0.726683	NA	k__Bacteria	p__Fusobacteria	c__Fusobacteriia	o__Fusobacteriales	f__Fusobacteriaceae	g__Fusobacterium	s__
309489	0.0584229	-1.00057	2.57365	-0.388773	0.697444	NA	k__Bacteria	p__Proteobacteria	c__Gammaproteobacteria	o__Vibrionales	f__Pseudoalteromonadaceae	g__Pseudoalteromonas	s__
518360	0.062506	-1.47199	1.78646	-0.823969	0.409957	NA	k__Bacteria	p__Bacteroidetes	c__Bacteroidia	o__Bacteroidales	f__Bacteroidaceae	g__Bacteroides	s__
4405800	0.0146252	-0.866378	2.57366	-0.336632	0.736394	NA	k__Bacteria	p__Bacteroidetes	c__Sphingobacteriia	o__Sphingobacteriales	f__Sphingobacteriaceae	g__Sphingobacterium	s__
521087	0.0103765	-0.866378	2.57366	-0.336632	0.736394	NA	k__Bacteria	p__Bacteroidetes	c__Sphingobacteriia	o__Sphingobacteriales	f__Sphingobacteriaceae	g__Sphingobacterium	s__
4428119	0.0602024	-1.32006	1.76918	-0.746146	0.455579	NA	k__Bacteria	p__Bacteroidetes	c__Sphingobacteriia	o__Sphingobacteriales	f__Sphingobacteriaceae	g__Sphingobacterium	NA
442126	0.023975	-0.932823	2.57366	-0.36245	0.717016	NA	k__Bacteria	p__Bacteroidetes	c__Sphingobacteriia	o__Sphingobacteriales	f__Sphingobacteriaceae	g__Sphingobacterium	s__
4295257	0	NA	NA	NA	NA	NA	k__Bacteria	p__Bacteroidetes	c__Sphingobacteriia	o__Sphingobacteriales	f__Sphingobacteriaceae	g__	s__
148790	0.0235744	-0.932823	2.57366	-0.36245	0.717016	NA	k__Bacteria	p__Bacteroidetes	c__Sphingobacteriia	o__Sphingobacteriales	f__Sphingobacteriaceae	g__	s__
540403	0.00687006	-0.833157	2.57367	-0.323724	0.746147	NA	k__Bacteria	p__Bacteroidetes	c__Sphingobacteriia	o__Sphingobacteriales	f__Sphingobacteriaceae	g__Sphingobacterium	s__
3587343	0.0176113	-0.899601	2.57366	-0.349541	0.726683	NA	k__Bacteria	p__Bacteroidetes	c__Sphingobacteriia	o__Sphingobacteriales	f__Sphingobacteriaceae	g__Sphingobacterium	s__multivorum
4339351	0.0106898	-0.833157	2.57367	-0.323724	0.746147	NA	k__Bacteria	p__Bacteroidetes	c__Sphingobacteriia	o__Sphingobacteriales	f__Sphingobacteriaceae	NA	NA
317024	0	NA	NA	NA	NA	NA	k__Bacteria	p__Bacteroidetes	c__Sphingobacteriia	o__Sphingobacteriales	f__Sphingobacteriaceae	g__Pedobacter	s__
696477	0	NA	NA	NA	NA	NA	k__Bacteria	p__Bacteroidetes	c__Bacteroidia	o__Bacteroidales	f__Bacteroidaceae	g__Bacteroides	s__
4312075	0	NA	NA	NA	NA	NA	k__Bacteria	p__Bacteroidetes	c__[Saprospirae]	o__[Saprospirales]	f__Saprospiraceae	g__	s__
655803	0.0573955	-1.18239	2.57361	-0.459429	0.645926	NA	k__Bacteria	p__Bacteroidetes	c__Bacteroidia	o__Bacteroidales	f__Porphyromonadaceae	g__Porphyromonas	s__endodontalis
4213918	0.00370133	-0.833157	2.57367	-0.323724	0.746147	NA	k__Bacteria	p__Bacteroidetes	c__Bacteroidia	o__Bacteroidales	f__Porphyromonadaceae	g__Paludibacter	s__
4414549	0.00275547	-0.833157	2.57367	-0.323724	0.746147	NA	k__Archaea	p__Crenarchaeota	c__Thaumarchaeota	o__Cenarchaeales	f__Cenarchaeaceae	g__	s__
427495	0.0144569	-0.866378	2.57366	-0.336632	0.736394	NA	k__Bacteria	p__Cyanobacteria	c__Synechococcophycideae	o__Synechococcales	f__Synechococcaceae	g__Synechococcus	s__
68986	0.00430093	-0.833157	2.57367	-0.323724	0.746147	NA	k__Bacteria	p__Cyanobacteria	c__Synechococcophycideae	o__Synechococcales	f__Synechococcaceae	g__Prochlorococcus	s__
833871	0	NA	NA	NA	NA	NA	NOHIT	NA	NA	NA	NA	NA	NA
1082607	0.0176456	-0.899601	2.57366	-0.349541	0.726683	NA	k__Bacteria	p__Actinobacteria	c__Actinobacteria	o__Actinomycetales	f__Corynebacteriaceae	g__Corynebacterium	s__
1503670	0.0672668	-0.964916	1.90413	-0.506748	0.612332	NA	k__Bacteria	p__Actinobacteria	c__Actinobacteria	o__Actinomycetales	f__Brevibacteriaceae	g__Brevibacterium	s__
1134896	0.0690049	-1.47921	2.26182	-0.65399	0.513118	NA	k__Bacteria	p__Actinobacteria	c__Actinobacteria	o__Actinomycetales	f__Brevibacteriaceae	g__Brevibacterium	s__
944847	0.0315229	-1.15365	2.57362	-0.448258	0.653967	NA	k__Bacteria	p__Actinobacteria	c__Actinobacteria	o__Actinomycetales	f__Kineosporiaceae	g__	s__
12589	0.0109239	-0.833157	2.57367	-0.323724	0.746147	NA	k__Bacteria	p__Actinobacteria	c__Actinobacteria	o__Actinomycetales	f__Actinomycetaceae	g__Actinomyces	s__
292428	0	NA	NA	NA	NA	NA	k__Bacteria	p__Actinobacteria	c__Actinobacteria	o__Actinomycetales	f__Jonesiaceae	g__	s__
885496	0	NA	NA	NA	NA	NA	k__Bacteria	p__Actinobacteria	c__Actinobacteria	o__Actinomycetales	f__Intrasporangiaceae	NA	NA
821644	0.0705954	-1.153	2.40845	-0.478731	0.63213	NA	k__Bacteria	p__Actinobacteria	c__Actinobacteria	o__Actinomycetales	f__Microbacteriaceae	g__Leucobacter	s__
88989	0	NA	NA	NA	NA	NA	k__Bacteria	p__Cyanobacteria	c__4C0d-2	o__MLE1-12	f__	g__	s__
542446	0.00223619	-0.713006	2.57367	-0.277039	0.781751	NA	k__Bacteria	p__Cyanobacteria	c__4C0d-2	o__MLE1-12	f__	g__	s__
4478325	0	NA	NA	NA	NA	NA	k__Bacteria	p__Firmicutes	c__Erysipelotrichi	o__Erysipelotrichales	f__Erysipelotrichaceae	g__Erysipelothrix	s__
927238	0	NA	NA	NA	NA	NA	k__Bacteria	p__Firmicutes	c__Erysipelotrichi	o__Erysipelotrichales	f__Erysipelotrichaceae	g__Erysipelothrix	s__
294782	0	NA	NA	NA	NA	NA	k__Bacteria	p__Proteobacteria	c__Gammaproteobacteria	o__Pseudomonadales	f__Moraxellaceae	g__Acinetobacter	s__
806487	0.00515142	-0.833157	2.57367	-0.323724	0.746147	NA	k__Bacteria	p__Proteobacteria	c__Gammaproteobacteria	o__Pseudomonadales	f__Moraxellaceae	g__Acinetobacter	s__
312531	0.00756657	-0.746227	2.57367	-0.289947	0.771857	NA	k__Bacteria	p__Proteobacteria	c__Gammaproteobacteria	o__Pseudomonadales	f__Moraxellaceae	g__Acinetobacter	NA
1790396	0.0286821	-0.899601	2.57366	-0.349541	0.726683	NA	k__Bacteria	p__Proteobacteria	c__Gammaproteobacteria	o__Pseudomonadales	f__Moraxellaceae	g__Acinetobacter	NA
161677	0.00719468	-0.866379	2.57366	-0.336632	0.736394	NA	k__Bacteria	p__Proteobacteria	c__Gammaproteobacteria	o__Pseudomonadales	f__Moraxellaceae	g__Acinetobacter	s__schindleri
4482374	0.00627324	-0.866378	2.57366	-0.336632	0.736394	NA	k__Bacteria	p__Proteobacteria	c__Gammaproteobacteria	o__Pseudomonadales	f__Moraxellaceae	g__Acinetobacter	NA
4235445	0.00628846	-0.866378	2.57366	-0.336632	0.736394	NA	k__Bacteria	p__Proteobacteria	c__Gammaproteobacteria	o__Pseudomonadales	f__Moraxellaceae	g__Acinetobacter	s__
873972	0.037039	-1.0371	2.56584	-0.404196	0.686069	NA	k__Bacteria	p__Proteobacteria	c__Gammaproteobacteria	o__Pseudomonadales	f__Moraxellaceae	g__Acinetobacter	s__johnsonii
179208	0	NA	NA	NA	NA	NA	k__Bacteria	p__Proteobacteria	c__Gammaproteobacteria	o__Pseudomonadales	f__Moraxellaceae	g__Acinetobacter	s__
3453734	0.00903793	-0.863205	2.57366	-0.335399	0.737324	NA	k__Bacteria	p__Proteobacteria	c__Gammaproteobacteria	o__Pseudomonadales	f__Moraxellaceae	g__Acinetobacter	s__
706432	0.0197385	-0.899601	2.57366	-0.349541	0.726683	NA	k__Bacteria	p__Proteobacteria	c__Gammaproteobacteria	o__Pseudomonadales	f__Moraxellaceae	g__Acinetobacter	s__
2797395	0.0501056	-1.06886	2.57364	-0.415312	0.677913	NA	k__Bacteria	p__Proteobacteria	c__Gammaproteobacteria	o__Pseudomonadales	f__Moraxellaceae	g__Acinetobacter	s__
526430	0.00824155	-0.833157	2.57367	-0.323724	0.746147	NA	k__Bacteria	p__Proteobacteria	c__Gammaproteobacteria	o__Pseudomonadales	f__Moraxellaceae	g__Acinetobacter	s__lwoffii
4482598	0.047964	-1.08814	2.50095	-0.435092	0.663495	NA	k__Bacteria	p__Proteobacteria	c__Gammaproteobacteria	o__Pseudomonadales	f__Moraxellaceae	g__Acinetobacter	NA
4425634	0.0425852	-1.10115	2.32704	-0.473199	0.636071	NA	k__Bacteria	p__Proteobacteria	c__Gammaproteobacteria	o__Pseudomonadales	f__Moraxellaceae	g__Acinetobacter	s__
818527	0.0512925	-1.07584	2.27778	-0.47232	0.636698	NA	k__Bacteria	p__Proteobacteria	c__Betaproteobacteria	o__Burkholderiales	f__Oxalobacteraceae	g__Janthinobacterium	s__
9252	0	NA	NA	NA	NA	NA	k__Bacteria	p__Proteobacteria	c__Gammaproteobacteria	o__Vibrionales	NA	NA	NA
4347599	0.0178039	-0.899601	2.57366	-0.349541	0.726683	NA	k__Bacteria	p__Proteobacteria	c__Gammaproteobacteria	o__Vibrionales	f__Vibrionaceae	g__Vibrio	s__metschnikovii
1121651	0.0139636	-0.866378	2.57366	-0.336632	0.736394	NA	k__Bacteria	p__Proteobacteria	c__Gammaproteobacteria	o__Aeromonadales	f__Aeromonadaceae	g__	s__
172717	0.0118389	-0.866378	2.57366	-0.336632	0.736394	NA	k__Bacteria	p__Proteobacteria	c__Gammaproteobacteria	o__Alteromonadales	f__Shewanellaceae	g__Shewanella	s__
162650	0.00338686	-0.833157	2.57367	-0.323724	0.746147	NA	k__Bacteria	p__Proteobacteria	c__Gammaproteobacteria	o__Aeromonadales	f__Aeromonadaceae	g__	s__
247442	0.0105575	-0.899601	2.57366	-0.349541	0.726683	NA	k__Bacteria	p__Proteobacteria	c__Gammaproteobacteria	o__Aeromonadales	f__Aeromonadaceae	g__	s__
203157	0.0649444	-1.38886	1.63459	-0.84967	0.395509	NA	k__Bacteria	p__Proteobacteria	c__Gammaproteobacteria	o__Aeromonadales	f__Aeromonadaceae	g__	s__
199099	0.0116834	-0.863205	2.57366	-0.335399	0.737324	NA	k__Bacteria	p__Proteobacteria	c__Gammaproteobacteria	o__Aeromonadales	f__Aeromonadaceae	g__	s__
4439030	0.0290827	-1.00057	2.57365	-0.388773	0.697444	NA	k__Bacteria	p__Proteobacteria	c__Gammaproteobacteria	o__Aeromonadales	f__Aeromonadaceae	NA	NA
4310024	0.0232951	-0.928098	2.57366	-0.360614	0.718388	NA	k__Bacteria	p__Firmicutes	c__Clostridia	o__Clostridiales	f__Peptococcaceae	g__Peptococcus	s__
590727	0.00553191	-0.833157	2.57367	-0.323724	0.746147	NA	k__Bacteria	p__Proteobacteria	c__Alphaproteobacteria	o__Rhodospirillales	f__Rhodospirillaceae	g__	s__
188414	0.00581159	-0.833157	2.57367	-0.323724	0.746147	NA	k__Bacteria	p__Proteobacteria	c__Alphaproteobacteria	o__Rickettsiales	f__	g__	s__
357011	0	NA	NA	NA	NA	NA	k__Bacteria	p__Proteobacteria	c__Alphaproteobacteria	o__Rhodospirillales	f__Rhodospirillaceae	g__	s__
2932342	0.0106129	-0.833157	2.57367	-0.323724	0.746147	NA	k__Bacteria	p__Proteobacteria	c__Deltaproteobacteria	o__Desulfovibrionales	f__Desulfovibrionaceae	g__	s__
4332904	0	NA	NA	NA	NA	NA	k__Bacteria	p__Acidobacteria	c__BPC102	o__MVS-40	f__	g__	s__
634948	0.0299988	-0.932823	2.57366	-0.36245	0.717016	NA	k__Bacteria	p__Proteobacteria	c__Gammaproteobacteria	o__Alteromonadales	f__Idiomarinaceae	g__Pseudidiomarina	s__
4418009	0.0748836	-0.932823	2.57366	-0.36245	0.717016	NA	k__Bacteria	p__Proteobacteria	c__Betaproteobacteria	o__Burkholderiales	f__Oxalobacteraceae	NA	NA
1705765	0	NA	NA	NA	NA	NA	k__Bacteria	p__Proteobacteria	c__Betaproteobacteria	o__Burkholderiales	f__Oxalobacteraceae	g__	s__
73559	0	NA	NA	NA	NA	NA	k__Bacteria	p__Proteobacteria	c__Gammaproteobacteria	o__Pseudomonadales	f__Moraxellaceae	g__Acinetobacter	s__
4449456	0.0293345	-1.05637	2.57364	-0.410456	0.681472	NA	k__Bacteria	p__Proteobacteria	c__Gammaproteobacteria	o__Pseudomonadales	f__Moraxellaceae	g__Acinetobacter	s__
60329	0.0104543	-0.833157	2.57367	-0.323724	0.746147	NA	k__Bacteria	p__Proteobacteria	c__Gammaproteobacteria	o__Pseudomonadales	f__Moraxellaceae	g__Acinetobacter	s__
4389529	0.0759387	0.757252	1.34452	0.563213	0.57329	NA	k__Bacteria	p__Proteobacteria	c__Gammaproteobacteria	o__Pseudomonadales	f__Moraxellaceae	g__Acinetobacter	s__
388951	0.00336277	-0.833157	2.57367	-0.323724	0.746147	NA	k__Bacteria	p__Proteobacteria	c__Gammaproteobacteria	o__Pseudomonadales	f__Moraxellaceae	NA	NA
186836	0.00475886	-0.833157	2.57367	-0.323724	0.746147	NA	k__Bacteria	p__Proteobacteria	c__Gammaproteobacteria	o__Pseudomonadales	f__Moraxellaceae	g__Acinetobacter	s__
823916	0.0566605	-1.24168	2.47702	-0.501279	0.616175	NA	k__Bacteria	p__Proteobacteria	c__Gammaproteobacteria	o__Pseudomonadales	f__Moraxellaceae	g__Enhydrobacter	s__
3070686	0.0384171	-1.13355	2.16442	-0.523719	0.600474	NA	k__Bacteria	p__Proteobacteria	c__Gammaproteobacteria	NA	NA	NA	NA
277352	0.00645784	-0.866378	2.57366	-0.336632	0.736394	NA	k__Bacteria	p__Proteobacteria	c__Gammaproteobacteria	o__Pseudomonadales	f__Moraxellaceae	g__Psychrobacter	s__
4295725	0.0562903	-1.40204	1.65653	-0.846372	0.397345	NA	k__Bacteria	p__Proteobacteria	c__Gammaproteobacteria	o__Pseudomonadales	f__Moraxellaceae	g__Psychrobacter	s__sanguinis
4481079	0.0372396	-1.04409	2.35595	-0.443169	0.657643	NA	k__Bacteria	p__Proteobacteria	c__Gammaproteobacteria	o__Pseudomonadales	f__Moraxellaceae	g__Psychrobacter	s__sanguinis
4469960	0.0323311	-1.17951	2.57362	-0.45831	0.64673	NA	k__Bacteria	p__Proteobacteria	c__Gammaproteobacteria	o__Pseudomonadales	f__Moraxellaceae	g__Psychrobacter	s__sanguinis
350938	0.0418075	-1.01326	2.52989	-0.400513	0.688779	NA	k__Bacteria	p__Proteobacteria	c__Alphaproteobacteria	o__Caulobacterales	f__Caulobacteraceae	NA	NA
2211108	0.00524499	-0.833157	2.57367	-0.323724	0.746147	NA	k__Bacteria	p__Proteobacteria	c__Alphaproteobacteria	o__Caulobacterales	f__Caulobacteraceae	g__Brevundimonas	s__diminuta
4170478	0.011171	-0.866378	2.57366	-0.336632	0.736394	NA	k__Bacteria	p__Bacteroidetes	c__[Saprospirae]	o__[Saprospirales]	f__Saprospiraceae	g__Aquirestis	s__calciphila
4474083	0.0457711	-1.18896	1.95595	-0.607869	0.543274	NA	k__Bacteria	p__Proteobacteria	c__Alphaproteobacteria	o__Sphingomonadales	f__Sphingomonadaceae	g__Novosphingobium	s__
199962	0.00370237	-0.833157	2.57367	-0.323724	0.746147	NA	k__Bacteria	p__Proteobacteria	c__Alphaproteobacteria	o__Sphingomonadales	f__Sphingomonadaceae	g__Novosphingobium	s__
89212	0.00370237	-0.833157	2.57367	-0.323724	0.746147	NA	k__Bacteria	p__Proteobacteria	c__Alphaproteobacteria	o__Sphingomonadales	f__Sphingomonadaceae	g__Novosphingobium	s__
4381473	0.00151857	-0.823374	2.57367	-0.319922	0.749027	NA	k__Bacteria	p__Proteobacteria	c__Alphaproteobacteria	o__Sphingomonadales	f__Sphingomonadaceae	g__Novosphingobium	s__
4438545	0.073677	-1.51212	1.51417	-0.998646	0.317966	NA	k__Bacteria	p__Proteobacteria	c__Alphaproteobacteria	o__Sphingomonadales	f__Sphingomonadaceae	NA	NA
1129599	0.0199646	-0.932823	2.57366	-0.36245	0.717016	NA	k__Bacteria	p__Proteobacteria	c__Alphaproteobacteria	o__Sphingomonadales	f__Sphingomonadaceae	g__Novosphingobium	s__nitrogenifigens
748537	0	NA	NA	NA	NA	NA	k__Bacteria	p__Proteobacteria	c__Alphaproteobacteria	o__Sphingomonadales	f__Sphingomonadaceae	g__Sphingopyxis	s__
267852	0	NA	NA	NA	NA	NA	k__Bacteria	p__Proteobacteria	c__Alphaproteobacteria	o__Sphingomonadales	f__Sphingomonadaceae	g__Sphingopyxis	s__alaskensis
4391560	0.0111904	-0.539146	2.57367	-0.209485	0.834069	NA	k__Bacteria	p__Proteobacteria	c__Alphaproteobacteria	o__Sphingomonadales	f__Erythrobacteraceae	g__	s__
3290764	0.00526665	-0.746227	2.57367	-0.289947	0.771857	NA	k__Bacteria	p__Proteobacteria	c__Alphaproteobacteria	o__Sphingomonadales	f__Sphingomonadaceae	g__	s__
4423410	0.0423645	-0.313709	1.58903	-0.197422	0.843497	NA	k__Bacteria	p__Proteobacteria	c__Alphaproteobacteria	o__Sphingomonadales	f__Sphingomonadaceae	g__Sphingomonas	s__
817422	0.002139	-0.713006	2.57367	-0.277039	0.781751	NA	k__Bacteria	p__Proteobacteria	c__Alphaproteobacteria	o__Sphingomonadales	f__Sphingomonadaceae	g__Sphingomonas	s__
1111944	0.00727222	-0.866378	2.57366	-0.336632	0.736394	NA	k__Bacteria	p__Proteobacteria	c__Alphaproteobacteria	o__Sphingomonadales	f__Sphingomonadaceae	g__	s__
513631	0.0201321	-0.365287	2.57367	-0.141932	0.887133	NA	k__Bacteria	p__Proteobacteria	c__Alphaproteobacteria	o__Sphingomonadales	f__Sphingomonadaceae	g__	s__
1112553	0.0125526	-0.866378	2.57366	-0.336632	0.736394	NA	k__Bacteria	p__Proteobacteria	c__Alphaproteobacteria	o__Sphingomonadales	f__Sphingomonadaceae	g__Sphingobium	s__
4427546	0.0419638	-1.10027	2.33074	-0.472071	0.636876	NA	k__Bacteria	p__Proteobacteria	c__Alphaproteobacteria	o__Sphingomonadales	f__Sphingomonadaceae	g__Sphingobium	s__
4333206	0.00719468	-0.866379	2.57366	-0.336632	0.736394	NA	k__Bacteria	p__Proteobacteria	c__Alphaproteobacteria	o__Rhizobiales	f__Rhizobiaceae	g__Agrobacterium	s__
252822	0	NA	NA	NA	NA	NA	k__Bacteria	p__Proteobacteria	c__Alphaproteobacteria	o__Rhizobiales	f__Rhizobiaceae	g__Agrobacterium	s__
4353264	0.0245615	-1.02002	2.57365	-0.396331	0.691861	NA	k__Bacteria	p__Proteobacteria	c__Alphaproteobacteria	o__Caulobacterales	f__Caulobacteraceae	g__	s__
1105948	0	NA	NA	NA	NA	NA	k__Bacteria	p__Proteobacteria	c__Alphaproteobacteria	o__Caulobacterales	f__Caulobacteraceae	NA	NA
268353	0.0283717	-0.965705	2.57366	-0.375227	0.707492	NA	k__Bacteria	p__Proteobacteria	c__Alphaproteobacteria	o__Caulobacterales	f__Caulobacteraceae	g__Brevundimonas	s__diminuta
264269	0.0507668	-1.27603	2.57359	-0.495818	0.620023	NA	k__Bacteria	p__Proteobacteria	c__Alphaproteobacteria	o__Caulobacterales	f__Caulobacteraceae	g__Brevundimonas	s__diminuta
4307347	0.0130004	-0.866378	2.57366	-0.336632	0.736394	NA	k__Bacteria	p__Proteobacteria	c__Alphaproteobacteria	o__Rhizobiales	f__Methylobacteriaceae	g__	s__
4396717	0.0112117	-0.888597	2.57366	-0.345265	0.729895	NA	k__Bacteria	p__Proteobacteria	c__Alphaproteobacteria	o__Rhizobiales	f__Methylobacteriaceae	g__Methylobacterium	s__
831178	0	NA	NA	NA	NA	NA	k__Bacteria	p__Proteobacteria	c__Alphaproteobacteria	o__Rhizobiales	f__	g__	s__
4339358	0.0526512	-0.427407	1.55092	-0.275582	0.782869	NA	k__Bacteria	p__Proteobacteria	c__Alphaproteobacteria	o__Caulobacterales	f__Caulobacteraceae	g__	s__
811257	0	NA	NA	NA	NA	NA	k__Bacteria	p__Proteobacteria	c__Alphaproteobacteria	o__Caulobacterales	f__Caulobacteraceae	g__Caulobacter	s__
244657	0	NA	NA	NA	NA	NA	k__Bacteria	p__Proteobacteria	c__Alphaproteobacteria	o__Rhizobiales	f__Bradyrhizobiaceae	g__	s__
2458172	0.0231986	-0.899601	2.57366	-0.349541	0.726683	NA	k__Bacteria	p__Proteobacteria	c__Alphaproteobacteria	o__Rhizobiales	f__Brucellaceae	g__Ochrobactrum	s__
407459	0.010766	-0.365287	2.57367	-0.141932	0.887133	NA	k__Bacteria	p__Proteobacteria	c__Alphaproteobacteria	o__Rhizobiales	f__Brucellaceae	g__Pseudochrobactrum	s__
310532	0.00338686	-0.833157	2.57367	-0.323724	0.746147	NA	k__Bacteria	p__Proteobacteria	c__Alphaproteobacteria	o__Rhizobiales	f__Phyllobacteriaceae	g__Aquamicrobium	s__aerolatum
1141071	0.0235742	-0.932823	2.57366	-0.36245	0.717016	NA	k__Bacteria	p__Proteobacteria	c__Alphaproteobacteria	o__Rhizobiales	f__Brucellaceae	NA	NA
502999	0	NA	NA	NA	NA	NA	k__Bacteria	p__Proteobacteria	c__Alphaproteobacteria	o__Rhizobiales	f__Hyphomicrobiaceae	g__Devosia	s__
4405550	0	0	0	0	1	NA	k__Bacteria	p__Proteobacteria	c__Alphaproteobacteria	o__Rhodobacterales	f__Rhodobacteraceae	g__	s__
151172	0.0106129	-0.833157	2.57367	-0.323724	0.746147	NA	k__Bacteria	p__Proteobacteria	c__Alphaproteobacteria	o__Rhodobacterales	f__Rhodobacteraceae	g__Anaerospora	s__
1797847	0.0428693	-0.239546	2.55546	-0.093739	0.925317	NA	k__Bacteria	p__Proteobacteria	c__Alphaproteobacteria	o__Rhodobacterales	f__Rhodobacteraceae	g__Paracoccus	s__aminovorans
629291	0.00973967	-0.899601	2.57366	-0.349541	0.726683	NA	k__Bacteria	p__Proteobacteria	c__Alphaproteobacteria	o__Rhodobacterales	f__Rhodobacteraceae	g__	s__
199683	0.002139	-0.713006	2.57367	-0.277039	0.781751	NA	k__Bacteria	p__Proteobacteria	c__Alphaproteobacteria	o__Rhodobacterales	f__Rhodobacteraceae	NA	NA
814065	0.0197414	-1.05471	2.57364	-0.409811	0.681945	NA	k__Bacteria	p__Proteobacteria	c__Alphaproteobacteria	o__Rhodobacterales	f__Rhodobacteraceae	g__	s__
114903	0	NA	NA	NA	NA	NA	k__Bacteria	p__Proteobacteria	c__Alphaproteobacteria	o__Sphingomonadales	f__Sphingomonadaceae	g__	s__
580916	0.0767007	-0.991504	1.41395	-0.70123	0.483159	NA	k__Bacteria	p__Proteobacteria	c__Alphaproteobacteria	o__Sphingomonadales	f__Sphingomonadaceae	g__Novosphingobium	s__stygium
3156804	0.0194575	-0.866378	2.57366	-0.336632	0.736394	NA	k__Bacteria	p__Proteobacteria	c__Alphaproteobacteria	o__Rickettsiales	f__Pelagibacteraceae	g__	s__
4413256	0.0071205	-0.866378	2.57366	-0.336632	0.736394	NA	k__Bacteria	p__Proteobacteria	c__Deltaproteobacteria	o__Desulfovibrionales	f__Desulfovibrionaceae	g__Desulfovibrio	s__
3454566	0.00552047	-0.833157	2.57367	-0.323724	0.746147	NA	k__Bacteria	p__Proteobacteria	c__Deltaproteobacteria	o__Myxococcales	f__0319-6G20	g__	s__
591358	0	NA	NA	NA	NA	NA	k__Bacteria	p__Planctomycetes	c__Planctomycetia	o__Gemmatales	f__Gemmataceae	g__Gemmata	s__
831504	0	NA	NA	NA	NA	NA	k__Bacteria	p__Proteobacteria	c__Deltaproteobacteria	o__Sva0853	f__SAR324	g__	s__
1933407	0	NA	NA	NA	NA	NA	k__Bacteria	p__Gemmatimonadetes	c__Gemmatimonadetes	o__	f__	g__	s__
4297239	0.0242202	-0.899601	2.57366	-0.349541	0.726683	NA	k__Bacteria	p__Acidobacteria	c__DA052	o__Ellin6513	f__	g__	s__
4333237	0.00724664	-0.866378	2.57366	-0.336632	0.736394	NA	k__Bacteria	p__Proteobacteria	c__Alphaproteobacteria	o__Rhodospirillales	f__Acetobacteraceae	g__Acetobacter	s__
845577	0	0	0	0	1	NA	k__Bacteria	p__Proteobacteria	c__Alphaproteobacteria	o__Rhodospirillales	f__Acetobacteraceae	g__	s__
4472239	0.0104167	-0.833157	2.57367	-0.323724	0.746147	NA	k__Bacteria	p__Chlorobi	c__OPB56	o__	f__	g__	s__
215248	0.00456753	-0.746227	2.57367	-0.289947	0.771857	NA	k__Bacteria	p__Actinobacteria	c__Actinobacteria	o__Actinomycetales	f__Actinomycetaceae	g__	s__
542066	0	NA	NA	NA	NA	NA	k__Bacteria	p__Actinobacteria	c__Actinobacteria	o__Actinomycetales	f__	g__	s__
4422405	0.038721	-1.03471	2.57364	-0.402042	0.687653	NA	k__Bacteria	p__Actinobacteria	c__Actinobacteria	o__Actinomycetales	f__Micrococcaceae	g__Micrococcus	s__
526833	0.00607427	-0.888793	2.57366	-0.345342	0.729838	NA	k__Bacteria	p__Actinobacteria	c__Actinobacteria	o__Actinomycetales	f__Micrococcaceae	g__Micrococcus	s__
808471	0.0069663	-0.746227	2.57367	-0.289947	0.771857	NA	k__Bacteria	p__Actinobacteria	c__Actinobacteria	o__Actinomycetales	f__Micrococcaceae	g__Arthrobacter	s__
4444760	0.0146031	-0.725742	2.57366	-0.281988	0.777953	NA	k__Bacteria	p__Actinobacteria	c__Actinobacteria	o__Actinomycetales	f__Micrococcaceae	g__Arthrobacter	s__
56625	0.0122622	-0.866378	2.57366	-0.336632	0.736394	NA	k__Bacteria	p__Actinobacteria	c__Actinobacteria	o__Actinomycetales	f__Micrococcaceae	g__	s__
148208	0.0275925	-1.07001	2.57364	-0.415756	0.677589	NA	k__Bacteria	p__Actinobacteria	c__Actinobacteria	o__Actinomycetales	f__Microbacteriaceae	g__Pseudoclavibacter	s__bifida
235898	0.0356779	-1.00093	2.57243	-0.389098	0.697204	NA	k__Bacteria	p__Actinobacteria	c__Actinobacteria	o__Actinomycetales	f__Corynebacteriaceae	g__Corynebacterium	s__
650171	0.0488006	-1.06519	2.57364	-0.413885	0.678958	NA	k__Bacteria	p__Actinobacteria	c__Actinobacteria	o__Actinomycetales	f__Corynebacteriaceae	g__Corynebacterium	s__
4470078	0.0281578	-0.932823	2.57366	-0.36245	0.717016	NA	k__Bacteria	p__Actinobacteria	c__Actinobacteria	o__Actinomycetales	f__Corynebacteriaceae	g__Corynebacterium	s__
1000986	0.071879	-1.20346	2.42844	-0.495572	0.620197	NA	k__Bacteria	p__Actinobacteria	c__Actinobacteria	o__Actinomycetales	f__Corynebacteriaceae	g__Corynebacterium	s__
1015518	0.010303	-0.866378	2.57366	-0.336632	0.736394	NA	k__Bacteria	p__Actinobacteria	c__Actinobacteria	o__Actinomycetales	f__Corynebacteriaceae	g__Corynebacterium	s__
446403	0.0149239	-0.866378	2.57366	-0.336632	0.736394	NA	k__Bacteria	p__Actinobacteria	c__Actinobacteria	o__Actinomycetales	f__Corynebacteriaceae	g__Corynebacterium	s__kroppenstedtii
164500	0.0122078	-0.899601	2.57366	-0.349541	0.726683	NA	k__Bacteria	p__Actinobacteria	c__Actinobacteria	o__Actinomycetales	f__Mycobacteriaceae	g__Mycobacterium	NA
316724	0.0214955	-0.966354	2.57366	-0.375479	0.707304	NA	k__Bacteria	p__Proteobacteria	c__Alphaproteobacteria	o__Rickettsiales	f__Rickettsiaceae	g__Rickettsia	NA
629361	0	0	0	0	1	NA	k__Bacteria	p__Firmicutes	c__Clostridia	o__Clostridiales	f__	g__	s__
165827	0.00384485	-0.833157	2.57367	-0.323724	0.746147	NA	k__Bacteria	p__Proteobacteria	c__Alphaproteobacteria	o__Rhodobacterales	f__Rhodobacteraceae	g__Rubellimicrobium	s__
574742	0	NA	NA	NA	NA	NA	k__Bacteria	p__Firmicutes	c__Clostridia	o__Clostridiales	f__Clostridiaceae	g__Clostridium	s__
4479959	0.0424835	-1.06538	2.32459	-0.45831	0.64673	NA	k__Bacteria	p__Firmicutes	c__Clostridia	o__Clostridiales	f__Peptostreptococcaceae	g__	s__
573035	0	NA	NA	NA	NA	NA	k__Bacteria	p__Firmicutes	c__Bacilli	o__Bacillales	f__Alicyclobacillaceae	g__Alicyclobacillus	s__
4468333	0	NA	NA	NA	NA	NA	k__Bacteria	p__Firmicutes	c__Bacilli	o__Bacillales	f__Planococcaceae	g__Sporosarcina	s__
1129680	0.0152323	-0.452217	2.57367	-0.175709	0.860523	NA	k__Bacteria	p__Firmicutes	c__Bacilli	o__Lactobacillales	f__Carnobacteriaceae	g__Carnobacterium	s__
520220	0.0104167	-0.833157	2.57367	-0.323724	0.746147	NA	k__Bacteria	p__Firmicutes	c__Bacilli	o__Lactobacillales	f__Carnobacteriaceae	g__Trichococcus	s__
516296	0.0416923	-0.28112	2.165	-0.129848	0.896687	NA	k__Bacteria	p__Firmicutes	c__Bacilli	o__Lactobacillales	f__Carnobacteriaceae	g__Trichococcus	s__
35088	0.0539627	-0.91379	2.57365	-0.355056	0.722548	NA	k__Bacteria	p__Firmicutes	c__Bacilli	o__Lactobacillales	f__Aerococcaceae	g__Aerococcus	s__
4469924	0.00655298	-0.626076	2.57367	-0.243262	0.807802	NA	k__Bacteria	p__Firmicutes	c__Bacilli	o__Bacillales	f__Bacillaceae	g__Anoxybacillus	s__kestanbolensis
4389633	0.0572596	-1.00057	2.57365	-0.388773	0.697444	NA	k__Bacteria	p__Firmicutes	c__Bacilli	o__Bacillales	f__Bacillaceae	g__Bacillus	s__flexus
64192	0.002139	-0.713006	2.57367	-0.277039	0.781751	NA	k__Bacteria	p__Firmicutes	c__Bacilli	o__Bacillales	f__Planococcaceae	g__Solibacillus	s__
316264	0.00615338	-0.833157	2.57367	-0.323724	0.746147	NA	k__Bacteria	p__Firmicutes	c__Bacilli	o__Bacillales	NA	NA	NA
356733	0.0191788	-0.981377	2.57365	-0.381317	0.702968	NA	k__Bacteria	p__Firmicutes	c__Bacilli	o__Bacillales	f__Staphylococcaceae	g__Staphylococcus	NA
1532107	0.0408775	-1.11347	2.35245	-0.473324	0.635982	NA	k__Bacteria	p__Firmicutes	c__Bacilli	o__Bacillales	f__Bacillaceae	NA	NA
4312974	0.0231711	-0.498327	2.291	-0.217515	0.827807	NA	k__Bacteria	p__Firmicutes	c__Bacilli	o__Bacillales	f__Planococcaceae	g__	s__
889661	0.00202069	-0.830789	2.57367	-0.322804	0.746844	NA	k__Bacteria	p__Firmicutes	c__Bacilli	o__Bacillales	f__Staphylococcaceae	g__Jeotgalicoccus	s__
4389141	0.00824155	-0.833157	2.57367	-0.323724	0.746147	NA	k__Bacteria	p__Firmicutes	c__Bacilli	o__Bacillales	f__Planococcaceae	g__Kurthia	s__gibsonii
4456886	0.00465515	-0.626076	2.57367	-0.243262	0.807802	NA	k__Bacteria	p__Firmicutes	c__Bacilli	o__Bacillales	f__Planococcaceae	g__Lysinibacillus	s__boronitolerans
15238	0.00824155	-0.833157	2.57367	-0.323724	0.746147	NA	k__Bacteria	p__Firmicutes	c__Bacilli	o__Lactobacillales	f__Aerococcaceae	g__Alloiococcus	s__
1055212	0.0246933	-0.431731	2.57366	-0.16775	0.86678	NA	k__Bacteria	p__Firmicutes	c__Bacilli	o__Lactobacillales	f__Enterococcaceae	g__Enterococcus	s__
271159	0.0456424	-0.954072	2.57366	-0.370707	0.710856	NA	k__Bacteria	p__Firmicutes	c__Bacilli	o__Lactobacillales	NA	NA	NA
4168094	0.0576909	-1.03471	2.57364	-0.402042	0.687653	NA	k__Bacteria	p__Firmicutes	c__Bacilli	o__Lactobacillales	f__Lactobacillaceae	g__Lactobacillus	s__
8104	0	0	0	0	1	NA	k__Bacteria	p__Proteobacteria	c__Gammaproteobacteria	o__Methylococcales	f__Methylococcaceae	g__Methylobacter	s__luteus
369705	0.0277809	-1.03937	2.57364	-0.403851	0.686323	NA	k__Bacteria	p__Firmicutes	c__Bacilli	o__Bacillales	f__Staphylococcaceae	g__Jeotgalicoccus	s__
963239	0.00966267	-0.833157	2.57367	-0.323724	0.746147	NA	k__Bacteria	p__Firmicutes	c__Bacilli	o__Lactobacillales	f__Aerococcaceae	g__Facklamia	s__
256942	0.061404	-1.26957	2.5736	-0.493307	0.621796	NA	k__Bacteria	p__Firmicutes	c__Bacilli	o__Lactobacillales	f__Aerococcaceae	g__	s__
493391	0.0769794	1.12846	2.56931	0.439207	0.660511	NA	k__Bacteria	p__Firmicutes	c__Erysipelotrichi	o__Erysipelotrichales	f__Erysipelotrichaceae	g__[Eubacterium]	s__dolichum
4440018	0	NA	NA	NA	NA	NA	k__Bacteria	p__Firmicutes	c__Bacilli	o__Lactobacillales	f__Leuconostocaceae	g__Weissella	s__
4364652	0.0623722	-1.06886	2.57364	-0.415312	0.677913	NA	k__Bacteria	p__Firmicutes	c__Bacilli	o__Lactobacillales	f__Streptococcaceae	g__Lactococcus	s__
4439603	0.077351	-1.34966	2.57358	-0.524431	0.599978	NA	k__Bacteria	p__Firmicutes	c__Bacilli	o__Lactobacillales	f__Streptococcaceae	g__Streptococcus	s__
735769	0.0157396	-0.746227	2.57367	-0.289947	0.771857	NA	NOHIT	NA	NA	NA	NA	NA	NA
1096610	0.0226737	-0.928098	2.57366	-0.360614	0.718388	NA	k__Bacteria	p__Firmicutes	c__Clostridia	o__Clostridiales	f__[Tissierellaceae]	g__Finegoldia	s__
134786	0.00362688	-0.833157	2.57367	-0.323724	0.746147	NA	k__Bacteria	p__Firmicutes	c__Clostridia	o__Clostridiales	f__[Tissierellaceae]	g__Anaerococcus	s__
4394001	0.0067155	-0.833157	2.57367	-0.323724	0.746147	NA	k__Bacteria	p__Firmicutes	c__Clostridia	o__Clostridiales	f__Peptostreptococcaceae	g__	s__

## Sheet: AviaryBarn_AE_AM
	baseMean	log2FoldChange	lfcSE	stat	pvalue	padj	Rank1	Rank2	Rank3	Rank4	Rank5	Rank6	Rank7	Enriched In	Totals	Aviary Mid	Aviary Early	Phylum
279431	24.4964	-10.1225	1.38065	-7.33166	2.27318e-13	7.74949e-12	k__Bacteria	p__Firmicutes	c__Clostridia	o__Clostridiales	f__Ruminococcaceae	g__Ruminococcus	s__	Aviary_Mid	92	0	0	Bacteroidetes
190676	77.5498	-9.86444	1.32806	-7.42769	1.10508e-13	4.60452e-12	k__Bacteria	p__Firmicutes	c__Clostridia	o__Clostridiales	f__Ruminococcaceae	g__Oscillospira	s__	Aviary_Mid	34	89	24	Firmicutes
3940412	75.3396	-9.55838	1.27661	-7.48729	7.0309e-14	3.29574e-12	k__Bacteria	p__Firmicutes	c__Clostridia	o__Clostridiales	f__Ruminococcaceae	g__	s__	Aviary_Mid		1	0	Actinobacteria
364034	24.8741	-9.53932	1.07878	-8.84273	9.34111e-19	1.75146e-16	k__Bacteria	p__Firmicutes	c__Clostridia	o__Clostridiales	f__Lachnospiraceae	g__	s__	Aviary_Mid		0	0	Deferribacteres
4420417	21.9913	-9.447	1.38367	-6.8275	8.64076e-12	2.31449e-10	k__Bacteria	p__Firmicutes	c__Clostridia	o__Clostridiales	f__Lachnospiraceae	g__	s__	Aviary_Mid		0	10	Proteobacteria
157338	33.496	-9.37822	1.08051	-8.67946	3.97652e-18	3.72799e-16	k__Bacteria	p__Firmicutes	c__Clostridia	o__Clostridiales	f__	g__	s__	Aviary_Mid		0	0	Fusobacteria
1132942	473.078	-9.09226	1.03425	-8.79118	1.47997e-18	1.84997e-16	k__Bacteria	p__Firmicutes	c__Clostridia	o__Clostridiales	f__Ruminococcaceae	g__Butyricicoccus	s__pullicaecorum	Aviary_Mid		2	0	Tenericutes
3409355	9.85517	-9.08821	1.48514	-6.11943	9.39096e-10	1.44901e-08	k__Bacteria	p__Firmicutes	c__Clostridia	o__Clostridiales	f__	g__	s__	Aviary_Mid
4445078	15.3585	-8.93123	1.11055	-8.04218	8.82531e-16	6.61898e-14	k__Bacteria	p__Firmicutes	c__Clostridia	o__Clostridiales	f__	g__	s__	Aviary_Mid
4469233	14.5447	-8.8994	1.18565	-7.50591	6.10017e-14	3.26795e-12	k__Bacteria	p__Firmicutes	c__Clostridia	o__Clostridiales	f__	g__	s__	Aviary_Mid
326749	6.97674	-8.65706	1.39397	-6.21035	5.28658e-10	9.01121e-09	k__Bacteria	p__Firmicutes	c__Clostridia	o__Clostridiales	f__Lachnospiraceae	g__	s__	Aviary_Mid
157054	11.066	-8.50564	1.74908	-4.86293	1.15658e-06	8.85138e-06	k__Bacteria	p__Firmicutes	c__Clostridia	o__Clostridiales	f__	g__	s__	Aviary_Mid
2307779	23.7268	-8.30723	1.31039	-6.33953	2.30474e-10	4.11561e-09	k__Bacteria	p__Firmicutes	c__Clostridia	o__Clostridiales	f__Ruminococcaceae	g__Oscillospira	s__	Aviary_Mid
313037	5.92978	-8.27391	1.1893	-6.95695	3.47711e-12	1.00301e-10	k__Bacteria	p__Firmicutes	c__Clostridia	o__Clostridiales	f__	g__	s__	Aviary_Mid
583089	33.9528	-8.22771	1.22585	-6.71184	1.92181e-11	4.50425e-10	k__Bacteria	p__Firmicutes	c__Clostridia	o__Clostridiales	f__Lachnospiraceae	g__Blautia	s__	Aviary_Mid
533847	113.445	-8.22262	1.15565	-7.11513	1.11804e-12	3.49389e-11	k__Bacteria	p__Firmicutes	c__Clostridia	o__Clostridiales	f__Ruminococcaceae	g__Oscillospira	s__	Aviary_Mid
164242	147.006	-8.19781	1.34062	-6.11493	9.66007e-10	1.44901e-08	k__Bacteria	p__Firmicutes	c__Clostridia	o__Clostridiales	f__Ruminococcaceae	g__	s__	Aviary_Mid
4431545	87.3003	-8.11629	1.09785	-7.3929	1.43658e-13	5.38718e-12	k__Bacteria	p__Firmicutes	c__Clostridia	o__Clostridiales	f__Ruminococcaceae	g__	s__	Aviary_Mid
592616	253.68	-8.06315	1.37963	-5.84443	5.08302e-09	6.57287e-08	k__Bacteria	p__Firmicutes	c__Erysipelotrichi	o__Erysipelotrichales	f__Erysipelotrichaceae	g__	s__	Aviary_Mid
2415201	47.0209	-7.95305	1.50237	-5.29368	1.19879e-07	1.15268e-06	k__Bacteria	p__Firmicutes	c__Clostridia	o__Clostridiales	f__	g__	s__	Aviary_Mid
199643	6.16521	-7.75311	1.90525	-4.06934	4.71459e-05	0.000271996	k__Bacteria	p__Firmicutes	c__Clostridia	o__Clostridiales	f__Lachnospiraceae	g__Roseburia	s__	Aviary_Mid
157122	8.80273	-7.55176	1.15086	-6.56182	5.31536e-11	1.0549e-09	k__Bacteria	p__Firmicutes	c__Clostridia	o__Clostridiales	f__	g__	s__	Aviary_Mid
229069	21.8342	-7.53838	1.92437	-3.91733	8.95351e-05	0.000470534	k__Bacteria	p__Firmicutes	c__Erysipelotrichi	o__Erysipelotrichales	f__Erysipelotrichaceae	g__[Eubacterium]	s__dolichum	Aviary_Mid
4342104	4.18952	-7.49999	1.42659	-5.25727	1.46209e-07	1.33728e-06	k__Bacteria	p__Firmicutes	c__Clostridia	o__Clostridiales	f__Ruminococcaceae	g__Anaerotruncus	s__	Aviary_Mid
839964	10.0623	-7.46615	1.211	-6.16529	7.03528e-10	1.14706e-08	k__Bacteria	p__Firmicutes	c__Clostridia	o__Clostridiales	f__Ruminococcaceae	g__Oscillospira	s__	Aviary_Mid
182245	7.28434	-7.41894	1.30132	-5.70109	1.1904e-08	1.31294e-07	k__Bacteria	p__Firmicutes	c__Clostridia	o__Clostridiales	f__Lachnospiraceae	g__[Ruminococcus]	s__	Aviary_Mid
577512	5.15161	-7.25214	1.12565	-6.4426	1.17441e-10	2.20202e-09	k__Bacteria	p__Firmicutes	c__Clostridia	o__Clostridiales	f__	g__	s__	Aviary_Mid
328905	11.0683	-7.21231	1.2673	-5.6911	1.2622e-08	1.35236e-07	k__Bacteria	p__Firmicutes	c__Clostridia	o__Clostridiales	f__Ruminococcaceae	g__Oscillospira	s__	Aviary_Mid
4442899	14.3699	-7.19036	1.33507	-5.38577	7.21363e-08	7.11872e-07	k__Bacteria	p__Firmicutes	c__Clostridia	o__Clostridiales	f__	g__	s__	Aviary_Mid
248492	9.09254	-7.16877	1.25433	-5.71523	1.09556e-08	1.28386e-07	k__Bacteria	p__Firmicutes	c__Clostridia	o__Clostridiales	f__Ruminococcaceae	g__	s__	Aviary_Mid
176752	3.82533	-7.11593	1.41932	-5.01363	5.34126e-07	4.65808e-06	k__Bacteria	p__Firmicutes	c__Clostridia	o__Clostridiales	f__Lachnospiraceae	g__Blautia	s__	Aviary_Mid
177301	3.50681	-7.03412	1.92294	-3.658	0.000254196	0.00123797	k__Bacteria	p__Firmicutes	c__Clostridia	o__Clostridiales	f__	g__	s__	Aviary_Mid
2182669	7.78817	-6.9488	1.14087	-6.0908	1.1235e-09	1.62044e-08	k__Bacteria	p__Firmicutes	c__Clostridia	o__Clostridiales	f__	g__	s__	Aviary_Mid
368412	7.75361	-6.87427	1.4228	-4.8315	1.35506e-06	1.01629e-05	k__Bacteria	p__Firmicutes	c__Clostridia	o__Clostridiales	f__Ruminococcaceae	g__	s__	Aviary_Mid
194425	8.72218	-6.86686	1.40181	-4.89858	9.65327e-07	8.04439e-06	k__Bacteria	p__Firmicutes	c__Clostridia	o__Clostridiales	f__Ruminococcaceae	g__Oscillospira	s__	Aviary_Mid
308157	81.79	-6.79264	1.1899	-5.70857	1.13931e-08	1.29467e-07	k__Bacteria	p__Firmicutes	c__Clostridia	o__Clostridiales	f__Ruminococcaceae	g__	s__	Aviary_Mid
1504042	3.18377	-6.77219	1.70001	-3.98362	6.78741e-05	0.000374306	k__Bacteria	p__Firmicutes	c__Clostridia	o__Clostridiales	f__Ruminococcaceae	g__Oscillospira	s__	Aviary_Mid
157772	75.2653	-6.77117	1.00226	-6.75589	1.4196e-11	3.54901e-10	k__Bacteria	p__Firmicutes	c__Clostridia	o__Clostridiales	f__Ruminococcaceae	g__Oscillospira	s__	Aviary_Mid
170462	9.62213	-6.76388	1.30775	-5.17213	2.31435e-07	2.06639e-06	k__Bacteria	p__Firmicutes	c__Clostridia	o__Clostridiales	f__Lachnospiraceae	g__[Ruminococcus]	s__	Aviary_Mid
131039	40.8404	-6.70242	1.47367	-4.54812	5.41275e-06	3.56102e-05	k__Bacteria	p__Firmicutes	c__Clostridia	o__Clostridiales	f__Ruminococcaceae	g__Oscillospira	s__	Aviary_Mid
4439469	2.76196	-6.67141	1.78697	-3.73337	0.000188933	0.000944666	k__Bacteria	p__Firmicutes	c__Clostridia	o__Clostridiales	f__Ruminococcaceae	g__	s__	Aviary_Mid
130763	53.8212	-6.65357	1.36331	-4.88044	1.05849e-06	8.44541e-06	k__Bacteria	p__Firmicutes	c__Clostridia	o__Clostridiales	NA	NA	NA	Aviary_Mid
189867	13.5564	-6.6514	1.26209	-5.27013	1.36329e-07	1.27808e-06	k__Bacteria	p__Firmicutes	c__Clostridia	o__Clostridiales	f__Ruminococcaceae	g__Oscillospira	s__	Aviary_Mid
136526	118.529	-6.64182	1.38048	-4.81124	1.49997e-06	1.08171e-05	k__Bacteria	p__Firmicutes	c__Erysipelotrichi	o__Erysipelotrichales	f__Erysipelotrichaceae	g__	s__	Aviary_Mid
325977	39.5221	-6.62487	1.13843	-5.81929	5.90994e-09	7.38743e-08	k__Bacteria	p__Firmicutes	c__Clostridia	o__Clostridiales	f__Lachnospiraceae	g__[Ruminococcus]	s__	Aviary_Mid
158270	21.3876	-6.6148	1.39503	-4.74169	2.1194e-06	1.49958e-05	k__Bacteria	p__Firmicutes	c__Clostridia	o__Clostridiales	f__Lachnospiraceae	g__	s__	Aviary_Mid
235065	13.6151	-6.50185	1.51861	-4.28146	1.85673e-05	0.000110519	k__Bacteria	p__Tenericutes	c__Mollicutes	o__RF39	f__	g__	s__	Aviary_Mid
130214	6.55501	-6.41158	0.969259	-6.61493	3.71724e-11	8.19979e-10	k__Bacteria	p__Firmicutes	c__Clostridia	o__Clostridiales	f__Lachnospiraceae	g__Blautia	s__	Aviary_Mid
329032	7.46741	-6.38373	1.59919	-3.99185	6.55605e-05	0.000366943	k__Bacteria	p__Tenericutes	c__Mollicutes	o__RF39	f__	g__	s__	Aviary_Mid
143423	14.0624	-6.33241	1.39708	-4.53259	5.82641e-06	3.70323e-05	k__Bacteria	p__Firmicutes	c__Clostridia	o__Clostridiales	f__Ruminococcaceae	g__	s__	Aviary_Mid
311692	1.10051	-6.24552	1.93355	-3.23008	0.00123754	0.00521434	k__Bacteria	p__Firmicutes	c__Clostridia	o__Clostridiales	f__Lachnospiraceae	g__	s__	Aviary_Mid
197696	2.29871	-6.20793	1.28716	-4.82297	1.41436e-06	1.03997e-05	k__Bacteria	p__Firmicutes	c__Clostridia	o__Clostridiales	f__Ruminococcaceae	g__	s__	Aviary_Mid
194995	1.87612	-5.97301	1.26901	-4.70684	2.51589e-06	1.74715e-05	k__Bacteria	p__Firmicutes	c__Clostridia	o__Clostridiales	f__Ruminococcaceae	g__	s__	Aviary_Mid
548503	47.5858	-5.95301	1.21886	-4.88407	1.03917e-06	8.44541e-06	k__Bacteria	p__Firmicutes	c__Clostridia	o__Clostridiales	f__Lachnospiraceae	g__	s__	Aviary_Mid
130773	126.007	-5.88806	0.976994	-6.02671	1.67333e-09	2.32407e-08	k__Bacteria	p__Firmicutes	c__Clostridia	o__Clostridiales	f__Ruminococcaceae	g__	s__	Aviary_Mid
134174	94.3899	-5.82348	1.17066	-4.97451	6.5412e-07	5.57489e-06	k__Bacteria	p__Firmicutes	c__Clostridia	o__Clostridiales	f__Ruminococcaceae	g__	s__	Aviary_Mid
180842	136.005	-5.7911	1.27438	-4.54427	5.51267e-06	3.56422e-05	k__Bacteria	p__Firmicutes	c__Clostridia	o__Clostridiales	f__Lachnospiraceae	g__[Ruminococcus]	s__	Aviary_Mid
512682	4.44975	-5.74872	1.80281	-3.18876	0.00142886	0.00588815	k__Bacteria	p__Firmicutes	c__Clostridia	o__Clostridiales	f__Lachnospiraceae	g__	s__	Aviary_Mid
177230	1.05492	-5.74797	2.11762	-2.71436	0.00664041	0.024144	k__Bacteria	p__Firmicutes	c__Clostridia	o__Clostridiales	f__Lachnospiraceae	g__	s__	Aviary_Mid
197504	57.7208	-5.70808	0.987669	-5.77935	7.49892e-09	9.07128e-08	k__Bacteria	p__Firmicutes	c__Clostridia	o__Clostridiales	f__Lachnospiraceae	g__Blautia	s__	Aviary_Mid
4415649	2.32312	-5.60795	2.17756	-2.57533	0.0100144	0.0338323	k__Bacteria	p__Firmicutes	c__Clostridia	o__Clostridiales	f__Lachnospiraceae	g__Roseburia	s__	Aviary_Mid
738351	1.39451	-5.54776	1.53184	-3.62164	0.000292739	0.0014074	k__Bacteria	p__Firmicutes	c__Clostridia	o__Clostridiales	f__Ruminococcaceae	g__Butyricicoccus	s__pullicaecorum	Aviary_Mid
157704	3.57057	-5.42328	1.66687	-3.25358	0.00113962	0.00496928	k__Bacteria	p__Firmicutes	c__Clostridia	o__Clostridiales	f__	g__	s__	Aviary_Mid
158264	13.9326	-5.35989	1.33947	-4.0015	6.29412e-05	0.00035762	k__Bacteria	p__Firmicutes	c__Clostridia	o__Clostridiales	f__Ruminococcaceae	g__	s__	Aviary_Mid
4477479	12.2388	-5.23222	1.32306	-3.95463	7.6653e-05	0.000410641	k__Bacteria	p__Firmicutes	c__Clostridia	o__Clostridiales	f__Lachnospiraceae	NA	NA	Aviary_Mid
191273	11.3501	-5.15768	1.46561	-3.51915	0.000432936	0.00202939	k__Bacteria	p__Firmicutes	c__Clostridia	o__Clostridiales	f__Lachnospiraceae	g__[Ruminococcus]	s__	Aviary_Mid
4482889	2.09209	-5.15627	1.12266	-4.59289	4.37144e-06	2.98053e-05	k__Bacteria	p__Firmicutes	c__Bacilli	o__Lactobacillales	f__Aerococcaceae	g__Aerococcus	s__	Aviary_Mid
157355	7.49038	-4.97641	1.30143	-3.82381	0.000131407	0.000665915	k__Bacteria	p__Firmicutes	c__Clostridia	o__Clostridiales	f__	g__	s__	Aviary_Mid
341322	37.978	-4.96996	1.08539	-4.57895	4.6731e-06	3.12931e-05	k__Bacteria	p__Firmicutes	c__Bacilli	o__Turicibacterales	f__Turicibacteraceae	g__Turicibacter	s__	Aviary_Mid
156357	51.5129	-4.90198	1.41185	-3.47204	0.000516523	0.00239131	k__Bacteria	p__Firmicutes	c__Clostridia	o__Clostridiales	f__Lachnospiraceae	g__Clostridium	s__colinum	Aviary_Mid
4289377	1.22323	-4.87828	2.25516	-2.16316	0.030529	0.0923255	k__Bacteria	p__Firmicutes	c__Clostridia	o__Clostridiales	f__Lachnospiraceae	g__	s__	Aviary_Mid
181003	1.21537	-4.7219	1.74137	-2.7116	0.00669594	0.024144	k__Bacteria	p__Firmicutes	c__Clostridia	o__Clostridiales	f__	g__	s__	Aviary_Mid
190761	0.653523	-4.57721	1.41012	-3.24598	0.00117049	0.00503643	k__Bacteria	p__Firmicutes	c__Clostridia	o__Clostridiales	f__Lachnospiraceae	g__[Ruminococcus]	s__	Aviary_Mid
129692	46.6798	-4.46422	1.15069	-3.87961	0.000104623	0.000537448	k__Bacteria	p__Firmicutes	c__Clostridia	o__Clostridiales	f__Lachnospiraceae	g__[Ruminococcus]	s__	Aviary_Mid
527988	1.25459	-4.37473	1.09992	-3.9773	6.97009e-05	0.000378809	k__Bacteria	p__Firmicutes	c__Clostridia	o__Clostridiales	f__Eubacteriaceae	g__Anaerofustis	s__	Aviary_Mid
186319	2.97606	-4.35274	1.75622	-2.47847	0.0131948	0.0426557	k__Bacteria	p__Firmicutes	c__Clostridia	o__Clostridiales	f__Lachnospiraceae	g__Coprococcus	s__	Aviary_Mid
4336940	2.55694	-4.34578	1.30067	-3.34119	0.000834193	0.00368026	k__Bacteria	p__Firmicutes	c__Clostridia	o__Clostridiales	f__	g__	s__	Aviary_Mid
1094991	5.8757	-3.75463	1.11472	-3.36823	0.000756531	0.00340486	k__Bacteria	p__Firmicutes	c__Clostridia	o__Clostridiales	f__Ruminococcaceae	g__	s__	Aviary_Mid
3931537	2.11847	-3.7546	1.41908	-2.64579	0.00815002	0.0288326	k__Bacteria	p__Firmicutes	c__Clostridia	o__Clostridiales	NA	NA	NA	Aviary_Mid
942245	1.9458	-3.68656	1.26161	-2.92211	0.00347668	0.0138697	k__Bacteria	p__Actinobacteria	c__Actinobacteria	o__Actinomycetales	f__Corynebacteriaceae	g__Corynebacterium	s__	Aviary_Mid
4473883	216.739	-3.64511	0.991751	-3.67543	0.000237452	0.00117164	k__Bacteria	p__Firmicutes	c__Bacilli	o__Lactobacillales	f__Streptococcaceae	g__Streptococcus	s__	Aviary_Mid
157842	41.9086	-3.63353	1.12734	-3.22311	0.00126805	0.00528355	k__Bacteria	p__Firmicutes	c__Clostridia	o__Clostridiales	f__Lachnospiraceae	g__Blautia	s__	Aviary_Mid
544996	7.17797	-3.59685	1.40032	-2.5686	0.010211	0.0341885	k__Bacteria	p__Firmicutes	c__Clostridia	o__Clostridiales	f__Ruminococcaceae	g__Oscillospira	s__	Aviary_Mid
194215	200.797	-3.46095	1.27419	-2.71619	0.0066037	0.024144	k__Bacteria	p__Firmicutes	c__Clostridia	o__Clostridiales	f__Ruminococcaceae	g__	s__	Aviary_Mid
188348	7.28276	-3.40757	1.29206	-2.63733	0.00835624	0.0292859	k__Bacteria	p__Firmicutes	c__Clostridia	o__Clostridiales	f__Ruminococcaceae	g__	s__	Aviary_Mid
335670	1.37093	-3.23637	1.24245	-2.60482	0.00919227	0.0316248	k__Bacteria	p__Firmicutes	c__Clostridia	o__Clostridiales	f__Ruminococcaceae	g__	s__	Aviary_Mid
306704	10.9011	-3.20931	1.27448	-2.51813	0.0117979	0.0391524	k__Bacteria	p__Firmicutes	c__Clostridia	o__Clostridiales	f__Clostridiaceae	g__	s__	Aviary_Mid
185972	3.60899	-3.0171	1.47578	-2.04442	0.0409122	0.121762	k__Bacteria	p__Firmicutes	c__Clostridia	o__Clostridiales	f__Lachnospiraceae	g__[Ruminococcus]	s__	Aviary_Mid
3141342	5.41749	-2.93487	1.18097	-2.48513	0.0129505	0.0422299	k__Bacteria	p__Firmicutes	c__Clostridia	o__Clostridiales	f__Lachnospiraceae	NA	NA	Aviary_Mid
190649	6.55228	-2.74956	1.10242	-2.49412	0.0126269	0.0415357	k__Bacteria	p__Firmicutes	c__Clostridia	o__Clostridiales	f__Ruminococcaceae	g__	s__	Aviary_Mid
176077	3.84058	-2.60162	1.16099	-2.24086	0.0250354	0.0775892	k__Bacteria	p__Firmicutes	c__Clostridia	o__Clostridiales	NA	NA	NA	Aviary_Mid
302641	1.24505	-2.55972	1.19721	-2.13808	0.0325101	0.0975303	k__Bacteria	p__Firmicutes	c__Clostridia	o__Clostridiales	f__Ruminococcaceae	g__Oscillospira	s__	Aviary_Mid
303326	2.40257	2.43285	1.04569	2.32656	0.0199889	0.0629903	k__Bacteria	p__Firmicutes	c__Clostridia	o__Clostridiales	f__	g__	s__	Aviary_Early
166908	2.78741	2.52241	0.972732	2.59311	0.00951111	0.0324243	k__Bacteria	p__Proteobacteria	c__Gammaproteobacteria	o__Enterobacteriales	f__Enterobacteriaceae	g__	s__	Aviary_Early
165489	18.322	2.60481	0.944669	2.75738	0.00582666	0.02185	k__Bacteria	p__Proteobacteria	c__Gammaproteobacteria	o__Enterobacteriales	f__Enterobacteriaceae	g__	s__	Aviary_Early
141145	307.921	2.65808	1.01381	2.62188	0.00874457	0.0303631	k__Bacteria	p__Proteobacteria	c__Gammaproteobacteria	o__Enterobacteriales	f__Enterobacteriaceae	g__	s__	Aviary_Early
4111715	0.983753	2.81705	1.19044	2.36639	0.0179625	0.057572	k__Bacteria	p__Proteobacteria	c__Gammaproteobacteria	o__Enterobacteriales	f__Enterobacteriaceae	g__	s__	Aviary_Early
797229	0.720806	3.23191	1.4661	2.20443	0.0274939	0.0845101	k__Bacteria	p__Proteobacteria	c__Gammaproteobacteria	o__Enterobacteriales	f__Enterobacteriaceae	g__	s__	Aviary_Early
1951826	0.538985	3.75641	1.35563	2.77097	0.00558897	0.0211703	k__Bacteria	p__Proteobacteria	c__Gammaproteobacteria	o__Enterobacteriales	f__Enterobacteriaceae	g__	s__	Aviary_Early
4316928	0.895012	3.79887	1.74007	2.18317	0.0290234	0.0884859	k__Bacteria	p__Firmicutes	c__Bacilli	o__Lactobacillales	f__Enterococcaceae	g__Enterococcus	s__	Aviary_Early
4355971	12.7226	4.09125	1.78719	2.28921	0.0220669	0.068959	k__Bacteria	p__Firmicutes	c__Clostridia	o__Clostridiales	NA	NA	NA	Aviary_Early
1024529	5.11364	4.09508	1.13342	3.61301	0.000302657	0.00143667	k__Bacteria	p__Firmicutes	c__Clostridia	o__Clostridiales	f__Clostridiaceae	g__	s__	Aviary_Early
4383953	89.0843	4.18541	1.24344	3.36599	0.00076269	0.00340486	k__Bacteria	p__Firmicutes	c__Clostridia	o__Clostridiales	f__Clostridiaceae	g__	s__	Aviary_Early
174960	3.13889	4.33594	1.33693	3.24322	0.00118188	0.00503643	k__Bacteria	p__Firmicutes	c__Clostridia	o__Clostridiales	f__Clostridiaceae	g__	s__	Aviary_Early
3413566	2.68039	4.59866	1.64203	2.8006	0.00510074	0.0195181	k__Bacteria	p__Firmicutes	c__Erysipelotrichi	o__Erysipelotrichales	f__Erysipelotrichaceae	g__	s__	Aviary_Early
4390365	56.7943	4.71272	1.10653	4.259	2.05341e-05	0.000120317	k__Bacteria	p__Firmicutes	c__Erysipelotrichi	o__Erysipelotrichales	f__Erysipelotrichaceae	g__	s__	Aviary_Early
220970	0.789218	4.87517	2.09488	2.32719	0.0199553	0.0629903	k__Bacteria	p__Proteobacteria	c__Gammaproteobacteria	o__Enterobacteriales	f__Enterobacteriaceae	g__	s__	Aviary_Early
196391	6.12859	4.93217	1.4624	3.37265	0.000744488	0.00340467	k__Bacteria	p__Firmicutes	c__Clostridia	o__Clostridiales	f__Clostridiaceae	g__	s__	Aviary_Early
211593	3.09895	5.04234	1.75096	2.87976	0.00397976	0.015492	k__Bacteria	p__Proteobacteria	c__Gammaproteobacteria	o__Enterobacteriales	f__Enterobacteriaceae	g__	s__	Aviary_Early
4307265	9.49023	5.08994	1.89865	2.68082	0.00734422	0.0262293	k__Bacteria	p__Firmicutes	c__Clostridia	o__Clostridiales	f__Lachnospiraceae	g__Coprococcus	s__	Aviary_Early
210269	36.3128	5.5056	1.23857	4.44513	8.7839e-06	5.48994e-05	k__Bacteria	p__Proteobacteria	c__Gammaproteobacteria	o__Enterobacteriales	f__Enterobacteriaceae	g__	s__	Aviary_Early
743082	0.705053	5.75198	2.11597	2.71837	0.00656049	0.024144	k__Bacteria	p__Firmicutes	c__Clostridia	o__Clostridiales	f__Clostridiaceae	g__	s__	Aviary_Early
2225203	0.750099	5.80251	2.01645	2.87759	0.00400726	0.015492	k__Bacteria	p__Firmicutes	c__Clostridia	o__Clostridiales	f__Clostridiaceae	g__	s__	Aviary_Early
294885	17.8673	5.97187	1.06586	5.60287	2.10829e-08	2.19614e-07	k__Bacteria	p__Firmicutes	c__Bacilli	o__Turicibacterales	f__Turicibacteraceae	g__Turicibacter	s__	Aviary_Early
182643	6.11728	6.31161	1.43027	4.41288	1.02006e-05	6.27087e-05	k__Bacteria	p__Firmicutes	c__Clostridia	o__Clostridiales	f__Clostridiaceae	g__	s__	Aviary_Early
238205	12.225	6.35991	1.46591	4.33853	1.43436e-05	8.67557e-05	k__Bacteria	p__Firmicutes	c__Clostridia	o__Clostridiales	f__Clostridiaceae	g__Clostridium	s__butyricum	Aviary_Early
4459634	2.27201	7.04973	2.29905	3.06637	0.00216676	0.00873695	k__Bacteria	p__Firmicutes	c__Clostridia	o__Clostridiales	f__Clostridiaceae	g__	s__	Aviary_Early
73000	359.039	7.14165	1.0885	6.561	5.34483e-11	1.0549e-09	k__Bacteria	p__Firmicutes	c__Clostridia	o__Clostridiales	f__Clostridiaceae	g__Clostridium	s__neonatale	Aviary_Early
1625448	18.3323	8.2986	1.53789	5.39609	6.81098e-08	6.90302e-07	k__Bacteria	p__Firmicutes	c__Clostridia	o__Clostridiales	f__Clostridiaceae	g__	s__	Aviary_Early
4344883	39.696	8.40674	1.08783	7.72802	1.09233e-14	6.82705e-13	k__Bacteria	p__Firmicutes	c__Clostridia	o__Clostridiales	f__Clostridiaceae	g__	s__	Aviary_Early
3610691	24.858	8.42029	1.43202	5.88003	4.10198e-09	5.49373e-08	k__Bacteria	p__Proteobacteria	c__Gammaproteobacteria	o__Enterobacteriales	f__Enterobacteriaceae	g__Proteus	s__	Aviary_Early
4413447	39.4462	8.43741	1.731	4.87429	1.09203e-06	8.53147e-06	k__Bacteria	p__Firmicutes	c__Clostridia	o__Clostridiales	f__Lachnospiraceae	g__Epulopiscium	s__	Aviary_Early
4377715	3.24287	8.45668	2.15998	3.91516	9.03425e-05	0.000470534	k__Bacteria	p__Firmicutes	c__Clostridia	o__Clostridiales	f__Lachnospiraceae	g__Epulopiscium	s__	Aviary_Early
847670	2.25937	8.58363	2.7055	3.17266	0.00151051	0.00615696	k__Bacteria	p__Firmicutes	c__Clostridia	o__Clostridiales	f__Clostridiaceae	g__	s__	Aviary_Early
4325509	3.63099	8.71089	2.99532	2.90817	0.00363554	0.0143508	k__Bacteria	p__Firmicutes	c__Clostridia	o__Clostridiales	f__Lachnospiraceae	g__Robinsoniella	s__peoriensis	Aviary_Early
4481624	161.294	8.75591	0.919664	9.52076	1.7191e-21	6.44664e-19	k__Bacteria	p__Firmicutes	c__Clostridia	o__Clostridiales	f__Clostridiaceae	g__	s__	Aviary_Early
136686	2.20823	-2.56496	1.35273	-1.89613	0.0579425	0.17109	k__Bacteria	p__Firmicutes	c__Clostridia	o__Clostridiales	f__Lachnospiraceae	g__	s__
4451899	0.317663	-4.37588	2.3356	-1.87356	0.060991	0.178685	k__Bacteria	p__Firmicutes	c__Clostridia	o__Clostridiales	f__Lachnospiraceae	g__Blautia	s__
168313	0.416861	3.05373	1.64561	1.85568	0.0634992	0.184591	k__Bacteria	p__Proteobacteria	c__Gammaproteobacteria	o__Enterobacteriales	f__Enterobacteriaceae	g__	s__
157840	7.68095	-2.76906	1.5697	-1.76406	0.0777213	0.224196	k__Bacteria	p__Firmicutes	c__Clostridia	o__Clostridiales	NA	NA	NA
2251904	0.781496	2.34867	1.37279	1.71088	0.0871042	0.248275	k__Bacteria	p__Proteobacteria	c__Gammaproteobacteria	o__Enterobacteriales	f__Enterobacteriaceae	g__	s__
3531225	0.371152	3.00231	1.75644	1.70931	0.0873927	0.248275	k__Bacteria	p__Proteobacteria	c__Gammaproteobacteria	o__Enterobacteriales	f__Enterobacteriaceae	g__	s__
4452050	3.51177	2.83268	1.69378	1.6724	0.0944456	0.266294	k__Bacteria	p__Proteobacteria	c__Gammaproteobacteria	o__Enterobacteriales	f__Enterobacteriaceae	g__Erwinia	s__
4354477	0.352151	3.31462	1.99967	1.65758	0.097402	0.27258	k__Bacteria	p__Proteobacteria	c__Gammaproteobacteria	o__Enterobacteriales	f__Enterobacteriaceae	g__	s__
130402	6.3554	2.10123	1.31995	1.59191	0.111406	0.309461	k__Bacteria	p__Firmicutes	c__Clostridia	o__Clostridiales	f__Peptostreptococcaceae	g__	s__
177986	1.41223	-2.93025	1.85944	-1.57588	0.115054	0.317244	k__Bacteria	p__Firmicutes	c__Clostridia	o__Clostridiales	f__Lachnospiraceae	g__Coprococcus	s__
236821	0.333042	3.86654	2.47027	1.56523	0.117529	0.321704	k__Bacteria	p__Proteobacteria	c__Gammaproteobacteria	o__Enterobacteriales	f__Enterobacteriaceae	g__	s__
3709990	0.919265	-3.50083	2.24642	-1.5584	0.119137	0.323743	k__Bacteria	p__Firmicutes	c__Erysipelotrichi	o__Erysipelotrichales	f__Erysipelotrichaceae	g__[Eubacterium]	s__dolichum
810425	3.7793	-1.81388	1.16864	-1.55212	0.120633	0.325449	k__Bacteria	p__Actinobacteria	c__Actinobacteria	o__Actinomycetales	f__Corynebacteriaceae	g__Corynebacterium	s__stationis
300662	0.937713	2.09803	1.35761	1.54538	0.122254	0.32742	k__Bacteria	p__Firmicutes	c__Clostridia	o__Clostridiales	f__Clostridiaceae	g__Sarcina	s__
212686	4.99754	-2.23442	1.44918	-1.54185	0.12311	0.32742	k__Bacteria	p__Firmicutes	c__Clostridia	o__Clostridiales	f__Ruminococcaceae	g__Oscillospira	s__
3908638	0.528464	3.26219	2.27861	1.43166	0.152242	0.402047	k__Bacteria	p__Proteobacteria	c__Gammaproteobacteria	o__Enterobacteriales	f__Enterobacteriaceae	g__	s__
332718	6.33886	-1.71717	1.24898	-1.37486	0.169173	0.443636	k__Bacteria	p__Firmicutes	c__Bacilli	o__Lactobacillales	f__Lactobacillaceae	g__Lactobacillus	s__
4352805	0.542165	4.06587	3.02372	1.34466	0.178736	0.465457	k__Bacteria	p__Firmicutes	c__Clostridia	o__Clostridiales	f__Lachnospiraceae	g__Epulopiscium	s__
546958	4.19636	-2.10248	1.70478	-1.23329	0.217469	0.562419	k__Bacteria	p__Firmicutes	c__Clostridia	o__Clostridiales	f__Ruminococcaceae	g__	s__
524674	0.539017	-2.6977	2.21328	-1.21887	0.222894	0.572503	k__Bacteria	p__Firmicutes	c__Bacilli	o__Lactobacillales	NA	NA	NA
3829951	0.197871	3.54002	2.91676	1.21368	0.224869	0.573645	k__Bacteria	p__Firmicutes	c__Clostridia	o__Clostridiales	f__Lachnospiraceae	g__Epulopiscium	s__
4375000	0.150982	2.55412	2.17187	1.176	0.239595	0.607081	k__Bacteria	p__Proteobacteria	c__Gammaproteobacteria	o__Enterobacteriales	f__Enterobacteriaceae	g__	s__
3903651	28.1166	1.42529	1.24309	1.14657	0.251559	0.633118	k__Bacteria	p__Firmicutes	c__Clostridia	o__Clostridiales	f__Ruminococcaceae	g__Oscillospira	s__
158971	2.44086	2.58508	2.27296	1.13732	0.255406	0.638516	k__Bacteria	p__Firmicutes	c__Clostridia	o__Clostridiales	f__	g__	s__
169182	0.182707	2.76592	2.45753	1.12549	0.260382	0.646644	k__Bacteria	p__Proteobacteria	c__Gammaproteobacteria	o__Enterobacteriales	f__Enterobacteriaceae	g__	s__
4456702	1.93795	-1.45414	1.29979	-1.11876	0.263244	0.649451	k__Bacteria	p__Firmicutes	c__Clostridia	o__Clostridiales	f__Ruminococcaceae	g__Ruminococcus	s__
4482376	0.254975	-2.10273	1.94825	-1.07929	0.280459	0.682936	k__Bacteria	p__Firmicutes	c__Bacilli	o__Bacillales	f__	g__	s__
141350	11.5375	1.087	1.00402	1.08265	0.278965	0.682936	k__Bacteria	p__Firmicutes	c__Bacilli	o__Lactobacillales	f__Enterococcaceae	g__Enterococcus	s__
4404401	0.363036	-1.79882	1.70236	-1.05666	0.290665	0.703223	k__Bacteria	p__Firmicutes	c__Bacilli	o__Bacillales	f__Staphylococcaceae	g__Jeotgalicoccus	NA
4422727	4.62461	-1.22156	1.17588	-1.03885	0.298876	0.71715	k__Bacteria	p__Firmicutes	c__Clostridia	o__Clostridiales	f__Lachnospiraceae	g__	s__
158211	78.5934	-1.20052	1.15891	-1.0359	0.300247	0.71715	k__Bacteria	p__Firmicutes	c__Clostridia	o__Clostridiales	f__Lachnospiraceae	g__Blautia	s__producta
4457268	0.243268	1.81126	1.81935	0.995553	0.319467	0.758229	k__Bacteria	p__Proteobacteria	c__Gammaproteobacteria	o__Enterobacteriales	f__Enterobacteriaceae	g__	s__
3550973	31.5979	-1.40913	1.42374	-0.989739	0.322302	0.760146	k__Bacteria	p__Firmicutes	c__Clostridia	o__Clostridiales	f__Ruminococcaceae	g__	s__
261084	233.842	1.21487	1.26069	0.963653	0.33522	0.785672	k__Bacteria	p__Firmicutes	c__Clostridia	o__Clostridiales	NA	NA	NA
573061	0.140171	2.35903	2.47636	0.952621	0.340782	0.793748	k__Bacteria	p__Proteobacteria	c__Gammaproteobacteria	o__Enterobacteriales	f__Enterobacteriaceae	g__	s__
105813	5.56548	-1.55813	1.67557	-0.929909	0.352418	0.815783	k__Bacteria	p__Firmicutes	c__Clostridia	o__Clostridiales	f__	g__	s__
1105016	8.33552	1.53689	1.74536	0.880561	0.378556	0.87091	k__Bacteria	p__Firmicutes	c__Clostridia	o__Clostridiales	f__Ruminococcaceae	g__	s__
566243	0.313125	2.18914	2.57265	0.850929	0.394809	0.902764	k__Bacteria	p__Proteobacteria	c__Gammaproteobacteria	o__Enterobacteriales	f__Enterobacteriaceae	g__	s__
824742	0.137019	2.39306	2.8637	0.835655	0.403349	0.916702	k__Bacteria	p__Proteobacteria	c__Gammaproteobacteria	o__Enterobacteriales	f__Enterobacteriaceae	g__Klebsiella	s__
15431	0.467008	-1.64947	2.00109	-0.824287	0.409776	0.9257	k__Bacteria	p__Firmicutes	c__Bacilli	o__Lactobacillales	f__Streptococcaceae	g__Streptococcus	s__
1986406	14.9013	-1.24793	1.56966	-0.795032	0.426595	0.95222	k__Bacteria	p__Firmicutes	c__Clostridia	o__Clostridiales	f__Ruminococcaceae	g__	s__
271013	3.06041	0.942793	1.18462	0.795862	0.426113	0.95222	k__Bacteria	p__Firmicutes	c__Clostridia	o__Clostridiales	NA	NA	NA
74576	21.6382	0	1.42895	0	1	1	k__Bacteria	p__Firmicutes	c__Bacilli	o__Lactobacillales	f__Lactobacillaceae	g__Lactobacillus	s__
292152	1.40266	0	2.33982	0	1	1	k__Bacteria	p__Firmicutes	c__Clostridia	o__Clostridiales	f__Ruminococcaceae	NA	NA
130103	4.001	0	1.42813	0	1	1	k__Bacteria	p__Firmicutes	c__Clostridia	o__Clostridiales	f__Lachnospiraceae	g__Dorea	s__
843454	5.46152	0.328317	1.27024	0.258469	0.796045	1	k__Bacteria	p__Firmicutes	c__Clostridia	o__Clostridiales	f__Lachnospiraceae	g__	s__
815573	355.716	0	1.61315	0	1	1	k__Bacteria	p__Firmicutes	c__Clostridia	o__Clostridiales	f__Lachnospiraceae	g__Coprococcus	s__
193480	4.87698	0.255397	1.5791	0.161736	0.871514	1	k__Bacteria	p__Firmicutes	c__Clostridia	o__Clostridiales	f__Lachnospiraceae	g__	s__
131571	5.62297	0	1.46318	0	1	1	k__Bacteria	p__Firmicutes	c__Clostridia	o__Clostridiales	f__Lachnospiraceae	g__Blautia	s__
4178726	1.77787	0	2.89843	0	1	1	k__Bacteria	p__Firmicutes	c__Clostridia	o__Clostridiales	f__Lachnospiraceae	g__Dorea	s__
158309	2.42742	0	2.74933	0	1	1	k__Bacteria	p__Firmicutes	c__Clostridia	o__Clostridiales	f__Lachnospiraceae	g__Coprococcus	s__
4402645	6.88614	0	1.33634	0	1	1	k__Bacteria	p__Firmicutes	c__Clostridia	o__Clostridiales	f__	g__	s__
3796804	0.183131	0	2.48585	0	1	1	k__Bacteria	p__Proteobacteria	c__Betaproteobacteria	o__Burkholderiales	f__Alcaligenaceae	g__Oligella	s__
291421	0.304486	0	1.98505	0	1	1	k__Bacteria	p__Proteobacteria	c__Betaproteobacteria	o__Burkholderiales	f__Comamonadaceae	g__Comamonas	s__
1117593	0.207247	0	2.55304	0	1	1	k__Bacteria	p__Proteobacteria	c__Betaproteobacteria	o__Burkholderiales	f__Comamonadaceae	g__Comamonas	s__
4389705	0.107132	0	3.01271	0	1	1	k__Bacteria	p__Proteobacteria	c__Betaproteobacteria	o__Burkholderiales	f__Comamonadaceae	g__Comamonas	s__terrigena
254938	1.22696	0	2.67808	0	1	1	k__Bacteria	p__Proteobacteria	c__Betaproteobacteria	o__Burkholderiales	f__	g__	s__
252773	7.02904	0	1.65391	0	1	1	k__Bacteria	p__Proteobacteria	c__Betaproteobacteria	o__Burkholderiales	f__Alcaligenaceae	g__Sutterella	s__
4474255	1.44257	0	1.68949	0	1	1	k__Bacteria	p__Proteobacteria	c__Betaproteobacteria	o__Burkholderiales	f__Alcaligenaceae	g__Sutterella	s__
4366834	10.2932	0	2.10009	0	1	1	k__Bacteria	p__Proteobacteria	c__Betaproteobacteria	o__Burkholderiales	f__Alcaligenaceae	g__Sutterella	s__
243185	0.182992	1.29078	2.93591	0.439653	0.660188	1	k__Bacteria	p__Proteobacteria	c__Gammaproteobacteria	o__Enterobacteriales	f__Enterobacteriaceae	g__	s__
4384058	0.256948	1.55809	2.40793	0.647066	0.517589	1	k__Bacteria	p__Proteobacteria	c__Gammaproteobacteria	o__Enterobacteriales	f__Enterobacteriaceae	NA	NA
4454531	0.117249	2.08832	2.77491	0.752573	0.451706	1	k__Bacteria	p__Proteobacteria	c__Gammaproteobacteria	o__Enterobacteriales	f__Enterobacteriaceae	g__	s__
274754	0.931697	0	2.39892	0	1	1	k__Bacteria	p__Proteobacteria	c__Gammaproteobacteria	o__Enterobacteriales	f__Enterobacteriaceae	NA	NA
255774	0.152449	0	2.99123	0	1	1	k__Bacteria	p__Proteobacteria	c__Gammaproteobacteria	o__Enterobacteriales	f__Enterobacteriaceae	NA	NA
3692427	1.7508	-0.82136	1.46143	-0.562026	0.574098	1	k__Bacteria	p__Firmicutes	c__Clostridia	o__Clostridiales	f__Lachnospiraceae	g__Dorea	s__
300618	14.2269	0.101061	1.60481	0.0629739	0.949787	1	k__Bacteria	p__Firmicutes	c__Clostridia	o__Clostridiales	f__	g__	s__
254600	11.348	-1.00623	1.64556	-0.61148	0.540882	1	k__Bacteria	p__Firmicutes	c__Clostridia	o__Clostridiales	f__	g__	s__
2883968	0.900624	-0.890118	2.36927	-0.375693	0.707145	1	k__Bacteria	p__Firmicutes	c__Clostridia	o__Clostridiales	f__	g__	s__
289538	3.51098	0	1.97834	0	1	1	k__Bacteria	p__Firmicutes	c__Clostridia	o__Clostridiales	f__	g__	s__
113254	0.661829	0	2.98688	0	1	1	k__Bacteria	p__Firmicutes	c__Clostridia	o__Clostridiales	f__	g__	s__
213784	21.194	0	1.61978	0	1	1	k__Bacteria	p__Firmicutes	c__Clostridia	o__Clostridiales	f__	g__	s__
130289	9.08078	0.573112	1.67966	0.341207	0.732948	1	k__Bacteria	p__Firmicutes	c__Clostridia	o__Clostridiales	f__Lachnospiraceae	g__	s__
166896	0.117073	1.0306	2.99141	0.34452	0.730455	1	k__Bacteria	p__Firmicutes	c__Clostridia	o__Clostridiales	f__Clostridiaceae	g__02d06	s__
269930	0.167014	0	2.34686	0	1	1	k__Bacteria	p__Proteobacteria	c__Gammaproteobacteria	o__Pseudomonadales	f__Pseudomonadaceae	NA	NA
4456891	0.211656	0	2.99123	0	1	1	k__Bacteria	p__Proteobacteria	c__Gammaproteobacteria	o__Pseudomonadales	f__Pseudomonadaceae	g__Pseudomonas	s__
1566691	4.72896	-0.514613	1.61309	-0.319022	0.74971	1	k__Bacteria	p__Proteobacteria	c__Gammaproteobacteria	o__Pseudomonadales	f__Pseudomonadaceae	g__Pseudomonas	s__
557974	0.430479	0	2.60444	0	1	1	k__Bacteria	p__Proteobacteria	c__Gammaproteobacteria	o__Pseudomonadales	f__Pseudomonadaceae	g__Pseudomonas	s__
728119	0.123088	0	2.99123	0	1	1	k__Bacteria	p__Proteobacteria	c__Gammaproteobacteria	o__Pseudomonadales	f__Pseudomonadaceae	g__Pseudomonas	s__
2468881	0.216197	0	2.63041	0	1	1	k__Bacteria	p__Proteobacteria	c__Gammaproteobacteria	o__Pseudomonadales	f__Pseudomonadaceae	g__Pseudomonas	s__
1109251	0.132532	0	2.5012	0	1	1	k__Bacteria	p__Proteobacteria	c__Gammaproteobacteria	o__Pseudomonadales	f__Pseudomonadaceae	g__Pseudomonas	s__
4128270	0.251432	0	2.37192	0	1	1	k__Bacteria	p__Proteobacteria	c__Gammaproteobacteria	o__Pseudomonadales	f__Pseudomonadaceae	g__Pseudomonas	NA
4419276	0.213136	0	2.50034	0	1	1	k__Bacteria	p__Proteobacteria	c__Gammaproteobacteria	o__Pseudomonadales	f__Pseudomonadaceae	g__Pseudomonas	s__
584324	0.16395	0	2.99123	0	1	1	k__Bacteria	p__Proteobacteria	c__Gammaproteobacteria	o__Xanthomonadales	f__Xanthomonadaceae	g__Rhodanobacter	s__
81358	0.444797	0	2.02304	0	1	1	k__Bacteria	p__Proteobacteria	c__Gammaproteobacteria	o__Xanthomonadales	f__Xanthomonadaceae	g__	s__
125624	0.150141	-1.479	2.63046	-0.562259	0.573939	1	k__Bacteria	p__Firmicutes	c__Clostridia	o__Clostridiales	f__Lachnospiraceae	g__	s__
99322	0.370513	0	1.64424	0	1	1	k__Bacteria	p__Bacteroidetes	c__Sphingobacteriia	o__Sphingobacteriales	f__Sphingobacteriaceae	g__Sphingobacterium	s__faecium
264229	0.110062	0	2.82473	0	1	1	k__Bacteria	p__Bacteroidetes	c__Flavobacteriia	o__Flavobacteriales	f__Flavobacteriaceae	g__Flavobacterium	s__
547181	0.23135	0	2.00014	0	1	1	k__Bacteria	p__Bacteroidetes	c__Flavobacteriia	o__Flavobacteriales	f__[Weeksellaceae]	g__Wautersiella	s__
574471	120.9	0	1.8758	0	1	1	k__Bacteria	p__Bacteroidetes	c__Bacteroidia	o__Bacteroidales	f__Bacteroidaceae	g__Bacteroides	s__
157805	13.338	0	2.00012	0	1	1	k__Bacteria	p__Bacteroidetes	c__Bacteroidia	o__Bacteroidales	f__[Odoribacteraceae]	g__Butyricimonas	s__
4444599	0.114638	0	2.99123	0	1	1	k__Bacteria	p__Bacteroidetes	c__Bacteroidia	o__Bacteroidales	f__Porphyromonadaceae	g__Paludibacter	s__
522582	46.4134	0	1.83904	0	1	1	k__Bacteria	p__Bacteroidetes	c__Bacteroidia	o__Bacteroidales	f__Porphyromonadaceae	g__Parabacteroides	s__
304539	15.1823	0	1.98325	0	1	1	k__Bacteria	p__Bacteroidetes	c__Bacteroidia	o__Bacteroidales	f__Porphyromonadaceae	g__Parabacteroides	s__
311173	1.69074	0	2.3077	0	1	1	k__Bacteria	p__Proteobacteria	c__Epsilonproteobacteria	o__Campylobacterales	f__Helicobacteraceae	g__Helicobacter	s__pullorum
11054	10.5758	0	1.64023	0	1	1	k__Bacteria	p__Proteobacteria	c__Epsilonproteobacteria	o__Campylobacterales	f__Helicobacteraceae	g__	s__
4449055	15.6164	0	1.59475	0	1	1	k__Bacteria	p__Bacteroidetes	c__Bacteroidia	o__Bacteroidales	f__Bacteroidaceae	g__Bacteroides	NA
524661	121.751	0	1.40026	0	1	1	k__Bacteria	p__Bacteroidetes	c__Bacteroidia	o__Bacteroidales	f__Bacteroidaceae	NA	NA
571458	19.2488	0	2.39277	0	1	1	k__Bacteria	p__Bacteroidetes	c__Bacteroidia	o__Bacteroidales	f__Bacteroidaceae	g__Bacteroides	s__
3562626	208.245	0	1.35372	0	1	1	k__Bacteria	p__Bacteroidetes	c__Bacteroidia	o__Bacteroidales	f__Bacteroidaceae	g__Bacteroides	s__
4347829	31.9607	0	1.72798	0	1	1	k__Bacteria	p__Bacteroidetes	c__Bacteroidia	o__Bacteroidales	f__[Barnesiellaceae]	g__Barnesiella	s__viscericola
568135	22.3469	0	1.29735	0	1	1	k__Bacteria	p__Bacteroidetes	c__Bacteroidia	o__Bacteroidales	f__Rikenellaceae	g__	s__
1517779	5.44364	0	1.77005	0	1	1	k__Bacteria	p__Bacteroidetes	c__Bacteroidia	o__Bacteroidales	f__Rikenellaceae	g__	s__
3565293	36.6806	0	1.49864	0	1	1	k__Bacteria	p__Bacteroidetes	c__Bacteroidia	o__Bacteroidales	f__Rikenellaceae	g__	s__
2686372	20.4029	0	1.63408	0	1	1	k__Bacteria	p__Bacteroidetes	c__Bacteroidia	o__Bacteroidales	f__Rikenellaceae	g__	s__
234443	2.97027	0	2.28889	0	1	1	k__Bacteria	p__Bacteroidetes	c__Bacteroidia	o__Bacteroidales	f__Rikenellaceae	g__	s__
178478	3.31983	0	1.97532	0	1	1	k__Bacteria	p__Bacteroidetes	c__Bacteroidia	o__Bacteroidales	NA	NA	NA
569030	3.61677	0	2.5028	0	1	1	k__Bacteria	p__Bacteroidetes	c__Bacteroidia	o__Bacteroidales	f__Rikenellaceae	g__Rikenella	s__
4444262	1.80565	-0.251596	1.30343	-0.193025	0.846939	1	k__Bacteria	p__Firmicutes	c__Clostridia	o__Clostridiales	f__Lachnospiraceae	g__	s__
4452633	2.07317	0.394293	2.81989	0.139826	0.888798	1	k__Bacteria	p__Firmicutes	c__Clostridia	o__Clostridiales	f__Clostridiaceae	g__	s__
560981	1.81989	0	1.45685	0	1	1	k__Bacteria	p__Actinobacteria	c__Coriobacteriia	o__Coriobacteriales	f__Coriobacteriaceae	g__Slackia	s__
3102225	52.3881	0	1.48937	0	1	1	k__Bacteria	p__Actinobacteria	c__Coriobacteriia	o__Coriobacteriales	f__Coriobacteriaceae	g__	s__
369354	2.44691	0	1.84393	0	1	1	k__Bacteria	p__Actinobacteria	c__Coriobacteriia	o__Coriobacteriales	f__Coriobacteriaceae	g__	s__
275237	2.23683	0	2.91368	0	1	1	k__Bacteria	p__Firmicutes	c__Clostridia	o__Clostridiales	f__Veillonellaceae	g__Phascolarctobacterium	s__
157424	16.3396	0	1.38425	0	1	1	k__Bacteria	p__Firmicutes	c__Clostridia	o__Clostridiales	f__Veillonellaceae	g__	s__
4254313	6.33751	0	1.44289	0	1	1	k__Bacteria	p__Fusobacteria	c__Fusobacteriia	o__Fusobacteriales	f__Fusobacteriaceae	g__Fusobacterium	s__
572889	3.80827	0	1.47805	0	1	1	k__Bacteria	p__Fusobacteria	c__Fusobacteriia	o__Fusobacteriales	f__Fusobacteriaceae	g__Fusobacterium	s__
676761	0.185563	0	2.95119	0	1	1	k__Bacteria	p__Bacteroidetes	c__Bacteroidia	o__Bacteroidales	f__Porphyromonadaceae	g__Porphyromonas	s__
291711	41.6886	0	2.40796	0	1	1	k__Bacteria	p__Bacteroidetes	c__Bacteroidia	o__Bacteroidales	f__Bacteroidaceae	g__Bacteroides	s__
514974	4.14583	0	2.79119	0	1	1	k__Bacteria	p__Bacteroidetes	c__Bacteroidia	o__Bacteroidales	f__Bacteroidaceae	g__Bacteroides	s__
140854	0.565681	0	2.36854	0	1	1	k__Bacteria	p__Proteobacteria	c__Gammaproteobacteria	o__Vibrionales	f__Pseudoalteromonadaceae	g__Pseudoalteromonas	s__
140860	0.115509	0	2.97366	0	1	1	k__Bacteria	p__Proteobacteria	c__Gammaproteobacteria	o__Vibrionales	f__Pseudoalteromonadaceae	g__Pseudoalteromonas	s__
4379411	51.7759	0	1.49377	0	1	1	k__Bacteria	p__Bacteroidetes	c__Bacteroidia	o__Bacteroidales	f__Bacteroidaceae	g__Bacteroides	s__
4473972	0.112509	0	2.96902	0	1	1	k__Bacteria	p__Bacteroidetes	c__Bacteroidia	o__Bacteroidales	f__Bacteroidaceae	g__Bacteroides	s__
4343627	0.306059	0	3.01565	0	1	1	k__Bacteria	p__Bacteroidetes	c__Bacteroidia	o__Bacteroidales	f__Bacteroidaceae	g__Bacteroides	s__fragilis
4340358	6.97231	0	1.40824	0	1	1	k__Bacteria	p__Bacteroidetes	c__Bacteroidia	o__Bacteroidales	f__Bacteroidaceae	g__Bacteroides	NA
158581	30.6279	0	1.73742	0	1	1	k__Bacteria	p__Bacteroidetes	c__Bacteroidia	o__Bacteroidales	f__Bacteroidaceae	g__Bacteroides	s__
103730	33.4001	0	1.53575	0	1	1	k__Bacteria	p__Bacteroidetes	c__Bacteroidia	o__Bacteroidales	f__Bacteroidaceae	g__Bacteroides	s__
326626	273.73	0	1.33317	0	1	1	k__Bacteria	p__Bacteroidetes	c__Bacteroidia	o__Bacteroidales	f__Bacteroidaceae	g__Bacteroides	s__
271259	30.0277	0	1.72392	0	1	1	k__Bacteria	p__Bacteroidetes	c__Bacteroidia	o__Bacteroidales	f__Bacteroidaceae	g__Bacteroides	s__
2730944	0.476471	0	3.03384	0	1	1	k__Bacteria	p__Bacteroidetes	c__Bacteroidia	o__Bacteroidales	f__Bacteroidaceae	g__Bacteroides	s__coprophilus
515476	0.121261	0	2.42641	0	1	1	k__Bacteria	p__Bacteroidetes	c__Sphingobacteriia	o__Sphingobacteriales	f__Sphingobacteriaceae	g__	s__
181432	4.71708	0	2.05959	0	1	1	k__Bacteria	p__Bacteroidetes	c__Bacteroidia	o__Bacteroidales	f__[Paraprevotellaceae]	g__Paraprevotella	s__
216290	45.3524	0	1.97274	0	1	1	k__Bacteria	p__Bacteroidetes	c__Bacteroidia	o__Bacteroidales	f__S24-7	g__	s__
4370491	19.433	0	2.34873	0	1	1	k__Bacteria	p__Bacteroidetes	c__Bacteroidia	o__Bacteroidales	f__Prevotellaceae	g__Prevotella	s__
4399109	214.995	0	1.29341	0	1	1	k__Bacteria	p__Bacteroidetes	c__Bacteroidia	o__Bacteroidales	f__Prevotellaceae	g__Prevotella	s__
158440	9.31626	0	2.55941	0	1	1	k__Bacteria	p__Bacteroidetes	c__Bacteroidia	o__Bacteroidales	f__Prevotellaceae	g__Prevotella	s__
99531	0.157982	0	2.90288	0	1	1	k__Bacteria	p__Actinobacteria	c__Actinobacteria	o__Actinomycetales	f__Microbacteriaceae	g__Leucobacter	s__
316758	2.0037	0	1.63457	0	1	1	k__Bacteria	p__Tenericutes	c__Mollicutes	o__RF39	f__	g__	s__
584397	5.6403	0	1.5473	0	1	1	k__Bacteria	p__Tenericutes	c__Mollicutes	o__RF39	f__	g__	s__
64653	0.203752	0	1.61673	0	1	1	k__Bacteria	p__Proteobacteria	c__Gammaproteobacteria	o__Pseudomonadales	f__Moraxellaceae	g__Acinetobacter	s__
353576	0.231234	0.263855	1.56543	0.168551	0.86615	1	k__Bacteria	p__Proteobacteria	c__Gammaproteobacteria	o__Pseudomonadales	f__Moraxellaceae	g__Acinetobacter	s__
290186	0.263032	0	2.15148	0	1	1	k__Bacteria	p__Proteobacteria	c__Gammaproteobacteria	o__Pseudomonadales	f__Moraxellaceae	g__Acinetobacter	s__
4361528	0.150255	0	2.81422	0	1	1	k__Bacteria	p__Proteobacteria	c__Gammaproteobacteria	o__Pseudomonadales	f__Moraxellaceae	g__Acinetobacter	NA
159711	1.05014	0.282243	1.33251	0.211812	0.832253	1	k__Bacteria	p__Proteobacteria	c__Gammaproteobacteria	o__Pseudomonadales	f__Moraxellaceae	g__Acinetobacter	NA
3530625	0.177289	0	2.85947	0	1	1	k__Bacteria	p__Proteobacteria	c__Gammaproteobacteria	o__Pseudomonadales	f__Moraxellaceae	g__Acinetobacter	s__
584176	0.188072	0	3.02837	0	1	1	k__Bacteria	p__Proteobacteria	c__Gammaproteobacteria	o__Pseudomonadales	f__Moraxellaceae	g__Acinetobacter	s__rhizosphaerae
172125	0.145622	0	2.33129	0	1	1	k__Bacteria	p__Proteobacteria	c__Gammaproteobacteria	o__Aeromonadales	f__Aeromonadaceae	g__	s__
4366725	0.14153	0	2.32116	0	1	1	k__Bacteria	p__Proteobacteria	c__Gammaproteobacteria	o__Aeromonadales	f__Aeromonadaceae	g__	s__
16195	93.7711	0	1.59022	0	1	1	k__Bacteria	p__Firmicutes	c__Clostridia	o__Clostridiales	f__Clostridiaceae	g__Candidatus Arthromitus	s__
565900	0.227271	0	2.99123	0	1	1	k__Bacteria	p__Proteobacteria	c__Gammaproteobacteria	o__Xanthomonadales	f__Sinobacteraceae	g__	s__
4425629	0.128104	0	2.96397	0	1	1	k__Bacteria	p__Proteobacteria	c__Betaproteobacteria	o__Burkholderiales	f__Oxalobacteraceae	g__Janthinobacterium	s__lividum
808051	0.118231	0	3.01032	0	1	1	k__Bacteria	p__Proteobacteria	c__Gammaproteobacteria	o__Pseudomonadales	f__Moraxellaceae	g__Acinetobacter	s__
4389529	0.159898	1.90484	2.56615	0.742293	0.45791	1	k__Bacteria	p__Proteobacteria	c__Gammaproteobacteria	o__Pseudomonadales	f__Moraxellaceae	g__Acinetobacter	s__
4449458	0.471353	0	1.79536	0	1	1	k__Bacteria	p__Proteobacteria	c__Gammaproteobacteria	o__Pseudomonadales	f__Moraxellaceae	g__Acinetobacter	s__
268361	0.164909	0	2.12069	0	1	1	k__Bacteria	p__Proteobacteria	c__Gammaproteobacteria	o__Pseudomonadales	f__Moraxellaceae	g__	s__
263518	2.09649	0	2.12181	0	1	1	k__Bacteria	p__Proteobacteria	c__Deltaproteobacteria	o__Desulfovibrionales	f__Desulfovibrionaceae	g__	s__
1871	61.3578	0	1.40394	0	1	1	k__Bacteria	p__Deferribacteres	c__Deferribacteres	o__Deferribacterales	f__Deferribacteraceae	g__Mucispirillum	s__schaedleri
4393057	0.217724	-0.130282	1.65463	-0.0787379	0.937241	1	k__Bacteria	p__Proteobacteria	c__Alphaproteobacteria	o__Sphingomonadales	f__Sphingomonadaceae	g__Sphingobium	s__
592615	0.177758	0	1.81776	0	1	1	k__Bacteria	p__Proteobacteria	c__Alphaproteobacteria	o__Sphingomonadales	f__Sphingomonadaceae	g__Sphingobium	s__
573135	0.153371	0	2.92562	0	1	1	k__Bacteria	p__Proteobacteria	c__Alphaproteobacteria	o__Rhizobiales	f__Bradyrhizobiaceae	g__	s__
510683	31.68	0	1.33391	0	1	1	k__Bacteria	p__Proteobacteria	c__Deltaproteobacteria	o__Desulfovibrionales	f__Desulfovibrionaceae	g__Desulfovibrio	s__
231310	19.2634	0	1.29292	0	1	1	k__Bacteria	p__Firmicutes	c__Clostridia	o__Clostridiales	f__Peptococcaceae	g__Peptococcus	s__
183093	0.915661	0	1.66254	0	1	1	k__Bacteria	p__Firmicutes	c__Clostridia	o__Clostridiales	f__Ruminococcaceae	g__	s__
222842	8.72779	0	1.58285	0	1	1	k__Bacteria	p__Firmicutes	c__Clostridia	o__Clostridiales	f__Veillonellaceae	g__Megamonas	s__
2530636	11.6526	0	1.58562	0	1	1	k__Bacteria	p__Firmicutes	c__Clostridia	o__Clostridiales	f__Veillonellaceae	g__Megamonas	s__
214682	2.34364	0	2.61779	0	1	1	k__Bacteria	p__Firmicutes	c__Clostridia	o__Clostridiales	f__Veillonellaceae	g__Megasphaera	s__
4481861	61.8522	0	1.3421	0	1	1	k__Bacteria	p__Actinobacteria	c__Actinobacteria	o__Bifidobacteriales	f__Bifidobacteriaceae	NA	NA
809192	0.314953	0.309795	2.11025	0.146805	0.883286	1	k__Bacteria	p__Actinobacteria	c__Actinobacteria	o__Actinomycetales	f__Dermabacteraceae	g__Brachybacterium	s__conglomeratum
538247	1.4022	0	1.59703	0	1	1	k__Bacteria	p__Actinobacteria	c__Actinobacteria	o__Actinomycetales	f__Micrococcaceae	g__Rothia	s__nasimurium
4454153	0.204591	0	2.77832	0	1	1	k__Bacteria	p__Actinobacteria	c__Actinobacteria	o__Actinomycetales	f__Microbacteriaceae	NA	NA
807035	0.49122	-1.07992	2.52798	-0.427186	0.669244	1	k__Bacteria	p__Actinobacteria	c__Actinobacteria	o__Actinomycetales	f__Microbacteriaceae	g__Leucobacter	s__
808245	0.135749	0	2.96242	0	1	1	k__Bacteria	p__Actinobacteria	c__Actinobacteria	o__Actinomycetales	f__Corynebacteriaceae	g__Corynebacterium	s__
4364814	0.907488	-0.98749	1.45437	-0.678983	0.497149	1	k__Bacteria	p__Actinobacteria	c__Actinobacteria	o__Actinomycetales	f__Corynebacteriaceae	g__Corynebacterium	s__
4462432	0.332197	0	3.03655	0	1	1	k__Bacteria	p__Actinobacteria	c__Actinobacteria	o__Actinomycetales	f__Corynebacteriaceae	g__Corynebacterium	s__
190490	3.48715	0	1.34265	0	1	1	k__Bacteria	p__Firmicutes	c__Clostridia	o__Clostridiales	f__Ruminococcaceae	g__	s__
189524	1.72172	0.035106	1.39007	0.0252548	0.979852	1	k__Bacteria	p__Firmicutes	c__Clostridia	o__Clostridiales	f__Ruminococcaceae	g__	s__
157972	19.3884	0.0340194	1.35184	0.0251653	0.979923	1	k__Bacteria	p__Firmicutes	c__Clostridia	o__Clostridiales	f__Ruminococcaceae	g__	s__
193679	8.55402	-0.843823	1.42454	-0.592347	0.553618	1	k__Bacteria	p__Firmicutes	c__Clostridia	o__Clostridiales	f__Ruminococcaceae	g__	s__
306633	0.844479	0.234718	1.4081	0.166691	0.867613	1	k__Bacteria	p__Firmicutes	c__Clostridia	o__Clostridiales	f__Ruminococcaceae	g__	s__
187038	4.00923	0	1.24935	0	1	1	k__Bacteria	p__Firmicutes	c__Clostridia	o__Clostridiales	f__Ruminococcaceae	g__	s__
132991	8.00855	0	1.68584	0	1	1	k__Bacteria	p__Firmicutes	c__Clostridia	o__Clostridiales	f__Ruminococcaceae	g__Faecalibacterium	s__prausnitzii
158045	143.397	0	1.31136	0	1	1	k__Bacteria	p__Firmicutes	c__Clostridia	o__Clostridiales	f__Ruminococcaceae	g__Faecalibacterium	s__prausnitzii
158331	1.91072	0	1.26616	0	1	1	k__Bacteria	p__Firmicutes	c__Clostridia	o__Clostridiales	f__Ruminococcaceae	g__Faecalibacterium	s__prausnitzii
648312	1.62397	0	1.85664	0	1	1	k__Bacteria	p__Firmicutes	c__Clostridia	o__Clostridiales	f__Ruminococcaceae	g__	s__
510295	2.51915	-0.56361	1.54538	-0.364706	0.715331	1	k__Bacteria	p__Firmicutes	c__Clostridia	o__Clostridiales	f__Ruminococcaceae	g__	s__
158846	203.598	0	1.57719	0	1	1	k__Bacteria	p__Firmicutes	c__Clostridia	o__Clostridiales	f__Ruminococcaceae	g__	s__
4438999	1.42161	0	1.35386	0	1	1	k__Bacteria	p__Firmicutes	c__Clostridia	o__Clostridiales	f__Ruminococcaceae	g__	s__
2000710	0.125892	0	2.99123	0	1	1	k__Bacteria	p__Proteobacteria	c__Alphaproteobacteria	o__Rickettsiales	f__Rickettsiaceae	g__Rickettsia	s__
1105121	0.241282	0	2.99123	0	1	1	k__Bacteria	p__Proteobacteria	c__Alphaproteobacteria	o__Rickettsiales	f__Rickettsiaceae	g__Rickettsia	s__
112194	4.7857	0	1.45889	0	1	1	k__Bacteria	p__Proteobacteria	c__Alphaproteobacteria	o__Rickettsiales	f__Rickettsiaceae	g__Rickettsia	s__
295094	1.35236	0	1.386	0	1	1	k__Bacteria	p__Proteobacteria	c__Deltaproteobacteria	o__Desulfovibrionales	f__Desulfovibrionaceae	g__	s__
157017	1.95787	0	2.29966	0	1	1	k__Bacteria	p__Firmicutes	c__Clostridia	o__Clostridiales	f__	g__	s__
237063	4.64712	0	2.15151	0	1	1	k__Bacteria	p__Firmicutes	c__Clostridia	o__Clostridiales	f__	g__	s__
566899	7.10949	0	1.7974	0	1	1	k__Bacteria	p__Firmicutes	c__Clostridia	o__Clostridiales	f__Ruminococcaceae	g__	s__
4070490	10.7281	0	1.67677	0	1	1	k__Bacteria	p__Firmicutes	c__Clostridia	o__Clostridiales	f__Ruminococcaceae	g__	s__
840376	11.2112	0	2.12715	0	1	1	k__Bacteria	p__Firmicutes	c__Clostridia	o__Clostridiales	f__Ruminococcaceae	g__	s__
4427290	10.4582	0	1.43583	0	1	1	k__Bacteria	p__Firmicutes	c__Clostridia	o__Clostridiales	f__Ruminococcaceae	g__	s__
3841096	2.01438	0	1.45457	0	1	1	k__Bacteria	p__Firmicutes	c__Clostridia	o__Clostridiales	f__Ruminococcaceae	g__Oscillospira	s__
847728	2.89851	0	1.77208	0	1	1	k__Bacteria	p__Firmicutes	c__Clostridia	o__Clostridiales	f__Ruminococcaceae	g__Ruminococcus	s__
157453	3.87764	0	1.48972	0	1	1	k__Bacteria	p__Firmicutes	c__Clostridia	o__Clostridiales	f__Ruminococcaceae	g__	s__
306315	2.11043	-0.469936	1.22219	-0.384504	0.700605	1	k__Bacteria	p__Firmicutes	c__Clostridia	o__Clostridiales	f__Ruminococcaceae	g__Oscillospira	s__
414949	2.46257	0	1.64925	0	1	1	k__Bacteria	p__Actinobacteria	c__Coriobacteriia	o__Coriobacteriales	f__Coriobacteriaceae	g__Collinsella	s__
1646183	1.42267	0	1.70391	0	1	1	k__Bacteria	p__Actinobacteria	c__Coriobacteriia	o__Coriobacteriales	f__Coriobacteriaceae	g__Collinsella	s__
1147868	6.30238	0	1.72724	0	1	1	k__Bacteria	p__Firmicutes	c__Bacilli	o__Lactobacillales	f__Lactobacillaceae	g__Lactobacillus	s__
4414257	9.3048	0	1.43842	0	1	1	k__Bacteria	p__Firmicutes	c__Bacilli	o__Lactobacillales	f__Lactobacillaceae	g__Lactobacillus	s__
1028036	41.5157	-0.700732	1.58163	-0.443045	0.657733	1	k__Bacteria	p__Firmicutes	c__Bacilli	o__Bacillales	f__Bacillaceae	g__	s__
4403115	0.15678	-1.30238	2.81969	-0.461887	0.644162	1	k__Bacteria	p__Firmicutes	c__Bacilli	o__Lactobacillales	NA	NA	NA
4469032	0.111466	-0.121924	2.99124	-0.0407604	0.967487	1	k__Bacteria	p__Firmicutes	c__Bacilli	o__Lactobacillales	f__	g__	s__
17976	3.30747	0	1.92491	0	1	1	k__Bacteria	p__Firmicutes	c__Bacilli	o__Lactobacillales	f__Enterococcaceae	g__Enterococcus	s__
226338	14.0611	0	1.57047	0	1	1	k__Bacteria	p__Firmicutes	c__Bacilli	o__Lactobacillales	f__Enterococcaceae	g__Enterococcus	s__cecorum
23513	0.303622	0.284133	2.87745	0.0987447	0.921341	1	k__Bacteria	p__Firmicutes	c__Bacilli	o__Lactobacillales	f__Aerococcaceae	g__Facklamia	s__
137056	0.669852	0.730964	1.78252	0.410073	0.681753	1	k__Bacteria	p__Firmicutes	c__Bacilli	o__Bacillales	f__Staphylococcaceae	g__Staphylococcus	NA
70830	0.394774	-1.09508	2.45919	-0.445302	0.656102	1	k__Bacteria	p__Firmicutes	c__Bacilli	o__Bacillales	f__Staphylococcaceae	g__Staphylococcus	s__sciuri
181589	0.192638	0	2.87727	0	1	1	k__Bacteria	p__Firmicutes	c__Bacilli	o__Bacillales	f__Staphylococcaceae	g__Staphylococcus	s__equorum
624891	0.401283	-0.882565	2.39173	-0.369006	0.712123	1	k__Bacteria	p__Firmicutes	c__Bacilli	o__Lactobacillales	f__Enterococcaceae	g__Enterococcus	s__
162335	0.158946	0.473677	2.33781	0.202616	0.839435	1	k__Bacteria	p__Firmicutes	c__Bacilli	o__Lactobacillales	f__Enterococcaceae	g__Enterococcus	NA
15062	0.388836	-0.836599	1.93336	-0.432718	0.66522	1	k__Bacteria	p__Firmicutes	c__Bacilli	o__Lactobacillales	f__Aerococcaceae	g__Facklamia	s__
807874	0.254074	0.28091	1.60993	0.174486	0.861484	1	k__Bacteria	p__Firmicutes	c__Bacilli	o__Bacillales	f__Staphylococcaceae	g__Jeotgalicoccus	s__
727447	0.157308	0	2.96122	0	1	1	k__Bacteria	p__Firmicutes	c__Bacilli	o__Bacillales	f__Staphylococcaceae	g__Jeotgalicoccus	s__
815819	0.389433	0	1.9079	0	1	1	k__Bacteria	p__Firmicutes	c__Bacilli	o__Bacillales	f__Staphylococcaceae	g__Jeotgalicoccus	s__
4482377	0.549921	-1.09302	1.71163	-0.638585	0.523093	1	k__Bacteria	p__Firmicutes	c__Bacilli	o__Lactobacillales	f__Aerococcaceae	NA	NA
815356	1.61438	0	2.64134	0	1	1	k__Bacteria	p__Firmicutes	c__Erysipelotrichi	o__Erysipelotrichales	f__Erysipelotrichaceae	g__[Eubacterium]	s__
181074	1.10202	0.295226	1.31511	0.224487	0.822379	1	k__Bacteria	p__Firmicutes	c__Erysipelotrichi	o__Erysipelotrichales	f__Erysipelotrichaceae	g__cc_115	s__
1131759	8.48956	0	1.70771	0	1	1	NOHIT	NA	NA	NA	NA	NA	NA
815422	4.01211	0	1.61491	0	1	1	k__Bacteria	p__Firmicutes	c__Erysipelotrichi	o__Erysipelotrichales	f__Erysipelotrichaceae	g__[Eubacterium]	s__
839282	0.758101	0.450127	2.36352	0.190448	0.848958	1	k__Bacteria	p__Firmicutes	c__Bacilli	o__Lactobacillales	f__Leuconostocaceae	g__	s__
1105211	0.491913	0.304366	2.79511	0.108892	0.913288	1	k__Bacteria	p__Firmicutes	c__Clostridia	o__Clostridiales	f__Lachnospiraceae	g__Blautia	s__producta
259357	38.5031	0	2.17665	0	1	1	k__Bacteria	p__Firmicutes	c__Erysipelotrichi	o__Erysipelotrichales	f__Erysipelotrichaceae	g__Allobaculum	s__
158273	1.00248	0	2.20061	0	1	1	k__Bacteria	p__Firmicutes	c__Clostridia	o__Clostridiales	f__Lachnospiraceae	g__[Ruminococcus]	s__
166164	7.7881	0	1.36773	0	1	1	k__Bacteria	p__Firmicutes	c__Clostridia	o__Clostridiales	f__Ruminococcaceae	g__Ruminococcus	s__
3244896	0.171033	0.25457	2.42761	0.104864	0.916483	1	k__Bacteria	p__Firmicutes	c__Bacilli	o__Lactobacillales	f__Streptococcaceae	g__Streptococcus	NA
301574	0.473637	-0.693666	1.99955	-0.346911	0.728658	1	k__Bacteria	p__Firmicutes	c__Bacilli	o__Lactobacillales	f__Streptococcaceae	g__Streptococcus	s__
4359317	0.388242	0	2.31723	0	1	1	k__Bacteria	p__Firmicutes	c__Bacilli	o__Lactobacillales	f__Streptococcaceae	g__Streptococcus	s__minor
897007	0.111377	0	3.02219	0	1	1	k__Bacteria	p__Firmicutes	c__Bacilli	o__Lactobacillales	f__Streptococcaceae	g__Streptococcus	s__
1126851	0.173073	0	2.99123	0	1	1	k__Bacteria	p__Firmicutes	c__Bacilli	o__Lactobacillales	f__Streptococcaceae	g__Streptococcus	s__
145009	0.550415	0	2.73922	0	1	1	k__Bacteria	p__Firmicutes	c__Bacilli	o__Lactobacillales	f__Streptococcaceae	g__Streptococcus	s__
1139272	0.300867	0.266451	2.92068	0.0912291	0.927311	1	k__Bacteria	p__Firmicutes	c__Bacilli	o__Lactobacillales	f__Streptococcaceae	g__Streptococcus	s__
1010458	0.143955	0.609933	3.02392	0.201703	0.840149	1	k__Bacteria	p__Firmicutes	c__Bacilli	o__Lactobacillales	f__Streptococcaceae	g__Streptococcus	s__
357765	5.59263	-0.772146	1.39676	-0.552811	0.580393	1	k__Bacteria	p__Firmicutes	c__Clostridia	o__Clostridiales	f__	g__	s__
151870	31.286	-0.305276	0.841707	-0.362687	0.716839	1	k__Bacteria	p__Firmicutes	c__Erysipelotrichi	o__Erysipelotrichales	f__Erysipelotrichaceae	g__Coprobacillus	s__
542934	11.3083	0	1.85937	0	1	1	k__Bacteria	p__Firmicutes	c__Erysipelotrichi	o__Erysipelotrichales	f__Erysipelotrichaceae	g__	s__
262095	98.5569	0.453883	1.43975	0.315251	0.752571	1	k__Bacteria	p__Firmicutes	c__Erysipelotrichi	o__Erysipelotrichales	f__Erysipelotrichaceae	g__	s__
234951	7.79139	0	1.962	0	1	1	k__Bacteria	p__Tenericutes	c__Mollicutes	o__RF39	f__	g__	s__
4477017	5.06909	0.333119	1.55573	0.214123	0.830451	1	k__Bacteria	p__Firmicutes	c__Clostridia	o__Clostridiales	f__Ruminococcaceae	g__Ruminococcus	s__
270724	0.68251	0	2.30476	0	1	1	k__Bacteria	p__Firmicutes	c__Clostridia	o__Clostridiales	f__[Tissierellaceae]	g__Gallicola	s__
4312066	5.16294	0	2.00436	0	1	1	k__Bacteria	p__Firmicutes	c__Erysipelotrichi	o__Erysipelotrichales	f__Erysipelotrichaceae	g__Bulleidia	s__
270382	24.6122	0.365516	1.20942	0.302224	0.762481	1	k__Bacteria	p__Firmicutes	c__Clostridia	o__Clostridiales	NA	NA	NA
606927	3.81387	0	2.58165	0	1	1	k__Bacteria	p__Firmicutes	c__Clostridia	o__Clostridiales	f__Peptostreptococcaceae	NA	NA
159911	0.0481537	-0.611843	2.99144	-0.204531	0.837939	NA	k__Bacteria	p__Firmicutes	c__Clostridia	o__Clostridiales	f__Lachnospiraceae	g__Coprococcus	s__
4357118	0.00267589	0	2.99124	0	1	NA	k__Bacteria	p__Proteobacteria	c__Gammaproteobacteria	o__Alteromonadales	f__Alteromonadaceae	g__Cellvibrio	s__
2715368	0.0705876	0	2.99123	0	1	NA	k__Bacteria	p__Proteobacteria	c__Betaproteobacteria	o__Burkholderiales	f__Alcaligenaceae	g__	s__
526614	0.0109239	0	2.99123	0	1	NA	k__Bacteria	p__Proteobacteria	c__Betaproteobacteria	o__Burkholderiales	f__Alcaligenaceae	g__	s__
564638	0.0174339	0	2.99123	0	1	NA	k__Bacteria	p__Proteobacteria	c__Betaproteobacteria	o__Burkholderiales	f__Comamonadaceae	g__	s__
68617	0.0162657	0	2.99123	0	1	NA	k__Bacteria	p__Proteobacteria	c__Betaproteobacteria	o__Burkholderiales	f__Alcaligenaceae	g__Achromobacter	s__
780793	0.0104223	0	2.99123	0	1	NA	k__Bacteria	p__Proteobacteria	c__Betaproteobacteria	o__Burkholderiales	f__Alcaligenaceae	NA	NA
670777	0.0154278	0.48	2.99123	0.160469	0.872512	NA	k__Bacteria	p__Proteobacteria	c__Betaproteobacteria	o__MKC10	f__	g__	s__
4375268	0.00702519	-0.00665728	2.99123	-0.0022256	0.998224	NA	k__Bacteria	p__Proteobacteria	c__Betaproteobacteria	o__Burkholderiales	f__Comamonadaceae	g__	s__
656774	0	NA	NA	NA	NA	NA	k__Bacteria	p__Proteobacteria	c__Betaproteobacteria	o__Burkholderiales	f__Comamonadaceae	g__Comamonas	s__
581921	0.0212087	0	2.99123	0	1	NA	k__Bacteria	p__Proteobacteria	c__Betaproteobacteria	o__Burkholderiales	f__Comamonadaceae	g__Comamonas	s__
255518	0.0059042	0	2.99123	0	1	NA	k__Bacteria	p__Proteobacteria	c__Betaproteobacteria	o__Burkholderiales	f__Comamonadaceae	g__Tepidimonas	s__
71872	0.0348348	0	2.99123	0	1	NA	k__Bacteria	p__Proteobacteria	c__Betaproteobacteria	o__Burkholderiales	f__Comamonadaceae	g__Comamonas	s__
808203	0.0210442	0	2.99123	0	1	NA	k__Bacteria	p__Proteobacteria	c__Betaproteobacteria	o__Burkholderiales	f__Comamonadaceae	g__Comamonas	s__
576010	0.0565658	0	2.99123	0	1	NA	k__Bacteria	p__Proteobacteria	c__Betaproteobacteria	o__Burkholderiales	f__Comamonadaceae	g__Comamonas	s__
4464858	0.0108085	0	2.99123	0	1	NA	k__Bacteria	p__Proteobacteria	c__Betaproteobacteria	o__Burkholderiales	f__Comamonadaceae	g__Comamonas	s__
156646	0.0239217	0	2.99123	0	1	NA	k__Bacteria	p__Proteobacteria	c__Betaproteobacteria	o__Methylophilales	f__Methylophilaceae	g__Methylobacillus	s__
1119166	0.0285491	0	2.99123	0	1	NA	k__Bacteria	p__Proteobacteria	c__Betaproteobacteria	o__IS-44	f__	g__	s__
38503	0.00418078	0	2.99124	0	1	NA	k__Bacteria	p__Proteobacteria	c__Betaproteobacteria	o__Nitrosomonadales	f__Nitrosomonadaceae	g__	s__
4383918	0.0225266	0	2.99123	0	1	NA	k__Bacteria	p__Proteobacteria	c__Gammaproteobacteria	o__Pasteurellales	f__Pasteurellaceae	g__Haemophilus	s__parainfluenzae
4404220	0.0716377	0	2.99123	0	1	NA	k__Bacteria	p__Proteobacteria	c__Gammaproteobacteria	o__Pasteurellales	f__Pasteurellaceae	g__Haemophilus	s__parainfluenzae
106188	0	NA	NA	NA	NA	NA	k__Bacteria	p__Proteobacteria	c__Gammaproteobacteria	o__Pasteurellales	f__Pasteurellaceae	g__Chelonobacter	s__Taxon
1117566	0.0893395	0	2.63702	0	1	NA	k__Bacteria	p__Proteobacteria	c__Betaproteobacteria	o__Neisseriales	f__Neisseriaceae	g__	s__
1105919	0.0390536	0	2.99123	0	1	NA	k__Bacteria	p__Proteobacteria	c__Betaproteobacteria	o__Burkholderiales	f__Oxalobacteraceae	g__Ralstonia	s__
4357676	0.00637723	0	2.99123	0	1	NA	k__Bacteria	p__Proteobacteria	c__Betaproteobacteria	o__Ellin6067	f__	g__	s__
4303858	0	NA	NA	NA	NA	NA	k__Bacteria	p__Proteobacteria	c__Betaproteobacteria	o__Burkholderiales	f__Comamonadaceae	NA	NA
4469492	0.0405992	0	2.99123	0	1	NA	k__Bacteria	p__Proteobacteria	c__Betaproteobacteria	o__Burkholderiales	f__Comamonadaceae	g__Delftia	s__
4424415	0	0	0	0	1	NA	k__Bacteria	p__Proteobacteria	c__Betaproteobacteria	o__Rhodocyclales	f__Rhodocyclaceae	NA	NA
4441442	0.00243758	0	2.99123	0	1	NA	k__Bacteria	p__Proteobacteria	c__Betaproteobacteria	o__Burkholderiales	f__Comamonadaceae	g__	s__
149158	0.00384485	0	2.99124	0	1	NA	k__Bacteria	p__Proteobacteria	c__Betaproteobacteria	o__Burkholderiales	f__Comamonadaceae	g__	s__
805093	0	NA	NA	NA	NA	NA	k__Bacteria	p__Proteobacteria	c__Betaproteobacteria	o__Burkholderiales	f__Comamonadaceae	NA	NA
3926677	0.0302254	0	2.99123	0	1	NA	k__Bacteria	p__Proteobacteria	c__Betaproteobacteria	o__Burkholderiales	f__Comamonadaceae	NA	NA
4417996	0	NA	NA	NA	NA	NA	k__Bacteria	p__Proteobacteria	c__Betaproteobacteria	o__Burkholderiales	f__Comamonadaceae	NA	NA
4377842	0.00267589	0	2.99124	0	1	NA	k__Bacteria	p__Proteobacteria	c__Betaproteobacteria	o__Burkholderiales	f__Comamonadaceae	NA	NA
4379869	0.00511591	0	2.99123	0	1	NA	k__Bacteria	p__Proteobacteria	c__Betaproteobacteria	o__Burkholderiales	f__Comamonadaceae	g__	s__
2792176	0.0104764	0	2.99123	0	1	NA	k__Bacteria	p__Proteobacteria	c__Betaproteobacteria	o__Burkholderiales	f__Comamonadaceae	NA	NA
4409398	0.0708481	0	2.99545	0	1	NA	k__Bacteria	p__Proteobacteria	c__Betaproteobacteria	o__Burkholderiales	f__Comamonadaceae	NA	NA
4362165	0.00701723	0	2.99123	0	1	NA	k__Bacteria	p__Proteobacteria	c__Betaproteobacteria	o__Burkholderiales	f__Comamonadaceae	NA	NA
4477199	0.0215197	0	2.99123	0	1	NA	k__Bacteria	p__Proteobacteria	c__Betaproteobacteria	o__Burkholderiales	f__Comamonadaceae	g__	s__
153084	0.0177558	0	2.99123	0	1	NA	k__Bacteria	p__Proteobacteria	c__Betaproteobacteria	o__Burkholderiales	f__Comamonadaceae	g__Variovorax	s__paradoxus
412392	0	NA	NA	NA	NA	NA	k__Bacteria	p__Proteobacteria	c__Betaproteobacteria	o__Burkholderiales	f__Comamonadaceae	g__	s__
4418260	0.0783469	0.0270286	2.65233	0.0101905	0.991869	NA	k__Bacteria	p__Proteobacteria	c__Betaproteobacteria	o__Burkholderiales	f__Comamonadaceae	g__	s__
103166	0.0169015	0.437337	2.99123	0.146206	0.883759	NA	k__Bacteria	p__Proteobacteria	c__Gammaproteobacteria	o__Enterobacteriales	f__Enterobacteriaceae	g__Citrobacter	s__
4328189	0.0217592	0.440398	2.99123	0.147229	0.882951	NA	k__Bacteria	p__Proteobacteria	c__Gammaproteobacteria	o__Enterobacteriales	f__Enterobacteriaceae	g__	s__
703635	0.0416943	0.62346	2.99123	0.208429	0.834894	NA	k__Bacteria	p__Proteobacteria	c__Gammaproteobacteria	o__Enterobacteriales	f__Enterobacteriaceae	g__	s__
3908639	0.098698	0.774146	2.71321	0.285325	0.775395	NA	k__Bacteria	p__Proteobacteria	c__Gammaproteobacteria	o__Enterobacteriales	f__Enterobacteriaceae	g__	s__
666757	0.0234202	0	2.99123	0	1	NA	k__Bacteria	p__Proteobacteria	c__Gammaproteobacteria	o__Enterobacteriales	f__Enterobacteriaceae	g__	s__
91962	0.00966267	0	2.99123	0	1	NA	k__Bacteria	p__Proteobacteria	c__Gammaproteobacteria	o__Enterobacteriales	f__Enterobacteriaceae	g__	s__
4376236	0.0179042	0	2.99123	0	1	NA	k__Bacteria	p__Proteobacteria	c__Gammaproteobacteria	o__Enterobacteriales	f__Enterobacteriaceae	g__	s__
4454257	0.0221939	0.610993	2.99123	0.204261	0.838149	NA	k__Bacteria	p__Proteobacteria	c__Gammaproteobacteria	o__Enterobacteriales	f__Enterobacteriaceae	g__Enterobacter	s__hormaechei
811492	0.106348	0.637112	2.99123	0.212993	0.831332	NA	k__Bacteria	p__Proteobacteria	c__Gammaproteobacteria	o__Enterobacteriales	f__Enterobacteriaceae	g__	s__
538000	0.0362015	1.2165	2.9917	0.406626	0.684283	NA	k__Bacteria	p__Proteobacteria	c__Gammaproteobacteria	o__Enterobacteriales	f__Enterobacteriaceae	g__	s__
329096	0.0858013	2.029	2.70906	0.748968	0.453877	NA	k__Bacteria	p__Proteobacteria	c__Gammaproteobacteria	o__Enterobacteriales	f__Enterobacteriaceae	g__	s__
758523	0	NA	NA	NA	NA	NA	k__Bacteria	p__Proteobacteria	c__Gammaproteobacteria	o__Aeromonadales	f__Aeromonadaceae	NA	NA
248434	0.0058751	0	2.99123	0	1	NA	k__Bacteria	p__Proteobacteria	c__Gammaproteobacteria	o__Aeromonadales	f__Aeromonadaceae	g__	s__
813934	0	NA	NA	NA	NA	NA	k__Bacteria	p__Proteobacteria	c__Gammaproteobacteria	o__Aeromonadales	f__Aeromonadaceae	g__	s__
347640	0	NA	NA	NA	NA	NA	k__Bacteria	p__Firmicutes	c__Clostridia	o__Clostridiales	f__Lachnospiraceae	g__Blautia	s__
4342458	0.0225874	1.04134	2.99143	0.348106	0.72776	NA	k__Bacteria	p__Firmicutes	c__Clostridia	o__Clostridiales	f__Clostridiaceae	g__Clostridium	NA
834280	0	NA	NA	NA	NA	NA	k__Bacteria	p__Proteobacteria	c__Gammaproteobacteria	o__Xanthomonadales	f__Xanthomonadaceae	g__Wohlfahrtiimonas	s__
1142199	0.0596209	0	2.99123	0	1	NA	k__Bacteria	p__Proteobacteria	c__Gammaproteobacteria	o__Xanthomonadales	f__Xanthomonadaceae	g__Ignatzschineria	s__
1127280	0.0636843	0	2.99123	0	1	NA	k__Bacteria	p__Proteobacteria	c__Gammaproteobacteria	o__Pseudomonadales	f__Moraxellaceae	g__Moraxella	s__
886728	0	NA	NA	NA	NA	NA	k__Bacteria	p__Proteobacteria	c__Gammaproteobacteria	o__Pseudomonadales	f__Moraxellaceae	g__Moraxella	s__
367879	0	NA	NA	NA	NA	NA	k__Bacteria	p__Proteobacteria	c__Gammaproteobacteria	o__Pseudomonadales	f__Moraxellaceae	g__Moraxella	s__
1126147	0.0244517	0	2.99123	0	1	NA	k__Bacteria	p__Proteobacteria	c__Gammaproteobacteria	o__Alteromonadales	f__[Chromatiaceae]	g__Rheinheimera	s__
982266	0.0104922	0	2.99123	0	1	NA	k__Bacteria	p__Proteobacteria	c__Gammaproteobacteria	o__Alteromonadales	f__[Chromatiaceae]	g__Rheinheimera	s__
237976	0	NA	NA	NA	NA	NA	k__Bacteria	p__Proteobacteria	c__Gammaproteobacteria	o__Legionellales	f__Coxiellaceae	g__Rickettsiella	s__
4426851	0.0209529	0	2.99123	0	1	NA	k__Bacteria	p__Proteobacteria	c__Gammaproteobacteria	o__Pseudomonadales	f__Pseudomonadaceae	g__	s__
587812	0	NA	NA	NA	NA	NA	k__Bacteria	p__Proteobacteria	c__Gammaproteobacteria	o__Pseudomonadales	f__Pseudomonadaceae	g__Pseudomonas	s__
269901	0.00785258	0	2.99123	0	1	NA	k__Bacteria	p__Proteobacteria	c__Gammaproteobacteria	o__Pseudomonadales	f__Pseudomonadaceae	g__Pseudomonas	s__
180060	0.00275547	0	2.99124	0	1	NA	k__Bacteria	p__Proteobacteria	c__Gammaproteobacteria	o__Pseudomonadales	f__Pseudomonadaceae	g__Pseudomonas	s__
4342964	0.0550178	0	3.02502	0	1	NA	k__Bacteria	p__Proteobacteria	c__Gammaproteobacteria	o__Pseudomonadales	f__Pseudomonadaceae	g__Pseudomonas	s__
38888	0.0263905	0	2.99123	0	1	NA	k__Bacteria	p__Proteobacteria	c__Gammaproteobacteria	o__Pseudomonadales	f__Pseudomonadaceae	g__Pseudomonas	s__stutzeri
387747	0.0230188	0	2.99123	0	1	NA	k__Bacteria	p__Proteobacteria	c__Gammaproteobacteria	o__Pseudomonadales	f__Pseudomonadaceae	g__	s__
3812557	0.0104167	0	2.99124	0	1	NA	k__Bacteria	p__Proteobacteria	c__Gammaproteobacteria	o__Pseudomonadales	f__Pseudomonadaceae	g__	s__
176426	0.0195033	0	2.99123	0	1	NA	k__Bacteria	p__Proteobacteria	c__Gammaproteobacteria	o__Pseudomonadales	f__Pseudomonadaceae	g__	s__
4352233	0.0626649	0	2.99123	0	1	NA	k__Bacteria	p__Proteobacteria	c__Gammaproteobacteria	o__Pseudomonadales	f__Pseudomonadaceae	g__Pseudomonas	s__
142419	0.0208333	0	2.99123	0	1	NA	k__Bacteria	p__Proteobacteria	c__Gammaproteobacteria	o__Pseudomonadales	f__Moraxellaceae	g__	s__
553648	0.0104167	0	2.99124	0	1	NA	k__Bacteria	p__Proteobacteria	c__Gammaproteobacteria	o__Pseudomonadales	f__Pseudomonadaceae	g__Pseudomonas	s__
744371	0.0205866	0	2.99123	0	1	NA	k__Bacteria	p__Proteobacteria	c__Gammaproteobacteria	o__Pseudomonadales	f__Pseudomonadaceae	g__Pseudomonas	s__
1112793	0.0503837	0	2.99123	0	1	NA	k__Bacteria	p__Proteobacteria	c__Gammaproteobacteria	o__Pseudomonadales	f__Pseudomonadaceae	g__Pseudomonas	s__
155221	0.0157214	0	2.99123	0	1	NA	k__Bacteria	p__Proteobacteria	c__Gammaproteobacteria	o__Pseudomonadales	f__Pseudomonadaceae	g__Pseudomonas	s__umsongensis
270842	0.0106129	0	2.99123	0	1	NA	k__Bacteria	p__Proteobacteria	c__Gammaproteobacteria	o__Pseudomonadales	f__Pseudomonadaceae	g__Pseudomonas	s__umsongensis
4455861	0.00275547	0	2.99124	0	1	NA	k__Bacteria	p__Proteobacteria	c__Gammaproteobacteria	o__Pseudomonadales	f__Pseudomonadaceae	g__Pseudomonas	s__
780555	0.00416992	0	2.99123	0	1	NA	k__Bacteria	p__Proteobacteria	c__Gammaproteobacteria	o__Pseudomonadales	f__Pseudomonadaceae	g__Pseudomonas	s__
327694	0.0178845	0	2.99123	0	1	NA	k__Bacteria	p__Proteobacteria	c__Gammaproteobacteria	o__Pseudomonadales	f__Pseudomonadaceae	g__Pseudomonas	s__
2534143	0.00701723	0	2.99123	0	1	NA	k__Bacteria	p__Proteobacteria	c__Gammaproteobacteria	o__Pseudomonadales	f__Pseudomonadaceae	g__Pseudomonas	s__
4456889	0.025108	0	2.99123	0	1	NA	k__Bacteria	p__Proteobacteria	c__Gammaproteobacteria	o__Pseudomonadales	f__Pseudomonadaceae	g__Pseudomonas	s__
141365	0.0520919	0	2.99123	0	1	NA	k__Bacteria	p__Proteobacteria	c__Gammaproteobacteria	o__Pseudomonadales	f__Pseudomonadaceae	g__Pseudomonas	s__
4432796	0.00524746	0.430853	2.99123	0.144039	0.88547	NA	k__Bacteria	p__Proteobacteria	c__Gammaproteobacteria	o__Pseudomonadales	f__Pseudomonadaceae	g__Pseudomonas	s__viridiflava
130002	0.0109239	0	2.99123	0	1	NA	k__Bacteria	p__Proteobacteria	c__Gammaproteobacteria	o__Pseudomonadales	f__Pseudomonadaceae	g__Pseudomonas	s__viridiflava
410048	0	NA	NA	NA	NA	NA	k__Bacteria	p__Proteobacteria	c__Gammaproteobacteria	o__Pseudomonadales	f__Pseudomonadaceae	g__Pseudomonas	s__viridiflava
4349788	0	NA	NA	NA	NA	NA	k__Bacteria	p__Proteobacteria	c__Gammaproteobacteria	o__Pseudomonadales	f__Pseudomonadaceae	g__Pseudomonas	s__viridiflava
4370747	0.0306773	0.963319	3.03003	0.317924	0.750542	NA	k__Bacteria	p__Proteobacteria	c__Gammaproteobacteria	o__Pseudomonadales	f__Pseudomonadaceae	g__Pseudomonas	s__viridiflava
394796	0.00975072	0	2.99123	0	1	NA	k__Bacteria	p__Proteobacteria	c__Gammaproteobacteria	o__Pseudomonadales	f__Pseudomonadaceae	g__Pseudomonas	s__viridiflava
4451011	0.0342903	0	2.99123	0	1	NA	k__Bacteria	p__Proteobacteria	c__Gammaproteobacteria	o__Pseudomonadales	f__Pseudomonadaceae	g__Pseudomonas	s__
516292	0.0293118	0	2.99123	0	1	NA	k__Bacteria	p__Proteobacteria	c__Gammaproteobacteria	o__Pseudomonadales	f__Pseudomonadaceae	g__Pseudomonas	s__
817734	0.0374723	0	2.99123	0	1	NA	k__Bacteria	p__Proteobacteria	c__Gammaproteobacteria	o__Pseudomonadales	f__Pseudomonadaceae	g__Pseudomonas	s__
4371191	0.058738	0	3.03335	0	1	NA	k__Bacteria	p__Proteobacteria	c__Gammaproteobacteria	o__Pseudomonadales	f__Pseudomonadaceae	g__Pseudomonas	s__
727218	0.0232163	0	2.99123	0	1	NA	k__Bacteria	p__Proteobacteria	c__Gammaproteobacteria	o__Pseudomonadales	f__Pseudomonadaceae	g__Pseudomonas	s__
268162	0.0104922	0	2.99123	0	1	NA	k__Bacteria	p__Proteobacteria	c__Gammaproteobacteria	o__Pseudomonadales	f__Pseudomonadaceae	g__Pseudomonas	s__
4327028	0	NA	NA	NA	NA	NA	k__Bacteria	p__Proteobacteria	c__Gammaproteobacteria	o__Pseudomonadales	f__Pseudomonadaceae	g__Pseudomonas	s__
312988	0	NA	NA	NA	NA	NA	k__Bacteria	p__Proteobacteria	c__Gammaproteobacteria	o__Pseudomonadales	f__Pseudomonadaceae	NA	NA
449595	0	NA	NA	NA	NA	NA	k__Bacteria	p__Proteobacteria	c__Gammaproteobacteria	o__Xanthomonadales	f__Xanthomonadaceae	g__	s__
678813	0.0691841	0	2.99123	0	1	NA	k__Bacteria	p__Proteobacteria	c__Gammaproteobacteria	o__Xanthomonadales	f__Xanthomonadaceae	g__	s__
663573	0.0135998	0	2.99123	0	1	NA	k__Bacteria	p__Proteobacteria	c__Gammaproteobacteria	o__Xanthomonadales	f__Xanthomonadaceae	g__Stenotrophomonas	NA
227343	0	NA	NA	NA	NA	NA	k__Bacteria	p__Proteobacteria	c__Gammaproteobacteria	o__Xanthomonadales	f__Xanthomonadaceae	g__	s__
817926	0.0316885	0	2.99123	0	1	NA	k__Bacteria	p__Proteobacteria	c__Gammaproteobacteria	o__Xanthomonadales	f__Xanthomonadaceae	g__Stenotrophomonas	s__
1130732	0	0	0	0	1	NA	k__Bacteria	p__Proteobacteria	c__Gammaproteobacteria	o__Xanthomonadales	f__Xanthomonadaceae	g__Dokdonella	s__
276010	0.0128026	0	2.99123	0	1	NA	k__Bacteria	p__Proteobacteria	c__Gammaproteobacteria	o__Xanthomonadales	f__Xanthomonadaceae	g__Stenotrophomonas	s__acidaminiphila
1111449	0	NA	NA	NA	NA	NA	k__Bacteria	p__Proteobacteria	c__Gammaproteobacteria	o__Xanthomonadales	f__Xanthomonadaceae	g__Stenotrophomonas	s__acidaminiphila
7821	0.00325666	0	2.99124	0	1	NA	k__Bacteria	p__Proteobacteria	c__Gammaproteobacteria	o__Xanthomonadales	f__Xanthomonadaceae	g__Stenotrophomonas	s__acidaminiphila
4337676	0	NA	NA	NA	NA	NA	k__Bacteria	p__Bacteroidetes	c__Sphingobacteriia	o__Sphingobacteriales	f__Sphingobacteriaceae	g__Sphingobacterium	s__
510360	0.0067896	0	2.99123	0	1	NA	k__Bacteria	p__Bacteroidetes	c__Flavobacteriia	o__Flavobacteriales	f__[Weeksellaceae]	g__	s__
4362546	0.0210296	0	2.99123	0	1	NA	k__Bacteria	p__Bacteroidetes	c__Flavobacteriia	o__Flavobacteriales	f__Flavobacteriaceae	g__	s__
519367	0.020871	0	2.99123	0	1	NA	k__Bacteria	p__Bacteroidetes	c__Flavobacteriia	o__Flavobacteriales	f__Flavobacteriaceae	g__	s__
1136456	0	0	0	0	1	NA	k__Bacteria	p__Bacteroidetes	c__Flavobacteriia	o__Flavobacteriales	f__Flavobacteriaceae	g__Salegentibacter	s__
4404499	0	0	0	0	1	NA	k__Bacteria	p__Bacteroidetes	c__Flavobacteriia	o__Flavobacteriales	f__Flavobacteriaceae	g__	s__
837404	0.021584	0	2.99123	0	1	NA	k__Bacteria	p__Bacteroidetes	c__Flavobacteriia	o__Flavobacteriales	f__Flavobacteriaceae	g__Flavobacterium	s__
4467414	0.0531182	0	2.99123	0	1	NA	k__Bacteria	p__Bacteroidetes	c__Flavobacteriia	o__Flavobacteriales	f__Flavobacteriaceae	g__Flavobacterium	s__
3427116	0.0149264	0	2.99123	0	1	NA	k__Bacteria	p__Bacteroidetes	c__Flavobacteriia	o__Flavobacteriales	f__Flavobacteriaceae	g__Flavobacterium	s__succinicans
241971	0.0115585	0	2.99123	0	1	NA	k__Bacteria	p__Bacteroidetes	c__Flavobacteriia	o__Flavobacteriales	f__Flavobacteriaceae	g__Flavobacterium	s__succinicans
1115572	0	NA	NA	NA	NA	NA	k__Bacteria	p__Bacteroidetes	c__Flavobacteriia	o__Flavobacteriales	f__Flavobacteriaceae	g__Flavobacterium	s__
101031	0.0173645	0	2.99123	0	1	NA	k__Bacteria	p__Bacteroidetes	c__Flavobacteriia	o__Flavobacteriales	f__Flavobacteriaceae	g__Flavobacterium	s__
4154872	0.0225683	0	2.99123	0	1	NA	k__Bacteria	p__Bacteroidetes	c__Flavobacteriia	o__Flavobacteriales	f__[Weeksellaceae]	g__Cloacibacterium	s__
1051475	0	NA	NA	NA	NA	NA	k__Bacteria	p__Bacteroidetes	c__Flavobacteriia	o__Flavobacteriales	f__[Weeksellaceae]	g__Weeksella	s__
949327	0.0589402	0	3.0278	0	1	NA	k__Bacteria	p__Bacteroidetes	c__Flavobacteriia	o__Flavobacteriales	f__[Weeksellaceae]	g__Wautersiella	s__
4354699	0.0494212	0	2.99123	0	1	NA	k__Bacteria	p__Bacteroidetes	c__Flavobacteriia	o__Flavobacteriales	f__[Weeksellaceae]	g__Chryseobacterium	s__
736769	0.0335917	0	2.99123	0	1	NA	k__Bacteria	p__Bacteroidetes	c__Flavobacteriia	o__Flavobacteriales	f__[Weeksellaceae]	g__Chryseobacterium	s__
4305837	0.00719468	0	2.99123	0	1	NA	k__Bacteria	p__Bacteroidetes	c__Flavobacteriia	o__Flavobacteriales	f__[Weeksellaceae]	g__Chryseobacterium	s__
4453743	0	0	0	0	1	NA	k__Bacteria	p__Bacteroidetes	c__Flavobacteriia	o__Flavobacteriales	f__[Weeksellaceae]	g__Chryseobacterium	s__
4329518	0	NA	NA	NA	NA	NA	k__Bacteria	p__Bacteroidetes	c__Flavobacteriia	o__Flavobacteriales	f__[Weeksellaceae]	g__Chryseobacterium	s__
1129906	0.0305666	0	2.99123	0	1	NA	k__Bacteria	p__Bacteroidetes	c__Flavobacteriia	o__Flavobacteriales	f__[Weeksellaceae]	g__Wautersiella	s__
3757809	0.0151857	0	2.99123	0	1	NA	k__Bacteria	p__Bacteroidetes	c__Bacteroidia	o__Bacteroidales	f__Porphyromonadaceae	g__Dysgonomonas	s__
4387396	0.0151772	0	2.99123	0	1	NA	k__Bacteria	p__Bacteroidetes	c__Bacteroidia	o__Bacteroidales	f__Porphyromonadaceae	g__Porphyromonas	s__
752012	0.00358751	0	2.99124	0	1	NA	k__Bacteria	p__Bacteroidetes	c__Bacteroidia	o__Bacteroidales	f__Porphyromonadaceae	g__Dysgonomonas	s__
606755	0.0104167	0	2.99123	0	1	NA	k__Bacteria	p__Bacteroidetes	c__Bacteroidia	o__Bacteroidales	f__Porphyromonadaceae	g__Dysgonomonas	s__
4104836	0.0761571	0	3.03413	0	1	NA	k__Bacteria	p__Bacteroidetes	c__Sphingobacteriia	o__Sphingobacteriales	f__Sphingobacteriaceae	g__	s__
584500	0.0117661	0	2.99123	0	1	NA	k__Bacteria	p__Proteobacteria	c__Epsilonproteobacteria	o__Campylobacterales	f__Campylobacteraceae	g__Arcobacter	s__
105235	0.0971023	0	2.72136	0	1	NA	k__Bacteria	p__Proteobacteria	c__Epsilonproteobacteria	o__Campylobacterales	f__Campylobacteraceae	g__Arcobacter	s__
1113318	0.0326868	0	2.99123	0	1	NA	k__Bacteria	p__Proteobacteria	c__Epsilonproteobacteria	o__Campylobacterales	f__Campylobacteraceae	g__Arcobacter	s__
318473	0.0463474	0	2.99123	0	1	NA	k__Bacteria	p__Proteobacteria	c__Epsilonproteobacteria	o__Campylobacterales	f__Campylobacteraceae	g__Arcobacter	NA
4425150	0	NA	NA	NA	NA	NA	k__Bacteria	p__Proteobacteria	c__Epsilonproteobacteria	o__Campylobacterales	f__Campylobacteraceae	g__Campylobacter	s__
1749079	0.0576609	0	2.99123	0	1	NA	k__Bacteria	p__Bacteroidetes	c__Bacteroidia	o__Bacteroidales	f__Bacteroidaceae	g__Bacteroides	s__
2792167	0.0443645	0	3.01343	0	1	NA	k__Bacteria	p__Bacteroidetes	c__[Saprospirae]	o__[Saprospirales]	f__Chitinophagaceae	g__Sediminibacterium	s__
1108248	0.0379642	0	2.99123	0	1	NA	k__Bacteria	p__Bacteroidetes	c__Bacteroidia	o__Bacteroidales	NA	NA	NA
3509162	0.0208375	0.127397	2.99123	0.0425901	0.966028	NA	k__Bacteria	p__Bacteroidetes	c__[Saprospirae]	o__[Saprospirales]	f__Chitinophagaceae	g__Lacibacter	s__cauensis
242645	0	NA	NA	NA	NA	NA	k__Bacteria	p__Bacteroidetes	c__[Saprospirae]	o__[Saprospirales]	f__Chitinophagaceae	g__	s__
4484245	0.011096	0	2.99123	0	1	NA	k__Bacteria	p__Bacteroidetes	c__[Saprospirae]	o__[Saprospirales]	f__Chitinophagaceae	g__	s__
4422872	0	NA	NA	NA	NA	NA	k__Bacteria	p__Bacteroidetes	c__[Saprospirae]	o__[Saprospirales]	f__Chitinophagaceae	g__Sediminibacterium	s__
808071	0	NA	NA	NA	NA	NA	k__Bacteria	p__Bacteroidetes	c__[Saprospirae]	o__[Saprospirales]	f__Chitinophagaceae	g__Sediminibacterium	s__
190531	0	NA	NA	NA	NA	NA	k__Bacteria	p__Bacteroidetes	c__[Saprospirae]	o__[Saprospirales]	f__Chitinophagaceae	g__Sediminibacterium	s__
1104793	0.0246565	0	2.99123	0	1	NA	k__Bacteria	p__Actinobacteria	c__Acidimicrobiia	o__Acidimicrobiales	f__OCS155	g__	s__
523452	0	NA	NA	NA	NA	NA	k__Bacteria	p__Chloroflexi	c__Anaerolineae	o__SBR1031	f__SHA-31	g__	s__
541396	0	NA	NA	NA	NA	NA	k__Bacteria	p__Chloroflexi	c__Anaerolineae	o__GCA004	f__	g__	s__
4449244	0.0142477	0	2.99123	0	1	NA	k__Bacteria	p__Fusobacteria	c__Fusobacteriia	o__Fusobacteriales	f__Fusobacteriaceae	g__Fusobacterium	s__
4333154	0.0203811	0	2.99123	0	1	NA	k__Bacteria	p__Fusobacteria	c__Fusobacteriia	o__Fusobacteriales	f__Fusobacteriaceae	g__Fusobacterium	s__
309489	0.0584229	0	2.99123	0	1	NA	k__Bacteria	p__Proteobacteria	c__Gammaproteobacteria	o__Vibrionales	f__Pseudoalteromonadaceae	g__Pseudoalteromonas	s__
518360	0.062506	0	3.03284	0	1	NA	k__Bacteria	p__Bacteroidetes	c__Bacteroidia	o__Bacteroidales	f__Bacteroidaceae	g__Bacteroides	s__
4405800	0.0146252	0	2.99123	0	1	NA	k__Bacteria	p__Bacteroidetes	c__Sphingobacteriia	o__Sphingobacteriales	f__Sphingobacteriaceae	g__Sphingobacterium	s__
521087	0.0103765	0	2.99123	0	1	NA	k__Bacteria	p__Bacteroidetes	c__Sphingobacteriia	o__Sphingobacteriales	f__Sphingobacteriaceae	g__Sphingobacterium	s__
4428119	0.0602024	0	3.03314	0	1	NA	k__Bacteria	p__Bacteroidetes	c__Sphingobacteriia	o__Sphingobacteriales	f__Sphingobacteriaceae	g__Sphingobacterium	NA
442126	0.023975	0	2.99123	0	1	NA	k__Bacteria	p__Bacteroidetes	c__Sphingobacteriia	o__Sphingobacteriales	f__Sphingobacteriaceae	g__Sphingobacterium	s__
4295257	0	NA	NA	NA	NA	NA	k__Bacteria	p__Bacteroidetes	c__Sphingobacteriia	o__Sphingobacteriales	f__Sphingobacteriaceae	g__	s__
148790	0.0235744	0	2.99123	0	1	NA	k__Bacteria	p__Bacteroidetes	c__Sphingobacteriia	o__Sphingobacteriales	f__Sphingobacteriaceae	g__	s__
540403	0.00687006	0	2.99123	0	1	NA	k__Bacteria	p__Bacteroidetes	c__Sphingobacteriia	o__Sphingobacteriales	f__Sphingobacteriaceae	g__Sphingobacterium	s__
3587343	0.0176113	0	2.99123	0	1	NA	k__Bacteria	p__Bacteroidetes	c__Sphingobacteriia	o__Sphingobacteriales	f__Sphingobacteriaceae	g__Sphingobacterium	s__multivorum
4339351	0.0106898	0	2.99124	0	1	NA	k__Bacteria	p__Bacteroidetes	c__Sphingobacteriia	o__Sphingobacteriales	f__Sphingobacteriaceae	NA	NA
317024	0	NA	NA	NA	NA	NA	k__Bacteria	p__Bacteroidetes	c__Sphingobacteriia	o__Sphingobacteriales	f__Sphingobacteriaceae	g__Pedobacter	s__
696477	0	NA	NA	NA	NA	NA	k__Bacteria	p__Bacteroidetes	c__Bacteroidia	o__Bacteroidales	f__Bacteroidaceae	g__Bacteroides	s__
4312075	0	NA	NA	NA	NA	NA	k__Bacteria	p__Bacteroidetes	c__[Saprospirae]	o__[Saprospirales]	f__Saprospiraceae	g__	s__
655803	0.0573955	0	2.99123	0	1	NA	k__Bacteria	p__Bacteroidetes	c__Bacteroidia	o__Bacteroidales	f__Porphyromonadaceae	g__Porphyromonas	s__endodontalis
4213918	0.00370133	0	2.99124	0	1	NA	k__Bacteria	p__Bacteroidetes	c__Bacteroidia	o__Bacteroidales	f__Porphyromonadaceae	g__Paludibacter	s__
4414549	0.00275547	0	2.99124	0	1	NA	k__Archaea	p__Crenarchaeota	c__Thaumarchaeota	o__Cenarchaeales	f__Cenarchaeaceae	g__	s__
427495	0.0144569	0	2.99123	0	1	NA	k__Bacteria	p__Cyanobacteria	c__Synechococcophycideae	o__Synechococcales	f__Synechococcaceae	g__Synechococcus	s__
68986	0.00430093	0	2.99124	0	1	NA	k__Bacteria	p__Cyanobacteria	c__Synechococcophycideae	o__Synechococcales	f__Synechococcaceae	g__Prochlorococcus	s__
833871	0	NA	NA	NA	NA	NA	NOHIT	NA	NA	NA	NA	NA	NA
1082607	0.0176456	0	2.99123	0	1	NA	k__Bacteria	p__Actinobacteria	c__Actinobacteria	o__Actinomycetales	f__Corynebacteriaceae	g__Corynebacterium	s__
1503670	0.0672668	0	3.03163	0	1	NA	k__Bacteria	p__Actinobacteria	c__Actinobacteria	o__Actinomycetales	f__Brevibacteriaceae	g__Brevibacterium	s__
1134896	0.0690049	0	2.99123	0	1	NA	k__Bacteria	p__Actinobacteria	c__Actinobacteria	o__Actinomycetales	f__Brevibacteriaceae	g__Brevibacterium	s__
944847	0.0315229	0	2.99123	0	1	NA	k__Bacteria	p__Actinobacteria	c__Actinobacteria	o__Actinomycetales	f__Kineosporiaceae	g__	s__
12589	0.0109239	0	2.99123	0	1	NA	k__Bacteria	p__Actinobacteria	c__Actinobacteria	o__Actinomycetales	f__Actinomycetaceae	g__Actinomyces	s__
292428	0	NA	NA	NA	NA	NA	k__Bacteria	p__Actinobacteria	c__Actinobacteria	o__Actinomycetales	f__Jonesiaceae	g__	s__
885496	0	NA	NA	NA	NA	NA	k__Bacteria	p__Actinobacteria	c__Actinobacteria	o__Actinomycetales	f__Intrasporangiaceae	NA	NA
821644	0.0705954	0	2.99123	0	1	NA	k__Bacteria	p__Actinobacteria	c__Actinobacteria	o__Actinomycetales	f__Microbacteriaceae	g__Leucobacter	s__
88989	0	NA	NA	NA	NA	NA	k__Bacteria	p__Cyanobacteria	c__4C0d-2	o__MLE1-12	f__	g__	s__
542446	0.00223619	0.121096	2.99123	0.0404836	0.967708	NA	k__Bacteria	p__Cyanobacteria	c__4C0d-2	o__MLE1-12	f__	g__	s__
4478325	0	NA	NA	NA	NA	NA	k__Bacteria	p__Firmicutes	c__Erysipelotrichi	o__Erysipelotrichales	f__Erysipelotrichaceae	g__Erysipelothrix	s__
927238	0	NA	NA	NA	NA	NA	k__Bacteria	p__Firmicutes	c__Erysipelotrichi	o__Erysipelotrichales	f__Erysipelotrichaceae	g__Erysipelothrix	s__
294782	0	NA	NA	NA	NA	NA	k__Bacteria	p__Proteobacteria	c__Gammaproteobacteria	o__Pseudomonadales	f__Moraxellaceae	g__Acinetobacter	s__
806487	0.00515142	0	2.99124	0	1	NA	k__Bacteria	p__Proteobacteria	c__Gammaproteobacteria	o__Pseudomonadales	f__Moraxellaceae	g__Acinetobacter	s__
312531	0.00756657	0.124336	2.99123	0.0415669	0.966844	NA	k__Bacteria	p__Proteobacteria	c__Gammaproteobacteria	o__Pseudomonadales	f__Moraxellaceae	g__Acinetobacter	NA
1790396	0.0286821	0	2.99123	0	1	NA	k__Bacteria	p__Proteobacteria	c__Gammaproteobacteria	o__Pseudomonadales	f__Moraxellaceae	g__Acinetobacter	NA
161677	0.00719468	0	2.99123	0	1	NA	k__Bacteria	p__Proteobacteria	c__Gammaproteobacteria	o__Pseudomonadales	f__Moraxellaceae	g__Acinetobacter	s__schindleri
4482374	0.00627324	0	2.99123	0	1	NA	k__Bacteria	p__Proteobacteria	c__Gammaproteobacteria	o__Pseudomonadales	f__Moraxellaceae	g__Acinetobacter	NA
4235445	0.00628846	0	2.99123	0	1	NA	k__Bacteria	p__Proteobacteria	c__Gammaproteobacteria	o__Pseudomonadales	f__Moraxellaceae	g__Acinetobacter	s__
873972	0.037039	0	2.99123	0	1	NA	k__Bacteria	p__Proteobacteria	c__Gammaproteobacteria	o__Pseudomonadales	f__Moraxellaceae	g__Acinetobacter	s__johnsonii
179208	0	NA	NA	NA	NA	NA	k__Bacteria	p__Proteobacteria	c__Gammaproteobacteria	o__Pseudomonadales	f__Moraxellaceae	g__Acinetobacter	s__
3453734	0.00903793	0	2.99123	0	1	NA	k__Bacteria	p__Proteobacteria	c__Gammaproteobacteria	o__Pseudomonadales	f__Moraxellaceae	g__Acinetobacter	s__
270659	0.102107	0	3.01566	0	1	NA	k__Bacteria	p__Proteobacteria	c__Gammaproteobacteria	o__Pseudomonadales	f__Moraxellaceae	g__Acinetobacter	s__
706432	0.0197385	0	2.99123	0	1	NA	k__Bacteria	p__Proteobacteria	c__Gammaproteobacteria	o__Pseudomonadales	f__Moraxellaceae	g__Acinetobacter	s__
2797395	0.0501056	0	2.99123	0	1	NA	k__Bacteria	p__Proteobacteria	c__Gammaproteobacteria	o__Pseudomonadales	f__Moraxellaceae	g__Acinetobacter	s__
526430	0.00824155	0	2.99124	0	1	NA	k__Bacteria	p__Proteobacteria	c__Gammaproteobacteria	o__Pseudomonadales	f__Moraxellaceae	g__Acinetobacter	s__lwoffii
4482598	0.047964	0	2.99123	0	1	NA	k__Bacteria	p__Proteobacteria	c__Gammaproteobacteria	o__Pseudomonadales	f__Moraxellaceae	g__Acinetobacter	NA
4425634	0.0425852	0	2.99123	0	1	NA	k__Bacteria	p__Proteobacteria	c__Gammaproteobacteria	o__Pseudomonadales	f__Moraxellaceae	g__Acinetobacter	s__
818527	0.0512925	0	2.99123	0	1	NA	k__Bacteria	p__Proteobacteria	c__Betaproteobacteria	o__Burkholderiales	f__Oxalobacteraceae	g__Janthinobacterium	s__
9252	0	NA	NA	NA	NA	NA	k__Bacteria	p__Proteobacteria	c__Gammaproteobacteria	o__Vibrionales	NA	NA	NA
4347599	0.0178039	0	2.99123	0	1	NA	k__Bacteria	p__Proteobacteria	c__Gammaproteobacteria	o__Vibrionales	f__Vibrionaceae	g__Vibrio	s__metschnikovii
1121651	0.0139636	0	2.99123	0	1	NA	k__Bacteria	p__Proteobacteria	c__Gammaproteobacteria	o__Aeromonadales	f__Aeromonadaceae	g__	s__
172717	0.0118389	0	2.99123	0	1	NA	k__Bacteria	p__Proteobacteria	c__Gammaproteobacteria	o__Alteromonadales	f__Shewanellaceae	g__Shewanella	s__
162650	0.00338686	0	2.99124	0	1	NA	k__Bacteria	p__Proteobacteria	c__Gammaproteobacteria	o__Aeromonadales	f__Aeromonadaceae	g__	s__
247442	0.0105575	0	2.99123	0	1	NA	k__Bacteria	p__Proteobacteria	c__Gammaproteobacteria	o__Aeromonadales	f__Aeromonadaceae	g__	s__
203157	0.0649444	0	2.99607	0	1	NA	k__Bacteria	p__Proteobacteria	c__Gammaproteobacteria	o__Aeromonadales	f__Aeromonadaceae	g__	s__
199099	0.0116834	0	2.99123	0	1	NA	k__Bacteria	p__Proteobacteria	c__Gammaproteobacteria	o__Aeromonadales	f__Aeromonadaceae	g__	s__
4439030	0.0290827	0	2.99123	0	1	NA	k__Bacteria	p__Proteobacteria	c__Gammaproteobacteria	o__Aeromonadales	f__Aeromonadaceae	NA	NA
4310024	0.0232951	0	2.99123	0	1	NA	k__Bacteria	p__Firmicutes	c__Clostridia	o__Clostridiales	f__Peptococcaceae	g__Peptococcus	s__
590727	0.00553191	0	2.99124	0	1	NA	k__Bacteria	p__Proteobacteria	c__Alphaproteobacteria	o__Rhodospirillales	f__Rhodospirillaceae	g__	s__
188414	0.00581159	0	2.99124	0	1	NA	k__Bacteria	p__Proteobacteria	c__Alphaproteobacteria	o__Rickettsiales	f__	g__	s__
357011	0	NA	NA	NA	NA	NA	k__Bacteria	p__Proteobacteria	c__Alphaproteobacteria	o__Rhodospirillales	f__Rhodospirillaceae	g__	s__
2932342	0.0106129	0	2.99123	0	1	NA	k__Bacteria	p__Proteobacteria	c__Deltaproteobacteria	o__Desulfovibrionales	f__Desulfovibrionaceae	g__	s__
4332904	0	NA	NA	NA	NA	NA	k__Bacteria	p__Acidobacteria	c__BPC102	o__MVS-40	f__	g__	s__
634948	0.0299988	0	2.99123	0	1	NA	k__Bacteria	p__Proteobacteria	c__Gammaproteobacteria	o__Alteromonadales	f__Idiomarinaceae	g__Pseudidiomarina	s__
4418009	0.0748836	0	2.99123	0	1	NA	k__Bacteria	p__Proteobacteria	c__Betaproteobacteria	o__Burkholderiales	f__Oxalobacteraceae	NA	NA
1705765	0	NA	NA	NA	NA	NA	k__Bacteria	p__Proteobacteria	c__Betaproteobacteria	o__Burkholderiales	f__Oxalobacteraceae	g__	s__
73559	0	NA	NA	NA	NA	NA	k__Bacteria	p__Proteobacteria	c__Gammaproteobacteria	o__Pseudomonadales	f__Moraxellaceae	g__Acinetobacter	s__
4449456	0.0293345	0	2.99123	0	1	NA	k__Bacteria	p__Proteobacteria	c__Gammaproteobacteria	o__Pseudomonadales	f__Moraxellaceae	g__Acinetobacter	s__
60329	0.0104543	0	2.99124	0	1	NA	k__Bacteria	p__Proteobacteria	c__Gammaproteobacteria	o__Pseudomonadales	f__Moraxellaceae	g__Acinetobacter	s__
388951	0.00336277	0	2.99124	0	1	NA	k__Bacteria	p__Proteobacteria	c__Gammaproteobacteria	o__Pseudomonadales	f__Moraxellaceae	NA	NA
186836	0.00475886	0	2.99124	0	1	NA	k__Bacteria	p__Proteobacteria	c__Gammaproteobacteria	o__Pseudomonadales	f__Moraxellaceae	g__Acinetobacter	s__
823916	0.0566605	0	2.99123	0	1	NA	k__Bacteria	p__Proteobacteria	c__Gammaproteobacteria	o__Pseudomonadales	f__Moraxellaceae	g__Enhydrobacter	s__
3070686	0.0384171	0	2.99123	0	1	NA	k__Bacteria	p__Proteobacteria	c__Gammaproteobacteria	NA	NA	NA	NA
277352	0.00645784	0	2.99123	0	1	NA	k__Bacteria	p__Proteobacteria	c__Gammaproteobacteria	o__Pseudomonadales	f__Moraxellaceae	g__Psychrobacter	s__
269774	0.00370237	0	2.99124	0	1	NA	k__Bacteria	p__Proteobacteria	c__Gammaproteobacteria	o__Pseudomonadales	f__Moraxellaceae	g__	s__
4295725	0.0562903	0	3.00555	0	1	NA	k__Bacteria	p__Proteobacteria	c__Gammaproteobacteria	o__Pseudomonadales	f__Moraxellaceae	g__Psychrobacter	s__sanguinis
4481079	0.0372396	0	2.99123	0	1	NA	k__Bacteria	p__Proteobacteria	c__Gammaproteobacteria	o__Pseudomonadales	f__Moraxellaceae	g__Psychrobacter	s__sanguinis
4469960	0.0323311	0	2.99123	0	1	NA	k__Bacteria	p__Proteobacteria	c__Gammaproteobacteria	o__Pseudomonadales	f__Moraxellaceae	g__Psychrobacter	s__sanguinis
350938	0.0418075	0	2.99123	0	1	NA	k__Bacteria	p__Proteobacteria	c__Alphaproteobacteria	o__Caulobacterales	f__Caulobacteraceae	NA	NA
2211108	0.00524499	0	2.99124	0	1	NA	k__Bacteria	p__Proteobacteria	c__Alphaproteobacteria	o__Caulobacterales	f__Caulobacteraceae	g__Brevundimonas	s__diminuta
4170478	0.011171	0	2.99123	0	1	NA	k__Bacteria	p__Bacteroidetes	c__[Saprospirae]	o__[Saprospirales]	f__Saprospiraceae	g__Aquirestis	s__calciphila
4474083	0.0457711	0	3.0161	0	1	NA	k__Bacteria	p__Proteobacteria	c__Alphaproteobacteria	o__Sphingomonadales	f__Sphingomonadaceae	g__Novosphingobium	s__
199962	0.00370237	0	2.99124	0	1	NA	k__Bacteria	p__Proteobacteria	c__Alphaproteobacteria	o__Sphingomonadales	f__Sphingomonadaceae	g__Novosphingobium	s__
89212	0.00370237	0	2.99124	0	1	NA	k__Bacteria	p__Proteobacteria	c__Alphaproteobacteria	o__Sphingomonadales	f__Sphingomonadaceae	g__Novosphingobium	s__
4381473	0.00151857	0	2.99123	0	1	NA	k__Bacteria	p__Proteobacteria	c__Alphaproteobacteria	o__Sphingomonadales	f__Sphingomonadaceae	g__Novosphingobium	s__
4438545	0.073677	0	2.9251	0	1	NA	k__Bacteria	p__Proteobacteria	c__Alphaproteobacteria	o__Sphingomonadales	f__Sphingomonadaceae	NA	NA
1129599	0.0199646	0	2.99123	0	1	NA	k__Bacteria	p__Proteobacteria	c__Alphaproteobacteria	o__Sphingomonadales	f__Sphingomonadaceae	g__Novosphingobium	s__nitrogenifigens
748537	0	NA	NA	NA	NA	NA	k__Bacteria	p__Proteobacteria	c__Alphaproteobacteria	o__Sphingomonadales	f__Sphingomonadaceae	g__Sphingopyxis	s__
267852	0	NA	NA	NA	NA	NA	k__Bacteria	p__Proteobacteria	c__Alphaproteobacteria	o__Sphingomonadales	f__Sphingomonadaceae	g__Sphingopyxis	s__alaskensis
4391560	0.0111904	0.3031	2.99123	0.101329	0.919289	NA	k__Bacteria	p__Proteobacteria	c__Alphaproteobacteria	o__Sphingomonadales	f__Erythrobacteraceae	g__	s__
3290764	0.00526665	0.124339	2.99123	0.0415679	0.966843	NA	k__Bacteria	p__Proteobacteria	c__Alphaproteobacteria	o__Sphingomonadales	f__Sphingomonadaceae	g__	s__
4423410	0.0423645	0.0982447	2.97447	0.0330293	0.973651	NA	k__Bacteria	p__Proteobacteria	c__Alphaproteobacteria	o__Sphingomonadales	f__Sphingomonadaceae	g__Sphingomonas	s__
817422	0.002139	0.121096	2.99123	0.0404836	0.967708	NA	k__Bacteria	p__Proteobacteria	c__Alphaproteobacteria	o__Sphingomonadales	f__Sphingomonadaceae	g__Sphingomonas	s__
1111944	0.00727222	0	2.99123	0	1	NA	k__Bacteria	p__Proteobacteria	c__Alphaproteobacteria	o__Sphingomonadales	f__Sphingomonadaceae	g__	s__
513631	0.0201321	0.485104	2.99123	0.162175	0.871168	NA	k__Bacteria	p__Proteobacteria	c__Alphaproteobacteria	o__Sphingomonadales	f__Sphingomonadaceae	g__	s__
1112553	0.0125526	0	2.99123	0	1	NA	k__Bacteria	p__Proteobacteria	c__Alphaproteobacteria	o__Sphingomonadales	f__Sphingomonadaceae	g__Sphingobium	s__
4427546	0.0419638	0	2.99123	0	1	NA	k__Bacteria	p__Proteobacteria	c__Alphaproteobacteria	o__Sphingomonadales	f__Sphingomonadaceae	g__Sphingobium	s__
4333206	0.00719468	0	2.99123	0	1	NA	k__Bacteria	p__Proteobacteria	c__Alphaproteobacteria	o__Rhizobiales	f__Rhizobiaceae	g__Agrobacterium	s__
252822	0	NA	NA	NA	NA	NA	k__Bacteria	p__Proteobacteria	c__Alphaproteobacteria	o__Rhizobiales	f__Rhizobiaceae	g__Agrobacterium	s__
4353264	0.0245615	0	2.99123	0	1	NA	k__Bacteria	p__Proteobacteria	c__Alphaproteobacteria	o__Caulobacterales	f__Caulobacteraceae	g__	s__
1105948	0	NA	NA	NA	NA	NA	k__Bacteria	p__Proteobacteria	c__Alphaproteobacteria	o__Caulobacterales	f__Caulobacteraceae	NA	NA
268353	0.0283717	0	2.99123	0	1	NA	k__Bacteria	p__Proteobacteria	c__Alphaproteobacteria	o__Caulobacterales	f__Caulobacteraceae	g__Brevundimonas	s__diminuta
264269	0.0507668	0	2.99123	0	1	NA	k__Bacteria	p__Proteobacteria	c__Alphaproteobacteria	o__Caulobacterales	f__Caulobacteraceae	g__Brevundimonas	s__diminuta
4307347	0.0130004	0	2.99123	0	1	NA	k__Bacteria	p__Proteobacteria	c__Alphaproteobacteria	o__Rhizobiales	f__Methylobacteriaceae	g__	s__
4396717	0.0112117	0	2.99123	0	1	NA	k__Bacteria	p__Proteobacteria	c__Alphaproteobacteria	o__Rhizobiales	f__Methylobacteriaceae	g__Methylobacterium	s__
831178	0	NA	NA	NA	NA	NA	k__Bacteria	p__Proteobacteria	c__Alphaproteobacteria	o__Rhizobiales	f__	g__	s__
4339358	0.0526512	0.558756	2.95549	0.189057	0.850048	NA	k__Bacteria	p__Proteobacteria	c__Alphaproteobacteria	o__Caulobacterales	f__Caulobacteraceae	g__	s__
811257	0	NA	NA	NA	NA	NA	k__Bacteria	p__Proteobacteria	c__Alphaproteobacteria	o__Caulobacterales	f__Caulobacteraceae	g__Caulobacter	s__
244657	0	NA	NA	NA	NA	NA	k__Bacteria	p__Proteobacteria	c__Alphaproteobacteria	o__Rhizobiales	f__Bradyrhizobiaceae	g__	s__
2458172	0.0231986	0	2.99123	0	1	NA	k__Bacteria	p__Proteobacteria	c__Alphaproteobacteria	o__Rhizobiales	f__Brucellaceae	g__Ochrobactrum	s__
407459	0.010766	0	2.99123	0	1	NA	k__Bacteria	p__Proteobacteria	c__Alphaproteobacteria	o__Rhizobiales	f__Brucellaceae	g__Pseudochrobactrum	s__
310532	0.00338686	0	2.99124	0	1	NA	k__Bacteria	p__Proteobacteria	c__Alphaproteobacteria	o__Rhizobiales	f__Phyllobacteriaceae	g__Aquamicrobium	s__aerolatum
1141071	0.0235742	0	2.99123	0	1	NA	k__Bacteria	p__Proteobacteria	c__Alphaproteobacteria	o__Rhizobiales	f__Brucellaceae	NA	NA
502999	0	NA	NA	NA	NA	NA	k__Bacteria	p__Proteobacteria	c__Alphaproteobacteria	o__Rhizobiales	f__Hyphomicrobiaceae	g__Devosia	s__
4405550	0	0	0	0	1	NA	k__Bacteria	p__Proteobacteria	c__Alphaproteobacteria	o__Rhodobacterales	f__Rhodobacteraceae	g__	s__
151172	0.0106129	0	2.99123	0	1	NA	k__Bacteria	p__Proteobacteria	c__Alphaproteobacteria	o__Rhodobacterales	f__Rhodobacteraceae	g__Anaerospora	s__
1797847	0.0428693	0	2.99123	0	1	NA	k__Bacteria	p__Proteobacteria	c__Alphaproteobacteria	o__Rhodobacterales	f__Rhodobacteraceae	g__Paracoccus	s__aminovorans
629291	0.00973967	0	2.99123	0	1	NA	k__Bacteria	p__Proteobacteria	c__Alphaproteobacteria	o__Rhodobacterales	f__Rhodobacteraceae	g__	s__
199683	0.002139	0.121096	2.99123	0.0404836	0.967708	NA	k__Bacteria	p__Proteobacteria	c__Alphaproteobacteria	o__Rhodobacterales	f__Rhodobacteraceae	NA	NA
814065	0.0197414	0	2.99123	0	1	NA	k__Bacteria	p__Proteobacteria	c__Alphaproteobacteria	o__Rhodobacterales	f__Rhodobacteraceae	g__	s__
114903	0	NA	NA	NA	NA	NA	k__Bacteria	p__Proteobacteria	c__Alphaproteobacteria	o__Sphingomonadales	f__Sphingomonadaceae	g__	s__
580916	0.0767007	0.223233	2.84147	0.0785625	0.937381	NA	k__Bacteria	p__Proteobacteria	c__Alphaproteobacteria	o__Sphingomonadales	f__Sphingomonadaceae	g__Novosphingobium	s__stygium
3156804	0.0194575	0	2.99123	0	1	NA	k__Bacteria	p__Proteobacteria	c__Alphaproteobacteria	o__Rickettsiales	f__Pelagibacteraceae	g__	s__
4413256	0.0071205	0	2.99123	0	1	NA	k__Bacteria	p__Proteobacteria	c__Deltaproteobacteria	o__Desulfovibrionales	f__Desulfovibrionaceae	g__Desulfovibrio	s__
3454566	0.00552047	0	2.99124	0	1	NA	k__Bacteria	p__Proteobacteria	c__Deltaproteobacteria	o__Myxococcales	f__0319-6G20	g__	s__
591358	0	NA	NA	NA	NA	NA	k__Bacteria	p__Planctomycetes	c__Planctomycetia	o__Gemmatales	f__Gemmataceae	g__Gemmata	s__
831504	0	NA	NA	NA	NA	NA	k__Bacteria	p__Proteobacteria	c__Deltaproteobacteria	o__Sva0853	f__SAR324	g__	s__
1933407	0	NA	NA	NA	NA	NA	k__Bacteria	p__Gemmatimonadetes	c__Gemmatimonadetes	o__	f__	g__	s__
4297239	0.0242202	0	2.99123	0	1	NA	k__Bacteria	p__Acidobacteria	c__DA052	o__Ellin6513	f__	g__	s__
4333237	0.00724664	0	2.99123	0	1	NA	k__Bacteria	p__Proteobacteria	c__Alphaproteobacteria	o__Rhodospirillales	f__Acetobacteraceae	g__Acetobacter	s__
845577	0	0	0	0	1	NA	k__Bacteria	p__Proteobacteria	c__Alphaproteobacteria	o__Rhodospirillales	f__Acetobacteraceae	g__	s__
4472239	0.0104167	0	2.99124	0	1	NA	k__Bacteria	p__Chlorobi	c__OPB56	o__	f__	g__	s__
215248	0.00456753	0	2.99123	0	1	NA	k__Bacteria	p__Actinobacteria	c__Actinobacteria	o__Actinomycetales	f__Actinomycetaceae	g__	s__
542066	0	NA	NA	NA	NA	NA	k__Bacteria	p__Actinobacteria	c__Actinobacteria	o__Actinomycetales	f__	g__	s__
4422405	0.038721	0	2.99123	0	1	NA	k__Bacteria	p__Actinobacteria	c__Actinobacteria	o__Actinomycetales	f__Micrococcaceae	g__Micrococcus	s__
526833	0.00607427	0	2.99123	0	1	NA	k__Bacteria	p__Actinobacteria	c__Actinobacteria	o__Actinomycetales	f__Micrococcaceae	g__Micrococcus	s__
808471	0.0069663	0	2.99123	0	1	NA	k__Bacteria	p__Actinobacteria	c__Actinobacteria	o__Actinomycetales	f__Micrococcaceae	g__Arthrobacter	s__
4444760	0.0146031	0.135745	2.99123	0.0453809	0.963804	NA	k__Bacteria	p__Actinobacteria	c__Actinobacteria	o__Actinomycetales	f__Micrococcaceae	g__Arthrobacter	s__
56625	0.0122622	0	2.99123	0	1	NA	k__Bacteria	p__Actinobacteria	c__Actinobacteria	o__Actinomycetales	f__Micrococcaceae	g__	s__
148208	0.0275925	0	2.99123	0	1	NA	k__Bacteria	p__Actinobacteria	c__Actinobacteria	o__Actinomycetales	f__Microbacteriaceae	g__Pseudoclavibacter	s__bifida
993711	0.0811321	0	2.98607	0	1	NA	k__Bacteria	p__Actinobacteria	c__Actinobacteria	o__Actinomycetales	f__Microbacteriaceae	g__Pseudoclavibacter	s__bifida
235898	0.0356779	0	2.99123	0	1	NA	k__Bacteria	p__Actinobacteria	c__Actinobacteria	o__Actinomycetales	f__Corynebacteriaceae	g__Corynebacterium	s__
650171	0.0488006	0	2.99123	0	1	NA	k__Bacteria	p__Actinobacteria	c__Actinobacteria	o__Actinomycetales	f__Corynebacteriaceae	g__Corynebacterium	s__
518872	0.0892811	0	3.00991	0	1	NA	k__Bacteria	p__Actinobacteria	c__Actinobacteria	o__Actinomycetales	f__Dietziaceae	g__Dietzia	NA
4470078	0.0281578	0	2.99123	0	1	NA	k__Bacteria	p__Actinobacteria	c__Actinobacteria	o__Actinomycetales	f__Corynebacteriaceae	g__Corynebacterium	s__
1062356	0.0774498	0	2.99123	0	1	NA	k__Bacteria	p__Actinobacteria	c__Actinobacteria	o__Actinomycetales	f__Corynebacteriaceae	g__Corynebacterium	s__
1000986	0.071879	0.471419	2.99123	0.1576	0.874772	NA	k__Bacteria	p__Actinobacteria	c__Actinobacteria	o__Actinomycetales	f__Corynebacteriaceae	g__Corynebacterium	s__
1015518	0.010303	0	2.99123	0	1	NA	k__Bacteria	p__Actinobacteria	c__Actinobacteria	o__Actinomycetales	f__Corynebacteriaceae	g__Corynebacterium	s__
446403	0.0149239	0	2.99123	0	1	NA	k__Bacteria	p__Actinobacteria	c__Actinobacteria	o__Actinomycetales	f__Corynebacteriaceae	g__Corynebacterium	s__kroppenstedtii
164500	0.0122078	0	2.99123	0	1	NA	k__Bacteria	p__Actinobacteria	c__Actinobacteria	o__Actinomycetales	f__Mycobacteriaceae	g__Mycobacterium	NA
332714	0.0938253	0	2.99123	0	1	NA	k__Bacteria	p__Proteobacteria	c__Alphaproteobacteria	o__Rickettsiales	f__Rickettsiaceae	g__Rickettsia	s__
316724	0.0214955	0	2.99123	0	1	NA	k__Bacteria	p__Proteobacteria	c__Alphaproteobacteria	o__Rickettsiales	f__Rickettsiaceae	g__Rickettsia	NA
629361	0	0	0	0	1	NA	k__Bacteria	p__Firmicutes	c__Clostridia	o__Clostridiales	f__	g__	s__
165827	0.00384485	0	2.99124	0	1	NA	k__Bacteria	p__Proteobacteria	c__Alphaproteobacteria	o__Rhodobacterales	f__Rhodobacteraceae	g__Rubellimicrobium	s__
574742	0	NA	NA	NA	NA	NA	k__Bacteria	p__Firmicutes	c__Clostridia	o__Clostridiales	f__Clostridiaceae	g__Clostridium	s__
4479959	0.0424835	0	2.99123	0	1	NA	k__Bacteria	p__Firmicutes	c__Clostridia	o__Clostridiales	f__Peptostreptococcaceae	g__	s__
573035	0	NA	NA	NA	NA	NA	k__Bacteria	p__Firmicutes	c__Bacilli	o__Bacillales	f__Alicyclobacillaceae	g__Alicyclobacillus	s__
939986	0.0973343	0	3.00837	0	1	NA	k__Bacteria	p__Firmicutes	c__Bacilli	o__Bacillales	f__Bacillaceae	g__	s__
4468333	0	NA	NA	NA	NA	NA	k__Bacteria	p__Firmicutes	c__Bacilli	o__Bacillales	f__Planococcaceae	g__Sporosarcina	s__
1129680	0.0152323	-0.287548	2.99125	-0.0961297	0.923418	NA	k__Bacteria	p__Firmicutes	c__Bacilli	o__Lactobacillales	f__Carnobacteriaceae	g__Carnobacterium	s__
720949	0.0810697	0	2.99123	0	1	NA	k__Bacteria	p__Firmicutes	c__Bacilli	o__Bacillales	f__	g__	s__
520220	0.0104167	0	2.99124	0	1	NA	k__Bacteria	p__Firmicutes	c__Bacilli	o__Lactobacillales	f__Carnobacteriaceae	g__Trichococcus	s__
516296	0.0416923	-0.116976	2.99125	-0.039106	0.968806	NA	k__Bacteria	p__Firmicutes	c__Bacilli	o__Lactobacillales	f__Carnobacteriaceae	g__Trichococcus	s__
35088	0.0539627	0.140725	2.99123	0.0470458	0.962477	NA	k__Bacteria	p__Firmicutes	c__Bacilli	o__Lactobacillales	f__Aerococcaceae	g__Aerococcus	s__
4469924	0.00655298	0.607753	2.99123	0.203178	0.838996	NA	k__Bacteria	p__Firmicutes	c__Bacilli	o__Bacillales	f__Bacillaceae	g__Anoxybacillus	s__kestanbolensis
4389633	0.0572596	0	2.99123	0	1	NA	k__Bacteria	p__Firmicutes	c__Bacilli	o__Bacillales	f__Bacillaceae	g__Bacillus	s__flexus
64192	0.002139	0.121096	2.99123	0.0404836	0.967708	NA	k__Bacteria	p__Firmicutes	c__Bacilli	o__Bacillales	f__Planococcaceae	g__Solibacillus	s__
316264	0.00615338	0	2.99124	0	1	NA	k__Bacteria	p__Firmicutes	c__Bacilli	o__Bacillales	NA	NA	NA
356733	0.0191788	0	2.99123	0	1	NA	k__Bacteria	p__Firmicutes	c__Bacilli	o__Bacillales	f__Staphylococcaceae	g__Staphylococcus	NA
152001	0.0877837	0	3.03628	0	1	NA	k__Bacteria	p__Firmicutes	c__Bacilli	o__Bacillales	f__Staphylococcaceae	g__Staphylococcus	s__
1532107	0.0408775	0	2.99123	0	1	NA	k__Bacteria	p__Firmicutes	c__Bacilli	o__Bacillales	f__Bacillaceae	NA	NA
115186	0.0993621	0.046592	2.97891	0.0156406	0.987521	NA	k__Bacteria	p__Firmicutes	c__Bacilli	o__Bacillales	f__Staphylococcaceae	g__Staphylococcus	s__sciuri
4312974	0.0231711	0.151065	2.99123	0.0505025	0.959722	NA	k__Bacteria	p__Firmicutes	c__Bacilli	o__Bacillales	f__Planococcaceae	g__	s__
889661	0.00202069	0	2.99124	0	1	NA	k__Bacteria	p__Firmicutes	c__Bacilli	o__Bacillales	f__Staphylococcaceae	g__Jeotgalicoccus	s__
4389141	0.00824155	0	2.99124	0	1	NA	k__Bacteria	p__Firmicutes	c__Bacilli	o__Bacillales	f__Planococcaceae	g__Kurthia	s__gibsonii
4456886	0.00465515	0	2.99123	0	1	NA	k__Bacteria	p__Firmicutes	c__Bacilli	o__Bacillales	f__Planococcaceae	g__Lysinibacillus	s__boronitolerans
15238	0.00824155	0	2.99124	0	1	NA	k__Bacteria	p__Firmicutes	c__Bacilli	o__Lactobacillales	f__Aerococcaceae	g__Alloiococcus	s__
1055212	0.0246933	0.148001	2.99123	0.0494781	0.960538	NA	k__Bacteria	p__Firmicutes	c__Bacilli	o__Lactobacillales	f__Enterococcaceae	g__Enterococcus	s__
271159	0.0456424	0	2.99123	0	1	NA	k__Bacteria	p__Firmicutes	c__Bacilli	o__Lactobacillales	NA	NA	NA
4168094	0.0576909	0	2.99123	0	1	NA	k__Bacteria	p__Firmicutes	c__Bacilli	o__Lactobacillales	f__Lactobacillaceae	g__Lactobacillus	s__
8104	0	0	0	0	1	NA	k__Bacteria	p__Proteobacteria	c__Gammaproteobacteria	o__Methylococcales	f__Methylococcaceae	g__Methylobacter	s__luteus
369705	0.0277809	0	2.99123	0	1	NA	k__Bacteria	p__Firmicutes	c__Bacilli	o__Bacillales	f__Staphylococcaceae	g__Jeotgalicoccus	s__
963239	0.00966267	0	2.99123	0	1	NA	k__Bacteria	p__Firmicutes	c__Bacilli	o__Lactobacillales	f__Aerococcaceae	g__Facklamia	s__
256942	0.061404	0	2.99123	0	1	NA	k__Bacteria	p__Firmicutes	c__Bacilli	o__Lactobacillales	f__Aerococcaceae	g__	s__
493391	0.0769794	0.0546657	2.99125	0.0182752	0.985419	NA	k__Bacteria	p__Firmicutes	c__Erysipelotrichi	o__Erysipelotrichales	f__Erysipelotrichaceae	g__[Eubacterium]	s__dolichum
4440018	0	NA	NA	NA	NA	NA	k__Bacteria	p__Firmicutes	c__Bacilli	o__Lactobacillales	f__Leuconostocaceae	g__Weissella	s__
4425214	0.0884255	-0.899941	2.52986	-0.355727	0.722045	NA	k__Bacteria	p__Firmicutes	c__Bacilli	o__Lactobacillales	f__Streptococcaceae	g__Streptococcus	s__
4364652	0.0623722	0	2.99123	0	1	NA	k__Bacteria	p__Firmicutes	c__Bacilli	o__Lactobacillales	f__Streptococcaceae	g__Lactococcus	s__
1100972	0.0928619	0.558416	3.03637	0.183909	0.854085	NA	k__Bacteria	p__Firmicutes	c__Bacilli	o__Lactobacillales	f__Streptococcaceae	g__Lactococcus	s__
4439603	0.077351	0	2.99123	0	1	NA	k__Bacteria	p__Firmicutes	c__Bacilli	o__Lactobacillales	f__Streptococcaceae	g__Streptococcus	s__
735769	0.0157396	0.434094	2.99123	0.145122	0.884615	NA	NOHIT	NA	NA	NA	NA	NA	NA
1096610	0.0226737	0	2.99123	0	1	NA	k__Bacteria	p__Firmicutes	c__Clostridia	o__Clostridiales	f__[Tissierellaceae]	g__Finegoldia	s__
134786	0.00362688	0	2.99124	0	1	NA	k__Bacteria	p__Firmicutes	c__Clostridia	o__Clostridiales	f__[Tissierellaceae]	g__Anaerococcus	s__
4394001	0.0461982	0	2.99123	0	1	NA	k__Bacteria	p__Firmicutes	c__Clostridia	o__Clostridiales	f__Peptostreptococcaceae	g__	s__

## Sheet: AviaryBarn_AE_AL
	baseMean	log2FoldChange	lfcSE	stat	pvalue	padj	Rank1	Rank2	Rank3	Rank4	Rank5	Rank6	Rank7	Enriched In	Totals	Aviary Late	Aviary Early	Phylum
279431	24.4964	-10.1225	1.38065	-7.33166	2.27318e-13	7.74949e-12	k__Bacteria	p__Firmicutes	c__Clostridia	o__Clostridiales	f__Ruminococcaceae	g__Ruminococcus	s__	Aviary_Late	88	0	0	Bacteroidetes
190676	77.5498	-9.86444	1.32806	-7.42769	1.10508e-13	4.60452e-12	k__Bacteria	p__Firmicutes	c__Clostridia	o__Clostridiales	f__Ruminococcaceae	g__Oscillospira	s__	Aviary_Late	28	85	21	Firmicutes
3940412	75.3396	-9.55838	1.27661	-7.48729	7.0309e-14	3.29574e-12	k__Bacteria	p__Firmicutes	c__Clostridia	o__Clostridiales	f__Ruminococcaceae	g__	s__	Aviary_Late		1	0	Actinobacteria
364034	24.8741	-9.53932	1.07878	-8.84273	9.34111e-19	1.75146e-16	k__Bacteria	p__Firmicutes	c__Clostridia	o__Clostridiales	f__Lachnospiraceae	g__	s__	Aviary_Late		0	0	Deferribacteres
4420417	21.9913	-9.447	1.38367	-6.8275	8.64076e-12	2.31449e-10	k__Bacteria	p__Firmicutes	c__Clostridia	o__Clostridiales	f__Lachnospiraceae	g__	s__	Aviary_Late		0	7	Proteobacteria
157338	33.496	-9.37822	1.08051	-8.67946	3.97652e-18	3.72799e-16	k__Bacteria	p__Firmicutes	c__Clostridia	o__Clostridiales	f__	g__	s__	Aviary_Late		0	0	Fusobacteria
1132942	473.078	-9.09226	1.03425	-8.79118	1.47997e-18	1.84997e-16	k__Bacteria	p__Firmicutes	c__Clostridia	o__Clostridiales	f__Ruminococcaceae	g__Butyricicoccus	s__pullicaecorum	Aviary_Late		2	0	Tenericutes
3409355	9.85517	-9.08821	1.48514	-6.11943	9.39096e-10	1.44901e-08	k__Bacteria	p__Firmicutes	c__Clostridia	o__Clostridiales	f__	g__	s__	Aviary_Late
4445078	15.3585	-8.93123	1.11055	-8.04218	8.82531e-16	6.61898e-14	k__Bacteria	p__Firmicutes	c__Clostridia	o__Clostridiales	f__	g__	s__	Aviary_Late
4469233	14.5447	-8.8994	1.18565	-7.50591	6.10017e-14	3.26795e-12	k__Bacteria	p__Firmicutes	c__Clostridia	o__Clostridiales	f__	g__	s__	Aviary_Late
326749	6.97674	-8.65706	1.39397	-6.21035	5.28658e-10	9.01121e-09	k__Bacteria	p__Firmicutes	c__Clostridia	o__Clostridiales	f__Lachnospiraceae	g__	s__	Aviary_Late
157054	11.066	-8.50564	1.74908	-4.86293	1.15658e-06	8.85138e-06	k__Bacteria	p__Firmicutes	c__Clostridia	o__Clostridiales	f__	g__	s__	Aviary_Late
2307779	23.7268	-8.30723	1.31039	-6.33953	2.30474e-10	4.11561e-09	k__Bacteria	p__Firmicutes	c__Clostridia	o__Clostridiales	f__Ruminococcaceae	g__Oscillospira	s__	Aviary_Late
313037	5.92978	-8.27391	1.1893	-6.95695	3.47711e-12	1.00301e-10	k__Bacteria	p__Firmicutes	c__Clostridia	o__Clostridiales	f__	g__	s__	Aviary_Late
583089	33.9528	-8.22771	1.22585	-6.71184	1.92181e-11	4.50425e-10	k__Bacteria	p__Firmicutes	c__Clostridia	o__Clostridiales	f__Lachnospiraceae	g__Blautia	s__	Aviary_Late
533847	113.445	-8.22262	1.15565	-7.11513	1.11804e-12	3.49389e-11	k__Bacteria	p__Firmicutes	c__Clostridia	o__Clostridiales	f__Ruminococcaceae	g__Oscillospira	s__	Aviary_Late
164242	147.006	-8.19781	1.34062	-6.11493	9.66007e-10	1.44901e-08	k__Bacteria	p__Firmicutes	c__Clostridia	o__Clostridiales	f__Ruminococcaceae	g__	s__	Aviary_Late
4431545	87.3003	-8.11629	1.09785	-7.3929	1.43658e-13	5.38718e-12	k__Bacteria	p__Firmicutes	c__Clostridia	o__Clostridiales	f__Ruminococcaceae	g__	s__	Aviary_Late
592616	253.68	-8.06315	1.37963	-5.84443	5.08302e-09	6.57287e-08	k__Bacteria	p__Firmicutes	c__Erysipelotrichi	o__Erysipelotrichales	f__Erysipelotrichaceae	g__	s__	Aviary_Late
2415201	47.0209	-7.95305	1.50237	-5.29368	1.19879e-07	1.15268e-06	k__Bacteria	p__Firmicutes	c__Clostridia	o__Clostridiales	f__	g__	s__	Aviary_Late
199643	6.16521	-7.75311	1.90525	-4.06934	4.71459e-05	0.000271996	k__Bacteria	p__Firmicutes	c__Clostridia	o__Clostridiales	f__Lachnospiraceae	g__Roseburia	s__	Aviary_Late
157122	8.80273	-7.55176	1.15086	-6.56182	5.31536e-11	1.0549e-09	k__Bacteria	p__Firmicutes	c__Clostridia	o__Clostridiales	f__	g__	s__	Aviary_Late
229069	21.8342	-7.53838	1.92437	-3.91733	8.95351e-05	0.000470534	k__Bacteria	p__Firmicutes	c__Erysipelotrichi	o__Erysipelotrichales	f__Erysipelotrichaceae	g__[Eubacterium]	s__dolichum	Aviary_Late
4342104	4.18952	-7.49999	1.42659	-5.25727	1.46209e-07	1.33728e-06	k__Bacteria	p__Firmicutes	c__Clostridia	o__Clostridiales	f__Ruminococcaceae	g__Anaerotruncus	s__	Aviary_Late
839964	10.0623	-7.46615	1.211	-6.16529	7.03528e-10	1.14706e-08	k__Bacteria	p__Firmicutes	c__Clostridia	o__Clostridiales	f__Ruminococcaceae	g__Oscillospira	s__	Aviary_Late
182245	7.28434	-7.41894	1.30132	-5.70109	1.1904e-08	1.31294e-07	k__Bacteria	p__Firmicutes	c__Clostridia	o__Clostridiales	f__Lachnospiraceae	g__[Ruminococcus]	s__	Aviary_Late
577512	5.15161	-7.25214	1.12565	-6.4426	1.17441e-10	2.20202e-09	k__Bacteria	p__Firmicutes	c__Clostridia	o__Clostridiales	f__	g__	s__	Aviary_Late
328905	11.0683	-7.21231	1.2673	-5.6911	1.2622e-08	1.35236e-07	k__Bacteria	p__Firmicutes	c__Clostridia	o__Clostridiales	f__Ruminococcaceae	g__Oscillospira	s__	Aviary_Late
4442899	14.3699	-7.19036	1.33507	-5.38577	7.21363e-08	7.11872e-07	k__Bacteria	p__Firmicutes	c__Clostridia	o__Clostridiales	f__	g__	s__	Aviary_Late
248492	9.09254	-7.16877	1.25433	-5.71523	1.09556e-08	1.28386e-07	k__Bacteria	p__Firmicutes	c__Clostridia	o__Clostridiales	f__Ruminococcaceae	g__	s__	Aviary_Late
176752	3.82533	-7.11593	1.41932	-5.01363	5.34126e-07	4.65808e-06	k__Bacteria	p__Firmicutes	c__Clostridia	o__Clostridiales	f__Lachnospiraceae	g__Blautia	s__	Aviary_Late
177301	3.50681	-7.03412	1.92294	-3.658	0.000254196	0.00123797	k__Bacteria	p__Firmicutes	c__Clostridia	o__Clostridiales	f__	g__	s__	Aviary_Late
2182669	7.78817	-6.9488	1.14087	-6.0908	1.1235e-09	1.62044e-08	k__Bacteria	p__Firmicutes	c__Clostridia	o__Clostridiales	f__	g__	s__	Aviary_Late
368412	7.75361	-6.87427	1.4228	-4.8315	1.35506e-06	1.01629e-05	k__Bacteria	p__Firmicutes	c__Clostridia	o__Clostridiales	f__Ruminococcaceae	g__	s__	Aviary_Late
194425	8.72218	-6.86686	1.40181	-4.89858	9.65327e-07	8.04439e-06	k__Bacteria	p__Firmicutes	c__Clostridia	o__Clostridiales	f__Ruminococcaceae	g__Oscillospira	s__	Aviary_Late
308157	81.79	-6.79264	1.1899	-5.70857	1.13931e-08	1.29467e-07	k__Bacteria	p__Firmicutes	c__Clostridia	o__Clostridiales	f__Ruminococcaceae	g__	s__	Aviary_Late
1504042	3.18377	-6.77219	1.70001	-3.98362	6.78741e-05	0.000374306	k__Bacteria	p__Firmicutes	c__Clostridia	o__Clostridiales	f__Ruminococcaceae	g__Oscillospira	s__	Aviary_Late
157772	75.2653	-6.77117	1.00226	-6.75589	1.4196e-11	3.54901e-10	k__Bacteria	p__Firmicutes	c__Clostridia	o__Clostridiales	f__Ruminococcaceae	g__Oscillospira	s__	Aviary_Late
170462	9.62213	-6.76388	1.30775	-5.17213	2.31435e-07	2.06639e-06	k__Bacteria	p__Firmicutes	c__Clostridia	o__Clostridiales	f__Lachnospiraceae	g__[Ruminococcus]	s__	Aviary_Late
131039	40.8404	-6.70242	1.47367	-4.54812	5.41275e-06	3.56102e-05	k__Bacteria	p__Firmicutes	c__Clostridia	o__Clostridiales	f__Ruminococcaceae	g__Oscillospira	s__	Aviary_Late
4439469	2.76196	-6.67141	1.78697	-3.73337	0.000188933	0.000944666	k__Bacteria	p__Firmicutes	c__Clostridia	o__Clostridiales	f__Ruminococcaceae	g__	s__	Aviary_Late
130763	53.8212	-6.65357	1.36331	-4.88044	1.05849e-06	8.44541e-06	k__Bacteria	p__Firmicutes	c__Clostridia	o__Clostridiales	NA	NA	NA	Aviary_Late
189867	13.5564	-6.6514	1.26209	-5.27013	1.36329e-07	1.27808e-06	k__Bacteria	p__Firmicutes	c__Clostridia	o__Clostridiales	f__Ruminococcaceae	g__Oscillospira	s__	Aviary_Late
136526	118.529	-6.64182	1.38048	-4.81124	1.49997e-06	1.08171e-05	k__Bacteria	p__Firmicutes	c__Erysipelotrichi	o__Erysipelotrichales	f__Erysipelotrichaceae	g__	s__	Aviary_Late
325977	39.5221	-6.62487	1.13843	-5.81929	5.90994e-09	7.38743e-08	k__Bacteria	p__Firmicutes	c__Clostridia	o__Clostridiales	f__Lachnospiraceae	g__[Ruminococcus]	s__	Aviary_Late
158270	21.3876	-6.6148	1.39503	-4.74169	2.1194e-06	1.49958e-05	k__Bacteria	p__Firmicutes	c__Clostridia	o__Clostridiales	f__Lachnospiraceae	g__	s__	Aviary_Late
235065	13.6151	-6.50185	1.51861	-4.28146	1.85673e-05	0.000110519	k__Bacteria	p__Tenericutes	c__Mollicutes	o__RF39	f__	g__	s__	Aviary_Late
130214	6.55501	-6.41158	0.969259	-6.61493	3.71724e-11	8.19979e-10	k__Bacteria	p__Firmicutes	c__Clostridia	o__Clostridiales	f__Lachnospiraceae	g__Blautia	s__	Aviary_Late
329032	7.46741	-6.38373	1.59919	-3.99185	6.55605e-05	0.000366943	k__Bacteria	p__Tenericutes	c__Mollicutes	o__RF39	f__	g__	s__	Aviary_Late
143423	14.0624	-6.33241	1.39708	-4.53259	5.82641e-06	3.70323e-05	k__Bacteria	p__Firmicutes	c__Clostridia	o__Clostridiales	f__Ruminococcaceae	g__	s__	Aviary_Late
311692	1.10051	-6.24552	1.93355	-3.23008	0.00123754	0.00521434	k__Bacteria	p__Firmicutes	c__Clostridia	o__Clostridiales	f__Lachnospiraceae	g__	s__	Aviary_Late
197696	2.29871	-6.20793	1.28716	-4.82297	1.41436e-06	1.03997e-05	k__Bacteria	p__Firmicutes	c__Clostridia	o__Clostridiales	f__Ruminococcaceae	g__	s__	Aviary_Late
194995	1.87612	-5.97301	1.26901	-4.70684	2.51589e-06	1.74715e-05	k__Bacteria	p__Firmicutes	c__Clostridia	o__Clostridiales	f__Ruminococcaceae	g__	s__	Aviary_Late
548503	47.5858	-5.95301	1.21886	-4.88407	1.03917e-06	8.44541e-06	k__Bacteria	p__Firmicutes	c__Clostridia	o__Clostridiales	f__Lachnospiraceae	g__	s__	Aviary_Late
130773	126.007	-5.88806	0.976994	-6.02671	1.67333e-09	2.32407e-08	k__Bacteria	p__Firmicutes	c__Clostridia	o__Clostridiales	f__Ruminococcaceae	g__	s__	Aviary_Late
134174	94.3899	-5.82348	1.17066	-4.97451	6.5412e-07	5.57489e-06	k__Bacteria	p__Firmicutes	c__Clostridia	o__Clostridiales	f__Ruminococcaceae	g__	s__	Aviary_Late
180842	136.005	-5.7911	1.27438	-4.54427	5.51267e-06	3.56422e-05	k__Bacteria	p__Firmicutes	c__Clostridia	o__Clostridiales	f__Lachnospiraceae	g__[Ruminococcus]	s__	Aviary_Late
512682	4.44975	-5.74872	1.80281	-3.18876	0.00142886	0.00588815	k__Bacteria	p__Firmicutes	c__Clostridia	o__Clostridiales	f__Lachnospiraceae	g__	s__	Aviary_Late
177230	1.05492	-5.74797	2.11762	-2.71436	0.00664041	0.024144	k__Bacteria	p__Firmicutes	c__Clostridia	o__Clostridiales	f__Lachnospiraceae	g__	s__	Aviary_Late
197504	57.7208	-5.70808	0.987669	-5.77935	7.49892e-09	9.07128e-08	k__Bacteria	p__Firmicutes	c__Clostridia	o__Clostridiales	f__Lachnospiraceae	g__Blautia	s__	Aviary_Late
4415649	2.32312	-5.60795	2.17756	-2.57533	0.0100144	0.0338323	k__Bacteria	p__Firmicutes	c__Clostridia	o__Clostridiales	f__Lachnospiraceae	g__Roseburia	s__	Aviary_Late
738351	1.39451	-5.54776	1.53184	-3.62164	0.000292739	0.0014074	k__Bacteria	p__Firmicutes	c__Clostridia	o__Clostridiales	f__Ruminococcaceae	g__Butyricicoccus	s__pullicaecorum	Aviary_Late
157704	3.57057	-5.42328	1.66687	-3.25358	0.00113962	0.00496928	k__Bacteria	p__Firmicutes	c__Clostridia	o__Clostridiales	f__	g__	s__	Aviary_Late
158264	13.9326	-5.35989	1.33947	-4.0015	6.29412e-05	0.00035762	k__Bacteria	p__Firmicutes	c__Clostridia	o__Clostridiales	f__Ruminococcaceae	g__	s__	Aviary_Late
4477479	12.2388	-5.23222	1.32306	-3.95463	7.6653e-05	0.000410641	k__Bacteria	p__Firmicutes	c__Clostridia	o__Clostridiales	f__Lachnospiraceae	NA	NA	Aviary_Late
191273	11.3501	-5.15768	1.46561	-3.51915	0.000432936	0.00202939	k__Bacteria	p__Firmicutes	c__Clostridia	o__Clostridiales	f__Lachnospiraceae	g__[Ruminococcus]	s__	Aviary_Late
4482889	2.09209	-5.15627	1.12266	-4.59289	4.37144e-06	2.98053e-05	k__Bacteria	p__Firmicutes	c__Bacilli	o__Lactobacillales	f__Aerococcaceae	g__Aerococcus	s__	Aviary_Late
157355	7.49038	-4.97641	1.30143	-3.82381	0.000131407	0.000665915	k__Bacteria	p__Firmicutes	c__Clostridia	o__Clostridiales	f__	g__	s__	Aviary_Late
341322	37.978	-4.96996	1.08539	-4.57895	4.6731e-06	3.12931e-05	k__Bacteria	p__Firmicutes	c__Bacilli	o__Turicibacterales	f__Turicibacteraceae	g__Turicibacter	s__	Aviary_Late
156357	51.5129	-4.90198	1.41185	-3.47204	0.000516523	0.00239131	k__Bacteria	p__Firmicutes	c__Clostridia	o__Clostridiales	f__Lachnospiraceae	g__Clostridium	s__colinum	Aviary_Late
181003	1.21537	-4.7219	1.74137	-2.7116	0.00669594	0.024144	k__Bacteria	p__Firmicutes	c__Clostridia	o__Clostridiales	f__	g__	s__	Aviary_Late
190761	0.653523	-4.57721	1.41012	-3.24598	0.00117049	0.00503643	k__Bacteria	p__Firmicutes	c__Clostridia	o__Clostridiales	f__Lachnospiraceae	g__[Ruminococcus]	s__	Aviary_Late
129692	46.6798	-4.46422	1.15069	-3.87961	0.000104623	0.000537448	k__Bacteria	p__Firmicutes	c__Clostridia	o__Clostridiales	f__Lachnospiraceae	g__[Ruminococcus]	s__	Aviary_Late
527988	1.25459	-4.37473	1.09992	-3.9773	6.97009e-05	0.000378809	k__Bacteria	p__Firmicutes	c__Clostridia	o__Clostridiales	f__Eubacteriaceae	g__Anaerofustis	s__	Aviary_Late
186319	2.97606	-4.35274	1.75622	-2.47847	0.0131948	0.0426557	k__Bacteria	p__Firmicutes	c__Clostridia	o__Clostridiales	f__Lachnospiraceae	g__Coprococcus	s__	Aviary_Late
4336940	2.55694	-4.34578	1.30067	-3.34119	0.000834193	0.00368026	k__Bacteria	p__Firmicutes	c__Clostridia	o__Clostridiales	f__	g__	s__	Aviary_Late
1094991	5.8757	-3.75463	1.11472	-3.36823	0.000756531	0.00340486	k__Bacteria	p__Firmicutes	c__Clostridia	o__Clostridiales	f__Ruminococcaceae	g__	s__	Aviary_Late
3931537	2.11847	-3.7546	1.41908	-2.64579	0.00815002	0.0288326	k__Bacteria	p__Firmicutes	c__Clostridia	o__Clostridiales	NA	NA	NA	Aviary_Late
942245	1.9458	-3.68656	1.26161	-2.92211	0.00347668	0.0138697	k__Bacteria	p__Actinobacteria	c__Actinobacteria	o__Actinomycetales	f__Corynebacteriaceae	g__Corynebacterium	s__	Aviary_Late
4473883	216.739	-3.64511	0.991751	-3.67543	0.000237452	0.00117164	k__Bacteria	p__Firmicutes	c__Bacilli	o__Lactobacillales	f__Streptococcaceae	g__Streptococcus	s__	Aviary_Late
157842	41.9086	-3.63353	1.12734	-3.22311	0.00126805	0.00528355	k__Bacteria	p__Firmicutes	c__Clostridia	o__Clostridiales	f__Lachnospiraceae	g__Blautia	s__	Aviary_Late
544996	7.17797	-3.59685	1.40032	-2.5686	0.010211	0.0341885	k__Bacteria	p__Firmicutes	c__Clostridia	o__Clostridiales	f__Ruminococcaceae	g__Oscillospira	s__	Aviary_Late
194215	200.797	-3.46095	1.27419	-2.71619	0.0066037	0.024144	k__Bacteria	p__Firmicutes	c__Clostridia	o__Clostridiales	f__Ruminococcaceae	g__	s__	Aviary_Late
188348	7.28276	-3.40757	1.29206	-2.63733	0.00835624	0.0292859	k__Bacteria	p__Firmicutes	c__Clostridia	o__Clostridiales	f__Ruminococcaceae	g__	s__	Aviary_Late
335670	1.37093	-3.23637	1.24245	-2.60482	0.00919227	0.0316248	k__Bacteria	p__Firmicutes	c__Clostridia	o__Clostridiales	f__Ruminococcaceae	g__	s__	Aviary_Late
306704	10.9011	-3.20931	1.27448	-2.51813	0.0117979	0.0391524	k__Bacteria	p__Firmicutes	c__Clostridia	o__Clostridiales	f__Clostridiaceae	g__	s__	Aviary_Late
3141342	5.41749	-2.93487	1.18097	-2.48513	0.0129505	0.0422299	k__Bacteria	p__Firmicutes	c__Clostridia	o__Clostridiales	f__Lachnospiraceae	NA	NA	Aviary_Late
190649	6.55228	-2.74956	1.10242	-2.49412	0.0126269	0.0415357	k__Bacteria	p__Firmicutes	c__Clostridia	o__Clostridiales	f__Ruminococcaceae	g__	s__	Aviary_Late
166908	2.78741	2.52241	0.972732	2.59311	0.00951111	0.0324243	k__Bacteria	p__Proteobacteria	c__Gammaproteobacteria	o__Enterobacteriales	f__Enterobacteriaceae	g__	s__	Aviary_Early
165489	18.322	2.60481	0.944669	2.75738	0.00582666	0.02185	k__Bacteria	p__Proteobacteria	c__Gammaproteobacteria	o__Enterobacteriales	f__Enterobacteriaceae	g__	s__	Aviary_Early
141145	307.921	2.65808	1.01381	2.62188	0.00874457	0.0303631	k__Bacteria	p__Proteobacteria	c__Gammaproteobacteria	o__Enterobacteriales	f__Enterobacteriaceae	g__	s__	Aviary_Early
1951826	0.538985	3.75641	1.35563	2.77097	0.00558897	0.0211703	k__Bacteria	p__Proteobacteria	c__Gammaproteobacteria	o__Enterobacteriales	f__Enterobacteriaceae	g__	s__	Aviary_Early
1024529	5.11364	4.09508	1.13342	3.61301	0.000302657	0.00143667	k__Bacteria	p__Firmicutes	c__Clostridia	o__Clostridiales	f__Clostridiaceae	g__	s__	Aviary_Early
4383953	89.0843	4.18541	1.24344	3.36599	0.00076269	0.00340486	k__Bacteria	p__Firmicutes	c__Clostridia	o__Clostridiales	f__Clostridiaceae	g__	s__	Aviary_Early
174960	3.13889	4.33594	1.33693	3.24322	0.00118188	0.00503643	k__Bacteria	p__Firmicutes	c__Clostridia	o__Clostridiales	f__Clostridiaceae	g__	s__	Aviary_Early
3413566	2.68039	4.59866	1.64203	2.8006	0.00510074	0.0195181	k__Bacteria	p__Firmicutes	c__Erysipelotrichi	o__Erysipelotrichales	f__Erysipelotrichaceae	g__	s__	Aviary_Early
4390365	56.7943	4.71272	1.10653	4.259	2.05341e-05	0.000120317	k__Bacteria	p__Firmicutes	c__Erysipelotrichi	o__Erysipelotrichales	f__Erysipelotrichaceae	g__	s__	Aviary_Early
196391	6.12859	4.93217	1.4624	3.37265	0.000744488	0.00340467	k__Bacteria	p__Firmicutes	c__Clostridia	o__Clostridiales	f__Clostridiaceae	g__	s__	Aviary_Early
211593	3.09895	5.04234	1.75096	2.87976	0.00397976	0.015492	k__Bacteria	p__Proteobacteria	c__Gammaproteobacteria	o__Enterobacteriales	f__Enterobacteriaceae	g__	s__	Aviary_Early
4307265	9.49023	5.08994	1.89865	2.68082	0.00734422	0.0262293	k__Bacteria	p__Firmicutes	c__Clostridia	o__Clostridiales	f__Lachnospiraceae	g__Coprococcus	s__	Aviary_Early
210269	36.3128	5.5056	1.23857	4.44513	8.7839e-06	5.48994e-05	k__Bacteria	p__Proteobacteria	c__Gammaproteobacteria	o__Enterobacteriales	f__Enterobacteriaceae	g__	s__	Aviary_Early
743082	0.705053	5.75198	2.11597	2.71837	0.00656049	0.024144	k__Bacteria	p__Firmicutes	c__Clostridia	o__Clostridiales	f__Clostridiaceae	g__	s__	Aviary_Early
2225203	0.750099	5.80251	2.01645	2.87759	0.00400726	0.015492	k__Bacteria	p__Firmicutes	c__Clostridia	o__Clostridiales	f__Clostridiaceae	g__	s__	Aviary_Early
294885	17.8673	5.97187	1.06586	5.60287	2.10829e-08	2.19614e-07	k__Bacteria	p__Firmicutes	c__Bacilli	o__Turicibacterales	f__Turicibacteraceae	g__Turicibacter	s__	Aviary_Early
182643	6.11728	6.31161	1.43027	4.41288	1.02006e-05	6.27087e-05	k__Bacteria	p__Firmicutes	c__Clostridia	o__Clostridiales	f__Clostridiaceae	g__	s__	Aviary_Early
238205	12.225	6.35991	1.46591	4.33853	1.43436e-05	8.67557e-05	k__Bacteria	p__Firmicutes	c__Clostridia	o__Clostridiales	f__Clostridiaceae	g__Clostridium	s__butyricum	Aviary_Early
4459634	2.27201	7.04973	2.29905	3.06637	0.00216676	0.00873695	k__Bacteria	p__Firmicutes	c__Clostridia	o__Clostridiales	f__Clostridiaceae	g__	s__	Aviary_Early
73000	359.039	7.14165	1.0885	6.561	5.34483e-11	1.0549e-09	k__Bacteria	p__Firmicutes	c__Clostridia	o__Clostridiales	f__Clostridiaceae	g__Clostridium	s__neonatale	Aviary_Early
1625448	18.3323	8.2986	1.53789	5.39609	6.81098e-08	6.90302e-07	k__Bacteria	p__Firmicutes	c__Clostridia	o__Clostridiales	f__Clostridiaceae	g__	s__	Aviary_Early
4344883	39.696	8.40674	1.08783	7.72802	1.09233e-14	6.82705e-13	k__Bacteria	p__Firmicutes	c__Clostridia	o__Clostridiales	f__Clostridiaceae	g__	s__	Aviary_Early
3610691	24.858	8.42029	1.43202	5.88003	4.10198e-09	5.49373e-08	k__Bacteria	p__Proteobacteria	c__Gammaproteobacteria	o__Enterobacteriales	f__Enterobacteriaceae	g__Proteus	s__	Aviary_Early
4413447	39.4462	8.43741	1.731	4.87429	1.09203e-06	8.53147e-06	k__Bacteria	p__Firmicutes	c__Clostridia	o__Clostridiales	f__Lachnospiraceae	g__Epulopiscium	s__	Aviary_Early
4377715	3.24287	8.45668	2.15998	3.91516	9.03425e-05	0.000470534	k__Bacteria	p__Firmicutes	c__Clostridia	o__Clostridiales	f__Lachnospiraceae	g__Epulopiscium	s__	Aviary_Early
847670	2.25937	8.58363	2.7055	3.17266	0.00151051	0.00615696	k__Bacteria	p__Firmicutes	c__Clostridia	o__Clostridiales	f__Clostridiaceae	g__	s__	Aviary_Early
4325509	3.63099	8.71089	2.99532	2.90817	0.00363554	0.0143508	k__Bacteria	p__Firmicutes	c__Clostridia	o__Clostridiales	f__Lachnospiraceae	g__Robinsoniella	s__peoriensis	Aviary_Early
4481624	161.294	8.75591	0.919664	9.52076	1.7191e-21	6.44664e-19	k__Bacteria	p__Firmicutes	c__Clostridia	o__Clostridiales	f__Clostridiaceae	g__	s__	Aviary_Early
4111715	0.983753	2.81705	1.19044	2.36639	0.0179625	0.057572	k__Bacteria	p__Proteobacteria	c__Gammaproteobacteria	o__Enterobacteriales	f__Enterobacteriaceae	g__	s__
220970	0.789218	4.87517	2.09488	2.32719	0.0199553	0.0629903	k__Bacteria	p__Proteobacteria	c__Gammaproteobacteria	o__Enterobacteriales	f__Enterobacteriaceae	g__	s__
303326	2.40257	2.43285	1.04569	2.32656	0.0199889	0.0629903	k__Bacteria	p__Firmicutes	c__Clostridia	o__Clostridiales	f__	g__	s__
4355971	12.7226	4.09125	1.78719	2.28921	0.0220669	0.068959	k__Bacteria	p__Firmicutes	c__Clostridia	o__Clostridiales	NA	NA	NA
176077	3.84058	-2.60162	1.16099	-2.24086	0.0250354	0.0775892	k__Bacteria	p__Firmicutes	c__Clostridia	o__Clostridiales	NA	NA	NA
797229	0.720806	3.23191	1.4661	2.20443	0.0274939	0.0845101	k__Bacteria	p__Proteobacteria	c__Gammaproteobacteria	o__Enterobacteriales	f__Enterobacteriaceae	g__	s__
4316928	0.895012	3.79887	1.74007	2.18317	0.0290234	0.0884859	k__Bacteria	p__Firmicutes	c__Bacilli	o__Lactobacillales	f__Enterococcaceae	g__Enterococcus	s__
4289377	1.22323	-4.87828	2.25516	-2.16316	0.030529	0.0923255	k__Bacteria	p__Firmicutes	c__Clostridia	o__Clostridiales	f__Lachnospiraceae	g__	s__
302641	1.24505	-2.55972	1.19721	-2.13808	0.0325101	0.0975303	k__Bacteria	p__Firmicutes	c__Clostridia	o__Clostridiales	f__Ruminococcaceae	g__Oscillospira	s__
185972	3.60899	-3.0171	1.47578	-2.04442	0.0409122	0.121762	k__Bacteria	p__Firmicutes	c__Clostridia	o__Clostridiales	f__Lachnospiraceae	g__[Ruminococcus]	s__
136686	2.20823	-2.56496	1.35273	-1.89613	0.0579425	0.17109	k__Bacteria	p__Firmicutes	c__Clostridia	o__Clostridiales	f__Lachnospiraceae	g__	s__
4451899	0.317663	-4.37588	2.3356	-1.87356	0.060991	0.178685	k__Bacteria	p__Firmicutes	c__Clostridia	o__Clostridiales	f__Lachnospiraceae	g__Blautia	s__
168313	0.416861	3.05373	1.64561	1.85568	0.0634992	0.184591	k__Bacteria	p__Proteobacteria	c__Gammaproteobacteria	o__Enterobacteriales	f__Enterobacteriaceae	g__	s__
157840	7.68095	-2.76906	1.5697	-1.76406	0.0777213	0.224196	k__Bacteria	p__Firmicutes	c__Clostridia	o__Clostridiales	NA	NA	NA
2251904	0.781496	2.34867	1.37279	1.71088	0.0871042	0.248275	k__Bacteria	p__Proteobacteria	c__Gammaproteobacteria	o__Enterobacteriales	f__Enterobacteriaceae	g__	s__
3531225	0.371152	3.00231	1.75644	1.70931	0.0873927	0.248275	k__Bacteria	p__Proteobacteria	c__Gammaproteobacteria	o__Enterobacteriales	f__Enterobacteriaceae	g__	s__
4452050	3.51177	2.83268	1.69378	1.6724	0.0944456	0.266294	k__Bacteria	p__Proteobacteria	c__Gammaproteobacteria	o__Enterobacteriales	f__Enterobacteriaceae	g__Erwinia	s__
4354477	0.352151	3.31462	1.99967	1.65758	0.097402	0.27258	k__Bacteria	p__Proteobacteria	c__Gammaproteobacteria	o__Enterobacteriales	f__Enterobacteriaceae	g__	s__
130402	6.3554	2.10123	1.31995	1.59191	0.111406	0.309461	k__Bacteria	p__Firmicutes	c__Clostridia	o__Clostridiales	f__Peptostreptococcaceae	g__	s__
177986	1.41223	-2.93025	1.85944	-1.57588	0.115054	0.317244	k__Bacteria	p__Firmicutes	c__Clostridia	o__Clostridiales	f__Lachnospiraceae	g__Coprococcus	s__
236821	0.333042	3.86654	2.47027	1.56523	0.117529	0.321704	k__Bacteria	p__Proteobacteria	c__Gammaproteobacteria	o__Enterobacteriales	f__Enterobacteriaceae	g__	s__
3709990	0.919265	-3.50083	2.24642	-1.5584	0.119137	0.323743	k__Bacteria	p__Firmicutes	c__Erysipelotrichi	o__Erysipelotrichales	f__Erysipelotrichaceae	g__[Eubacterium]	s__dolichum
810425	3.7793	-1.81388	1.16864	-1.55212	0.120633	0.325449	k__Bacteria	p__Actinobacteria	c__Actinobacteria	o__Actinomycetales	f__Corynebacteriaceae	g__Corynebacterium	s__stationis
300662	0.937713	2.09803	1.35761	1.54538	0.122254	0.32742	k__Bacteria	p__Firmicutes	c__Clostridia	o__Clostridiales	f__Clostridiaceae	g__Sarcina	s__
212686	4.99754	-2.23442	1.44918	-1.54185	0.12311	0.32742	k__Bacteria	p__Firmicutes	c__Clostridia	o__Clostridiales	f__Ruminococcaceae	g__Oscillospira	s__
3908638	0.528464	3.26219	2.27861	1.43166	0.152242	0.402047	k__Bacteria	p__Proteobacteria	c__Gammaproteobacteria	o__Enterobacteriales	f__Enterobacteriaceae	g__	s__
332718	6.33886	-1.71717	1.24898	-1.37486	0.169173	0.443636	k__Bacteria	p__Firmicutes	c__Bacilli	o__Lactobacillales	f__Lactobacillaceae	g__Lactobacillus	s__
4352805	0.542165	4.06587	3.02372	1.34466	0.178736	0.465457	k__Bacteria	p__Firmicutes	c__Clostridia	o__Clostridiales	f__Lachnospiraceae	g__Epulopiscium	s__
546958	4.19636	-2.10248	1.70478	-1.23329	0.217469	0.562419	k__Bacteria	p__Firmicutes	c__Clostridia	o__Clostridiales	f__Ruminococcaceae	g__	s__
524674	0.539017	-2.6977	2.21328	-1.21887	0.222894	0.572503	k__Bacteria	p__Firmicutes	c__Bacilli	o__Lactobacillales	NA	NA	NA
3829951	0.197871	3.54002	2.91676	1.21368	0.224869	0.573645	k__Bacteria	p__Firmicutes	c__Clostridia	o__Clostridiales	f__Lachnospiraceae	g__Epulopiscium	s__
4375000	0.150982	2.55412	2.17187	1.176	0.239595	0.607081	k__Bacteria	p__Proteobacteria	c__Gammaproteobacteria	o__Enterobacteriales	f__Enterobacteriaceae	g__	s__
3903651	28.1166	1.42529	1.24309	1.14657	0.251559	0.633118	k__Bacteria	p__Firmicutes	c__Clostridia	o__Clostridiales	f__Ruminococcaceae	g__Oscillospira	s__
158971	2.44086	2.58508	2.27296	1.13732	0.255406	0.638516	k__Bacteria	p__Firmicutes	c__Clostridia	o__Clostridiales	f__	g__	s__
169182	0.182707	2.76592	2.45753	1.12549	0.260382	0.646644	k__Bacteria	p__Proteobacteria	c__Gammaproteobacteria	o__Enterobacteriales	f__Enterobacteriaceae	g__	s__
4456702	1.93795	-1.45414	1.29979	-1.11876	0.263244	0.649451	k__Bacteria	p__Firmicutes	c__Clostridia	o__Clostridiales	f__Ruminococcaceae	g__Ruminococcus	s__
4482376	0.254975	-2.10273	1.94825	-1.07929	0.280459	0.682936	k__Bacteria	p__Firmicutes	c__Bacilli	o__Bacillales	f__	g__	s__
141350	11.5375	1.087	1.00402	1.08265	0.278965	0.682936	k__Bacteria	p__Firmicutes	c__Bacilli	o__Lactobacillales	f__Enterococcaceae	g__Enterococcus	s__
4404401	0.363036	-1.79882	1.70236	-1.05666	0.290665	0.703223	k__Bacteria	p__Firmicutes	c__Bacilli	o__Bacillales	f__Staphylococcaceae	g__Jeotgalicoccus	NA
4422727	4.62461	-1.22156	1.17588	-1.03885	0.298876	0.71715	k__Bacteria	p__Firmicutes	c__Clostridia	o__Clostridiales	f__Lachnospiraceae	g__	s__
158211	78.5934	-1.20052	1.15891	-1.0359	0.300247	0.71715	k__Bacteria	p__Firmicutes	c__Clostridia	o__Clostridiales	f__Lachnospiraceae	g__Blautia	s__producta
4457268	0.243268	1.81126	1.81935	0.995553	0.319467	0.758229	k__Bacteria	p__Proteobacteria	c__Gammaproteobacteria	o__Enterobacteriales	f__Enterobacteriaceae	g__	s__
3550973	31.5979	-1.40913	1.42374	-0.989739	0.322302	0.760146	k__Bacteria	p__Firmicutes	c__Clostridia	o__Clostridiales	f__Ruminococcaceae	g__	s__
261084	233.842	1.21487	1.26069	0.963653	0.33522	0.785672	k__Bacteria	p__Firmicutes	c__Clostridia	o__Clostridiales	NA	NA	NA
573061	0.140171	2.35903	2.47636	0.952621	0.340782	0.793748	k__Bacteria	p__Proteobacteria	c__Gammaproteobacteria	o__Enterobacteriales	f__Enterobacteriaceae	g__	s__
105813	5.56548	-1.55813	1.67557	-0.929909	0.352418	0.815783	k__Bacteria	p__Firmicutes	c__Clostridia	o__Clostridiales	f__	g__	s__
1105016	8.33552	1.53689	1.74536	0.880561	0.378556	0.87091	k__Bacteria	p__Firmicutes	c__Clostridia	o__Clostridiales	f__Ruminococcaceae	g__	s__
566243	0.313125	2.18914	2.57265	0.850929	0.394809	0.902764	k__Bacteria	p__Proteobacteria	c__Gammaproteobacteria	o__Enterobacteriales	f__Enterobacteriaceae	g__	s__
824742	0.137019	2.39306	2.8637	0.835655	0.403349	0.916702	k__Bacteria	p__Proteobacteria	c__Gammaproteobacteria	o__Enterobacteriales	f__Enterobacteriaceae	g__Klebsiella	s__
15431	0.467008	-1.64947	2.00109	-0.824287	0.409776	0.9257	k__Bacteria	p__Firmicutes	c__Bacilli	o__Lactobacillales	f__Streptococcaceae	g__Streptococcus	s__
1986406	14.9013	-1.24793	1.56966	-0.795032	0.426595	0.95222	k__Bacteria	p__Firmicutes	c__Clostridia	o__Clostridiales	f__Ruminococcaceae	g__	s__
271013	3.06041	0.942793	1.18462	0.795862	0.426113	0.95222	k__Bacteria	p__Firmicutes	c__Clostridia	o__Clostridiales	NA	NA	NA
74576	21.6382	0	1.42895	0	1	1	k__Bacteria	p__Firmicutes	c__Bacilli	o__Lactobacillales	f__Lactobacillaceae	g__Lactobacillus	s__
292152	1.40266	0	2.33982	0	1	1	k__Bacteria	p__Firmicutes	c__Clostridia	o__Clostridiales	f__Ruminococcaceae	NA	NA
130103	4.001	0	1.42813	0	1	1	k__Bacteria	p__Firmicutes	c__Clostridia	o__Clostridiales	f__Lachnospiraceae	g__Dorea	s__
843454	5.46152	0.328317	1.27024	0.258469	0.796045	1	k__Bacteria	p__Firmicutes	c__Clostridia	o__Clostridiales	f__Lachnospiraceae	g__	s__
815573	355.716	0	1.61315	0	1	1	k__Bacteria	p__Firmicutes	c__Clostridia	o__Clostridiales	f__Lachnospiraceae	g__Coprococcus	s__
193480	4.87698	0.255397	1.5791	0.161736	0.871514	1	k__Bacteria	p__Firmicutes	c__Clostridia	o__Clostridiales	f__Lachnospiraceae	g__	s__
131571	5.62297	0	1.46318	0	1	1	k__Bacteria	p__Firmicutes	c__Clostridia	o__Clostridiales	f__Lachnospiraceae	g__Blautia	s__
4178726	1.77787	0	2.89843	0	1	1	k__Bacteria	p__Firmicutes	c__Clostridia	o__Clostridiales	f__Lachnospiraceae	g__Dorea	s__
158309	2.42742	0	2.74933	0	1	1	k__Bacteria	p__Firmicutes	c__Clostridia	o__Clostridiales	f__Lachnospiraceae	g__Coprococcus	s__
4402645	6.88614	0	1.33634	0	1	1	k__Bacteria	p__Firmicutes	c__Clostridia	o__Clostridiales	f__	g__	s__
3796804	0.183131	0	2.48585	0	1	1	k__Bacteria	p__Proteobacteria	c__Betaproteobacteria	o__Burkholderiales	f__Alcaligenaceae	g__Oligella	s__
291421	0.304486	0	1.98505	0	1	1	k__Bacteria	p__Proteobacteria	c__Betaproteobacteria	o__Burkholderiales	f__Comamonadaceae	g__Comamonas	s__
1117593	0.207247	0	2.55304	0	1	1	k__Bacteria	p__Proteobacteria	c__Betaproteobacteria	o__Burkholderiales	f__Comamonadaceae	g__Comamonas	s__
4389705	0.107132	0	3.01271	0	1	1	k__Bacteria	p__Proteobacteria	c__Betaproteobacteria	o__Burkholderiales	f__Comamonadaceae	g__Comamonas	s__terrigena
254938	1.22696	0	2.67808	0	1	1	k__Bacteria	p__Proteobacteria	c__Betaproteobacteria	o__Burkholderiales	f__	g__	s__
252773	7.02904	0	1.65391	0	1	1	k__Bacteria	p__Proteobacteria	c__Betaproteobacteria	o__Burkholderiales	f__Alcaligenaceae	g__Sutterella	s__
4474255	1.44257	0	1.68949	0	1	1	k__Bacteria	p__Proteobacteria	c__Betaproteobacteria	o__Burkholderiales	f__Alcaligenaceae	g__Sutterella	s__
4366834	10.2932	0	2.10009	0	1	1	k__Bacteria	p__Proteobacteria	c__Betaproteobacteria	o__Burkholderiales	f__Alcaligenaceae	g__Sutterella	s__
243185	0.182992	1.29078	2.93591	0.439653	0.660188	1	k__Bacteria	p__Proteobacteria	c__Gammaproteobacteria	o__Enterobacteriales	f__Enterobacteriaceae	g__	s__
4384058	0.256948	1.55809	2.40793	0.647066	0.517589	1	k__Bacteria	p__Proteobacteria	c__Gammaproteobacteria	o__Enterobacteriales	f__Enterobacteriaceae	NA	NA
4454531	0.117249	2.08832	2.77491	0.752573	0.451706	1	k__Bacteria	p__Proteobacteria	c__Gammaproteobacteria	o__Enterobacteriales	f__Enterobacteriaceae	g__	s__
274754	0.931697	0	2.39892	0	1	1	k__Bacteria	p__Proteobacteria	c__Gammaproteobacteria	o__Enterobacteriales	f__Enterobacteriaceae	NA	NA
255774	0.152449	0	2.99123	0	1	1	k__Bacteria	p__Proteobacteria	c__Gammaproteobacteria	o__Enterobacteriales	f__Enterobacteriaceae	NA	NA
3692427	1.7508	-0.82136	1.46143	-0.562026	0.574098	1	k__Bacteria	p__Firmicutes	c__Clostridia	o__Clostridiales	f__Lachnospiraceae	g__Dorea	s__
300618	14.2269	0.101061	1.60481	0.0629739	0.949787	1	k__Bacteria	p__Firmicutes	c__Clostridia	o__Clostridiales	f__	g__	s__
254600	11.348	-1.00623	1.64556	-0.61148	0.540882	1	k__Bacteria	p__Firmicutes	c__Clostridia	o__Clostridiales	f__	g__	s__
2883968	0.900624	-0.890118	2.36927	-0.375693	0.707145	1	k__Bacteria	p__Firmicutes	c__Clostridia	o__Clostridiales	f__	g__	s__
289538	3.51098	0	1.97834	0	1	1	k__Bacteria	p__Firmicutes	c__Clostridia	o__Clostridiales	f__	g__	s__
113254	0.661829	0	2.98688	0	1	1	k__Bacteria	p__Firmicutes	c__Clostridia	o__Clostridiales	f__	g__	s__
213784	21.194	0	1.61978	0	1	1	k__Bacteria	p__Firmicutes	c__Clostridia	o__Clostridiales	f__	g__	s__
130289	9.08078	0.573112	1.67966	0.341207	0.732948	1	k__Bacteria	p__Firmicutes	c__Clostridia	o__Clostridiales	f__Lachnospiraceae	g__	s__
166896	0.117073	1.0306	2.99141	0.34452	0.730455	1	k__Bacteria	p__Firmicutes	c__Clostridia	o__Clostridiales	f__Clostridiaceae	g__02d06	s__
269930	0.167014	0	2.34686	0	1	1	k__Bacteria	p__Proteobacteria	c__Gammaproteobacteria	o__Pseudomonadales	f__Pseudomonadaceae	NA	NA
4456891	0.211656	0	2.99123	0	1	1	k__Bacteria	p__Proteobacteria	c__Gammaproteobacteria	o__Pseudomonadales	f__Pseudomonadaceae	g__Pseudomonas	s__
1566691	4.72896	-0.514613	1.61309	-0.319022	0.74971	1	k__Bacteria	p__Proteobacteria	c__Gammaproteobacteria	o__Pseudomonadales	f__Pseudomonadaceae	g__Pseudomonas	s__
557974	0.430479	0	2.60444	0	1	1	k__Bacteria	p__Proteobacteria	c__Gammaproteobacteria	o__Pseudomonadales	f__Pseudomonadaceae	g__Pseudomonas	s__
728119	0.123088	0	2.99123	0	1	1	k__Bacteria	p__Proteobacteria	c__Gammaproteobacteria	o__Pseudomonadales	f__Pseudomonadaceae	g__Pseudomonas	s__
2468881	0.216197	0	2.63041	0	1	1	k__Bacteria	p__Proteobacteria	c__Gammaproteobacteria	o__Pseudomonadales	f__Pseudomonadaceae	g__Pseudomonas	s__
1109251	0.132532	0	2.5012	0	1	1	k__Bacteria	p__Proteobacteria	c__Gammaproteobacteria	o__Pseudomonadales	f__Pseudomonadaceae	g__Pseudomonas	s__
4128270	0.251432	0	2.37192	0	1	1	k__Bacteria	p__Proteobacteria	c__Gammaproteobacteria	o__Pseudomonadales	f__Pseudomonadaceae	g__Pseudomonas	NA
4419276	0.213136	0	2.50034	0	1	1	k__Bacteria	p__Proteobacteria	c__Gammaproteobacteria	o__Pseudomonadales	f__Pseudomonadaceae	g__Pseudomonas	s__
584324	0.16395	0	2.99123	0	1	1	k__Bacteria	p__Proteobacteria	c__Gammaproteobacteria	o__Xanthomonadales	f__Xanthomonadaceae	g__Rhodanobacter	s__
81358	0.444797	0	2.02304	0	1	1	k__Bacteria	p__Proteobacteria	c__Gammaproteobacteria	o__Xanthomonadales	f__Xanthomonadaceae	g__	s__
125624	0.150141	-1.479	2.63046	-0.562259	0.573939	1	k__Bacteria	p__Firmicutes	c__Clostridia	o__Clostridiales	f__Lachnospiraceae	g__	s__
99322	0.370513	0	1.64424	0	1	1	k__Bacteria	p__Bacteroidetes	c__Sphingobacteriia	o__Sphingobacteriales	f__Sphingobacteriaceae	g__Sphingobacterium	s__faecium
264229	0.110062	0	2.82473	0	1	1	k__Bacteria	p__Bacteroidetes	c__Flavobacteriia	o__Flavobacteriales	f__Flavobacteriaceae	g__Flavobacterium	s__
547181	0.23135	0	2.00014	0	1	1	k__Bacteria	p__Bacteroidetes	c__Flavobacteriia	o__Flavobacteriales	f__[Weeksellaceae]	g__Wautersiella	s__
574471	120.9	0	1.8758	0	1	1	k__Bacteria	p__Bacteroidetes	c__Bacteroidia	o__Bacteroidales	f__Bacteroidaceae	g__Bacteroides	s__
157805	13.338	0	2.00012	0	1	1	k__Bacteria	p__Bacteroidetes	c__Bacteroidia	o__Bacteroidales	f__[Odoribacteraceae]	g__Butyricimonas	s__
4444599	0.114638	0	2.99123	0	1	1	k__Bacteria	p__Bacteroidetes	c__Bacteroidia	o__Bacteroidales	f__Porphyromonadaceae	g__Paludibacter	s__
522582	46.4134	0	1.83904	0	1	1	k__Bacteria	p__Bacteroidetes	c__Bacteroidia	o__Bacteroidales	f__Porphyromonadaceae	g__Parabacteroides	s__
304539	15.1823	0	1.98325	0	1	1	k__Bacteria	p__Bacteroidetes	c__Bacteroidia	o__Bacteroidales	f__Porphyromonadaceae	g__Parabacteroides	s__
311173	1.69074	0	2.3077	0	1	1	k__Bacteria	p__Proteobacteria	c__Epsilonproteobacteria	o__Campylobacterales	f__Helicobacteraceae	g__Helicobacter	s__pullorum
11054	10.5758	0	1.64023	0	1	1	k__Bacteria	p__Proteobacteria	c__Epsilonproteobacteria	o__Campylobacterales	f__Helicobacteraceae	g__	s__
4449055	15.6164	0	1.59475	0	1	1	k__Bacteria	p__Bacteroidetes	c__Bacteroidia	o__Bacteroidales	f__Bacteroidaceae	g__Bacteroides	NA
524661	121.751	0	1.40026	0	1	1	k__Bacteria	p__Bacteroidetes	c__Bacteroidia	o__Bacteroidales	f__Bacteroidaceae	NA	NA
571458	19.2488	0	2.39277	0	1	1	k__Bacteria	p__Bacteroidetes	c__Bacteroidia	o__Bacteroidales	f__Bacteroidaceae	g__Bacteroides	s__
3562626	208.245	0	1.35372	0	1	1	k__Bacteria	p__Bacteroidetes	c__Bacteroidia	o__Bacteroidales	f__Bacteroidaceae	g__Bacteroides	s__
4347829	31.9607	0	1.72798	0	1	1	k__Bacteria	p__Bacteroidetes	c__Bacteroidia	o__Bacteroidales	f__[Barnesiellaceae]	g__Barnesiella	s__viscericola
568135	22.3469	0	1.29735	0	1	1	k__Bacteria	p__Bacteroidetes	c__Bacteroidia	o__Bacteroidales	f__Rikenellaceae	g__	s__
1517779	5.44364	0	1.77005	0	1	1	k__Bacteria	p__Bacteroidetes	c__Bacteroidia	o__Bacteroidales	f__Rikenellaceae	g__	s__
3565293	36.6806	0	1.49864	0	1	1	k__Bacteria	p__Bacteroidetes	c__Bacteroidia	o__Bacteroidales	f__Rikenellaceae	g__	s__
2686372	20.4029	0	1.63408	0	1	1	k__Bacteria	p__Bacteroidetes	c__Bacteroidia	o__Bacteroidales	f__Rikenellaceae	g__	s__
234443	2.97027	0	2.28889	0	1	1	k__Bacteria	p__Bacteroidetes	c__Bacteroidia	o__Bacteroidales	f__Rikenellaceae	g__	s__
178478	3.31983	0	1.97532	0	1	1	k__Bacteria	p__Bacteroidetes	c__Bacteroidia	o__Bacteroidales	NA	NA	NA
569030	3.61677	0	2.5028	0	1	1	k__Bacteria	p__Bacteroidetes	c__Bacteroidia	o__Bacteroidales	f__Rikenellaceae	g__Rikenella	s__
4444262	1.80565	-0.251596	1.30343	-0.193025	0.846939	1	k__Bacteria	p__Firmicutes	c__Clostridia	o__Clostridiales	f__Lachnospiraceae	g__	s__
4452633	2.07317	0.394293	2.81989	0.139826	0.888798	1	k__Bacteria	p__Firmicutes	c__Clostridia	o__Clostridiales	f__Clostridiaceae	g__	s__
560981	1.81989	0	1.45685	0	1	1	k__Bacteria	p__Actinobacteria	c__Coriobacteriia	o__Coriobacteriales	f__Coriobacteriaceae	g__Slackia	s__
3102225	52.3881	0	1.48937	0	1	1	k__Bacteria	p__Actinobacteria	c__Coriobacteriia	o__Coriobacteriales	f__Coriobacteriaceae	g__	s__
369354	2.44691	0	1.84393	0	1	1	k__Bacteria	p__Actinobacteria	c__Coriobacteriia	o__Coriobacteriales	f__Coriobacteriaceae	g__	s__
275237	2.23683	0	2.91368	0	1	1	k__Bacteria	p__Firmicutes	c__Clostridia	o__Clostridiales	f__Veillonellaceae	g__Phascolarctobacterium	s__
157424	16.3396	0	1.38425	0	1	1	k__Bacteria	p__Firmicutes	c__Clostridia	o__Clostridiales	f__Veillonellaceae	g__	s__
4254313	6.33751	0	1.44289	0	1	1	k__Bacteria	p__Fusobacteria	c__Fusobacteriia	o__Fusobacteriales	f__Fusobacteriaceae	g__Fusobacterium	s__
572889	3.80827	0	1.47805	0	1	1	k__Bacteria	p__Fusobacteria	c__Fusobacteriia	o__Fusobacteriales	f__Fusobacteriaceae	g__Fusobacterium	s__
676761	0.185563	0	2.95119	0	1	1	k__Bacteria	p__Bacteroidetes	c__Bacteroidia	o__Bacteroidales	f__Porphyromonadaceae	g__Porphyromonas	s__
291711	41.6886	0	2.40796	0	1	1	k__Bacteria	p__Bacteroidetes	c__Bacteroidia	o__Bacteroidales	f__Bacteroidaceae	g__Bacteroides	s__
514974	4.14583	0	2.79119	0	1	1	k__Bacteria	p__Bacteroidetes	c__Bacteroidia	o__Bacteroidales	f__Bacteroidaceae	g__Bacteroides	s__
140854	0.565681	0	2.36854	0	1	1	k__Bacteria	p__Proteobacteria	c__Gammaproteobacteria	o__Vibrionales	f__Pseudoalteromonadaceae	g__Pseudoalteromonas	s__
140860	0.115509	0	2.97366	0	1	1	k__Bacteria	p__Proteobacteria	c__Gammaproteobacteria	o__Vibrionales	f__Pseudoalteromonadaceae	g__Pseudoalteromonas	s__
4379411	51.7759	0	1.49377	0	1	1	k__Bacteria	p__Bacteroidetes	c__Bacteroidia	o__Bacteroidales	f__Bacteroidaceae	g__Bacteroides	s__
4473972	0.112509	0	2.96902	0	1	1	k__Bacteria	p__Bacteroidetes	c__Bacteroidia	o__Bacteroidales	f__Bacteroidaceae	g__Bacteroides	s__
4343627	0.306059	0	3.01565	0	1	1	k__Bacteria	p__Bacteroidetes	c__Bacteroidia	o__Bacteroidales	f__Bacteroidaceae	g__Bacteroides	s__fragilis
4340358	6.97231	0	1.40824	0	1	1	k__Bacteria	p__Bacteroidetes	c__Bacteroidia	o__Bacteroidales	f__Bacteroidaceae	g__Bacteroides	NA
158581	30.6279	0	1.73742	0	1	1	k__Bacteria	p__Bacteroidetes	c__Bacteroidia	o__Bacteroidales	f__Bacteroidaceae	g__Bacteroides	s__
103730	33.4001	0	1.53575	0	1	1	k__Bacteria	p__Bacteroidetes	c__Bacteroidia	o__Bacteroidales	f__Bacteroidaceae	g__Bacteroides	s__
326626	273.73	0	1.33317	0	1	1	k__Bacteria	p__Bacteroidetes	c__Bacteroidia	o__Bacteroidales	f__Bacteroidaceae	g__Bacteroides	s__
271259	30.0277	0	1.72392	0	1	1	k__Bacteria	p__Bacteroidetes	c__Bacteroidia	o__Bacteroidales	f__Bacteroidaceae	g__Bacteroides	s__
2730944	0.476471	0	3.03384	0	1	1	k__Bacteria	p__Bacteroidetes	c__Bacteroidia	o__Bacteroidales	f__Bacteroidaceae	g__Bacteroides	s__coprophilus
515476	0.121261	0	2.42641	0	1	1	k__Bacteria	p__Bacteroidetes	c__Sphingobacteriia	o__Sphingobacteriales	f__Sphingobacteriaceae	g__	s__
181432	4.71708	0	2.05959	0	1	1	k__Bacteria	p__Bacteroidetes	c__Bacteroidia	o__Bacteroidales	f__[Paraprevotellaceae]	g__Paraprevotella	s__
216290	45.3524	0	1.97274	0	1	1	k__Bacteria	p__Bacteroidetes	c__Bacteroidia	o__Bacteroidales	f__S24-7	g__	s__
4370491	19.433	0	2.34873	0	1	1	k__Bacteria	p__Bacteroidetes	c__Bacteroidia	o__Bacteroidales	f__Prevotellaceae	g__Prevotella	s__
4399109	214.995	0	1.29341	0	1	1	k__Bacteria	p__Bacteroidetes	c__Bacteroidia	o__Bacteroidales	f__Prevotellaceae	g__Prevotella	s__
158440	9.31626	0	2.55941	0	1	1	k__Bacteria	p__Bacteroidetes	c__Bacteroidia	o__Bacteroidales	f__Prevotellaceae	g__Prevotella	s__
99531	0.157982	0	2.90288	0	1	1	k__Bacteria	p__Actinobacteria	c__Actinobacteria	o__Actinomycetales	f__Microbacteriaceae	g__Leucobacter	s__
316758	2.0037	0	1.63457	0	1	1	k__Bacteria	p__Tenericutes	c__Mollicutes	o__RF39	f__	g__	s__
584397	5.6403	0	1.5473	0	1	1	k__Bacteria	p__Tenericutes	c__Mollicutes	o__RF39	f__	g__	s__
64653	0.203752	0	1.61673	0	1	1	k__Bacteria	p__Proteobacteria	c__Gammaproteobacteria	o__Pseudomonadales	f__Moraxellaceae	g__Acinetobacter	s__
353576	0.231234	0.263855	1.56543	0.168551	0.86615	1	k__Bacteria	p__Proteobacteria	c__Gammaproteobacteria	o__Pseudomonadales	f__Moraxellaceae	g__Acinetobacter	s__
290186	0.263032	0	2.15148	0	1	1	k__Bacteria	p__Proteobacteria	c__Gammaproteobacteria	o__Pseudomonadales	f__Moraxellaceae	g__Acinetobacter	s__
4361528	0.150255	0	2.81422	0	1	1	k__Bacteria	p__Proteobacteria	c__Gammaproteobacteria	o__Pseudomonadales	f__Moraxellaceae	g__Acinetobacter	NA
159711	1.05014	0.282243	1.33251	0.211812	0.832253	1	k__Bacteria	p__Proteobacteria	c__Gammaproteobacteria	o__Pseudomonadales	f__Moraxellaceae	g__Acinetobacter	NA
3530625	0.177289	0	2.85947	0	1	1	k__Bacteria	p__Proteobacteria	c__Gammaproteobacteria	o__Pseudomonadales	f__Moraxellaceae	g__Acinetobacter	s__
584176	0.188072	0	3.02837	0	1	1	k__Bacteria	p__Proteobacteria	c__Gammaproteobacteria	o__Pseudomonadales	f__Moraxellaceae	g__Acinetobacter	s__rhizosphaerae
172125	0.145622	0	2.33129	0	1	1	k__Bacteria	p__Proteobacteria	c__Gammaproteobacteria	o__Aeromonadales	f__Aeromonadaceae	g__	s__
4366725	0.14153	0	2.32116	0	1	1	k__Bacteria	p__Proteobacteria	c__Gammaproteobacteria	o__Aeromonadales	f__Aeromonadaceae	g__	s__
16195	93.7711	0	1.59022	0	1	1	k__Bacteria	p__Firmicutes	c__Clostridia	o__Clostridiales	f__Clostridiaceae	g__Candidatus Arthromitus	s__
565900	0.227271	0	2.99123	0	1	1	k__Bacteria	p__Proteobacteria	c__Gammaproteobacteria	o__Xanthomonadales	f__Sinobacteraceae	g__	s__
4425629	0.128104	0	2.96397	0	1	1	k__Bacteria	p__Proteobacteria	c__Betaproteobacteria	o__Burkholderiales	f__Oxalobacteraceae	g__Janthinobacterium	s__lividum
808051	0.118231	0	3.01032	0	1	1	k__Bacteria	p__Proteobacteria	c__Gammaproteobacteria	o__Pseudomonadales	f__Moraxellaceae	g__Acinetobacter	s__
4389529	0.159898	1.90484	2.56615	0.742293	0.45791	1	k__Bacteria	p__Proteobacteria	c__Gammaproteobacteria	o__Pseudomonadales	f__Moraxellaceae	g__Acinetobacter	s__
4449458	0.471353	0	1.79536	0	1	1	k__Bacteria	p__Proteobacteria	c__Gammaproteobacteria	o__Pseudomonadales	f__Moraxellaceae	g__Acinetobacter	s__
268361	0.164909	0	2.12069	0	1	1	k__Bacteria	p__Proteobacteria	c__Gammaproteobacteria	o__Pseudomonadales	f__Moraxellaceae	g__	s__
263518	2.09649	0	2.12181	0	1	1	k__Bacteria	p__Proteobacteria	c__Deltaproteobacteria	o__Desulfovibrionales	f__Desulfovibrionaceae	g__	s__
1871	61.3578	0	1.40394	0	1	1	k__Bacteria	p__Deferribacteres	c__Deferribacteres	o__Deferribacterales	f__Deferribacteraceae	g__Mucispirillum	s__schaedleri
4393057	0.217724	-0.130282	1.65463	-0.0787379	0.937241	1	k__Bacteria	p__Proteobacteria	c__Alphaproteobacteria	o__Sphingomonadales	f__Sphingomonadaceae	g__Sphingobium	s__
592615	0.177758	0	1.81776	0	1	1	k__Bacteria	p__Proteobacteria	c__Alphaproteobacteria	o__Sphingomonadales	f__Sphingomonadaceae	g__Sphingobium	s__
573135	0.153371	0	2.92562	0	1	1	k__Bacteria	p__Proteobacteria	c__Alphaproteobacteria	o__Rhizobiales	f__Bradyrhizobiaceae	g__	s__
510683	31.68	0	1.33391	0	1	1	k__Bacteria	p__Proteobacteria	c__Deltaproteobacteria	o__Desulfovibrionales	f__Desulfovibrionaceae	g__Desulfovibrio	s__
231310	19.2634	0	1.29292	0	1	1	k__Bacteria	p__Firmicutes	c__Clostridia	o__Clostridiales	f__Peptococcaceae	g__Peptococcus	s__
183093	0.915661	0	1.66254	0	1	1	k__Bacteria	p__Firmicutes	c__Clostridia	o__Clostridiales	f__Ruminococcaceae	g__	s__
222842	8.72779	0	1.58285	0	1	1	k__Bacteria	p__Firmicutes	c__Clostridia	o__Clostridiales	f__Veillonellaceae	g__Megamonas	s__
2530636	11.6526	0	1.58562	0	1	1	k__Bacteria	p__Firmicutes	c__Clostridia	o__Clostridiales	f__Veillonellaceae	g__Megamonas	s__
214682	2.34364	0	2.61779	0	1	1	k__Bacteria	p__Firmicutes	c__Clostridia	o__Clostridiales	f__Veillonellaceae	g__Megasphaera	s__
4481861	61.8522	0	1.3421	0	1	1	k__Bacteria	p__Actinobacteria	c__Actinobacteria	o__Bifidobacteriales	f__Bifidobacteriaceae	NA	NA
809192	0.314953	0.309795	2.11025	0.146805	0.883286	1	k__Bacteria	p__Actinobacteria	c__Actinobacteria	o__Actinomycetales	f__Dermabacteraceae	g__Brachybacterium	s__conglomeratum
538247	1.4022	0	1.59703	0	1	1	k__Bacteria	p__Actinobacteria	c__Actinobacteria	o__Actinomycetales	f__Micrococcaceae	g__Rothia	s__nasimurium
4454153	0.204591	0	2.77832	0	1	1	k__Bacteria	p__Actinobacteria	c__Actinobacteria	o__Actinomycetales	f__Microbacteriaceae	NA	NA
807035	0.49122	-1.07992	2.52798	-0.427186	0.669244	1	k__Bacteria	p__Actinobacteria	c__Actinobacteria	o__Actinomycetales	f__Microbacteriaceae	g__Leucobacter	s__
808245	0.135749	0	2.96242	0	1	1	k__Bacteria	p__Actinobacteria	c__Actinobacteria	o__Actinomycetales	f__Corynebacteriaceae	g__Corynebacterium	s__
4364814	0.907488	-0.98749	1.45437	-0.678983	0.497149	1	k__Bacteria	p__Actinobacteria	c__Actinobacteria	o__Actinomycetales	f__Corynebacteriaceae	g__Corynebacterium	s__
4462432	0.332197	0	3.03655	0	1	1	k__Bacteria	p__Actinobacteria	c__Actinobacteria	o__Actinomycetales	f__Corynebacteriaceae	g__Corynebacterium	s__
190490	3.48715	0	1.34265	0	1	1	k__Bacteria	p__Firmicutes	c__Clostridia	o__Clostridiales	f__Ruminococcaceae	g__	s__
189524	1.72172	0.035106	1.39007	0.0252548	0.979852	1	k__Bacteria	p__Firmicutes	c__Clostridia	o__Clostridiales	f__Ruminococcaceae	g__	s__
157972	19.3884	0.0340194	1.35184	0.0251653	0.979923	1	k__Bacteria	p__Firmicutes	c__Clostridia	o__Clostridiales	f__Ruminococcaceae	g__	s__
193679	8.55402	-0.843823	1.42454	-0.592347	0.553618	1	k__Bacteria	p__Firmicutes	c__Clostridia	o__Clostridiales	f__Ruminococcaceae	g__	s__
306633	0.844479	0.234718	1.4081	0.166691	0.867613	1	k__Bacteria	p__Firmicutes	c__Clostridia	o__Clostridiales	f__Ruminococcaceae	g__	s__
187038	4.00923	0	1.24935	0	1	1	k__Bacteria	p__Firmicutes	c__Clostridia	o__Clostridiales	f__Ruminococcaceae	g__	s__
132991	8.00855	0	1.68584	0	1	1	k__Bacteria	p__Firmicutes	c__Clostridia	o__Clostridiales	f__Ruminococcaceae	g__Faecalibacterium	s__prausnitzii
158045	143.397	0	1.31136	0	1	1	k__Bacteria	p__Firmicutes	c__Clostridia	o__Clostridiales	f__Ruminococcaceae	g__Faecalibacterium	s__prausnitzii
158331	1.91072	0	1.26616	0	1	1	k__Bacteria	p__Firmicutes	c__Clostridia	o__Clostridiales	f__Ruminococcaceae	g__Faecalibacterium	s__prausnitzii
648312	1.62397	0	1.85664	0	1	1	k__Bacteria	p__Firmicutes	c__Clostridia	o__Clostridiales	f__Ruminococcaceae	g__	s__
510295	2.51915	-0.56361	1.54538	-0.364706	0.715331	1	k__Bacteria	p__Firmicutes	c__Clostridia	o__Clostridiales	f__Ruminococcaceae	g__	s__
158846	203.598	0	1.57719	0	1	1	k__Bacteria	p__Firmicutes	c__Clostridia	o__Clostridiales	f__Ruminococcaceae	g__	s__
4438999	1.42161	0	1.35386	0	1	1	k__Bacteria	p__Firmicutes	c__Clostridia	o__Clostridiales	f__Ruminococcaceae	g__	s__
2000710	0.125892	0	2.99123	0	1	1	k__Bacteria	p__Proteobacteria	c__Alphaproteobacteria	o__Rickettsiales	f__Rickettsiaceae	g__Rickettsia	s__
1105121	0.241282	0	2.99123	0	1	1	k__Bacteria	p__Proteobacteria	c__Alphaproteobacteria	o__Rickettsiales	f__Rickettsiaceae	g__Rickettsia	s__
112194	4.7857	0	1.45889	0	1	1	k__Bacteria	p__Proteobacteria	c__Alphaproteobacteria	o__Rickettsiales	f__Rickettsiaceae	g__Rickettsia	s__
295094	1.35236	0	1.386	0	1	1	k__Bacteria	p__Proteobacteria	c__Deltaproteobacteria	o__Desulfovibrionales	f__Desulfovibrionaceae	g__	s__
157017	1.95787	0	2.29966	0	1	1	k__Bacteria	p__Firmicutes	c__Clostridia	o__Clostridiales	f__	g__	s__
237063	4.64712	0	2.15151	0	1	1	k__Bacteria	p__Firmicutes	c__Clostridia	o__Clostridiales	f__	g__	s__
566899	7.10949	0	1.7974	0	1	1	k__Bacteria	p__Firmicutes	c__Clostridia	o__Clostridiales	f__Ruminococcaceae	g__	s__
4070490	10.7281	0	1.67677	0	1	1	k__Bacteria	p__Firmicutes	c__Clostridia	o__Clostridiales	f__Ruminococcaceae	g__	s__
840376	11.2112	0	2.12715	0	1	1	k__Bacteria	p__Firmicutes	c__Clostridia	o__Clostridiales	f__Ruminococcaceae	g__	s__
4427290	10.4582	0	1.43583	0	1	1	k__Bacteria	p__Firmicutes	c__Clostridia	o__Clostridiales	f__Ruminococcaceae	g__	s__
3841096	2.01438	0	1.45457	0	1	1	k__Bacteria	p__Firmicutes	c__Clostridia	o__Clostridiales	f__Ruminococcaceae	g__Oscillospira	s__
847728	2.89851	0	1.77208	0	1	1	k__Bacteria	p__Firmicutes	c__Clostridia	o__Clostridiales	f__Ruminococcaceae	g__Ruminococcus	s__
157453	3.87764	0	1.48972	0	1	1	k__Bacteria	p__Firmicutes	c__Clostridia	o__Clostridiales	f__Ruminococcaceae	g__	s__
306315	2.11043	-0.469936	1.22219	-0.384504	0.700605	1	k__Bacteria	p__Firmicutes	c__Clostridia	o__Clostridiales	f__Ruminococcaceae	g__Oscillospira	s__
414949	2.46257	0	1.64925	0	1	1	k__Bacteria	p__Actinobacteria	c__Coriobacteriia	o__Coriobacteriales	f__Coriobacteriaceae	g__Collinsella	s__
1646183	1.42267	0	1.70391	0	1	1	k__Bacteria	p__Actinobacteria	c__Coriobacteriia	o__Coriobacteriales	f__Coriobacteriaceae	g__Collinsella	s__
1147868	6.30238	0	1.72724	0	1	1	k__Bacteria	p__Firmicutes	c__Bacilli	o__Lactobacillales	f__Lactobacillaceae	g__Lactobacillus	s__
4414257	9.3048	0	1.43842	0	1	1	k__Bacteria	p__Firmicutes	c__Bacilli	o__Lactobacillales	f__Lactobacillaceae	g__Lactobacillus	s__
1028036	41.5157	-0.700732	1.58163	-0.443045	0.657733	1	k__Bacteria	p__Firmicutes	c__Bacilli	o__Bacillales	f__Bacillaceae	g__	s__
4403115	0.15678	-1.30238	2.81969	-0.461887	0.644162	1	k__Bacteria	p__Firmicutes	c__Bacilli	o__Lactobacillales	NA	NA	NA
4469032	0.111466	-0.121924	2.99124	-0.0407604	0.967487	1	k__Bacteria	p__Firmicutes	c__Bacilli	o__Lactobacillales	f__	g__	s__
17976	3.30747	0	1.92491	0	1	1	k__Bacteria	p__Firmicutes	c__Bacilli	o__Lactobacillales	f__Enterococcaceae	g__Enterococcus	s__
226338	14.0611	0	1.57047	0	1	1	k__Bacteria	p__Firmicutes	c__Bacilli	o__Lactobacillales	f__Enterococcaceae	g__Enterococcus	s__cecorum
23513	0.303622	0.284133	2.87745	0.0987447	0.921341	1	k__Bacteria	p__Firmicutes	c__Bacilli	o__Lactobacillales	f__Aerococcaceae	g__Facklamia	s__
137056	0.669852	0.730964	1.78252	0.410073	0.681753	1	k__Bacteria	p__Firmicutes	c__Bacilli	o__Bacillales	f__Staphylococcaceae	g__Staphylococcus	NA
70830	0.394774	-1.09508	2.45919	-0.445302	0.656102	1	k__Bacteria	p__Firmicutes	c__Bacilli	o__Bacillales	f__Staphylococcaceae	g__Staphylococcus	s__sciuri
181589	0.192638	0	2.87727	0	1	1	k__Bacteria	p__Firmicutes	c__Bacilli	o__Bacillales	f__Staphylococcaceae	g__Staphylococcus	s__equorum
624891	0.401283	-0.882565	2.39173	-0.369006	0.712123	1	k__Bacteria	p__Firmicutes	c__Bacilli	o__Lactobacillales	f__Enterococcaceae	g__Enterococcus	s__
162335	0.158946	0.473677	2.33781	0.202616	0.839435	1	k__Bacteria	p__Firmicutes	c__Bacilli	o__Lactobacillales	f__Enterococcaceae	g__Enterococcus	NA
15062	0.388836	-0.836599	1.93336	-0.432718	0.66522	1	k__Bacteria	p__Firmicutes	c__Bacilli	o__Lactobacillales	f__Aerococcaceae	g__Facklamia	s__
807874	0.254074	0.28091	1.60993	0.174486	0.861484	1	k__Bacteria	p__Firmicutes	c__Bacilli	o__Bacillales	f__Staphylococcaceae	g__Jeotgalicoccus	s__
727447	0.157308	0	2.96122	0	1	1	k__Bacteria	p__Firmicutes	c__Bacilli	o__Bacillales	f__Staphylococcaceae	g__Jeotgalicoccus	s__
815819	0.389433	0	1.9079	0	1	1	k__Bacteria	p__Firmicutes	c__Bacilli	o__Bacillales	f__Staphylococcaceae	g__Jeotgalicoccus	s__
4482377	0.549921	-1.09302	1.71163	-0.638585	0.523093	1	k__Bacteria	p__Firmicutes	c__Bacilli	o__Lactobacillales	f__Aerococcaceae	NA	NA
815356	1.61438	0	2.64134	0	1	1	k__Bacteria	p__Firmicutes	c__Erysipelotrichi	o__Erysipelotrichales	f__Erysipelotrichaceae	g__[Eubacterium]	s__
181074	1.10202	0.295226	1.31511	0.224487	0.822379	1	k__Bacteria	p__Firmicutes	c__Erysipelotrichi	o__Erysipelotrichales	f__Erysipelotrichaceae	g__cc_115	s__
1131759	8.48956	0	1.70771	0	1	1	NOHIT	NA	NA	NA	NA	NA	NA
815422	4.01211	0	1.61491	0	1	1	k__Bacteria	p__Firmicutes	c__Erysipelotrichi	o__Erysipelotrichales	f__Erysipelotrichaceae	g__[Eubacterium]	s__
839282	0.758101	0.450127	2.36352	0.190448	0.848958	1	k__Bacteria	p__Firmicutes	c__Bacilli	o__Lactobacillales	f__Leuconostocaceae	g__	s__
1105211	0.491913	0.304366	2.79511	0.108892	0.913288	1	k__Bacteria	p__Firmicutes	c__Clostridia	o__Clostridiales	f__Lachnospiraceae	g__Blautia	s__producta
259357	38.5031	0	2.17665	0	1	1	k__Bacteria	p__Firmicutes	c__Erysipelotrichi	o__Erysipelotrichales	f__Erysipelotrichaceae	g__Allobaculum	s__
158273	1.00248	0	2.20061	0	1	1	k__Bacteria	p__Firmicutes	c__Clostridia	o__Clostridiales	f__Lachnospiraceae	g__[Ruminococcus]	s__
166164	7.7881	0	1.36773	0	1	1	k__Bacteria	p__Firmicutes	c__Clostridia	o__Clostridiales	f__Ruminococcaceae	g__Ruminococcus	s__
3244896	0.171033	0.25457	2.42761	0.104864	0.916483	1	k__Bacteria	p__Firmicutes	c__Bacilli	o__Lactobacillales	f__Streptococcaceae	g__Streptococcus	NA
301574	0.473637	-0.693666	1.99955	-0.346911	0.728658	1	k__Bacteria	p__Firmicutes	c__Bacilli	o__Lactobacillales	f__Streptococcaceae	g__Streptococcus	s__
4359317	0.388242	0	2.31723	0	1	1	k__Bacteria	p__Firmicutes	c__Bacilli	o__Lactobacillales	f__Streptococcaceae	g__Streptococcus	s__minor
897007	0.111377	0	3.02219	0	1	1	k__Bacteria	p__Firmicutes	c__Bacilli	o__Lactobacillales	f__Streptococcaceae	g__Streptococcus	s__
1126851	0.173073	0	2.99123	0	1	1	k__Bacteria	p__Firmicutes	c__Bacilli	o__Lactobacillales	f__Streptococcaceae	g__Streptococcus	s__
145009	0.550415	0	2.73922	0	1	1	k__Bacteria	p__Firmicutes	c__Bacilli	o__Lactobacillales	f__Streptococcaceae	g__Streptococcus	s__
1139272	0.300867	0.266451	2.92068	0.0912291	0.927311	1	k__Bacteria	p__Firmicutes	c__Bacilli	o__Lactobacillales	f__Streptococcaceae	g__Streptococcus	s__
1010458	0.143955	0.609933	3.02392	0.201703	0.840149	1	k__Bacteria	p__Firmicutes	c__Bacilli	o__Lactobacillales	f__Streptococcaceae	g__Streptococcus	s__
357765	5.59263	-0.772146	1.39676	-0.552811	0.580393	1	k__Bacteria	p__Firmicutes	c__Clostridia	o__Clostridiales	f__	g__	s__
151870	31.286	-0.305276	0.841707	-0.362687	0.716839	1	k__Bacteria	p__Firmicutes	c__Erysipelotrichi	o__Erysipelotrichales	f__Erysipelotrichaceae	g__Coprobacillus	s__
542934	11.3083	0	1.85937	0	1	1	k__Bacteria	p__Firmicutes	c__Erysipelotrichi	o__Erysipelotrichales	f__Erysipelotrichaceae	g__	s__
262095	98.5569	0.453883	1.43975	0.315251	0.752571	1	k__Bacteria	p__Firmicutes	c__Erysipelotrichi	o__Erysipelotrichales	f__Erysipelotrichaceae	g__	s__
234951	7.79139	0	1.962	0	1	1	k__Bacteria	p__Tenericutes	c__Mollicutes	o__RF39	f__	g__	s__
4477017	5.06909	0.333119	1.55573	0.214123	0.830451	1	k__Bacteria	p__Firmicutes	c__Clostridia	o__Clostridiales	f__Ruminococcaceae	g__Ruminococcus	s__
270724	0.68251	0	2.30476	0	1	1	k__Bacteria	p__Firmicutes	c__Clostridia	o__Clostridiales	f__[Tissierellaceae]	g__Gallicola	s__
4312066	5.16294	0	2.00436	0	1	1	k__Bacteria	p__Firmicutes	c__Erysipelotrichi	o__Erysipelotrichales	f__Erysipelotrichaceae	g__Bulleidia	s__
270382	24.6122	0.365516	1.20942	0.302224	0.762481	1	k__Bacteria	p__Firmicutes	c__Clostridia	o__Clostridiales	NA	NA	NA
606927	3.81387	0	2.58165	0	1	1	k__Bacteria	p__Firmicutes	c__Clostridia	o__Clostridiales	f__Peptostreptococcaceae	NA	NA
159911	0.0481537	-0.611843	2.99144	-0.204531	0.837939	NA	k__Bacteria	p__Firmicutes	c__Clostridia	o__Clostridiales	f__Lachnospiraceae	g__Coprococcus	s__
4357118	0.00267589	0	2.99124	0	1	NA	k__Bacteria	p__Proteobacteria	c__Gammaproteobacteria	o__Alteromonadales	f__Alteromonadaceae	g__Cellvibrio	s__
2715368	0.0705876	0	2.99123	0	1	NA	k__Bacteria	p__Proteobacteria	c__Betaproteobacteria	o__Burkholderiales	f__Alcaligenaceae	g__	s__
526614	0.0109239	0	2.99123	0	1	NA	k__Bacteria	p__Proteobacteria	c__Betaproteobacteria	o__Burkholderiales	f__Alcaligenaceae	g__	s__
564638	0.0174339	0	2.99123	0	1	NA	k__Bacteria	p__Proteobacteria	c__Betaproteobacteria	o__Burkholderiales	f__Comamonadaceae	g__	s__
68617	0.0162657	0	2.99123	0	1	NA	k__Bacteria	p__Proteobacteria	c__Betaproteobacteria	o__Burkholderiales	f__Alcaligenaceae	g__Achromobacter	s__
780793	0.0104223	0	2.99123	0	1	NA	k__Bacteria	p__Proteobacteria	c__Betaproteobacteria	o__Burkholderiales	f__Alcaligenaceae	NA	NA
670777	0.0154278	0.48	2.99123	0.160469	0.872512	NA	k__Bacteria	p__Proteobacteria	c__Betaproteobacteria	o__MKC10	f__	g__	s__
4375268	0.00702519	-0.00665728	2.99123	-0.0022256	0.998224	NA	k__Bacteria	p__Proteobacteria	c__Betaproteobacteria	o__Burkholderiales	f__Comamonadaceae	g__	s__
656774	0	NA	NA	NA	NA	NA	k__Bacteria	p__Proteobacteria	c__Betaproteobacteria	o__Burkholderiales	f__Comamonadaceae	g__Comamonas	s__
581921	0.0212087	0	2.99123	0	1	NA	k__Bacteria	p__Proteobacteria	c__Betaproteobacteria	o__Burkholderiales	f__Comamonadaceae	g__Comamonas	s__
255518	0.0059042	0	2.99123	0	1	NA	k__Bacteria	p__Proteobacteria	c__Betaproteobacteria	o__Burkholderiales	f__Comamonadaceae	g__Tepidimonas	s__
71872	0.0348348	0	2.99123	0	1	NA	k__Bacteria	p__Proteobacteria	c__Betaproteobacteria	o__Burkholderiales	f__Comamonadaceae	g__Comamonas	s__
808203	0.0210442	0	2.99123	0	1	NA	k__Bacteria	p__Proteobacteria	c__Betaproteobacteria	o__Burkholderiales	f__Comamonadaceae	g__Comamonas	s__
576010	0.0565658	0	2.99123	0	1	NA	k__Bacteria	p__Proteobacteria	c__Betaproteobacteria	o__Burkholderiales	f__Comamonadaceae	g__Comamonas	s__
4464858	0.0108085	0	2.99123	0	1	NA	k__Bacteria	p__Proteobacteria	c__Betaproteobacteria	o__Burkholderiales	f__Comamonadaceae	g__Comamonas	s__
156646	0.0239217	0	2.99123	0	1	NA	k__Bacteria	p__Proteobacteria	c__Betaproteobacteria	o__Methylophilales	f__Methylophilaceae	g__Methylobacillus	s__
1119166	0.0285491	0	2.99123	0	1	NA	k__Bacteria	p__Proteobacteria	c__Betaproteobacteria	o__IS-44	f__	g__	s__
38503	0.00418078	0	2.99124	0	1	NA	k__Bacteria	p__Proteobacteria	c__Betaproteobacteria	o__Nitrosomonadales	f__Nitrosomonadaceae	g__	s__
4383918	0.0225266	0	2.99123	0	1	NA	k__Bacteria	p__Proteobacteria	c__Gammaproteobacteria	o__Pasteurellales	f__Pasteurellaceae	g__Haemophilus	s__parainfluenzae
4404220	0.0716377	0	2.99123	0	1	NA	k__Bacteria	p__Proteobacteria	c__Gammaproteobacteria	o__Pasteurellales	f__Pasteurellaceae	g__Haemophilus	s__parainfluenzae
106188	0	NA	NA	NA	NA	NA	k__Bacteria	p__Proteobacteria	c__Gammaproteobacteria	o__Pasteurellales	f__Pasteurellaceae	g__Chelonobacter	s__Taxon
1117566	0.0893395	0	2.63702	0	1	NA	k__Bacteria	p__Proteobacteria	c__Betaproteobacteria	o__Neisseriales	f__Neisseriaceae	g__	s__
1105919	0.0390536	0	2.99123	0	1	NA	k__Bacteria	p__Proteobacteria	c__Betaproteobacteria	o__Burkholderiales	f__Oxalobacteraceae	g__Ralstonia	s__
4357676	0.00637723	0	2.99123	0	1	NA	k__Bacteria	p__Proteobacteria	c__Betaproteobacteria	o__Ellin6067	f__	g__	s__
4303858	0	NA	NA	NA	NA	NA	k__Bacteria	p__Proteobacteria	c__Betaproteobacteria	o__Burkholderiales	f__Comamonadaceae	NA	NA
4469492	0.0405992	0	2.99123	0	1	NA	k__Bacteria	p__Proteobacteria	c__Betaproteobacteria	o__Burkholderiales	f__Comamonadaceae	g__Delftia	s__
4424415	0	0	0	0	1	NA	k__Bacteria	p__Proteobacteria	c__Betaproteobacteria	o__Rhodocyclales	f__Rhodocyclaceae	NA	NA
4441442	0.00243758	0	2.99123	0	1	NA	k__Bacteria	p__Proteobacteria	c__Betaproteobacteria	o__Burkholderiales	f__Comamonadaceae	g__	s__
149158	0.00384485	0	2.99124	0	1	NA	k__Bacteria	p__Proteobacteria	c__Betaproteobacteria	o__Burkholderiales	f__Comamonadaceae	g__	s__
805093	0	NA	NA	NA	NA	NA	k__Bacteria	p__Proteobacteria	c__Betaproteobacteria	o__Burkholderiales	f__Comamonadaceae	NA	NA
3926677	0.0302254	0	2.99123	0	1	NA	k__Bacteria	p__Proteobacteria	c__Betaproteobacteria	o__Burkholderiales	f__Comamonadaceae	NA	NA
4417996	0	NA	NA	NA	NA	NA	k__Bacteria	p__Proteobacteria	c__Betaproteobacteria	o__Burkholderiales	f__Comamonadaceae	NA	NA
4377842	0.00267589	0	2.99124	0	1	NA	k__Bacteria	p__Proteobacteria	c__Betaproteobacteria	o__Burkholderiales	f__Comamonadaceae	NA	NA
4379869	0.00511591	0	2.99123	0	1	NA	k__Bacteria	p__Proteobacteria	c__Betaproteobacteria	o__Burkholderiales	f__Comamonadaceae	g__	s__
2792176	0.0104764	0	2.99123	0	1	NA	k__Bacteria	p__Proteobacteria	c__Betaproteobacteria	o__Burkholderiales	f__Comamonadaceae	NA	NA
4409398	0.0708481	0	2.99545	0	1	NA	k__Bacteria	p__Proteobacteria	c__Betaproteobacteria	o__Burkholderiales	f__Comamonadaceae	NA	NA
4362165	0.00701723	0	2.99123	0	1	NA	k__Bacteria	p__Proteobacteria	c__Betaproteobacteria	o__Burkholderiales	f__Comamonadaceae	NA	NA
4477199	0.0215197	0	2.99123	0	1	NA	k__Bacteria	p__Proteobacteria	c__Betaproteobacteria	o__Burkholderiales	f__Comamonadaceae	g__	s__
153084	0.0177558	0	2.99123	0	1	NA	k__Bacteria	p__Proteobacteria	c__Betaproteobacteria	o__Burkholderiales	f__Comamonadaceae	g__Variovorax	s__paradoxus
412392	0	NA	NA	NA	NA	NA	k__Bacteria	p__Proteobacteria	c__Betaproteobacteria	o__Burkholderiales	f__Comamonadaceae	g__	s__
4418260	0.0783469	0.0270286	2.65233	0.0101905	0.991869	NA	k__Bacteria	p__Proteobacteria	c__Betaproteobacteria	o__Burkholderiales	f__Comamonadaceae	g__	s__
103166	0.0169015	0.437337	2.99123	0.146206	0.883759	NA	k__Bacteria	p__Proteobacteria	c__Gammaproteobacteria	o__Enterobacteriales	f__Enterobacteriaceae	g__Citrobacter	s__
4328189	0.0217592	0.440398	2.99123	0.147229	0.882951	NA	k__Bacteria	p__Proteobacteria	c__Gammaproteobacteria	o__Enterobacteriales	f__Enterobacteriaceae	g__	s__
703635	0.0416943	0.62346	2.99123	0.208429	0.834894	NA	k__Bacteria	p__Proteobacteria	c__Gammaproteobacteria	o__Enterobacteriales	f__Enterobacteriaceae	g__	s__
3908639	0.098698	0.774146	2.71321	0.285325	0.775395	NA	k__Bacteria	p__Proteobacteria	c__Gammaproteobacteria	o__Enterobacteriales	f__Enterobacteriaceae	g__	s__
666757	0.0234202	0	2.99123	0	1	NA	k__Bacteria	p__Proteobacteria	c__Gammaproteobacteria	o__Enterobacteriales	f__Enterobacteriaceae	g__	s__
91962	0.00966267	0	2.99123	0	1	NA	k__Bacteria	p__Proteobacteria	c__Gammaproteobacteria	o__Enterobacteriales	f__Enterobacteriaceae	g__	s__
4376236	0.0179042	0	2.99123	0	1	NA	k__Bacteria	p__Proteobacteria	c__Gammaproteobacteria	o__Enterobacteriales	f__Enterobacteriaceae	g__	s__
4454257	0.0221939	0.610993	2.99123	0.204261	0.838149	NA	k__Bacteria	p__Proteobacteria	c__Gammaproteobacteria	o__Enterobacteriales	f__Enterobacteriaceae	g__Enterobacter	s__hormaechei
811492	0.106348	0.637112	2.99123	0.212993	0.831332	NA	k__Bacteria	p__Proteobacteria	c__Gammaproteobacteria	o__Enterobacteriales	f__Enterobacteriaceae	g__	s__
538000	0.0362015	1.2165	2.9917	0.406626	0.684283	NA	k__Bacteria	p__Proteobacteria	c__Gammaproteobacteria	o__Enterobacteriales	f__Enterobacteriaceae	g__	s__
329096	0.0858013	2.029	2.70906	0.748968	0.453877	NA	k__Bacteria	p__Proteobacteria	c__Gammaproteobacteria	o__Enterobacteriales	f__Enterobacteriaceae	g__	s__
758523	0	NA	NA	NA	NA	NA	k__Bacteria	p__Proteobacteria	c__Gammaproteobacteria	o__Aeromonadales	f__Aeromonadaceae	NA	NA
248434	0.0058751	0	2.99123	0	1	NA	k__Bacteria	p__Proteobacteria	c__Gammaproteobacteria	o__Aeromonadales	f__Aeromonadaceae	g__	s__
813934	0	NA	NA	NA	NA	NA	k__Bacteria	p__Proteobacteria	c__Gammaproteobacteria	o__Aeromonadales	f__Aeromonadaceae	g__	s__
347640	0	NA	NA	NA	NA	NA	k__Bacteria	p__Firmicutes	c__Clostridia	o__Clostridiales	f__Lachnospiraceae	g__Blautia	s__
4342458	0.0225874	1.04134	2.99143	0.348106	0.72776	NA	k__Bacteria	p__Firmicutes	c__Clostridia	o__Clostridiales	f__Clostridiaceae	g__Clostridium	NA
834280	0	NA	NA	NA	NA	NA	k__Bacteria	p__Proteobacteria	c__Gammaproteobacteria	o__Xanthomonadales	f__Xanthomonadaceae	g__Wohlfahrtiimonas	s__
1142199	0.0596209	0	2.99123	0	1	NA	k__Bacteria	p__Proteobacteria	c__Gammaproteobacteria	o__Xanthomonadales	f__Xanthomonadaceae	g__Ignatzschineria	s__
1127280	0.0636843	0	2.99123	0	1	NA	k__Bacteria	p__Proteobacteria	c__Gammaproteobacteria	o__Pseudomonadales	f__Moraxellaceae	g__Moraxella	s__
886728	0	NA	NA	NA	NA	NA	k__Bacteria	p__Proteobacteria	c__Gammaproteobacteria	o__Pseudomonadales	f__Moraxellaceae	g__Moraxella	s__
367879	0	NA	NA	NA	NA	NA	k__Bacteria	p__Proteobacteria	c__Gammaproteobacteria	o__Pseudomonadales	f__Moraxellaceae	g__Moraxella	s__
1126147	0.0244517	0	2.99123	0	1	NA	k__Bacteria	p__Proteobacteria	c__Gammaproteobacteria	o__Alteromonadales	f__[Chromatiaceae]	g__Rheinheimera	s__
982266	0.0104922	0	2.99123	0	1	NA	k__Bacteria	p__Proteobacteria	c__Gammaproteobacteria	o__Alteromonadales	f__[Chromatiaceae]	g__Rheinheimera	s__
237976	0	NA	NA	NA	NA	NA	k__Bacteria	p__Proteobacteria	c__Gammaproteobacteria	o__Legionellales	f__Coxiellaceae	g__Rickettsiella	s__
4426851	0.0209529	0	2.99123	0	1	NA	k__Bacteria	p__Proteobacteria	c__Gammaproteobacteria	o__Pseudomonadales	f__Pseudomonadaceae	g__	s__
587812	0	NA	NA	NA	NA	NA	k__Bacteria	p__Proteobacteria	c__Gammaproteobacteria	o__Pseudomonadales	f__Pseudomonadaceae	g__Pseudomonas	s__
269901	0.00785258	0	2.99123	0	1	NA	k__Bacteria	p__Proteobacteria	c__Gammaproteobacteria	o__Pseudomonadales	f__Pseudomonadaceae	g__Pseudomonas	s__
180060	0.00275547	0	2.99124	0	1	NA	k__Bacteria	p__Proteobacteria	c__Gammaproteobacteria	o__Pseudomonadales	f__Pseudomonadaceae	g__Pseudomonas	s__
4342964	0.0550178	0	3.02502	0	1	NA	k__Bacteria	p__Proteobacteria	c__Gammaproteobacteria	o__Pseudomonadales	f__Pseudomonadaceae	g__Pseudomonas	s__
38888	0.0263905	0	2.99123	0	1	NA	k__Bacteria	p__Proteobacteria	c__Gammaproteobacteria	o__Pseudomonadales	f__Pseudomonadaceae	g__Pseudomonas	s__stutzeri
387747	0.0230188	0	2.99123	0	1	NA	k__Bacteria	p__Proteobacteria	c__Gammaproteobacteria	o__Pseudomonadales	f__Pseudomonadaceae	g__	s__
3812557	0.0104167	0	2.99124	0	1	NA	k__Bacteria	p__Proteobacteria	c__Gammaproteobacteria	o__Pseudomonadales	f__Pseudomonadaceae	g__	s__
176426	0.0195033	0	2.99123	0	1	NA	k__Bacteria	p__Proteobacteria	c__Gammaproteobacteria	o__Pseudomonadales	f__Pseudomonadaceae	g__	s__
4352233	0.0626649	0	2.99123	0	1	NA	k__Bacteria	p__Proteobacteria	c__Gammaproteobacteria	o__Pseudomonadales	f__Pseudomonadaceae	g__Pseudomonas	s__
142419	0.0208333	0	2.99123	0	1	NA	k__Bacteria	p__Proteobacteria	c__Gammaproteobacteria	o__Pseudomonadales	f__Moraxellaceae	g__	s__
553648	0.0104167	0	2.99124	0	1	NA	k__Bacteria	p__Proteobacteria	c__Gammaproteobacteria	o__Pseudomonadales	f__Pseudomonadaceae	g__Pseudomonas	s__
744371	0.0205866	0	2.99123	0	1	NA	k__Bacteria	p__Proteobacteria	c__Gammaproteobacteria	o__Pseudomonadales	f__Pseudomonadaceae	g__Pseudomonas	s__
1112793	0.0503837	0	2.99123	0	1	NA	k__Bacteria	p__Proteobacteria	c__Gammaproteobacteria	o__Pseudomonadales	f__Pseudomonadaceae	g__Pseudomonas	s__
155221	0.0157214	0	2.99123	0	1	NA	k__Bacteria	p__Proteobacteria	c__Gammaproteobacteria	o__Pseudomonadales	f__Pseudomonadaceae	g__Pseudomonas	s__umsongensis
270842	0.0106129	0	2.99123	0	1	NA	k__Bacteria	p__Proteobacteria	c__Gammaproteobacteria	o__Pseudomonadales	f__Pseudomonadaceae	g__Pseudomonas	s__umsongensis
4455861	0.00275547	0	2.99124	0	1	NA	k__Bacteria	p__Proteobacteria	c__Gammaproteobacteria	o__Pseudomonadales	f__Pseudomonadaceae	g__Pseudomonas	s__
780555	0.00416992	0	2.99123	0	1	NA	k__Bacteria	p__Proteobacteria	c__Gammaproteobacteria	o__Pseudomonadales	f__Pseudomonadaceae	g__Pseudomonas	s__
327694	0.0178845	0	2.99123	0	1	NA	k__Bacteria	p__Proteobacteria	c__Gammaproteobacteria	o__Pseudomonadales	f__Pseudomonadaceae	g__Pseudomonas	s__
2534143	0.00701723	0	2.99123	0	1	NA	k__Bacteria	p__Proteobacteria	c__Gammaproteobacteria	o__Pseudomonadales	f__Pseudomonadaceae	g__Pseudomonas	s__
4456889	0.025108	0	2.99123	0	1	NA	k__Bacteria	p__Proteobacteria	c__Gammaproteobacteria	o__Pseudomonadales	f__Pseudomonadaceae	g__Pseudomonas	s__
141365	0.0520919	0	2.99123	0	1	NA	k__Bacteria	p__Proteobacteria	c__Gammaproteobacteria	o__Pseudomonadales	f__Pseudomonadaceae	g__Pseudomonas	s__
4432796	0.00524746	0.430853	2.99123	0.144039	0.88547	NA	k__Bacteria	p__Proteobacteria	c__Gammaproteobacteria	o__Pseudomonadales	f__Pseudomonadaceae	g__Pseudomonas	s__viridiflava
130002	0.0109239	0	2.99123	0	1	NA	k__Bacteria	p__Proteobacteria	c__Gammaproteobacteria	o__Pseudomonadales	f__Pseudomonadaceae	g__Pseudomonas	s__viridiflava
410048	0	NA	NA	NA	NA	NA	k__Bacteria	p__Proteobacteria	c__Gammaproteobacteria	o__Pseudomonadales	f__Pseudomonadaceae	g__Pseudomonas	s__viridiflava
4349788	0	NA	NA	NA	NA	NA	k__Bacteria	p__Proteobacteria	c__Gammaproteobacteria	o__Pseudomonadales	f__Pseudomonadaceae	g__Pseudomonas	s__viridiflava
4370747	0.0306773	0.963319	3.03003	0.317924	0.750542	NA	k__Bacteria	p__Proteobacteria	c__Gammaproteobacteria	o__Pseudomonadales	f__Pseudomonadaceae	g__Pseudomonas	s__viridiflava
394796	0.00975072	0	2.99123	0	1	NA	k__Bacteria	p__Proteobacteria	c__Gammaproteobacteria	o__Pseudomonadales	f__Pseudomonadaceae	g__Pseudomonas	s__viridiflava
4451011	0.0342903	0	2.99123	0	1	NA	k__Bacteria	p__Proteobacteria	c__Gammaproteobacteria	o__Pseudomonadales	f__Pseudomonadaceae	g__Pseudomonas	s__
516292	0.0293118	0	2.99123	0	1	NA	k__Bacteria	p__Proteobacteria	c__Gammaproteobacteria	o__Pseudomonadales	f__Pseudomonadaceae	g__Pseudomonas	s__
817734	0.0374723	0	2.99123	0	1	NA	k__Bacteria	p__Proteobacteria	c__Gammaproteobacteria	o__Pseudomonadales	f__Pseudomonadaceae	g__Pseudomonas	s__
4371191	0.058738	0	3.03335	0	1	NA	k__Bacteria	p__Proteobacteria	c__Gammaproteobacteria	o__Pseudomonadales	f__Pseudomonadaceae	g__Pseudomonas	s__
727218	0.0232163	0	2.99123	0	1	NA	k__Bacteria	p__Proteobacteria	c__Gammaproteobacteria	o__Pseudomonadales	f__Pseudomonadaceae	g__Pseudomonas	s__
268162	0.0104922	0	2.99123	0	1	NA	k__Bacteria	p__Proteobacteria	c__Gammaproteobacteria	o__Pseudomonadales	f__Pseudomonadaceae	g__Pseudomonas	s__
4327028	0	NA	NA	NA	NA	NA	k__Bacteria	p__Proteobacteria	c__Gammaproteobacteria	o__Pseudomonadales	f__Pseudomonadaceae	g__Pseudomonas	s__
312988	0	NA	NA	NA	NA	NA	k__Bacteria	p__Proteobacteria	c__Gammaproteobacteria	o__Pseudomonadales	f__Pseudomonadaceae	NA	NA
449595	0	NA	NA	NA	NA	NA	k__Bacteria	p__Proteobacteria	c__Gammaproteobacteria	o__Xanthomonadales	f__Xanthomonadaceae	g__	s__
678813	0.0691841	0	2.99123	0	1	NA	k__Bacteria	p__Proteobacteria	c__Gammaproteobacteria	o__Xanthomonadales	f__Xanthomonadaceae	g__	s__
663573	0.0135998	0	2.99123	0	1	NA	k__Bacteria	p__Proteobacteria	c__Gammaproteobacteria	o__Xanthomonadales	f__Xanthomonadaceae	g__Stenotrophomonas	NA
227343	0	NA	NA	NA	NA	NA	k__Bacteria	p__Proteobacteria	c__Gammaproteobacteria	o__Xanthomonadales	f__Xanthomonadaceae	g__	s__
817926	0.0316885	0	2.99123	0	1	NA	k__Bacteria	p__Proteobacteria	c__Gammaproteobacteria	o__Xanthomonadales	f__Xanthomonadaceae	g__Stenotrophomonas	s__
1130732	0	0	0	0	1	NA	k__Bacteria	p__Proteobacteria	c__Gammaproteobacteria	o__Xanthomonadales	f__Xanthomonadaceae	g__Dokdonella	s__
276010	0.0128026	0	2.99123	0	1	NA	k__Bacteria	p__Proteobacteria	c__Gammaproteobacteria	o__Xanthomonadales	f__Xanthomonadaceae	g__Stenotrophomonas	s__acidaminiphila
1111449	0	NA	NA	NA	NA	NA	k__Bacteria	p__Proteobacteria	c__Gammaproteobacteria	o__Xanthomonadales	f__Xanthomonadaceae	g__Stenotrophomonas	s__acidaminiphila
7821	0.00325666	0	2.99124	0	1	NA	k__Bacteria	p__Proteobacteria	c__Gammaproteobacteria	o__Xanthomonadales	f__Xanthomonadaceae	g__Stenotrophomonas	s__acidaminiphila
4337676	0	NA	NA	NA	NA	NA	k__Bacteria	p__Bacteroidetes	c__Sphingobacteriia	o__Sphingobacteriales	f__Sphingobacteriaceae	g__Sphingobacterium	s__
510360	0.0067896	0	2.99123	0	1	NA	k__Bacteria	p__Bacteroidetes	c__Flavobacteriia	o__Flavobacteriales	f__[Weeksellaceae]	g__	s__
4362546	0.0210296	0	2.99123	0	1	NA	k__Bacteria	p__Bacteroidetes	c__Flavobacteriia	o__Flavobacteriales	f__Flavobacteriaceae	g__	s__
519367	0.020871	0	2.99123	0	1	NA	k__Bacteria	p__Bacteroidetes	c__Flavobacteriia	o__Flavobacteriales	f__Flavobacteriaceae	g__	s__
1136456	0	0	0	0	1	NA	k__Bacteria	p__Bacteroidetes	c__Flavobacteriia	o__Flavobacteriales	f__Flavobacteriaceae	g__Salegentibacter	s__
4404499	0	0	0	0	1	NA	k__Bacteria	p__Bacteroidetes	c__Flavobacteriia	o__Flavobacteriales	f__Flavobacteriaceae	g__	s__
837404	0.021584	0	2.99123	0	1	NA	k__Bacteria	p__Bacteroidetes	c__Flavobacteriia	o__Flavobacteriales	f__Flavobacteriaceae	g__Flavobacterium	s__
4467414	0.0531182	0	2.99123	0	1	NA	k__Bacteria	p__Bacteroidetes	c__Flavobacteriia	o__Flavobacteriales	f__Flavobacteriaceae	g__Flavobacterium	s__
3427116	0.0149264	0	2.99123	0	1	NA	k__Bacteria	p__Bacteroidetes	c__Flavobacteriia	o__Flavobacteriales	f__Flavobacteriaceae	g__Flavobacterium	s__succinicans
241971	0.0115585	0	2.99123	0	1	NA	k__Bacteria	p__Bacteroidetes	c__Flavobacteriia	o__Flavobacteriales	f__Flavobacteriaceae	g__Flavobacterium	s__succinicans
1115572	0	NA	NA	NA	NA	NA	k__Bacteria	p__Bacteroidetes	c__Flavobacteriia	o__Flavobacteriales	f__Flavobacteriaceae	g__Flavobacterium	s__
101031	0.0173645	0	2.99123	0	1	NA	k__Bacteria	p__Bacteroidetes	c__Flavobacteriia	o__Flavobacteriales	f__Flavobacteriaceae	g__Flavobacterium	s__
4154872	0.0225683	0	2.99123	0	1	NA	k__Bacteria	p__Bacteroidetes	c__Flavobacteriia	o__Flavobacteriales	f__[Weeksellaceae]	g__Cloacibacterium	s__
1051475	0	NA	NA	NA	NA	NA	k__Bacteria	p__Bacteroidetes	c__Flavobacteriia	o__Flavobacteriales	f__[Weeksellaceae]	g__Weeksella	s__
949327	0.0589402	0	3.0278	0	1	NA	k__Bacteria	p__Bacteroidetes	c__Flavobacteriia	o__Flavobacteriales	f__[Weeksellaceae]	g__Wautersiella	s__
4354699	0.0494212	0	2.99123	0	1	NA	k__Bacteria	p__Bacteroidetes	c__Flavobacteriia	o__Flavobacteriales	f__[Weeksellaceae]	g__Chryseobacterium	s__
736769	0.0335917	0	2.99123	0	1	NA	k__Bacteria	p__Bacteroidetes	c__Flavobacteriia	o__Flavobacteriales	f__[Weeksellaceae]	g__Chryseobacterium	s__
4305837	0.00719468	0	2.99123	0	1	NA	k__Bacteria	p__Bacteroidetes	c__Flavobacteriia	o__Flavobacteriales	f__[Weeksellaceae]	g__Chryseobacterium	s__
4453743	0	0	0	0	1	NA	k__Bacteria	p__Bacteroidetes	c__Flavobacteriia	o__Flavobacteriales	f__[Weeksellaceae]	g__Chryseobacterium	s__
4329518	0	NA	NA	NA	NA	NA	k__Bacteria	p__Bacteroidetes	c__Flavobacteriia	o__Flavobacteriales	f__[Weeksellaceae]	g__Chryseobacterium	s__
1129906	0.0305666	0	2.99123	0	1	NA	k__Bacteria	p__Bacteroidetes	c__Flavobacteriia	o__Flavobacteriales	f__[Weeksellaceae]	g__Wautersiella	s__
3757809	0.0151857	0	2.99123	0	1	NA	k__Bacteria	p__Bacteroidetes	c__Bacteroidia	o__Bacteroidales	f__Porphyromonadaceae	g__Dysgonomonas	s__
4387396	0.0151772	0	2.99123	0	1	NA	k__Bacteria	p__Bacteroidetes	c__Bacteroidia	o__Bacteroidales	f__Porphyromonadaceae	g__Porphyromonas	s__
752012	0.00358751	0	2.99124	0	1	NA	k__Bacteria	p__Bacteroidetes	c__Bacteroidia	o__Bacteroidales	f__Porphyromonadaceae	g__Dysgonomonas	s__
606755	0.0104167	0	2.99123	0	1	NA	k__Bacteria	p__Bacteroidetes	c__Bacteroidia	o__Bacteroidales	f__Porphyromonadaceae	g__Dysgonomonas	s__
4104836	0.0761571	0	3.03413	0	1	NA	k__Bacteria	p__Bacteroidetes	c__Sphingobacteriia	o__Sphingobacteriales	f__Sphingobacteriaceae	g__	s__
584500	0.0117661	0	2.99123	0	1	NA	k__Bacteria	p__Proteobacteria	c__Epsilonproteobacteria	o__Campylobacterales	f__Campylobacteraceae	g__Arcobacter	s__
105235	0.0971023	0	2.72136	0	1	NA	k__Bacteria	p__Proteobacteria	c__Epsilonproteobacteria	o__Campylobacterales	f__Campylobacteraceae	g__Arcobacter	s__
1113318	0.0326868	0	2.99123	0	1	NA	k__Bacteria	p__Proteobacteria	c__Epsilonproteobacteria	o__Campylobacterales	f__Campylobacteraceae	g__Arcobacter	s__
318473	0.0463474	0	2.99123	0	1	NA	k__Bacteria	p__Proteobacteria	c__Epsilonproteobacteria	o__Campylobacterales	f__Campylobacteraceae	g__Arcobacter	NA
4425150	0	NA	NA	NA	NA	NA	k__Bacteria	p__Proteobacteria	c__Epsilonproteobacteria	o__Campylobacterales	f__Campylobacteraceae	g__Campylobacter	s__
1749079	0.0576609	0	2.99123	0	1	NA	k__Bacteria	p__Bacteroidetes	c__Bacteroidia	o__Bacteroidales	f__Bacteroidaceae	g__Bacteroides	s__
2792167	0.0443645	0	3.01343	0	1	NA	k__Bacteria	p__Bacteroidetes	c__[Saprospirae]	o__[Saprospirales]	f__Chitinophagaceae	g__Sediminibacterium	s__
1108248	0.0379642	0	2.99123	0	1	NA	k__Bacteria	p__Bacteroidetes	c__Bacteroidia	o__Bacteroidales	NA	NA	NA
3509162	0.0208375	0.127397	2.99123	0.0425901	0.966028	NA	k__Bacteria	p__Bacteroidetes	c__[Saprospirae]	o__[Saprospirales]	f__Chitinophagaceae	g__Lacibacter	s__cauensis
242645	0	NA	NA	NA	NA	NA	k__Bacteria	p__Bacteroidetes	c__[Saprospirae]	o__[Saprospirales]	f__Chitinophagaceae	g__	s__
4484245	0.011096	0	2.99123	0	1	NA	k__Bacteria	p__Bacteroidetes	c__[Saprospirae]	o__[Saprospirales]	f__Chitinophagaceae	g__	s__
4422872	0	NA	NA	NA	NA	NA	k__Bacteria	p__Bacteroidetes	c__[Saprospirae]	o__[Saprospirales]	f__Chitinophagaceae	g__Sediminibacterium	s__
808071	0	NA	NA	NA	NA	NA	k__Bacteria	p__Bacteroidetes	c__[Saprospirae]	o__[Saprospirales]	f__Chitinophagaceae	g__Sediminibacterium	s__
190531	0	NA	NA	NA	NA	NA	k__Bacteria	p__Bacteroidetes	c__[Saprospirae]	o__[Saprospirales]	f__Chitinophagaceae	g__Sediminibacterium	s__
1104793	0.0246565	0	2.99123	0	1	NA	k__Bacteria	p__Actinobacteria	c__Acidimicrobiia	o__Acidimicrobiales	f__OCS155	g__	s__
523452	0	NA	NA	NA	NA	NA	k__Bacteria	p__Chloroflexi	c__Anaerolineae	o__SBR1031	f__SHA-31	g__	s__
541396	0	NA	NA	NA	NA	NA	k__Bacteria	p__Chloroflexi	c__Anaerolineae	o__GCA004	f__	g__	s__
4449244	0.0142477	0	2.99123	0	1	NA	k__Bacteria	p__Fusobacteria	c__Fusobacteriia	o__Fusobacteriales	f__Fusobacteriaceae	g__Fusobacterium	s__
4333154	0.0203811	0	2.99123	0	1	NA	k__Bacteria	p__Fusobacteria	c__Fusobacteriia	o__Fusobacteriales	f__Fusobacteriaceae	g__Fusobacterium	s__
309489	0.0584229	0	2.99123	0	1	NA	k__Bacteria	p__Proteobacteria	c__Gammaproteobacteria	o__Vibrionales	f__Pseudoalteromonadaceae	g__Pseudoalteromonas	s__
518360	0.062506	0	3.03284	0	1	NA	k__Bacteria	p__Bacteroidetes	c__Bacteroidia	o__Bacteroidales	f__Bacteroidaceae	g__Bacteroides	s__
4405800	0.0146252	0	2.99123	0	1	NA	k__Bacteria	p__Bacteroidetes	c__Sphingobacteriia	o__Sphingobacteriales	f__Sphingobacteriaceae	g__Sphingobacterium	s__
521087	0.0103765	0	2.99123	0	1	NA	k__Bacteria	p__Bacteroidetes	c__Sphingobacteriia	o__Sphingobacteriales	f__Sphingobacteriaceae	g__Sphingobacterium	s__
4428119	0.0602024	0	3.03314	0	1	NA	k__Bacteria	p__Bacteroidetes	c__Sphingobacteriia	o__Sphingobacteriales	f__Sphingobacteriaceae	g__Sphingobacterium	NA
442126	0.023975	0	2.99123	0	1	NA	k__Bacteria	p__Bacteroidetes	c__Sphingobacteriia	o__Sphingobacteriales	f__Sphingobacteriaceae	g__Sphingobacterium	s__
4295257	0	NA	NA	NA	NA	NA	k__Bacteria	p__Bacteroidetes	c__Sphingobacteriia	o__Sphingobacteriales	f__Sphingobacteriaceae	g__	s__
148790	0.0235744	0	2.99123	0	1	NA	k__Bacteria	p__Bacteroidetes	c__Sphingobacteriia	o__Sphingobacteriales	f__Sphingobacteriaceae	g__	s__
540403	0.00687006	0	2.99123	0	1	NA	k__Bacteria	p__Bacteroidetes	c__Sphingobacteriia	o__Sphingobacteriales	f__Sphingobacteriaceae	g__Sphingobacterium	s__
3587343	0.0176113	0	2.99123	0	1	NA	k__Bacteria	p__Bacteroidetes	c__Sphingobacteriia	o__Sphingobacteriales	f__Sphingobacteriaceae	g__Sphingobacterium	s__multivorum
4339351	0.0106898	0	2.99124	0	1	NA	k__Bacteria	p__Bacteroidetes	c__Sphingobacteriia	o__Sphingobacteriales	f__Sphingobacteriaceae	NA	NA
317024	0	NA	NA	NA	NA	NA	k__Bacteria	p__Bacteroidetes	c__Sphingobacteriia	o__Sphingobacteriales	f__Sphingobacteriaceae	g__Pedobacter	s__
696477	0	NA	NA	NA	NA	NA	k__Bacteria	p__Bacteroidetes	c__Bacteroidia	o__Bacteroidales	f__Bacteroidaceae	g__Bacteroides	s__
4312075	0	NA	NA	NA	NA	NA	k__Bacteria	p__Bacteroidetes	c__[Saprospirae]	o__[Saprospirales]	f__Saprospiraceae	g__	s__
655803	0.0573955	0	2.99123	0	1	NA	k__Bacteria	p__Bacteroidetes	c__Bacteroidia	o__Bacteroidales	f__Porphyromonadaceae	g__Porphyromonas	s__endodontalis
4213918	0.00370133	0	2.99124	0	1	NA	k__Bacteria	p__Bacteroidetes	c__Bacteroidia	o__Bacteroidales	f__Porphyromonadaceae	g__Paludibacter	s__
4414549	0.00275547	0	2.99124	0	1	NA	k__Archaea	p__Crenarchaeota	c__Thaumarchaeota	o__Cenarchaeales	f__Cenarchaeaceae	g__	s__
427495	0.0144569	0	2.99123	0	1	NA	k__Bacteria	p__Cyanobacteria	c__Synechococcophycideae	o__Synechococcales	f__Synechococcaceae	g__Synechococcus	s__
68986	0.00430093	0	2.99124	0	1	NA	k__Bacteria	p__Cyanobacteria	c__Synechococcophycideae	o__Synechococcales	f__Synechococcaceae	g__Prochlorococcus	s__
833871	0	NA	NA	NA	NA	NA	NOHIT	NA	NA	NA	NA	NA	NA
1082607	0.0176456	0	2.99123	0	1	NA	k__Bacteria	p__Actinobacteria	c__Actinobacteria	o__Actinomycetales	f__Corynebacteriaceae	g__Corynebacterium	s__
1503670	0.0672668	0	3.03163	0	1	NA	k__Bacteria	p__Actinobacteria	c__Actinobacteria	o__Actinomycetales	f__Brevibacteriaceae	g__Brevibacterium	s__
1134896	0.0690049	0	2.99123	0	1	NA	k__Bacteria	p__Actinobacteria	c__Actinobacteria	o__Actinomycetales	f__Brevibacteriaceae	g__Brevibacterium	s__
944847	0.0315229	0	2.99123	0	1	NA	k__Bacteria	p__Actinobacteria	c__Actinobacteria	o__Actinomycetales	f__Kineosporiaceae	g__	s__
12589	0.0109239	0	2.99123	0	1	NA	k__Bacteria	p__Actinobacteria	c__Actinobacteria	o__Actinomycetales	f__Actinomycetaceae	g__Actinomyces	s__
292428	0	NA	NA	NA	NA	NA	k__Bacteria	p__Actinobacteria	c__Actinobacteria	o__Actinomycetales	f__Jonesiaceae	g__	s__
885496	0	NA	NA	NA	NA	NA	k__Bacteria	p__Actinobacteria	c__Actinobacteria	o__Actinomycetales	f__Intrasporangiaceae	NA	NA
821644	0.0705954	0	2.99123	0	1	NA	k__Bacteria	p__Actinobacteria	c__Actinobacteria	o__Actinomycetales	f__Microbacteriaceae	g__Leucobacter	s__
88989	0	NA	NA	NA	NA	NA	k__Bacteria	p__Cyanobacteria	c__4C0d-2	o__MLE1-12	f__	g__	s__
542446	0.00223619	0.121096	2.99123	0.0404836	0.967708	NA	k__Bacteria	p__Cyanobacteria	c__4C0d-2	o__MLE1-12	f__	g__	s__
4478325	0	NA	NA	NA	NA	NA	k__Bacteria	p__Firmicutes	c__Erysipelotrichi	o__Erysipelotrichales	f__Erysipelotrichaceae	g__Erysipelothrix	s__
927238	0	NA	NA	NA	NA	NA	k__Bacteria	p__Firmicutes	c__Erysipelotrichi	o__Erysipelotrichales	f__Erysipelotrichaceae	g__Erysipelothrix	s__
294782	0	NA	NA	NA	NA	NA	k__Bacteria	p__Proteobacteria	c__Gammaproteobacteria	o__Pseudomonadales	f__Moraxellaceae	g__Acinetobacter	s__
806487	0.00515142	0	2.99124	0	1	NA	k__Bacteria	p__Proteobacteria	c__Gammaproteobacteria	o__Pseudomonadales	f__Moraxellaceae	g__Acinetobacter	s__
312531	0.00756657	0.124336	2.99123	0.0415669	0.966844	NA	k__Bacteria	p__Proteobacteria	c__Gammaproteobacteria	o__Pseudomonadales	f__Moraxellaceae	g__Acinetobacter	NA
1790396	0.0286821	0	2.99123	0	1	NA	k__Bacteria	p__Proteobacteria	c__Gammaproteobacteria	o__Pseudomonadales	f__Moraxellaceae	g__Acinetobacter	NA
161677	0.00719468	0	2.99123	0	1	NA	k__Bacteria	p__Proteobacteria	c__Gammaproteobacteria	o__Pseudomonadales	f__Moraxellaceae	g__Acinetobacter	s__schindleri
4482374	0.00627324	0	2.99123	0	1	NA	k__Bacteria	p__Proteobacteria	c__Gammaproteobacteria	o__Pseudomonadales	f__Moraxellaceae	g__Acinetobacter	NA
4235445	0.00628846	0	2.99123	0	1	NA	k__Bacteria	p__Proteobacteria	c__Gammaproteobacteria	o__Pseudomonadales	f__Moraxellaceae	g__Acinetobacter	s__
873972	0.037039	0	2.99123	0	1	NA	k__Bacteria	p__Proteobacteria	c__Gammaproteobacteria	o__Pseudomonadales	f__Moraxellaceae	g__Acinetobacter	s__johnsonii
179208	0	NA	NA	NA	NA	NA	k__Bacteria	p__Proteobacteria	c__Gammaproteobacteria	o__Pseudomonadales	f__Moraxellaceae	g__Acinetobacter	s__
3453734	0.00903793	0	2.99123	0	1	NA	k__Bacteria	p__Proteobacteria	c__Gammaproteobacteria	o__Pseudomonadales	f__Moraxellaceae	g__Acinetobacter	s__
270659	0.102107	0	3.01566	0	1	NA	k__Bacteria	p__Proteobacteria	c__Gammaproteobacteria	o__Pseudomonadales	f__Moraxellaceae	g__Acinetobacter	s__
706432	0.0197385	0	2.99123	0	1	NA	k__Bacteria	p__Proteobacteria	c__Gammaproteobacteria	o__Pseudomonadales	f__Moraxellaceae	g__Acinetobacter	s__
2797395	0.0501056	0	2.99123	0	1	NA	k__Bacteria	p__Proteobacteria	c__Gammaproteobacteria	o__Pseudomonadales	f__Moraxellaceae	g__Acinetobacter	s__
526430	0.00824155	0	2.99124	0	1	NA	k__Bacteria	p__Proteobacteria	c__Gammaproteobacteria	o__Pseudomonadales	f__Moraxellaceae	g__Acinetobacter	s__lwoffii
4482598	0.047964	0	2.99123	0	1	NA	k__Bacteria	p__Proteobacteria	c__Gammaproteobacteria	o__Pseudomonadales	f__Moraxellaceae	g__Acinetobacter	NA
4425634	0.0425852	0	2.99123	0	1	NA	k__Bacteria	p__Proteobacteria	c__Gammaproteobacteria	o__Pseudomonadales	f__Moraxellaceae	g__Acinetobacter	s__
818527	0.0512925	0	2.99123	0	1	NA	k__Bacteria	p__Proteobacteria	c__Betaproteobacteria	o__Burkholderiales	f__Oxalobacteraceae	g__Janthinobacterium	s__
9252	0	NA	NA	NA	NA	NA	k__Bacteria	p__Proteobacteria	c__Gammaproteobacteria	o__Vibrionales	NA	NA	NA
4347599	0.0178039	0	2.99123	0	1	NA	k__Bacteria	p__Proteobacteria	c__Gammaproteobacteria	o__Vibrionales	f__Vibrionaceae	g__Vibrio	s__metschnikovii
1121651	0.0139636	0	2.99123	0	1	NA	k__Bacteria	p__Proteobacteria	c__Gammaproteobacteria	o__Aeromonadales	f__Aeromonadaceae	g__	s__
172717	0.0118389	0	2.99123	0	1	NA	k__Bacteria	p__Proteobacteria	c__Gammaproteobacteria	o__Alteromonadales	f__Shewanellaceae	g__Shewanella	s__
162650	0.00338686	0	2.99124	0	1	NA	k__Bacteria	p__Proteobacteria	c__Gammaproteobacteria	o__Aeromonadales	f__Aeromonadaceae	g__	s__
247442	0.0105575	0	2.99123	0	1	NA	k__Bacteria	p__Proteobacteria	c__Gammaproteobacteria	o__Aeromonadales	f__Aeromonadaceae	g__	s__
203157	0.0649444	0	2.99607	0	1	NA	k__Bacteria	p__Proteobacteria	c__Gammaproteobacteria	o__Aeromonadales	f__Aeromonadaceae	g__	s__
199099	0.0116834	0	2.99123	0	1	NA	k__Bacteria	p__Proteobacteria	c__Gammaproteobacteria	o__Aeromonadales	f__Aeromonadaceae	g__	s__
4439030	0.0290827	0	2.99123	0	1	NA	k__Bacteria	p__Proteobacteria	c__Gammaproteobacteria	o__Aeromonadales	f__Aeromonadaceae	NA	NA
4310024	0.0232951	0	2.99123	0	1	NA	k__Bacteria	p__Firmicutes	c__Clostridia	o__Clostridiales	f__Peptococcaceae	g__Peptococcus	s__
590727	0.00553191	0	2.99124	0	1	NA	k__Bacteria	p__Proteobacteria	c__Alphaproteobacteria	o__Rhodospirillales	f__Rhodospirillaceae	g__	s__
188414	0.00581159	0	2.99124	0	1	NA	k__Bacteria	p__Proteobacteria	c__Alphaproteobacteria	o__Rickettsiales	f__	g__	s__
357011	0	NA	NA	NA	NA	NA	k__Bacteria	p__Proteobacteria	c__Alphaproteobacteria	o__Rhodospirillales	f__Rhodospirillaceae	g__	s__
2932342	0.0106129	0	2.99123	0	1	NA	k__Bacteria	p__Proteobacteria	c__Deltaproteobacteria	o__Desulfovibrionales	f__Desulfovibrionaceae	g__	s__
4332904	0	NA	NA	NA	NA	NA	k__Bacteria	p__Acidobacteria	c__BPC102	o__MVS-40	f__	g__	s__
634948	0.0299988	0	2.99123	0	1	NA	k__Bacteria	p__Proteobacteria	c__Gammaproteobacteria	o__Alteromonadales	f__Idiomarinaceae	g__Pseudidiomarina	s__
4418009	0.0748836	0	2.99123	0	1	NA	k__Bacteria	p__Proteobacteria	c__Betaproteobacteria	o__Burkholderiales	f__Oxalobacteraceae	NA	NA
1705765	0	NA	NA	NA	NA	NA	k__Bacteria	p__Proteobacteria	c__Betaproteobacteria	o__Burkholderiales	f__Oxalobacteraceae	g__	s__
73559	0	NA	NA	NA	NA	NA	k__Bacteria	p__Proteobacteria	c__Gammaproteobacteria	o__Pseudomonadales	f__Moraxellaceae	g__Acinetobacter	s__
4449456	0.0293345	0	2.99123	0	1	NA	k__Bacteria	p__Proteobacteria	c__Gammaproteobacteria	o__Pseudomonadales	f__Moraxellaceae	g__Acinetobacter	s__
60329	0.0104543	0	2.99124	0	1	NA	k__Bacteria	p__Proteobacteria	c__Gammaproteobacteria	o__Pseudomonadales	f__Moraxellaceae	g__Acinetobacter	s__
388951	0.00336277	0	2.99124	0	1	NA	k__Bacteria	p__Proteobacteria	c__Gammaproteobacteria	o__Pseudomonadales	f__Moraxellaceae	NA	NA
186836	0.00475886	0	2.99124	0	1	NA	k__Bacteria	p__Proteobacteria	c__Gammaproteobacteria	o__Pseudomonadales	f__Moraxellaceae	g__Acinetobacter	s__
823916	0.0566605	0	2.99123	0	1	NA	k__Bacteria	p__Proteobacteria	c__Gammaproteobacteria	o__Pseudomonadales	f__Moraxellaceae	g__Enhydrobacter	s__
3070686	0.0384171	0	2.99123	0	1	NA	k__Bacteria	p__Proteobacteria	c__Gammaproteobacteria	NA	NA	NA	NA
277352	0.00645784	0	2.99123	0	1	NA	k__Bacteria	p__Proteobacteria	c__Gammaproteobacteria	o__Pseudomonadales	f__Moraxellaceae	g__Psychrobacter	s__
269774	0.00370237	0	2.99124	0	1	NA	k__Bacteria	p__Proteobacteria	c__Gammaproteobacteria	o__Pseudomonadales	f__Moraxellaceae	g__	s__
4295725	0.0562903	0	3.00555	0	1	NA	k__Bacteria	p__Proteobacteria	c__Gammaproteobacteria	o__Pseudomonadales	f__Moraxellaceae	g__Psychrobacter	s__sanguinis
4481079	0.0372396	0	2.99123	0	1	NA	k__Bacteria	p__Proteobacteria	c__Gammaproteobacteria	o__Pseudomonadales	f__Moraxellaceae	g__Psychrobacter	s__sanguinis
4469960	0.0323311	0	2.99123	0	1	NA	k__Bacteria	p__Proteobacteria	c__Gammaproteobacteria	o__Pseudomonadales	f__Moraxellaceae	g__Psychrobacter	s__sanguinis
350938	0.0418075	0	2.99123	0	1	NA	k__Bacteria	p__Proteobacteria	c__Alphaproteobacteria	o__Caulobacterales	f__Caulobacteraceae	NA	NA
2211108	0.00524499	0	2.99124	0	1	NA	k__Bacteria	p__Proteobacteria	c__Alphaproteobacteria	o__Caulobacterales	f__Caulobacteraceae	g__Brevundimonas	s__diminuta
4170478	0.011171	0	2.99123	0	1	NA	k__Bacteria	p__Bacteroidetes	c__[Saprospirae]	o__[Saprospirales]	f__Saprospiraceae	g__Aquirestis	s__calciphila
4474083	0.0457711	0	3.0161	0	1	NA	k__Bacteria	p__Proteobacteria	c__Alphaproteobacteria	o__Sphingomonadales	f__Sphingomonadaceae	g__Novosphingobium	s__
199962	0.00370237	0	2.99124	0	1	NA	k__Bacteria	p__Proteobacteria	c__Alphaproteobacteria	o__Sphingomonadales	f__Sphingomonadaceae	g__Novosphingobium	s__
89212	0.00370237	0	2.99124	0	1	NA	k__Bacteria	p__Proteobacteria	c__Alphaproteobacteria	o__Sphingomonadales	f__Sphingomonadaceae	g__Novosphingobium	s__
4381473	0.00151857	0	2.99123	0	1	NA	k__Bacteria	p__Proteobacteria	c__Alphaproteobacteria	o__Sphingomonadales	f__Sphingomonadaceae	g__Novosphingobium	s__
4438545	0.073677	0	2.9251	0	1	NA	k__Bacteria	p__Proteobacteria	c__Alphaproteobacteria	o__Sphingomonadales	f__Sphingomonadaceae	NA	NA
1129599	0.0199646	0	2.99123	0	1	NA	k__Bacteria	p__Proteobacteria	c__Alphaproteobacteria	o__Sphingomonadales	f__Sphingomonadaceae	g__Novosphingobium	s__nitrogenifigens
748537	0	NA	NA	NA	NA	NA	k__Bacteria	p__Proteobacteria	c__Alphaproteobacteria	o__Sphingomonadales	f__Sphingomonadaceae	g__Sphingopyxis	s__
267852	0	NA	NA	NA	NA	NA	k__Bacteria	p__Proteobacteria	c__Alphaproteobacteria	o__Sphingomonadales	f__Sphingomonadaceae	g__Sphingopyxis	s__alaskensis
4391560	0.0111904	0.3031	2.99123	0.101329	0.919289	NA	k__Bacteria	p__Proteobacteria	c__Alphaproteobacteria	o__Sphingomonadales	f__Erythrobacteraceae	g__	s__
3290764	0.00526665	0.124339	2.99123	0.0415679	0.966843	NA	k__Bacteria	p__Proteobacteria	c__Alphaproteobacteria	o__Sphingomonadales	f__Sphingomonadaceae	g__	s__
4423410	0.0423645	0.0982447	2.97447	0.0330293	0.973651	NA	k__Bacteria	p__Proteobacteria	c__Alphaproteobacteria	o__Sphingomonadales	f__Sphingomonadaceae	g__Sphingomonas	s__
817422	0.002139	0.121096	2.99123	0.0404836	0.967708	NA	k__Bacteria	p__Proteobacteria	c__Alphaproteobacteria	o__Sphingomonadales	f__Sphingomonadaceae	g__Sphingomonas	s__
1111944	0.00727222	0	2.99123	0	1	NA	k__Bacteria	p__Proteobacteria	c__Alphaproteobacteria	o__Sphingomonadales	f__Sphingomonadaceae	g__	s__
513631	0.0201321	0.485104	2.99123	0.162175	0.871168	NA	k__Bacteria	p__Proteobacteria	c__Alphaproteobacteria	o__Sphingomonadales	f__Sphingomonadaceae	g__	s__
1112553	0.0125526	0	2.99123	0	1	NA	k__Bacteria	p__Proteobacteria	c__Alphaproteobacteria	o__Sphingomonadales	f__Sphingomonadaceae	g__Sphingobium	s__
4427546	0.0419638	0	2.99123	0	1	NA	k__Bacteria	p__Proteobacteria	c__Alphaproteobacteria	o__Sphingomonadales	f__Sphingomonadaceae	g__Sphingobium	s__
4333206	0.00719468	0	2.99123	0	1	NA	k__Bacteria	p__Proteobacteria	c__Alphaproteobacteria	o__Rhizobiales	f__Rhizobiaceae	g__Agrobacterium	s__
252822	0	NA	NA	NA	NA	NA	k__Bacteria	p__Proteobacteria	c__Alphaproteobacteria	o__Rhizobiales	f__Rhizobiaceae	g__Agrobacterium	s__
4353264	0.0245615	0	2.99123	0	1	NA	k__Bacteria	p__Proteobacteria	c__Alphaproteobacteria	o__Caulobacterales	f__Caulobacteraceae	g__	s__
1105948	0	NA	NA	NA	NA	NA	k__Bacteria	p__Proteobacteria	c__Alphaproteobacteria	o__Caulobacterales	f__Caulobacteraceae	NA	NA
268353	0.0283717	0	2.99123	0	1	NA	k__Bacteria	p__Proteobacteria	c__Alphaproteobacteria	o__Caulobacterales	f__Caulobacteraceae	g__Brevundimonas	s__diminuta
264269	0.0507668	0	2.99123	0	1	NA	k__Bacteria	p__Proteobacteria	c__Alphaproteobacteria	o__Caulobacterales	f__Caulobacteraceae	g__Brevundimonas	s__diminuta
4307347	0.0130004	0	2.99123	0	1	NA	k__Bacteria	p__Proteobacteria	c__Alphaproteobacteria	o__Rhizobiales	f__Methylobacteriaceae	g__	s__
4396717	0.0112117	0	2.99123	0	1	NA	k__Bacteria	p__Proteobacteria	c__Alphaproteobacteria	o__Rhizobiales	f__Methylobacteriaceae	g__Methylobacterium	s__
831178	0	NA	NA	NA	NA	NA	k__Bacteria	p__Proteobacteria	c__Alphaproteobacteria	o__Rhizobiales	f__	g__	s__
4339358	0.0526512	0.558756	2.95549	0.189057	0.850048	NA	k__Bacteria	p__Proteobacteria	c__Alphaproteobacteria	o__Caulobacterales	f__Caulobacteraceae	g__	s__
811257	0	NA	NA	NA	NA	NA	k__Bacteria	p__Proteobacteria	c__Alphaproteobacteria	o__Caulobacterales	f__Caulobacteraceae	g__Caulobacter	s__
244657	0	NA	NA	NA	NA	NA	k__Bacteria	p__Proteobacteria	c__Alphaproteobacteria	o__Rhizobiales	f__Bradyrhizobiaceae	g__	s__
2458172	0.0231986	0	2.99123	0	1	NA	k__Bacteria	p__Proteobacteria	c__Alphaproteobacteria	o__Rhizobiales	f__Brucellaceae	g__Ochrobactrum	s__
407459	0.010766	0	2.99123	0	1	NA	k__Bacteria	p__Proteobacteria	c__Alphaproteobacteria	o__Rhizobiales	f__Brucellaceae	g__Pseudochrobactrum	s__
310532	0.00338686	0	2.99124	0	1	NA	k__Bacteria	p__Proteobacteria	c__Alphaproteobacteria	o__Rhizobiales	f__Phyllobacteriaceae	g__Aquamicrobium	s__aerolatum
1141071	0.0235742	0	2.99123	0	1	NA	k__Bacteria	p__Proteobacteria	c__Alphaproteobacteria	o__Rhizobiales	f__Brucellaceae	NA	NA
502999	0	NA	NA	NA	NA	NA	k__Bacteria	p__Proteobacteria	c__Alphaproteobacteria	o__Rhizobiales	f__Hyphomicrobiaceae	g__Devosia	s__
4405550	0	0	0	0	1	NA	k__Bacteria	p__Proteobacteria	c__Alphaproteobacteria	o__Rhodobacterales	f__Rhodobacteraceae	g__	s__
151172	0.0106129	0	2.99123	0	1	NA	k__Bacteria	p__Proteobacteria	c__Alphaproteobacteria	o__Rhodobacterales	f__Rhodobacteraceae	g__Anaerospora	s__
1797847	0.0428693	0	2.99123	0	1	NA	k__Bacteria	p__Proteobacteria	c__Alphaproteobacteria	o__Rhodobacterales	f__Rhodobacteraceae	g__Paracoccus	s__aminovorans
629291	0.00973967	0	2.99123	0	1	NA	k__Bacteria	p__Proteobacteria	c__Alphaproteobacteria	o__Rhodobacterales	f__Rhodobacteraceae	g__	s__
199683	0.002139	0.121096	2.99123	0.0404836	0.967708	NA	k__Bacteria	p__Proteobacteria	c__Alphaproteobacteria	o__Rhodobacterales	f__Rhodobacteraceae	NA	NA
814065	0.0197414	0	2.99123	0	1	NA	k__Bacteria	p__Proteobacteria	c__Alphaproteobacteria	o__Rhodobacterales	f__Rhodobacteraceae	g__	s__
114903	0	NA	NA	NA	NA	NA	k__Bacteria	p__Proteobacteria	c__Alphaproteobacteria	o__Sphingomonadales	f__Sphingomonadaceae	g__	s__
580916	0.0767007	0.223233	2.84147	0.0785625	0.937381	NA	k__Bacteria	p__Proteobacteria	c__Alphaproteobacteria	o__Sphingomonadales	f__Sphingomonadaceae	g__Novosphingobium	s__stygium
3156804	0.0194575	0	2.99123	0	1	NA	k__Bacteria	p__Proteobacteria	c__Alphaproteobacteria	o__Rickettsiales	f__Pelagibacteraceae	g__	s__
4413256	0.0071205	0	2.99123	0	1	NA	k__Bacteria	p__Proteobacteria	c__Deltaproteobacteria	o__Desulfovibrionales	f__Desulfovibrionaceae	g__Desulfovibrio	s__
3454566	0.00552047	0	2.99124	0	1	NA	k__Bacteria	p__Proteobacteria	c__Deltaproteobacteria	o__Myxococcales	f__0319-6G20	g__	s__
591358	0	NA	NA	NA	NA	NA	k__Bacteria	p__Planctomycetes	c__Planctomycetia	o__Gemmatales	f__Gemmataceae	g__Gemmata	s__
831504	0	NA	NA	NA	NA	NA	k__Bacteria	p__Proteobacteria	c__Deltaproteobacteria	o__Sva0853	f__SAR324	g__	s__
1933407	0	NA	NA	NA	NA	NA	k__Bacteria	p__Gemmatimonadetes	c__Gemmatimonadetes	o__	f__	g__	s__
4297239	0.0242202	0	2.99123	0	1	NA	k__Bacteria	p__Acidobacteria	c__DA052	o__Ellin6513	f__	g__	s__
4333237	0.00724664	0	2.99123	0	1	NA	k__Bacteria	p__Proteobacteria	c__Alphaproteobacteria	o__Rhodospirillales	f__Acetobacteraceae	g__Acetobacter	s__
845577	0	0	0	0	1	NA	k__Bacteria	p__Proteobacteria	c__Alphaproteobacteria	o__Rhodospirillales	f__Acetobacteraceae	g__	s__
4472239	0.0104167	0	2.99124	0	1	NA	k__Bacteria	p__Chlorobi	c__OPB56	o__	f__	g__	s__
215248	0.00456753	0	2.99123	0	1	NA	k__Bacteria	p__Actinobacteria	c__Actinobacteria	o__Actinomycetales	f__Actinomycetaceae	g__	s__
542066	0	NA	NA	NA	NA	NA	k__Bacteria	p__Actinobacteria	c__Actinobacteria	o__Actinomycetales	f__	g__	s__
4422405	0.038721	0	2.99123	0	1	NA	k__Bacteria	p__Actinobacteria	c__Actinobacteria	o__Actinomycetales	f__Micrococcaceae	g__Micrococcus	s__
526833	0.00607427	0	2.99123	0	1	NA	k__Bacteria	p__Actinobacteria	c__Actinobacteria	o__Actinomycetales	f__Micrococcaceae	g__Micrococcus	s__
808471	0.0069663	0	2.99123	0	1	NA	k__Bacteria	p__Actinobacteria	c__Actinobacteria	o__Actinomycetales	f__Micrococcaceae	g__Arthrobacter	s__
4444760	0.0146031	0.135745	2.99123	0.0453809	0.963804	NA	k__Bacteria	p__Actinobacteria	c__Actinobacteria	o__Actinomycetales	f__Micrococcaceae	g__Arthrobacter	s__
56625	0.0122622	0	2.99123	0	1	NA	k__Bacteria	p__Actinobacteria	c__Actinobacteria	o__Actinomycetales	f__Micrococcaceae	g__	s__
148208	0.0275925	0	2.99123	0	1	NA	k__Bacteria	p__Actinobacteria	c__Actinobacteria	o__Actinomycetales	f__Microbacteriaceae	g__Pseudoclavibacter	s__bifida
993711	0.0811321	0	2.98607	0	1	NA	k__Bacteria	p__Actinobacteria	c__Actinobacteria	o__Actinomycetales	f__Microbacteriaceae	g__Pseudoclavibacter	s__bifida
235898	0.0356779	0	2.99123	0	1	NA	k__Bacteria	p__Actinobacteria	c__Actinobacteria	o__Actinomycetales	f__Corynebacteriaceae	g__Corynebacterium	s__
650171	0.0488006	0	2.99123	0	1	NA	k__Bacteria	p__Actinobacteria	c__Actinobacteria	o__Actinomycetales	f__Corynebacteriaceae	g__Corynebacterium	s__
518872	0.0892811	0	3.00991	0	1	NA	k__Bacteria	p__Actinobacteria	c__Actinobacteria	o__Actinomycetales	f__Dietziaceae	g__Dietzia	NA
4470078	0.0281578	0	2.99123	0	1	NA	k__Bacteria	p__Actinobacteria	c__Actinobacteria	o__Actinomycetales	f__Corynebacteriaceae	g__Corynebacterium	s__
1062356	0.0774498	0	2.99123	0	1	NA	k__Bacteria	p__Actinobacteria	c__Actinobacteria	o__Actinomycetales	f__Corynebacteriaceae	g__Corynebacterium	s__
1000986	0.071879	0.471419	2.99123	0.1576	0.874772	NA	k__Bacteria	p__Actinobacteria	c__Actinobacteria	o__Actinomycetales	f__Corynebacteriaceae	g__Corynebacterium	s__
1015518	0.010303	0	2.99123	0	1	NA	k__Bacteria	p__Actinobacteria	c__Actinobacteria	o__Actinomycetales	f__Corynebacteriaceae	g__Corynebacterium	s__
446403	0.0149239	0	2.99123	0	1	NA	k__Bacteria	p__Actinobacteria	c__Actinobacteria	o__Actinomycetales	f__Corynebacteriaceae	g__Corynebacterium	s__kroppenstedtii
164500	0.0122078	0	2.99123	0	1	NA	k__Bacteria	p__Actinobacteria	c__Actinobacteria	o__Actinomycetales	f__Mycobacteriaceae	g__Mycobacterium	NA
332714	0.0938253	0	2.99123	0	1	NA	k__Bacteria	p__Proteobacteria	c__Alphaproteobacteria	o__Rickettsiales	f__Rickettsiaceae	g__Rickettsia	s__
316724	0.0214955	0	2.99123	0	1	NA	k__Bacteria	p__Proteobacteria	c__Alphaproteobacteria	o__Rickettsiales	f__Rickettsiaceae	g__Rickettsia	NA
629361	0	0	0	0	1	NA	k__Bacteria	p__Firmicutes	c__Clostridia	o__Clostridiales	f__	g__	s__
165827	0.00384485	0	2.99124	0	1	NA	k__Bacteria	p__Proteobacteria	c__Alphaproteobacteria	o__Rhodobacterales	f__Rhodobacteraceae	g__Rubellimicrobium	s__
574742	0	NA	NA	NA	NA	NA	k__Bacteria	p__Firmicutes	c__Clostridia	o__Clostridiales	f__Clostridiaceae	g__Clostridium	s__
4479959	0.0424835	0	2.99123	0	1	NA	k__Bacteria	p__Firmicutes	c__Clostridia	o__Clostridiales	f__Peptostreptococcaceae	g__	s__
573035	0	NA	NA	NA	NA	NA	k__Bacteria	p__Firmicutes	c__Bacilli	o__Bacillales	f__Alicyclobacillaceae	g__Alicyclobacillus	s__
939986	0.0973343	0	3.00837	0	1	NA	k__Bacteria	p__Firmicutes	c__Bacilli	o__Bacillales	f__Bacillaceae	g__	s__
4468333	0	NA	NA	NA	NA	NA	k__Bacteria	p__Firmicutes	c__Bacilli	o__Bacillales	f__Planococcaceae	g__Sporosarcina	s__
1129680	0.0152323	-0.287548	2.99125	-0.0961297	0.923418	NA	k__Bacteria	p__Firmicutes	c__Bacilli	o__Lactobacillales	f__Carnobacteriaceae	g__Carnobacterium	s__
720949	0.0810697	0	2.99123	0	1	NA	k__Bacteria	p__Firmicutes	c__Bacilli	o__Bacillales	f__	g__	s__
520220	0.0104167	0	2.99124	0	1	NA	k__Bacteria	p__Firmicutes	c__Bacilli	o__Lactobacillales	f__Carnobacteriaceae	g__Trichococcus	s__
516296	0.0416923	-0.116976	2.99125	-0.039106	0.968806	NA	k__Bacteria	p__Firmicutes	c__Bacilli	o__Lactobacillales	f__Carnobacteriaceae	g__Trichococcus	s__
35088	0.0539627	0.140725	2.99123	0.0470458	0.962477	NA	k__Bacteria	p__Firmicutes	c__Bacilli	o__Lactobacillales	f__Aerococcaceae	g__Aerococcus	s__
4469924	0.00655298	0.607753	2.99123	0.203178	0.838996	NA	k__Bacteria	p__Firmicutes	c__Bacilli	o__Bacillales	f__Bacillaceae	g__Anoxybacillus	s__kestanbolensis
4389633	0.0572596	0	2.99123	0	1	NA	k__Bacteria	p__Firmicutes	c__Bacilli	o__Bacillales	f__Bacillaceae	g__Bacillus	s__flexus
64192	0.002139	0.121096	2.99123	0.0404836	0.967708	NA	k__Bacteria	p__Firmicutes	c__Bacilli	o__Bacillales	f__Planococcaceae	g__Solibacillus	s__
316264	0.00615338	0	2.99124	0	1	NA	k__Bacteria	p__Firmicutes	c__Bacilli	o__Bacillales	NA	NA	NA
356733	0.0191788	0	2.99123	0	1	NA	k__Bacteria	p__Firmicutes	c__Bacilli	o__Bacillales	f__Staphylococcaceae	g__Staphylococcus	NA
152001	0.0877837	0	3.03628	0	1	NA	k__Bacteria	p__Firmicutes	c__Bacilli	o__Bacillales	f__Staphylococcaceae	g__Staphylococcus	s__
1532107	0.0408775	0	2.99123	0	1	NA	k__Bacteria	p__Firmicutes	c__Bacilli	o__Bacillales	f__Bacillaceae	NA	NA
115186	0.0993621	0.046592	2.97891	0.0156406	0.987521	NA	k__Bacteria	p__Firmicutes	c__Bacilli	o__Bacillales	f__Staphylococcaceae	g__Staphylococcus	s__sciuri
4312974	0.0231711	0.151065	2.99123	0.0505025	0.959722	NA	k__Bacteria	p__Firmicutes	c__Bacilli	o__Bacillales	f__Planococcaceae	g__	s__
889661	0.00202069	0	2.99124	0	1	NA	k__Bacteria	p__Firmicutes	c__Bacilli	o__Bacillales	f__Staphylococcaceae	g__Jeotgalicoccus	s__
4389141	0.00824155	0	2.99124	0	1	NA	k__Bacteria	p__Firmicutes	c__Bacilli	o__Bacillales	f__Planococcaceae	g__Kurthia	s__gibsonii
4456886	0.00465515	0	2.99123	0	1	NA	k__Bacteria	p__Firmicutes	c__Bacilli	o__Bacillales	f__Planococcaceae	g__Lysinibacillus	s__boronitolerans
15238	0.00824155	0	2.99124	0	1	NA	k__Bacteria	p__Firmicutes	c__Bacilli	o__Lactobacillales	f__Aerococcaceae	g__Alloiococcus	s__
1055212	0.0246933	0.148001	2.99123	0.0494781	0.960538	NA	k__Bacteria	p__Firmicutes	c__Bacilli	o__Lactobacillales	f__Enterococcaceae	g__Enterococcus	s__
271159	0.0456424	0	2.99123	0	1	NA	k__Bacteria	p__Firmicutes	c__Bacilli	o__Lactobacillales	NA	NA	NA
4168094	0.0576909	0	2.99123	0	1	NA	k__Bacteria	p__Firmicutes	c__Bacilli	o__Lactobacillales	f__Lactobacillaceae	g__Lactobacillus	s__
8104	0	0	0	0	1	NA	k__Bacteria	p__Proteobacteria	c__Gammaproteobacteria	o__Methylococcales	f__Methylococcaceae	g__Methylobacter	s__luteus
369705	0.0277809	0	2.99123	0	1	NA	k__Bacteria	p__Firmicutes	c__Bacilli	o__Bacillales	f__Staphylococcaceae	g__Jeotgalicoccus	s__
963239	0.00966267	0	2.99123	0	1	NA	k__Bacteria	p__Firmicutes	c__Bacilli	o__Lactobacillales	f__Aerococcaceae	g__Facklamia	s__
256942	0.061404	0	2.99123	0	1	NA	k__Bacteria	p__Firmicutes	c__Bacilli	o__Lactobacillales	f__Aerococcaceae	g__	s__
493391	0.0769794	0.0546657	2.99125	0.0182752	0.985419	NA	k__Bacteria	p__Firmicutes	c__Erysipelotrichi	o__Erysipelotrichales	f__Erysipelotrichaceae	g__[Eubacterium]	s__dolichum
4440018	0	NA	NA	NA	NA	NA	k__Bacteria	p__Firmicutes	c__Bacilli	o__Lactobacillales	f__Leuconostocaceae	g__Weissella	s__
4425214	0.0884255	-0.899941	2.52986	-0.355727	0.722045	NA	k__Bacteria	p__Firmicutes	c__Bacilli	o__Lactobacillales	f__Streptococcaceae	g__Streptococcus	s__
4364652	0.0623722	0	2.99123	0	1	NA	k__Bacteria	p__Firmicutes	c__Bacilli	o__Lactobacillales	f__Streptococcaceae	g__Lactococcus	s__
1100972	0.0928619	0.558416	3.03637	0.183909	0.854085	NA	k__Bacteria	p__Firmicutes	c__Bacilli	o__Lactobacillales	f__Streptococcaceae	g__Lactococcus	s__
4439603	0.077351	0	2.99123	0	1	NA	k__Bacteria	p__Firmicutes	c__Bacilli	o__Lactobacillales	f__Streptococcaceae	g__Streptococcus	s__
735769	0.0157396	0.434094	2.99123	0.145122	0.884615	NA	NOHIT	NA	NA	NA	NA	NA	NA
1096610	0.0226737	0	2.99123	0	1	NA	k__Bacteria	p__Firmicutes	c__Clostridia	o__Clostridiales	f__[Tissierellaceae]	g__Finegoldia	s__
134786	0.00362688	0	2.99124	0	1	NA	k__Bacteria	p__Firmicutes	c__Clostridia	o__Clostridiales	f__[Tissierellaceae]	g__Anaerococcus	s__
4394001	0.0461982	0	2.99123	0	1	NA	k__Bacteria	p__Firmicutes	c__Clostridia	o__Clostridiales	f__Peptostreptococcaceae	g__	s__

## Sheet: AviaryBarn_AE_BE
	baseMean	log2FoldChange	lfcSE	stat	pvalue	padj	Rank1	Rank2	Rank3	Rank4	Rank5	Rank6	Rank7	Enriched In	Totals	Barn	Aviary	Phylum		Barn % OTUs	Aviary % OTUs
815573	355.716	-13.6477	1.38072	-9.88452	4.85893e-23	4.09365e-21	k__Bacteria	p__Firmicutes	c__Clostridia	o__Clostridiales	f__Lachnospiraceae	g__Coprococcus	s__	Barn_Early	93	3	0	Bacteroidetes		0.0322581	0
592616	253.68	-12.8491	1.27181	-10.103	5.35995e-24	6.02101e-22	k__Bacteria	p__Firmicutes	c__Erysipelotrichi	o__Erysipelotrichales	f__Erysipelotrichaceae	g__	s__	Barn_Early	28	83	21	Firmicutes		0.892473	0.75
158846	203.598	-12.6509	1.34654	-9.39511	5.71595e-21	3.85255e-19	k__Bacteria	p__Firmicutes	c__Clostridia	o__Clostridiales	f__Ruminococcaceae	g__	s__	Barn_Early	121	3	0	Actinobacteria		0.0322581	0
136526	118.529	-11.411	1.27166	-8.97331	2.87733e-19	1.6161e-17	k__Bacteria	p__Firmicutes	c__Erysipelotrichi	o__Erysipelotrichales	f__Erysipelotrichaceae	g__	s__	Barn_Early	0.768595	0	0	Deferribacteres		0	0
16195	93.7711	-10.3169	1.35904	-7.59131	3.16691e-14	7.11499e-13	k__Bacteria	p__Firmicutes	c__Clostridia	o__Clostridiales	f__Clostridiaceae	g__Candidatus Arthromitus	s__	Barn_Early		4	7	Proteobacteria		0.0430108	0.25
259357	38.5031	-10.1844	1.91691	-5.31293	1.07874e-07	9.5667e-07	k__Bacteria	p__Firmicutes	c__Erysipelotrichi	o__Erysipelotrichales	f__Erysipelotrichaceae	g__Allobaculum	s__	Barn_Early		0	0	Fusobacteria		0	0
190676	77.5498	-10.131	1.22716	-8.25568	1.51043e-16	5.65572e-15	k__Bacteria	p__Firmicutes	c__Clostridia	o__Clostridiales	f__Ruminococcaceae	g__Oscillospira	s__	Barn_Early		0	0	Tenericutes		0	0
3940412	75.3396	-9.63931	1.1786	-8.17863	2.87095e-16	9.67511e-15	k__Bacteria	p__Firmicutes	c__Clostridia	o__Clostridiales	f__Ruminococcaceae	g__	s__	Barn_Early
131039	40.8404	-9.61958	1.34977	-7.12683	1.02705e-12	1.64818e-11	k__Bacteria	p__Firmicutes	c__Clostridia	o__Clostridiales	f__Ruminococcaceae	g__Oscillospira	s__	Barn_Early
180842	136.005	-9.58043	1.15107	-8.32309	8.57012e-17	3.61016e-15	k__Bacteria	p__Firmicutes	c__Clostridia	o__Clostridiales	f__Lachnospiraceae	g__[Ruminococcus]	s__	Barn_Early
156357	51.5129	-9.06094	1.28205	-7.06753	1.57718e-12	2.41595e-11	k__Bacteria	p__Firmicutes	c__Clostridia	o__Clostridiales	f__Lachnospiraceae	g__Clostridium	s__colinum	Barn_Early
164242	147.006	-8.62103	1.2029	-7.16689	7.67222e-13	1.29277e-11	k__Bacteria	p__Firmicutes	c__Clostridia	o__Clostridiales	f__Ruminococcaceae	g__	s__	Barn_Early
262095	98.5569	-8.59037	1.25551	-6.84214	7.80209e-12	1.14318e-10	k__Bacteria	p__Firmicutes	c__Erysipelotrichi	o__Erysipelotrichales	f__Erysipelotrichaceae	g__	s__	Barn_Early
2415201	47.0209	-8.519	1.36162	-6.25651	3.93689e-10	4.57493e-09	k__Bacteria	p__Firmicutes	c__Clostridia	o__Clostridiales	f__	g__	s__	Barn_Early
229069	21.8342	-8.48301	1.74156	-4.87092	1.11082e-06	8.70575e-06	k__Bacteria	p__Firmicutes	c__Erysipelotrichi	o__Erysipelotrichales	f__Erysipelotrichaceae	g__[Eubacterium]	s__dolichum	Barn_Early
4420417	21.9913	-8.45683	1.27618	-6.62666	3.43363e-11	4.62853e-10	k__Bacteria	p__Firmicutes	c__Clostridia	o__Clostridiales	f__Lachnospiraceae	g__	s__	Barn_Early
4431545	87.3003	-8.20711	1.00972	-8.12807	4.36168e-16	1.33626e-14	k__Bacteria	p__Firmicutes	c__Clostridia	o__Clostridiales	f__Ruminococcaceae	g__	s__	Barn_Early
308157	81.79	-8.05927	1.07517	-7.49582	6.58829e-14	1.38766e-12	k__Bacteria	p__Firmicutes	c__Clostridia	o__Clostridiales	f__Ruminococcaceae	g__	s__	Barn_Early
74576	21.6382	-7.88523	1.20643	-6.53601	6.31812e-11	8.18926e-10	k__Bacteria	p__Firmicutes	c__Bacilli	o__Lactobacillales	f__Lactobacillaceae	g__Lactobacillus	s__	Barn_Early
170462	9.62213	-7.77115	1.21143	-6.41485	1.40964e-10	1.75944e-09	k__Bacteria	p__Firmicutes	c__Clostridia	o__Clostridiales	f__Lachnospiraceae	g__[Ruminococcus]	s__	Barn_Early
4473883	216.739	-7.76831	0.888489	-8.74328	2.26437e-18	1.09013e-16	k__Bacteria	p__Firmicutes	c__Bacilli	o__Lactobacillales	f__Streptococcaceae	g__Streptococcus	s__	Barn_Early
129692	46.6798	-7.70739	1.04373	-7.38444	1.53099e-13	3.03496e-12	k__Bacteria	p__Firmicutes	c__Clostridia	o__Clostridiales	f__Lachnospiraceae	g__[Ruminococcus]	s__	Barn_Early
325977	39.5221	-7.69727	1.04551	-7.36221	1.8089e-13	3.38667e-12	k__Bacteria	p__Firmicutes	c__Clostridia	o__Clostridiales	f__Lachnospiraceae	g__[Ruminococcus]	s__	Barn_Early
4442899	14.3699	-7.5028	1.23461	-6.07704	1.22421e-09	1.33084e-08	k__Bacteria	p__Firmicutes	c__Clostridia	o__Clostridiales	f__	g__	s__	Barn_Early
226338	14.0611	-7.44692	1.34146	-5.55136	2.83461e-08	2.74066e-07	k__Bacteria	p__Firmicutes	c__Bacilli	o__Lactobacillales	f__Enterococcaceae	g__Enterococcus	s__cecorum	Barn_Early
328905	11.0683	-7.20806	1.17863	-6.11562	9.61815e-10	1.08044e-08	k__Bacteria	p__Firmicutes	c__Clostridia	o__Clostridiales	f__Ruminococcaceae	g__Oscillospira	s__	Barn_Early
1132942	473.078	-7.07579	0.920525	-7.68669	1.50989e-14	3.63453e-13	k__Bacteria	p__Firmicutes	c__Clostridia	o__Clostridiales	f__Ruminococcaceae	g__Butyricicoccus	s__pullicaecorum	Barn_Early
332718	6.33886	-7.04179	1.1023	-6.3883	1.67745e-10	2.01893e-09	k__Bacteria	p__Firmicutes	c__Bacilli	o__Lactobacillales	f__Lactobacillaceae	g__Lactobacillus	s__	Barn_Early
130289	9.08078	-6.99694	1.44539	-4.84086	1.29279e-06	9.9016e-06	k__Bacteria	p__Firmicutes	c__Clostridia	o__Clostridiales	f__Lachnospiraceae	g__	s__	Barn_Early
533847	113.445	-6.97685	1.03919	-6.71372	1.89726e-11	2.66406e-10	k__Bacteria	p__Firmicutes	c__Clostridia	o__Clostridiales	f__Ruminococcaceae	g__Oscillospira	s__	Barn_Early
157772	75.2653	-6.95332	0.89976	-7.72797	1.09272e-14	2.83268e-13	k__Bacteria	p__Firmicutes	c__Clostridia	o__Clostridiales	f__Ruminococcaceae	g__Oscillospira	s__	Barn_Early
130773	126.007	-6.94274	0.873597	-7.9473	1.90616e-15	5.35314e-14	k__Bacteria	p__Firmicutes	c__Clostridia	o__Clostridiales	f__Ruminococcaceae	g__	s__	Barn_Early
157840	7.68095	-6.78897	1.42022	-4.78023	1.75096e-06	1.28277e-05	k__Bacteria	p__Firmicutes	c__Clostridia	o__Clostridiales	NA	NA	NA	Barn_Early
130763	53.8212	-6.78873	1.25351	-5.41578	6.10225e-08	5.55799e-07	k__Bacteria	p__Firmicutes	c__Clostridia	o__Clostridiales	NA	NA	NA	Barn_Early
606927	3.81387	-6.74269	2.31575	-2.91167	0.00359506	0.0147748	k__Bacteria	p__Firmicutes	c__Clostridia	o__Clostridiales	f__Peptostreptococcaceae	NA	NA	Barn_Early
158264	13.9326	-6.6985	1.23674	-5.41627	6.08548e-08	5.55799e-07	k__Bacteria	p__Firmicutes	c__Clostridia	o__Clostridiales	f__Ruminococcaceae	g__	s__	Barn_Early
158270	21.3876	-6.52049	1.27173	-5.12724	2.9402e-07	2.47711e-06	k__Bacteria	p__Firmicutes	c__Clostridia	o__Clostridiales	f__Lachnospiraceae	g__	s__	Barn_Early
143423	14.0624	-6.48345	1.28761	-5.03526	4.77197e-07	3.92233e-06	k__Bacteria	p__Firmicutes	c__Clostridia	o__Clostridiales	f__Ruminococcaceae	g__	s__	Barn_Early
193480	4.87698	-6.44356	1.35434	-4.75772	1.95795e-06	1.40389e-05	k__Bacteria	p__Firmicutes	c__Clostridia	o__Clostridiales	f__Lachnospiraceae	g__	s__	Barn_Early
1986406	14.9013	-6.38826	1.3833	-4.61812	3.8724e-06	2.61e-05	k__Bacteria	p__Firmicutes	c__Clostridia	o__Clostridiales	f__Ruminococcaceae	g__	s__	Barn_Early
194215	200.797	-6.33521	1.14135	-5.55063	2.84638e-08	2.74066e-07	k__Bacteria	p__Firmicutes	c__Clostridia	o__Clostridiales	f__Ruminococcaceae	g__	s__	Barn_Early
368412	7.75361	-6.33238	1.31024	-4.83298	1.34503e-06	1.00728e-05	k__Bacteria	p__Firmicutes	c__Clostridia	o__Clostridiales	f__Ruminococcaceae	g__	s__	Barn_Early
158309	2.42742	-5.97908	2.49091	-2.40036	0.0163791	0.0541154	k__Bacteria	p__Firmicutes	c__Clostridia	o__Clostridiales	f__Lachnospiraceae	g__Coprococcus	s__	Barn_Early
191273	11.3501	-5.8504	1.3399	-4.36628	1.26382e-05	7.34321e-05	k__Bacteria	p__Firmicutes	c__Clostridia	o__Clostridiales	f__Lachnospiraceae	g__[Ruminococcus]	s__	Barn_Early
112194	4.7857	-5.82604	1.2388	-4.70295	2.56425e-06	1.76358e-05	k__Bacteria	p__Proteobacteria	c__Alphaproteobacteria	o__Rickettsiales	f__Rickettsiaceae	g__Rickettsia	s__	Barn_Early
544996	7.17797	-5.77857	1.2807	-4.51205	6.42046e-06	4.08244e-05	k__Bacteria	p__Firmicutes	c__Clostridia	o__Clostridiales	f__Ruminococcaceae	g__Oscillospira	s__	Barn_Early
3550973	31.5979	-5.64981	1.27654	-4.42588	9.60492e-06	5.8852e-05	k__Bacteria	p__Firmicutes	c__Clostridia	o__Clostridiales	f__Ruminococcaceae	g__	s__	Barn_Early
1566691	4.72896	-5.56887	1.39696	-3.98642	6.70773e-05	0.000353204	k__Bacteria	p__Proteobacteria	c__Gammaproteobacteria	o__Pseudomonadales	f__Pseudomonadaceae	g__Pseudomonas	s__	Barn_Early
157054	11.066	-5.52079	1.59212	-3.46758	0.000525171	0.00245429	k__Bacteria	p__Firmicutes	c__Clostridia	o__Clostridiales	f__	g__	s__	Barn_Early
193679	8.55402	-5.51104	1.23473	-4.46336	8.0685e-06	5.03534e-05	k__Bacteria	p__Firmicutes	c__Clostridia	o__Clostridiales	f__Ruminococcaceae	g__	s__	Barn_Early
4178726	1.77787	-5.38464	2.66008	-2.02424	0.0429459	0.122651	k__Bacteria	p__Firmicutes	c__Clostridia	o__Clostridiales	f__Lachnospiraceae	g__Dorea	s__	Barn_Early
4452633	2.07317	-5.35374	2.56875	-2.08418	0.037144	0.10791	k__Bacteria	p__Firmicutes	c__Clostridia	o__Clostridiales	f__Clostridiaceae	g__	s__	Barn_Early
177986	1.41223	-5.33031	1.67499	-3.1823	0.00146108	0.00631262	k__Bacteria	p__Firmicutes	c__Clostridia	o__Clostridiales	f__Lachnospiraceae	g__Coprococcus	s__	Barn_Early
546958	4.19636	-5.2932	1.52794	-3.46429	0.000531642	0.00245429	k__Bacteria	p__Firmicutes	c__Clostridia	o__Clostridiales	f__Ruminococcaceae	g__	s__	Barn_Early
197696	2.29871	-5.28036	1.19918	-4.40331	1.0661e-05	6.36573e-05	k__Bacteria	p__Firmicutes	c__Clostridia	o__Clostridiales	f__Ruminococcaceae	g__	s__	Barn_Early
4482889	2.09209	-5.275	1.06038	-4.97463	6.53727e-07	5.24538e-06	k__Bacteria	p__Firmicutes	c__Bacilli	o__Lactobacillales	f__Aerococcaceae	g__Aerococcus	s__	Barn_Early
157704	3.57057	-5.21848	1.519	-3.43547	0.000591535	0.00269388	k__Bacteria	p__Firmicutes	c__Clostridia	o__Clostridiales	f__	g__	s__	Barn_Early
194425	8.72218	-5.21213	1.28763	-4.04785	5.16899e-05	0.00028096	k__Bacteria	p__Firmicutes	c__Clostridia	o__Clostridiales	f__Ruminococcaceae	g__Oscillospira	s__	Barn_Early
189867	13.5564	-5.18929	1.17907	-4.40117	1.0767e-05	6.36573e-05	k__Bacteria	p__Firmicutes	c__Clostridia	o__Clostridiales	f__Ruminococcaceae	g__Oscillospira	s__	Barn_Early
538247	1.4022	-5.15148	1.3725	-3.75334	0.000174491	0.000877664	k__Bacteria	p__Actinobacteria	c__Actinobacteria	o__Actinomycetales	f__Micrococcaceae	g__Rothia	s__nasimurium	Barn_Early
279431	24.4964	-5.13067	1.27739	-4.01653	5.90611e-05	0.00031593	k__Bacteria	p__Firmicutes	c__Clostridia	o__Clostridiales	f__Ruminococcaceae	g__Ruminococcus	s__	Barn_Early
4415649	2.32312	-5.10166	1.97057	-2.58892	0.00962762	0.034516	k__Bacteria	p__Firmicutes	c__Clostridia	o__Clostridiales	f__Lachnospiraceae	g__Roseburia	s__	Barn_Early
4477017	5.06909	-5.04309	1.3336	-3.78157	0.000155841	0.000807973	k__Bacteria	p__Firmicutes	c__Clostridia	o__Clostridiales	f__Ruminococcaceae	g__Ruminococcus	s__	Barn_Early
136686	2.20823	-5.0349	1.2328	-4.08411	4.42467e-05	0.000244445	k__Bacteria	p__Firmicutes	c__Clostridia	o__Clostridiales	f__Lachnospiraceae	g__	s__	Barn_Early
159711	1.05014	-4.60384	1.12643	-4.08712	4.36764e-05	0.000244445	k__Bacteria	p__Proteobacteria	c__Gammaproteobacteria	o__Pseudomonadales	f__Moraxellaceae	g__Acinetobacter	NA	Barn_Early
2307779	23.7268	-4.56917	1.21187	-3.77034	0.000163023	0.000832406	k__Bacteria	p__Firmicutes	c__Clostridia	o__Clostridiales	f__Ruminococcaceae	g__Oscillospira	s__	Barn_Early
2883968	0.900624	-4.43924	2.11988	-2.0941	0.0362513	0.106232	k__Bacteria	p__Firmicutes	c__Clostridia	o__Clostridiales	f__	g__	s__	Barn_Early
186319	2.97606	-4.41887	1.59295	-2.77402	0.00553681	0.0216966	k__Bacteria	p__Firmicutes	c__Clostridia	o__Clostridiales	f__Lachnospiraceae	g__Coprococcus	s__	Barn_Early
512682	4.44975	-4.39397	1.63364	-2.68968	0.00715208	0.0270815	k__Bacteria	p__Firmicutes	c__Clostridia	o__Clostridiales	f__Lachnospiraceae	g__	s__	Barn_Early
4477479	12.2388	-4.34492	1.20533	-3.60474	0.00031246	0.00148308	k__Bacteria	p__Firmicutes	c__Clostridia	o__Clostridiales	f__Lachnospiraceae	NA	NA	Barn_Early
4342104	4.18952	-4.28625	1.32288	-3.24009	0.00119492	0.00529851	k__Bacteria	p__Firmicutes	c__Clostridia	o__Clostridiales	f__Ruminococcaceae	g__Anaerotruncus	s__	Barn_Early
182245	7.28434	-4.03755	1.21702	-3.31755	0.000908092	0.00408036	k__Bacteria	p__Firmicutes	c__Clostridia	o__Clostridiales	f__Lachnospiraceae	g__[Ruminococcus]	s__	Barn_Early
738351	1.39451	-3.93402	1.41285	-2.78445	0.00536188	0.0212583	k__Bacteria	p__Firmicutes	c__Clostridia	o__Clostridiales	f__Ruminococcaceae	g__Butyricicoccus	s__pullicaecorum	Barn_Early
301574	0.473637	-3.87691	1.76835	-2.19239	0.0283512	0.0876547	k__Bacteria	p__Firmicutes	c__Bacilli	o__Lactobacillales	f__Streptococcaceae	g__Streptococcus	s__	Barn_Early
510295	2.51915	-3.5419	1.35041	-2.62283	0.00872021	0.031599	k__Bacteria	p__Firmicutes	c__Clostridia	o__Clostridiales	f__Ruminococcaceae	g__	s__	Barn_Early
212686	4.99754	-3.49848	1.31788	-2.65463	0.00793949	0.029729	k__Bacteria	p__Firmicutes	c__Clostridia	o__Clostridiales	f__Ruminococcaceae	g__Oscillospira	s__	Barn_Early
548503	47.5858	-3.48619	1.08829	-3.20337	0.00135827	0.00594465	k__Bacteria	p__Firmicutes	c__Clostridia	o__Clostridiales	f__Lachnospiraceae	g__	s__	Barn_Early
157453	3.87764	-3.47904	1.28702	-2.70318	0.00686798	0.0263012	k__Bacteria	p__Firmicutes	c__Clostridia	o__Clostridiales	f__Ruminococcaceae	g__	s__	Barn_Early
843454	5.46152	-3.39948	1.08234	-3.14088	0.00168444	0.00709569	k__Bacteria	p__Firmicutes	c__Clostridia	o__Clostridiales	f__Lachnospiraceae	g__	s__	Barn_Early
306704	10.9011	-3.3046	1.14838	-2.87762	0.0040069	0.016269	k__Bacteria	p__Firmicutes	c__Clostridia	o__Clostridiales	f__Clostridiaceae	g__	s__	Barn_Early
194995	1.87612	-3.08834	1.20863	-2.55523	0.0106117	0.0376437	k__Bacteria	p__Firmicutes	c__Clostridia	o__Clostridiales	f__Ruminococcaceae	g__	s__	Barn_Early
810425	3.7793	-3.06638	1.07087	-2.86344	0.00419068	0.0168126	k__Bacteria	p__Actinobacteria	c__Actinobacteria	o__Actinomycetales	f__Corynebacteriaceae	g__Corynebacterium	s__stationis	Barn_Early
839964	10.0623	-3.0471	1.1542	-2.64002	0.00829007	0.0303669	k__Bacteria	p__Firmicutes	c__Clostridia	o__Clostridiales	f__Ruminococcaceae	g__Oscillospira	s__	Barn_Early
188348	7.28276	-2.98389	1.21352	-2.45887	0.0139375	0.0474436	k__Bacteria	p__Firmicutes	c__Clostridia	o__Clostridiales	f__Ruminococcaceae	g__	s__	Barn_Early
189524	1.72172	-2.94685	1.20496	-2.4456	0.014461	0.0487336	k__Bacteria	p__Firmicutes	c__Clostridia	o__Clostridiales	f__Ruminococcaceae	g__	s__	Barn_Early
4481861	61.8522	-2.90231	1.16028	-2.5014	0.0123704	0.0429777	k__Bacteria	p__Actinobacteria	c__Actinobacteria	o__Bifidobacteriales	f__Bifidobacteriaceae	NA	NA	Barn_Early
185972	3.60899	-2.89682	1.3555	-2.1371	0.0325902	0.0980616	k__Bacteria	p__Firmicutes	c__Clostridia	o__Clostridiales	f__Lachnospiraceae	g__[Ruminococcus]	s__	Barn_Early
326626	273.73	-2.88937	1.15121	-2.50986	0.0120781	0.042399	k__Bacteria	p__Bacteroidetes	c__Bacteroidia	o__Bacteroidales	f__Bacteroidaceae	g__Bacteroides	s__	Barn_Early
4452050	3.51177	-2.87016	1.45952	-1.96651	0.0492395	0.137138	k__Bacteria	p__Proteobacteria	c__Gammaproteobacteria	o__Enterobacteriales	f__Enterobacteriaceae	g__Erwinia	s__	Barn_Early
3562626	208.245	-2.74786	1.17395	-2.3407	0.0192478	0.0629758	k__Bacteria	p__Bacteroidetes	c__Bacteroidia	o__Bacteroidales	f__Bacteroidaceae	g__Bacteroides	s__	Barn_Early
158045	143.397	-2.58987	1.14003	-2.27175	0.0231015	0.0734452	k__Bacteria	p__Firmicutes	c__Clostridia	o__Clostridiales	f__Ruminococcaceae	g__Faecalibacterium	s__prausnitzii	Barn_Early
4399109	214.995	-2.56534	1.12416	-2.282	0.0224891	0.0721792	k__Bacteria	p__Bacteroidetes	c__Bacteroidia	o__Bacteroidales	f__Prevotellaceae	g__Prevotella	s__	Barn_Early
130402	6.3554	-2.46078	1.14839	-2.1428	0.0321291	0.097545	k__Bacteria	p__Firmicutes	c__Clostridia	o__Clostridiales	f__Peptostreptococcaceae	g__	s__	Barn_Early
141145	307.921	2.00577	0.898011	2.23357	0.0255112	0.0796045	k__Bacteria	p__Proteobacteria	c__Gammaproteobacteria	o__Enterobacteriales	f__Enterobacteriaceae	g__	s__	Aviary_Early
4111715	0.983753	2.08583	1.05372	1.9795	0.0477603	0.135254	k__Bacteria	p__Proteobacteria	c__Gammaproteobacteria	o__Enterobacteriales	f__Enterobacteriaceae	g__	s__	Aviary_Early
341322	37.978	2.08712	1.01973	2.04673	0.040685	0.117187	k__Bacteria	p__Firmicutes	c__Bacilli	o__Turicibacterales	f__Turicibacteraceae	g__Turicibacter	s__	Aviary_Early
166908	2.78741	2.08793	0.862695	2.42024	0.0155101	0.0517515	k__Bacteria	p__Proteobacteria	c__Gammaproteobacteria	o__Enterobacteriales	f__Enterobacteriaceae	g__	s__	Aviary_Early
165489	18.322	2.30746	0.836852	2.75731	0.00582789	0.0225747	k__Bacteria	p__Proteobacteria	c__Gammaproteobacteria	o__Enterobacteriales	f__Enterobacteriaceae	g__	s__	Aviary_Early
1951826	0.538985	2.31316	1.17597	1.96703	0.0491801	0.137138	k__Bacteria	p__Proteobacteria	c__Gammaproteobacteria	o__Enterobacteriales	f__Enterobacteriaceae	g__	s__	Aviary_Early
303326	2.40257	2.49255	0.940442	2.65041	0.00803948	0.0297726	k__Bacteria	p__Firmicutes	c__Clostridia	o__Clostridiales	f__	g__	s__	Aviary_Early
2251904	0.781496	2.59177	1.23259	2.1027	0.0354923	0.10492	k__Bacteria	p__Proteobacteria	c__Gammaproteobacteria	o__Enterobacteriales	f__Enterobacteriaceae	g__	s__	Aviary_Early
196391	6.12859	2.95773	1.29264	2.28813	0.02213	0.0717099	k__Bacteria	p__Firmicutes	c__Clostridia	o__Clostridiales	f__Clostridiaceae	g__	s__	Aviary_Early
3531225	0.371152	3.35456	1.57549	2.12922	0.0332361	0.0991202	k__Bacteria	p__Proteobacteria	c__Gammaproteobacteria	o__Enterobacteriales	f__Enterobacteriaceae	g__	s__	Aviary_Early
4344883	39.696	3.49808	0.943594	3.70719	0.000209571	0.00102356	k__Bacteria	p__Firmicutes	c__Clostridia	o__Clostridiales	f__Clostridiaceae	g__	s__	Aviary_Early
2225203	0.750099	3.82076	1.77593	2.15142	0.0314431	0.0963303	k__Bacteria	p__Firmicutes	c__Clostridia	o__Clostridiales	f__Clostridiaceae	g__	s__	Aviary_Early
743082	0.705053	4.19505	1.87316	2.23956	0.0251197	0.0791153	k__Bacteria	p__Firmicutes	c__Clostridia	o__Clostridiales	f__Clostridiaceae	g__	s__	Aviary_Early
182643	6.11728	4.69873	1.25877	3.73279	0.00018937	0.000938495	k__Bacteria	p__Firmicutes	c__Clostridia	o__Clostridiales	f__Clostridiaceae	g__	s__	Aviary_Early
4383953	89.0843	5.19284	1.10352	4.70573	2.52964e-06	1.76358e-05	k__Bacteria	p__Firmicutes	c__Clostridia	o__Clostridiales	f__Clostridiaceae	g__	s__	Aviary_Early
174960	3.13889	5.56687	1.21164	4.59451	4.3377e-06	2.86629e-05	k__Bacteria	p__Firmicutes	c__Clostridia	o__Clostridiales	f__Clostridiaceae	g__	s__	Aviary_Early
4377715	3.24287	5.75466	1.91024	3.01253	0.00259083	0.0107791	k__Bacteria	p__Firmicutes	c__Clostridia	o__Clostridiales	f__Lachnospiraceae	g__Epulopiscium	s__	Aviary_Early
197504	57.7208	5.82354	0.960917	6.0604	1.3578e-09	1.42993e-08	k__Bacteria	p__Firmicutes	c__Clostridia	o__Clostridiales	f__Lachnospiraceae	g__Blautia	s__	Aviary_Early
4355971	12.7226	5.8459	1.59971	3.65436	0.000257827	0.00124125	k__Bacteria	p__Firmicutes	c__Clostridia	o__Clostridiales	NA	NA	NA	Aviary_Early
1024529	5.11364	5.90931	1.03055	5.73415	9.80017e-09	1.00081e-07	k__Bacteria	p__Firmicutes	c__Clostridia	o__Clostridiales	f__Clostridiaceae	g__	s__	Aviary_Early
238205	12.225	6.76926	1.31137	5.16196	2.44372e-07	2.11162e-06	k__Bacteria	p__Firmicutes	c__Clostridia	o__Clostridiales	f__Clostridiaceae	g__Clostridium	s__butyricum	Aviary_Early
4413447	39.4462	7.04302	1.53574	4.58607	4.51672e-06	2.92718e-05	k__Bacteria	p__Firmicutes	c__Clostridia	o__Clostridiales	f__Lachnospiraceae	g__Epulopiscium	s__	Aviary_Early
4352805	0.542165	7.24745	2.92887	2.47449	0.0133428	0.0458828	k__Bacteria	p__Firmicutes	c__Clostridia	o__Clostridiales	f__Lachnospiraceae	g__Epulopiscium	s__	Aviary_Early
4325509	3.63099	9.31275	2.93598	3.17194	0.00151427	0.00645959	k__Bacteria	p__Firmicutes	c__Clostridia	o__Clostridiales	f__Lachnospiraceae	g__Robinsoniella	s__peoriensis	Aviary_Early
1625448	18.3323	10.0733	1.3935	7.22875	4.87459e-13	8.64598e-12	k__Bacteria	p__Firmicutes	c__Clostridia	o__Clostridiales	f__Clostridiaceae	g__	s__	Aviary_Early
294885	17.8673	10.5508	1.01645	10.38	3.05803e-25	5.15278e-23	k__Bacteria	p__Firmicutes	c__Bacilli	o__Turicibacterales	f__Turicibacteraceae	g__Turicibacter	s__	Aviary_Early
847670	2.25937	10.5555	2.45663	4.29673	1.73339e-05	9.90088e-05	k__Bacteria	p__Firmicutes	c__Clostridia	o__Clostridiales	f__Clostridiaceae	g__	s__	Aviary_Early
4481624	161.294	11.7705	0.870754	13.5177	1.23042e-41	4.14653e-39	k__Bacteria	p__Firmicutes	c__Clostridia	o__Clostridiales	f__Clostridiaceae	g__	s__	Aviary_Early
4449458	0.471353	-3.07721	1.57838	-1.9496	0.0512237	0.141495	k__Bacteria	p__Proteobacteria	c__Gammaproteobacteria	o__Pseudomonadales	f__Moraxellaceae	g__Acinetobacter	s__
797229	0.720806	2.51798	1.30033	1.93641	0.0528176	0.142396	k__Bacteria	p__Proteobacteria	c__Gammaproteobacteria	o__Enterobacteriales	f__Enterobacteriaceae	g__	s__
3903651	28.1166	-2.13392	1.10067	-1.93874	0.0525326	0.142396	k__Bacteria	p__Firmicutes	c__Clostridia	o__Clostridiales	f__Ruminococcaceae	g__Oscillospira	s__
137056	0.669852	-3.02614	1.56018	-1.93961	0.0524271	0.142396	k__Bacteria	p__Firmicutes	c__Bacilli	o__Bacillales	f__Staphylococcaceae	g__Staphylococcus	NA
99322	0.370513	-2.79126	1.44526	-1.93131	0.0534442	0.142942	k__Bacteria	p__Bacteroidetes	c__Sphingobacteriia	o__Sphingobacteriales	f__Sphingobacteriaceae	g__Sphingobacterium	s__faecium
572889	3.80827	-2.48929	1.29817	-1.91753	0.05517	0.146396	k__Bacteria	p__Fusobacteria	c__Fusobacteriia	o__Fusobacteriales	f__Fusobacteriaceae	g__Fusobacterium	s__
158211	78.5934	-1.95287	1.02754	-1.90053	0.0573636	0.151028	k__Bacteria	p__Firmicutes	c__Clostridia	o__Clostridiales	f__Lachnospiraceae	g__Blautia	s__producta
4254313	6.33751	-2.39886	1.26773	-1.89224	0.058459	0.152719	k__Bacteria	p__Fusobacteria	c__Fusobacteriia	o__Fusobacteriales	f__Fusobacteriaceae	g__Fusobacterium	s__
1504042	3.18377	-2.93507	1.56721	-1.8728	0.0610958	0.157949	k__Bacteria	p__Firmicutes	c__Clostridia	o__Clostridiales	f__Ruminococcaceae	g__Oscillospira	s__
839282	0.758101	-3.93524	2.10371	-1.87061	0.0613986	0.157949	k__Bacteria	p__Firmicutes	c__Bacilli	o__Lactobacillales	f__Leuconostocaceae	g__	s__
176077	3.84058	-2.04421	1.11401	-1.83501	0.0665047	0.167254	k__Bacteria	p__Firmicutes	c__Clostridia	o__Clostridiales	NA	NA	NA
190649	6.55228	-1.95133	1.06212	-1.83721	0.0661793	0.167254	k__Bacteria	p__Firmicutes	c__Clostridia	o__Clostridiales	f__Ruminococcaceae	g__	s__
4482377	0.549921	-2.80372	1.52783	-1.83509	0.0664919	0.167254	k__Bacteria	p__Firmicutes	c__Bacilli	o__Lactobacillales	f__Aerococcaceae	NA	NA
73000	359.039	1.73101	0.963026	1.79747	0.0722607	0.179058	k__Bacteria	p__Firmicutes	c__Clostridia	o__Clostridiales	f__Clostridiaceae	g__Clostridium	s__neonatale
2530636	11.6526	-2.50783	1.39421	-1.79874	0.0720602	0.179058	k__Bacteria	p__Firmicutes	c__Clostridia	o__Clostridiales	f__Veillonellaceae	g__Megamonas	s__
157842	41.9086	-1.7198	1.00056	-1.71884	0.0856443	0.209619	k__Bacteria	p__Firmicutes	c__Clostridia	o__Clostridiales	f__Lachnospiraceae	g__Blautia	s__
353576	0.231234	-2.37277	1.38131	-1.71777	0.0858382	0.209619	k__Bacteria	p__Proteobacteria	c__Gammaproteobacteria	o__Pseudomonadales	f__Moraxellaceae	g__Acinetobacter	s__
157424	16.3396	-2.04083	1.21829	-1.67516	0.0939027	0.227663	k__Bacteria	p__Firmicutes	c__Clostridia	o__Clostridiales	f__Veillonellaceae	g__	s__
134174	94.3899	-1.75484	1.05368	-1.66544	0.0958251	0.230665	k__Bacteria	p__Firmicutes	c__Clostridia	o__Clostridiales	f__Ruminococcaceae	g__	s__
271013	3.06041	1.69331	1.06629	1.58805	0.112276	0.268348	k__Bacteria	p__Firmicutes	c__Clostridia	o__Clostridiales	NA	NA	NA
4393057	0.217724	-2.30403	1.46349	-1.57434	0.115408	0.273892	k__Bacteria	p__Proteobacteria	c__Alphaproteobacteria	o__Sphingomonadales	f__Sphingomonadaceae	g__Sphingobium	s__
151870	31.286	1.13866	0.746325	1.52569	0.127087	0.299499	k__Bacteria	p__Firmicutes	c__Erysipelotrichi	o__Erysipelotrichales	f__Erysipelotrichaceae	g__Coprobacillus	s__
158581	30.6279	-2.31104	1.5356	-1.50497	0.132331	0.30969	k__Bacteria	p__Bacteroidetes	c__Bacteroidia	o__Bacteroidales	f__Bacteroidaceae	g__Bacteroides	s__
300662	0.937713	1.77469	1.20909	1.4678	0.14216	0.329493	k__Bacteria	p__Firmicutes	c__Clostridia	o__Clostridiales	f__Clostridiaceae	g__Sarcina	s__
261084	233.842	1.63909	1.11835	1.46563	0.142748	0.329493	k__Bacteria	p__Firmicutes	c__Clostridia	o__Clostridiales	NA	NA	NA
81358	0.444797	-2.53772	1.79855	-1.41098	0.15825	0.362792	k__Bacteria	p__Proteobacteria	c__Gammaproteobacteria	o__Xanthomonadales	f__Xanthomonadaceae	g__	s__
1105211	0.491913	-3.56941	2.54513	-1.40245	0.160782	0.366104	k__Bacteria	p__Firmicutes	c__Clostridia	o__Clostridiales	f__Lachnospiraceae	g__Blautia	s__producta
815819	0.389433	-2.34802	1.69473	-1.38548	0.165906	0.375237	k__Bacteria	p__Firmicutes	c__Bacilli	o__Bacillales	f__Staphylococcaceae	g__Jeotgalicoccus	s__
291421	0.304486	-2.40845	1.7655	-1.36417	0.172514	0.38758	k__Bacteria	p__Proteobacteria	c__Betaproteobacteria	o__Burkholderiales	f__Comamonadaceae	g__Comamonas	s__
4379411	51.7759	-1.78986	1.31974	-1.35623	0.175027	0.390623	k__Bacteria	p__Bacteroidetes	c__Bacteroidia	o__Bacteroidales	f__Bacteroidaceae	g__Bacteroides	s__
3709990	0.919265	-2.73578	2.0351	-1.3443	0.178851	0.396532	k__Bacteria	p__Firmicutes	c__Erysipelotrichi	o__Erysipelotrichales	f__Erysipelotrichaceae	g__[Eubacterium]	s__dolichum
583089	33.9528	-1.57482	1.17732	-1.33764	0.181015	0.398441	k__Bacteria	p__Firmicutes	c__Clostridia	o__Clostridiales	f__Lachnospiraceae	g__Blautia	s__
4128270	0.251432	-2.83406	2.12387	-1.33439	0.182077	0.398441	k__Bacteria	p__Proteobacteria	c__Gammaproteobacteria	o__Pseudomonadales	f__Pseudomonadaceae	g__Pseudomonas	NA
168313	0.416861	1.90278	1.45152	1.31088	0.189897	0.412873	k__Bacteria	p__Proteobacteria	c__Gammaproteobacteria	o__Enterobacteriales	f__Enterobacteriaceae	g__	s__
942245	1.9458	-1.58865	1.21751	-1.30484	0.191949	0.414658	k__Bacteria	p__Actinobacteria	c__Actinobacteria	o__Actinomycetales	f__Corynebacteriaceae	g__Corynebacterium	s__
4354477	0.352151	2.29711	1.77724	1.29252	0.196178	0.421096	k__Bacteria	p__Proteobacteria	c__Gammaproteobacteria	o__Enterobacteriales	f__Enterobacteriaceae	g__	s__
187038	4.00923	-1.41704	1.1017	-1.28623	0.198361	0.423087	k__Bacteria	p__Firmicutes	c__Clostridia	o__Clostridiales	f__Ruminococcaceae	g__	s__
4419276	0.213136	-2.84279	2.24876	-1.26416	0.206174	0.436986	k__Bacteria	p__Proteobacteria	c__Gammaproteobacteria	o__Pseudomonadales	f__Pseudomonadaceae	g__Pseudomonas	s__
254600	11.348	-1.86456	1.49009	-1.25131	0.210823	0.441287	k__Bacteria	p__Firmicutes	c__Clostridia	o__Clostridiales	f__	g__	s__
1871	61.3578	-1.55405	1.2404	-1.25286	0.210258	0.441287	k__Bacteria	p__Deferribacteres	c__Deferribacteres	o__Deferribacterales	f__Deferribacteraceae	g__Mucispirillum	s__schaedleri
4444262	1.80565	-1.40456	1.1531	-1.21807	0.223198	0.464307	k__Bacteria	p__Firmicutes	c__Clostridia	o__Clostridiales	f__Lachnospiraceae	g__	s__
2182669	7.78817	1.33081	1.11949	1.18876	0.234533	0.484894	k__Bacteria	p__Firmicutes	c__Clostridia	o__Clostridiales	f__	g__	s__
557974	0.430479	-2.77084	2.351	-1.17858	0.238567	0.490225	k__Bacteria	p__Proteobacteria	c__Gammaproteobacteria	o__Pseudomonadales	f__Pseudomonadaceae	g__Pseudomonas	s__
3692427	1.7508	-1.52981	1.312	-1.16601	0.24361	0.497556	k__Bacteria	p__Firmicutes	c__Clostridia	o__Clostridiales	f__Lachnospiraceae	g__Dorea	s__
574471	120.9	-1.92575	1.66566	-1.15615	0.24762	0.498406	k__Bacteria	p__Bacteroidetes	c__Bacteroidia	o__Bacteroidales	f__Bacteroidaceae	g__Bacteroides	s__
335670	1.37093	-1.38173	1.19725	-1.15409	0.248464	0.498406	k__Bacteria	p__Firmicutes	c__Clostridia	o__Clostridiales	f__Ruminococcaceae	g__	s__
158971	2.44086	2.35686	2.03241	1.15964	0.246196	0.498406	k__Bacteria	p__Firmicutes	c__Clostridia	o__Clostridiales	f__	g__	s__
4445078	15.3585	-1.2589	1.10193	-1.14245	0.253268	0.50245	k__Bacteria	p__Firmicutes	c__Clostridia	o__Clostridiales	f__	g__	s__
624891	0.401283	-2.46065	2.15471	-1.14198	0.253461	0.50245	k__Bacteria	p__Firmicutes	c__Bacilli	o__Lactobacillales	f__Enterococcaceae	g__Enterococcus	s__
4422727	4.62461	-1.23874	1.10504	-1.12099	0.262292	0.513909	k__Bacteria	p__Firmicutes	c__Clostridia	o__Clostridiales	f__Lachnospiraceae	g__	s__
524674	0.539017	-2.2646	2.01403	-1.12441	0.260838	0.513909	k__Bacteria	p__Firmicutes	c__Bacilli	o__Lactobacillales	NA	NA	NA
290186	0.263032	-2.14629	1.92172	-1.11686	0.264053	0.51437	k__Bacteria	p__Proteobacteria	c__Gammaproteobacteria	o__Pseudomonadales	f__Moraxellaceae	g__Acinetobacter	s__
4307265	9.49023	1.87767	1.68797	1.11238	0.265975	0.515135	k__Bacteria	p__Firmicutes	c__Clostridia	o__Clostridiales	f__Lachnospiraceae	g__Coprococcus	s__
547181	0.23135	-1.9511	1.78257	-1.09454	0.273717	0.524106	k__Bacteria	p__Bacteroidetes	c__Flavobacteriia	o__Flavobacteriales	f__[Weeksellaceae]	g__Wautersiella	s__
103730	33.4001	-1.48879	1.35995	-1.09474	0.273631	0.524106	k__Bacteria	p__Bacteroidetes	c__Bacteroidia	o__Bacteroidales	f__Bacteroidaceae	g__Bacteroides	s__
306633	0.844479	-1.3481	1.24478	-1.083	0.278809	0.53084	k__Bacteria	p__Firmicutes	c__Clostridia	o__Clostridiales	f__Ruminococcaceae	g__	s__
4457268	0.243268	1.74661	1.6318	1.07035	0.28446	0.538557	k__Bacteria	p__Proteobacteria	c__Gammaproteobacteria	o__Enterobacteriales	f__Enterobacteriaceae	g__	s__
3829951	0.197871	2.85095	2.69233	1.05892	0.289637	0.542426	k__Bacteria	p__Firmicutes	c__Clostridia	o__Clostridiales	f__Lachnospiraceae	g__Epulopiscium	s__
1028036	41.5157	1.48945	1.40683	1.05873	0.289723	0.542426	k__Bacteria	p__Firmicutes	c__Bacilli	o__Bacillales	f__Bacillaceae	g__	s__
64653	0.203752	-1.49215	1.43407	-1.0405	0.298109	0.555043	k__Bacteria	p__Proteobacteria	c__Gammaproteobacteria	o__Pseudomonadales	f__Moraxellaceae	g__Acinetobacter	s__
4364814	0.907488	-1.33093	1.31196	-1.01446	0.310362	0.574682	k__Bacteria	p__Actinobacteria	c__Actinobacteria	o__Actinomycetales	f__Corynebacteriaceae	g__Corynebacterium	s__
568135	22.3469	-1.13621	1.14636	-0.991148	0.321613	0.589042	k__Bacteria	p__Bacteroidetes	c__Bacteroidia	o__Bacteroidales	f__Rikenellaceae	g__	s__
4414257	9.3048	-1.26622	1.27303	-0.994651	0.319906	0.589042	k__Bacteria	p__Firmicutes	c__Bacilli	o__Lactobacillales	f__Lactobacillaceae	g__Lactobacillus	s__
302641	1.24505	-1.13452	1.14908	-0.987328	0.323482	0.589261	k__Bacteria	p__Firmicutes	c__Clostridia	o__Clostridiales	f__Ruminococcaceae	g__Oscillospira	s__
524661	121.751	-1.2167	1.23848	-0.982411	0.325897	0.59047	k__Bacteria	p__Bacteroidetes	c__Bacteroidia	o__Bacteroidales	f__Bacteroidaceae	NA	NA
4454153	0.204591	-2.47835	2.53469	-0.97777	0.328188	0.59144	k__Bacteria	p__Actinobacteria	c__Actinobacteria	o__Actinomycetales	f__Microbacteriaceae	NA	NA
807874	0.254074	-1.32273	1.42823	-0.926133	0.354377	0.635239	k__Bacteria	p__Firmicutes	c__Bacilli	o__Bacillales	f__Staphylococcaceae	g__Jeotgalicoccus	s__
4459634	2.27201	1.86486	2.02486	0.92098	0.357061	0.636664	k__Bacteria	p__Firmicutes	c__Clostridia	o__Clostridiales	f__Clostridiaceae	g__	s__
510683	31.68	-1.07417	1.17956	-0.910655	0.362477	0.64292	k__Bacteria	p__Proteobacteria	c__Deltaproteobacteria	o__Desulfovibrionales	f__Desulfovibrionaceae	g__Desulfovibrio	s__
166164	7.7881	-1.04123	1.21031	-0.860296	0.389626	0.687455	k__Bacteria	p__Firmicutes	c__Clostridia	o__Clostridiales	f__Ruminococcaceae	g__Ruminococcus	s__
157972	19.3884	-1.01147	1.19596	-0.845744	0.397696	0.697882	k__Bacteria	p__Firmicutes	c__Clostridia	o__Clostridiales	f__Ruminococcaceae	g__	s__
1139272	0.300867	-2.27113	2.69668	-0.842198	0.399677	0.697882	k__Bacteria	p__Firmicutes	c__Bacilli	o__Lactobacillales	f__Streptococcaceae	g__Streptococcus	s__
274754	0.931697	-1.79091	2.15671	-0.83039	0.406318	0.705821	k__Bacteria	p__Proteobacteria	c__Gammaproteobacteria	o__Enterobacteriales	f__Enterobacteriaceae	NA	NA
158273	1.00248	-1.61035	1.9695	-0.817644	0.413561	0.714718	k__Bacteria	p__Firmicutes	c__Clostridia	o__Clostridiales	f__Lachnospiraceae	g__[Ruminococcus]	s__
584176	0.188072	-2.30837	2.85986	-0.80716	0.419574	0.721411	k__Bacteria	p__Proteobacteria	c__Gammaproteobacteria	o__Pseudomonadales	f__Moraxellaceae	g__Acinetobacter	s__rhizosphaerae
222842	8.72779	-1.11683	1.40404	-0.795439	0.426358	0.727452	k__Bacteria	p__Firmicutes	c__Clostridia	o__Clostridiales	f__Veillonellaceae	g__Megamonas	s__
4404401	0.363036	-1.23292	1.5535	-0.79364	0.427405	0.727452	k__Bacteria	p__Firmicutes	c__Bacilli	o__Bacillales	f__Staphylococcaceae	g__Jeotgalicoccus	NA
140854	0.565681	-1.67096	2.12811	-0.785188	0.432343	0.732159	k__Bacteria	p__Proteobacteria	c__Gammaproteobacteria	o__Vibrionales	f__Pseudoalteromonadaceae	g__Pseudoalteromonas	s__
181003	1.21537	1.21701	1.61389	0.754084	0.450799	0.759596	k__Bacteria	p__Firmicutes	c__Clostridia	o__Clostridiales	f__	g__	s__
1117593	0.207247	-1.72801	2.30697	-0.749041	0.453833	0.760903	k__Bacteria	p__Proteobacteria	c__Betaproteobacteria	o__Burkholderiales	f__Comamonadaceae	g__Comamonas	s__
157338	33.496	0.787668	1.07528	0.732521	0.463851	0.77385	k__Bacteria	p__Firmicutes	c__Clostridia	o__Clostridiales	f__	g__	s__
676761	0.185563	-1.91892	2.73613	-0.701326	0.4831	0.794246	k__Bacteria	p__Bacteroidetes	c__Bacteroidia	o__Bacteroidales	f__Porphyromonadaceae	g__Porphyromonas	s__
4427290	10.4582	-0.892009	1.27202	-0.701251	0.483146	0.794246	k__Bacteria	p__Firmicutes	c__Clostridia	o__Clostridiales	f__Ruminococcaceae	g__	s__
4482376	0.254975	-1.2461	1.77485	-0.702091	0.482623	0.794246	k__Bacteria	p__Firmicutes	c__Bacilli	o__Bacillales	f__	g__	s__
4402645	6.88614	-0.790817	1.18288	-0.66855	0.503783	0.807115	k__Bacteria	p__Firmicutes	c__Clostridia	o__Clostridiales	f__	g__	s__
254938	1.22696	-1.63047	2.43181	-0.670475	0.502555	0.807115	k__Bacteria	p__Proteobacteria	c__Betaproteobacteria	o__Burkholderiales	f__	g__	s__
3908638	0.528464	-1.37341	2.0134	-0.682137	0.495152	0.807115	k__Bacteria	p__Proteobacteria	c__Gammaproteobacteria	o__Enterobacteriales	f__Enterobacteriaceae	g__	s__
4336940	2.55694	-0.83751	1.25733	-0.666104	0.505345	0.807115	k__Bacteria	p__Firmicutes	c__Clostridia	o__Clostridiales	f__	g__	s__
157805	13.338	-1.19293	1.78403	-0.668674	0.503703	0.807115	k__Bacteria	p__Bacteroidetes	c__Bacteroidia	o__Bacteroidales	f__[Odoribacteraceae]	g__Butyricimonas	s__
15062	0.388836	-1.17347	1.73625	-0.675867	0.499125	0.807115	k__Bacteria	p__Firmicutes	c__Bacilli	o__Lactobacillales	f__Aerococcaceae	g__Facklamia	s__
357765	5.59263	-0.830284	1.25866	-0.659659	0.509473	0.80987	k__Bacteria	p__Firmicutes	c__Clostridia	o__Clostridiales	f__	g__	s__
3141342	5.41749	-0.730352	1.14649	-0.637033	0.524103	0.824038	k__Bacteria	p__Firmicutes	c__Clostridia	o__Clostridiales	f__Lachnospiraceae	NA	NA
3565293	36.6806	-0.852355	1.32862	-0.641533	0.521176	0.824038	k__Bacteria	p__Bacteroidetes	c__Bacteroidia	o__Bacteroidales	f__Rikenellaceae	g__	s__
560981	1.81989	-0.809499	1.29137	-0.626852	0.530756	0.824038	k__Bacteria	p__Actinobacteria	c__Coriobacteriia	o__Coriobacteriales	f__Coriobacteriaceae	g__Slackia	s__
4340358	6.97231	-0.787951	1.24757	-0.631588	0.527656	0.824038	k__Bacteria	p__Bacteroidetes	c__Bacteroidia	o__Bacteroidales	f__Bacteroidaceae	g__Bacteroides	NA
1105016	8.33552	0.958879	1.54538	0.620479	0.534942	0.824038	k__Bacteria	p__Firmicutes	c__Clostridia	o__Clostridiales	f__Ruminococcaceae	g__	s__
3841096	2.01438	-0.807078	1.28932	-0.625972	0.531333	0.824038	k__Bacteria	p__Firmicutes	c__Clostridia	o__Clostridiales	f__Ruminococcaceae	g__Oscillospira	s__
3413566	2.68039	-0.866696	1.39874	-0.619629	0.535502	0.824038	k__Bacteria	p__Firmicutes	c__Erysipelotrichi	o__Erysipelotrichales	f__Erysipelotrichaceae	g__	s__
131571	5.62297	-0.779842	1.29704	-0.601246	0.547676	0.838941	k__Bacteria	p__Firmicutes	c__Clostridia	o__Clostridiales	f__Lachnospiraceae	g__Blautia	s__
3102225	52.3881	-0.782265	1.32038	-0.592453	0.553547	0.844097	k__Bacteria	p__Actinobacteria	c__Coriobacteriia	o__Coriobacteriales	f__Coriobacteriaceae	g__	s__
364034	24.8741	0.623419	1.08338	0.575436	0.564996	0.855586	k__Bacteria	p__Firmicutes	c__Clostridia	o__Clostridiales	f__Lachnospiraceae	g__	s__
270724	0.68251	-1.18667	2.06839	-0.573717	0.566159	0.855586	k__Bacteria	p__Firmicutes	c__Clostridia	o__Clostridiales	f__[Tissierellaceae]	g__Gallicola	s__
3610691	24.858	-0.665652	1.17571	-0.566171	0.571277	0.859466	k__Bacteria	p__Proteobacteria	c__Gammaproteobacteria	o__Enterobacteriales	f__Enterobacteriaceae	g__Proteus	s__
584397	5.6403	-0.766246	1.37291	-0.558119	0.576763	0.863863	k__Bacteria	p__Tenericutes	c__Mollicutes	o__RF39	f__	g__	s__
3796804	0.183131	-1.24257	2.2419	-0.554249	0.579409	0.863985	k__Bacteria	p__Proteobacteria	c__Betaproteobacteria	o__Burkholderiales	f__Alcaligenaceae	g__Oligella	s__
2468881	0.216197	-1.29434	2.38442	-0.542833	0.587245	0.866028	k__Bacteria	p__Proteobacteria	c__Gammaproteobacteria	o__Pseudomonadales	f__Pseudomonadaceae	g__Pseudomonas	s__
316758	2.0037	-0.785482	1.45183	-0.541029	0.588488	0.866028	k__Bacteria	p__Tenericutes	c__Mollicutes	o__RF39	f__	g__	s__
183093	0.915661	-0.804741	1.47718	-0.544782	0.585903	0.866028	k__Bacteria	p__Firmicutes	c__Clostridia	o__Clostridiales	f__Ruminococcaceae	g__	s__
169182	0.182707	1.17402	2.207	0.531953	0.594758	0.87145	k__Bacteria	p__Proteobacteria	c__Gammaproteobacteria	o__Enterobacteriales	f__Enterobacteriaceae	g__	s__
4449055	15.6164	-0.72276	1.41574	-0.510516	0.60969	0.874321	k__Bacteria	p__Bacteroidetes	c__Bacteroidia	o__Bacteroidales	f__Bacteroidaceae	g__Bacteroides	NA
566899	7.10949	-0.822787	1.59937	-0.514444	0.606941	0.874321	k__Bacteria	p__Firmicutes	c__Clostridia	o__Clostridiales	f__Ruminococcaceae	g__	s__
1646183	1.42267	-0.791983	1.51468	-0.52287	0.601065	0.874321	k__Bacteria	p__Actinobacteria	c__Coriobacteriia	o__Coriobacteriales	f__Coriobacteriaceae	g__Collinsella	s__
1147868	6.30238	-0.798112	1.53588	-0.519643	0.603312	0.874321	k__Bacteria	p__Firmicutes	c__Bacilli	o__Lactobacillales	f__Lactobacillaceae	g__Lactobacillus	s__
4359317	0.388242	-1.06917	2.08046	-0.513912	0.607313	0.874321	k__Bacteria	p__Firmicutes	c__Bacilli	o__Lactobacillales	f__Streptococcaceae	g__Streptococcus	s__minor
11054	10.5758	-0.729725	1.45691	-0.500872	0.616461	0.880285	k__Bacteria	p__Proteobacteria	c__Epsilonproteobacteria	o__Campylobacterales	f__Helicobacteraceae	g__	s__
243185	0.182992	-1.30252	2.71547	-0.479668	0.631463	0.889858	k__Bacteria	p__Proteobacteria	c__Gammaproteobacteria	o__Enterobacteriales	f__Enterobacteriaceae	g__	s__
2686372	20.4029	-0.703959	1.45131	-0.48505	0.627641	0.889858	k__Bacteria	p__Bacteroidetes	c__Bacteroidia	o__Bacteroidales	f__Rikenellaceae	g__	s__
4070490	10.7281	-0.710367	1.49	-0.476757	0.633535	0.889858	k__Bacteria	p__Firmicutes	c__Clostridia	o__Clostridiales	f__Ruminococcaceae	g__	s__
1131759	8.48956	-0.717717	1.51806	-0.472784	0.636367	0.889858	NOHIT	NA	NA	NA	NA	NA	NA
145009	0.550415	-1.1838	2.49577	-0.474325	0.635268	0.889858	k__Bacteria	p__Firmicutes	c__Bacilli	o__Lactobacillales	f__Streptococcaceae	g__Streptococcus	s__
176752	3.82533	0.610332	1.35591	0.450127	0.652619	0.891432	k__Bacteria	p__Firmicutes	c__Clostridia	o__Clostridiales	f__Lachnospiraceae	g__Blautia	s__
105813	5.56548	-0.707665	1.52638	-0.463622	0.642918	0.891432	k__Bacteria	p__Firmicutes	c__Clostridia	o__Clostridiales	f__	g__	s__
522582	46.4134	-0.738594	1.63729	-0.451109	0.651911	0.891432	k__Bacteria	p__Bacteroidetes	c__Bacteroidia	o__Bacteroidales	f__Porphyromonadaceae	g__Parabacteroides	s__
1517779	5.44364	-0.717737	1.57471	-0.45579	0.648541	0.891432	k__Bacteria	p__Bacteroidetes	c__Bacteroidia	o__Bacteroidales	f__Rikenellaceae	g__	s__
809192	0.314953	-0.847333	1.88676	-0.449094	0.653364	0.891432	k__Bacteria	p__Actinobacteria	c__Actinobacteria	o__Actinomycetales	f__Dermabacteraceae	g__Brachybacterium	s__conglomeratum
235065	13.6151	-0.663577	1.43972	-0.460907	0.644865	0.891432	k__Bacteria	p__Tenericutes	c__Mollicutes	o__RF39	f__	g__	s__
190761	0.653523	-0.59149	1.34777	-0.438866	0.660758	0.894566	k__Bacteria	p__Firmicutes	c__Clostridia	o__Clostridiales	f__Lachnospiraceae	g__[Ruminococcus]	s__
4347829	31.9607	-0.662597	1.53642	-0.431261	0.666279	0.894566	k__Bacteria	p__Bacteroidetes	c__Bacteroidia	o__Bacteroidales	f__[Barnesiellaceae]	g__Barnesiella	s__viscericola
271259	30.0277	-0.664461	1.53273	-0.433514	0.664641	0.894566	k__Bacteria	p__Bacteroidetes	c__Bacteroidia	o__Bacteroidales	f__Bacteroidaceae	g__Bacteroides	s__
23513	0.303622	-1.14706	2.64685	-0.433368	0.664748	0.894566	k__Bacteria	p__Firmicutes	c__Bacilli	o__Lactobacillales	f__Aerococcaceae	g__Facklamia	s__
4390365	56.7943	-0.403362	0.976035	-0.413266	0.679412	0.908579	k__Bacteria	p__Firmicutes	c__Erysipelotrichi	o__Erysipelotrichales	f__Erysipelotrichaceae	g__	s__
807035	0.49122	-0.924976	2.29494	-0.403051	0.686911	0.914976	k__Bacteria	p__Actinobacteria	c__Actinobacteria	o__Actinomycetales	f__Microbacteriaceae	g__Leucobacter	s__
289538	3.51098	-0.695104	1.76513	-0.393797	0.693731	0.920423	k__Bacteria	p__Firmicutes	c__Clostridia	o__Clostridiales	f__	g__	s__
4439469	2.76196	-0.64763	1.66258	-0.389533	0.696882	0.920977	k__Bacteria	p__Firmicutes	c__Clostridia	o__Clostridiales	f__Ruminococcaceae	g__	s__
210269	36.3128	-0.417381	1.08723	-0.383893	0.701058	0.922877	k__Bacteria	p__Proteobacteria	c__Gammaproteobacteria	o__Enterobacteriales	f__Enterobacteriaceae	g__	s__
236821	0.333042	0.800657	2.20979	0.362322	0.717111	0.928601	k__Bacteria	p__Proteobacteria	c__Gammaproteobacteria	o__Enterobacteriales	f__Enterobacteriaceae	g__	s__
304539	15.1823	-0.639568	1.76961	-0.361418	0.717787	0.928601	k__Bacteria	p__Bacteroidetes	c__Bacteroidia	o__Bacteroidales	f__Porphyromonadaceae	g__Parabacteroides	s__
311173	1.69074	-0.744834	2.07157	-0.35955	0.719184	0.928601	k__Bacteria	p__Proteobacteria	c__Epsilonproteobacteria	o__Campylobacterales	f__Helicobacteraceae	g__Helicobacter	s__pullorum
234951	7.79139	-0.648247	1.75009	-0.370409	0.711078	0.928601	k__Bacteria	p__Tenericutes	c__Mollicutes	o__RF39	f__	g__	s__
4312066	5.16294	-0.654859	1.78904	-0.366038	0.714336	0.928601	k__Bacteria	p__Firmicutes	c__Erysipelotrichi	o__Erysipelotrichales	f__Erysipelotrichaceae	g__Bulleidia	s__
1094991	5.8757	-0.380354	1.11048	-0.342513	0.731965	0.937917	k__Bacteria	p__Firmicutes	c__Clostridia	o__Clostridiales	f__Ruminococcaceae	g__	s__
4366834	10.2932	-0.643374	1.87748	-0.342679	0.73184	0.937917	k__Bacteria	p__Proteobacteria	c__Betaproteobacteria	o__Burkholderiales	f__Alcaligenaceae	g__Sutterella	s__
70830	0.394774	-0.722007	2.22832	-0.324014	0.745927	0.952187	k__Bacteria	p__Firmicutes	c__Bacilli	o__Bacillales	f__Staphylococcaceae	g__Staphylococcus	s__sciuri
577512	5.15161	0.359597	1.12659	0.31919	0.749582	0.953243	k__Bacteria	p__Firmicutes	c__Clostridia	o__Clostridiales	f__	g__	s__
300618	14.2269	-0.436243	1.43358	-0.304302	0.760898	0.963994	k__Bacteria	p__Firmicutes	c__Clostridia	o__Clostridiales	f__	g__	s__
840376	11.2112	-0.569006	1.90254	-0.299077	0.764881	0.965412	k__Bacteria	p__Firmicutes	c__Clostridia	o__Clostridiales	f__Ruminococcaceae	g__	s__
4316928	0.895012	-0.417839	1.49015	-0.280401	0.77917	0.979777	k__Bacteria	p__Firmicutes	c__Bacilli	o__Lactobacillales	f__Enterococcaceae	g__Enterococcus	s__
211593	3.09895	-0.415019	1.50637	-0.275509	0.782925	0.98084	k__Bacteria	p__Proteobacteria	c__Gammaproteobacteria	o__Enterobacteriales	f__Enterobacteriaceae	g__	s__
130214	6.55501	-0.264013	1.01227	-0.260814	0.794236	0.991324	k__Bacteria	p__Firmicutes	c__Clostridia	o__Clostridiales	f__Lachnospiraceae	g__Blautia	s__
4451899	0.317663	0	2.13656	0	1	1	k__Bacteria	p__Firmicutes	c__Clostridia	o__Clostridiales	f__Lachnospiraceae	g__Blautia	s__
292152	1.40266	0	2.10227	0	1	1	k__Bacteria	p__Firmicutes	c__Clostridia	o__Clostridiales	f__Ruminococcaceae	NA	NA
130103	4.001	0	1.26587	0	1	1	k__Bacteria	p__Firmicutes	c__Clostridia	o__Clostridiales	f__Lachnospiraceae	g__Dorea	s__
3409355	9.85517	-0.128199	1.41448	-0.0906329	0.927784	1	k__Bacteria	p__Firmicutes	c__Clostridia	o__Clostridiales	f__	g__	s__
177230	1.05492	-0.171772	1.94578	-0.0882795	0.929654	1	k__Bacteria	p__Firmicutes	c__Clostridia	o__Clostridiales	f__Lachnospiraceae	g__	s__
4289377	1.22323	0	2.06565	0	1	1	k__Bacteria	p__Firmicutes	c__Clostridia	o__Clostridiales	f__Lachnospiraceae	g__	s__
252773	7.02904	0	1.46959	0	1	1	k__Bacteria	p__Proteobacteria	c__Betaproteobacteria	o__Burkholderiales	f__Alcaligenaceae	g__Sutterella	s__
4474255	1.44257	0	1.50187	0	1	1	k__Bacteria	p__Proteobacteria	c__Betaproteobacteria	o__Burkholderiales	f__Alcaligenaceae	g__Sutterella	s__
4384058	0.256948	0.0924448	2.16417	0.042716	0.965928	1	k__Bacteria	p__Proteobacteria	c__Gammaproteobacteria	o__Enterobacteriales	f__Enterobacteriaceae	NA	NA
220970	0.789218	0.242269	1.82782	0.132546	0.894553	1	k__Bacteria	p__Proteobacteria	c__Gammaproteobacteria	o__Enterobacteriales	f__Enterobacteriaceae	g__	s__
566243	0.313125	0.334011	2.32062	0.143932	0.885555	1	k__Bacteria	p__Proteobacteria	c__Gammaproteobacteria	o__Enterobacteriales	f__Enterobacteriaceae	g__	s__
157355	7.49038	-0.22264	1.26323	-0.176247	0.8601	1	k__Bacteria	p__Firmicutes	c__Clostridia	o__Clostridiales	f__	g__	s__
157122	8.80273	0.14768	1.14459	0.129024	0.897338	1	k__Bacteria	p__Firmicutes	c__Clostridia	o__Clostridiales	f__	g__	s__
313037	5.92978	0	1.17971	0	1	1	k__Bacteria	p__Firmicutes	c__Clostridia	o__Clostridiales	f__	g__	s__
4469233	14.5447	0	1.17709	0	1	1	k__Bacteria	p__Firmicutes	c__Clostridia	o__Clostridiales	f__	g__	s__
113254	0.661829	0	2.78639	0	1	1	k__Bacteria	p__Firmicutes	c__Clostridia	o__Clostridiales	f__	g__	s__
213784	21.194	0	1.43866	0	1	1	k__Bacteria	p__Firmicutes	c__Clostridia	o__Clostridiales	f__	g__	s__
326749	6.97674	-0.132867	1.34098	-0.099082	0.921073	1	k__Bacteria	p__Firmicutes	c__Clostridia	o__Clostridiales	f__Lachnospiraceae	g__	s__
311692	1.10051	0	1.78677	0	1	1	k__Bacteria	p__Firmicutes	c__Clostridia	o__Clostridiales	f__Lachnospiraceae	g__	s__
4456891	0.211656	-0.480271	2.93222	-0.163791	0.869896	1	k__Bacteria	p__Proteobacteria	c__Gammaproteobacteria	o__Pseudomonadales	f__Pseudomonadaceae	g__Pseudomonas	s__
3931537	2.11847	0	1.34904	0	1	1	k__Bacteria	p__Firmicutes	c__Clostridia	o__Clostridiales	NA	NA	NA
571458	19.2488	-0.43593	2.15246	-0.202527	0.839505	1	k__Bacteria	p__Bacteroidetes	c__Bacteroidia	o__Bacteroidales	f__Bacteroidaceae	g__Bacteroides	s__
234443	2.97027	0	2.05416	0	1	1	k__Bacteria	p__Bacteroidetes	c__Bacteroidia	o__Bacteroidales	f__Rikenellaceae	g__	s__
178478	3.31983	0	1.76257	0	1	1	k__Bacteria	p__Bacteroidetes	c__Bacteroidia	o__Bacteroidales	NA	NA	NA
569030	3.61677	-0.487705	2.25862	-0.215931	0.829042	1	k__Bacteria	p__Bacteroidetes	c__Bacteroidia	o__Bacteroidales	f__Rikenellaceae	g__Rikenella	s__
199643	6.16521	-0.00671757	1.7633	-0.00380965	0.99696	1	k__Bacteria	p__Firmicutes	c__Clostridia	o__Clostridiales	f__Lachnospiraceae	g__Roseburia	s__
4456702	1.93795	0	1.19948	0	1	1	k__Bacteria	p__Firmicutes	c__Clostridia	o__Clostridiales	f__Ruminococcaceae	g__Ruminococcus	s__
369354	2.44691	0	1.64228	0	1	1	k__Bacteria	p__Actinobacteria	c__Coriobacteriia	o__Coriobacteriales	f__Coriobacteriaceae	g__	s__
275237	2.23683	0	2.68984	0	1	1	k__Bacteria	p__Firmicutes	c__Clostridia	o__Clostridiales	f__Veillonellaceae	g__Phascolarctobacterium	s__
291711	41.6886	-0.472467	2.16687	-0.218042	0.827397	1	k__Bacteria	p__Bacteroidetes	c__Bacteroidia	o__Bacteroidales	f__Bacteroidaceae	g__Bacteroides	s__
514974	4.14583	0	2.55116	0	1	1	k__Bacteria	p__Bacteroidetes	c__Bacteroidia	o__Bacteroidales	f__Bacteroidaceae	g__Bacteroides	s__
4343627	0.306059	0	2.83363	0	1	1	k__Bacteria	p__Bacteroidetes	c__Bacteroidia	o__Bacteroidales	f__Bacteroidaceae	g__Bacteroides	s__fragilis
2730944	0.476471	0	2.87764	0	1	1	k__Bacteria	p__Bacteroidetes	c__Bacteroidia	o__Bacteroidales	f__Bacteroidaceae	g__Bacteroides	s__coprophilus
181432	4.71708	0	1.84018	0	1	1	k__Bacteria	p__Bacteroidetes	c__Bacteroidia	o__Bacteroidales	f__[Paraprevotellaceae]	g__Paraprevotella	s__
216290	45.3524	0	1.76009	0	1	1	k__Bacteria	p__Bacteroidetes	c__Bacteroidia	o__Bacteroidales	f__S24-7	g__	s__
4370491	19.433	0	2.11076	0	1	1	k__Bacteria	p__Bacteroidetes	c__Bacteroidia	o__Bacteroidales	f__Prevotellaceae	g__Prevotella	s__
158440	9.31626	0	2.31417	0	1	1	k__Bacteria	p__Bacteroidetes	c__Bacteroidia	o__Bacteroidales	f__Prevotellaceae	g__Prevotella	s__
527988	1.25459	0	1.10095	0	1	1	k__Bacteria	p__Firmicutes	c__Clostridia	o__Clostridiales	f__Eubacteriaceae	g__Anaerofustis	s__
565900	0.227271	-0.382777	2.93222	-0.130541	0.896138	1	k__Bacteria	p__Proteobacteria	c__Gammaproteobacteria	o__Xanthomonadales	f__Sinobacteraceae	g__	s__
263518	2.09649	0	1.89781	0	1	1	k__Bacteria	p__Proteobacteria	c__Deltaproteobacteria	o__Desulfovibrionales	f__Desulfovibrionaceae	g__	s__
231310	19.2634	0	1.14431	0	1	1	k__Bacteria	p__Firmicutes	c__Clostridia	o__Clostridiales	f__Peptococcaceae	g__Peptococcus	s__
214682	2.34364	0	2.37219	0	1	1	k__Bacteria	p__Firmicutes	c__Clostridia	o__Clostridiales	f__Veillonellaceae	g__Megasphaera	s__
4462432	0.332197	-0.428638	2.89724	-0.147947	0.882385	1	k__Bacteria	p__Actinobacteria	c__Actinobacteria	o__Actinomycetales	f__Corynebacteriaceae	g__Corynebacterium	s__
190490	3.48715	0	1.18902	0	1	1	k__Bacteria	p__Firmicutes	c__Clostridia	o__Clostridiales	f__Ruminococcaceae	g__	s__
132991	8.00855	0	1.4985	0	1	1	k__Bacteria	p__Firmicutes	c__Clostridia	o__Clostridiales	f__Ruminococcaceae	g__Faecalibacterium	s__prausnitzii
158331	1.91072	0	1.12035	0	1	1	k__Bacteria	p__Firmicutes	c__Clostridia	o__Clostridiales	f__Ruminococcaceae	g__Faecalibacterium	s__prausnitzii
648312	1.62397	0	1.65392	0	1	1	k__Bacteria	p__Firmicutes	c__Clostridia	o__Clostridiales	f__Ruminococcaceae	g__	s__
4438999	1.42161	0	1.19912	0	1	1	k__Bacteria	p__Firmicutes	c__Clostridia	o__Clostridiales	f__Ruminococcaceae	g__	s__
1105121	0.241282	-0.480497	2.93221	-0.163869	0.869834	1	k__Bacteria	p__Proteobacteria	c__Alphaproteobacteria	o__Rickettsiales	f__Rickettsiaceae	g__Rickettsia	s__
295094	1.35236	0	1.22801	0	1	1	k__Bacteria	p__Proteobacteria	c__Deltaproteobacteria	o__Desulfovibrionales	f__Desulfovibrionaceae	g__	s__
157017	1.95787	0	2.06424	0	1	1	k__Bacteria	p__Firmicutes	c__Clostridia	o__Clostridiales	f__	g__	s__
237063	4.64712	0	1.92541	0	1	1	k__Bacteria	p__Firmicutes	c__Clostridia	o__Clostridiales	f__	g__	s__
847728	2.89851	0	1.57683	0	1	1	k__Bacteria	p__Firmicutes	c__Clostridia	o__Clostridiales	f__Ruminococcaceae	g__Ruminococcus	s__
248492	9.09254	0	1.22952	0	1	1	k__Bacteria	p__Firmicutes	c__Clostridia	o__Clostridiales	f__Ruminococcaceae	g__	s__
306315	2.11043	0	1.09091	0	1	1	k__Bacteria	p__Firmicutes	c__Clostridia	o__Clostridiales	f__Ruminococcaceae	g__Oscillospira	s__
414949	2.46257	0	1.46543	0	1	1	k__Bacteria	p__Actinobacteria	c__Coriobacteriia	o__Coriobacteriales	f__Coriobacteriaceae	g__Collinsella	s__
17976	3.30747	0	1.7163	0	1	1	k__Bacteria	p__Firmicutes	c__Bacilli	o__Lactobacillales	f__Enterococcaceae	g__Enterococcus	s__
181589	0.192638	-0.618977	2.64696	-0.233844	0.815106	1	k__Bacteria	p__Firmicutes	c__Bacilli	o__Bacillales	f__Staphylococcaceae	g__Staphylococcus	s__equorum
141350	11.5375	0.190348	0.88938	0.214023	0.830529	1	k__Bacteria	p__Firmicutes	c__Bacilli	o__Lactobacillales	f__Enterococcaceae	g__Enterococcus	s__
815356	1.61438	0	2.39591	0	1	1	k__Bacteria	p__Firmicutes	c__Erysipelotrichi	o__Erysipelotrichales	f__Erysipelotrichaceae	g__[Eubacterium]	s__
181074	1.10202	0	1.16425	0	1	1	k__Bacteria	p__Firmicutes	c__Erysipelotrichi	o__Erysipelotrichales	f__Erysipelotrichaceae	g__cc_115	s__
815422	4.01211	0	1.43433	0	1	1	k__Bacteria	p__Firmicutes	c__Erysipelotrichi	o__Erysipelotrichales	f__Erysipelotrichaceae	g__[Eubacterium]	s__
15431	0.467008	-0.145693	1.82318	-0.0799111	0.936308	1	k__Bacteria	p__Firmicutes	c__Bacilli	o__Lactobacillales	f__Streptococcaceae	g__Streptococcus	s__
177301	3.50681	0	1.77828	0	1	1	k__Bacteria	p__Firmicutes	c__Clostridia	o__Clostridiales	f__	g__	s__
542934	11.3083	0	1.65634	0	1	1	k__Bacteria	p__Firmicutes	c__Erysipelotrichi	o__Erysipelotrichales	f__Erysipelotrichaceae	g__	s__
329032	7.46741	0	1.5062	0	1	1	k__Bacteria	p__Tenericutes	c__Mollicutes	o__RF39	f__	g__	s__
270382	24.6122	0.110147	1.07326	0.102629	0.918258	1	k__Bacteria	p__Firmicutes	c__Clostridia	o__Clostridiales	NA	NA	NA
159911	0.0481537	-0.172741	2.93227	-0.0589104	0.953023	NA	k__Bacteria	p__Firmicutes	c__Clostridia	o__Clostridiales	f__Lachnospiraceae	g__Coprococcus	s__
4357118	0.00267589	0	2.93237	0	1	NA	k__Bacteria	p__Proteobacteria	c__Gammaproteobacteria	o__Alteromonadales	f__Alteromonadaceae	g__Cellvibrio	s__
2715368	0.0705876	0	2.93235	0	1	NA	k__Bacteria	p__Proteobacteria	c__Betaproteobacteria	o__Burkholderiales	f__Alcaligenaceae	g__	s__
526614	0.0109239	-0.6371	2.93236	-0.217266	0.828001	NA	k__Bacteria	p__Proteobacteria	c__Betaproteobacteria	o__Burkholderiales	f__Alcaligenaceae	g__	s__
564638	0.0174339	-0.71644	2.93234	-0.244324	0.80698	NA	k__Bacteria	p__Proteobacteria	c__Betaproteobacteria	o__Burkholderiales	f__Comamonadaceae	g__	s__
68617	0.0162657	-0.62932	2.93235	-0.214613	0.830069	NA	k__Bacteria	p__Proteobacteria	c__Betaproteobacteria	o__Burkholderiales	f__Alcaligenaceae	g__Achromobacter	s__
780793	0.0104223	0	2.93236	0	1	NA	k__Bacteria	p__Proteobacteria	c__Betaproteobacteria	o__Burkholderiales	f__Alcaligenaceae	NA	NA
670777	0.0154278	-0.158497	2.93236	-0.054051	0.956895	NA	k__Bacteria	p__Proteobacteria	c__Betaproteobacteria	o__MKC10	f__	g__	s__
4375268	0.00702519	0	2.93236	0	1	NA	k__Bacteria	p__Proteobacteria	c__Betaproteobacteria	o__Burkholderiales	f__Comamonadaceae	g__	s__
656774	0	NA	NA	NA	NA	NA	k__Bacteria	p__Proteobacteria	c__Betaproteobacteria	o__Burkholderiales	f__Comamonadaceae	g__Comamonas	s__
581921	0.0212087	-0.613744	2.93235	-0.209301	0.834213	NA	k__Bacteria	p__Proteobacteria	c__Betaproteobacteria	o__Burkholderiales	f__Comamonadaceae	g__Comamonas	s__
255518	0.0059042	0	2.93237	0	1	NA	k__Bacteria	p__Proteobacteria	c__Betaproteobacteria	o__Burkholderiales	f__Comamonadaceae	g__Tepidimonas	s__
4389705	0.107132	-1.12069	2.92951	-0.382553	0.702052	NA	k__Bacteria	p__Proteobacteria	c__Betaproteobacteria	o__Burkholderiales	f__Comamonadaceae	g__Comamonas	s__terrigena
71872	0.0348348	-0.572771	2.93234	-0.195329	0.845136	NA	k__Bacteria	p__Proteobacteria	c__Betaproteobacteria	o__Burkholderiales	f__Comamonadaceae	g__Comamonas	s__
808203	0.0210442	0	2.93236	0	1	NA	k__Bacteria	p__Proteobacteria	c__Betaproteobacteria	o__Burkholderiales	f__Comamonadaceae	g__Comamonas	s__
576010	0.0565658	-1.28176	2.93225	-0.437124	0.662021	NA	k__Bacteria	p__Proteobacteria	c__Betaproteobacteria	o__Burkholderiales	f__Comamonadaceae	g__Comamonas	s__
4464858	0.0108085	0	2.93236	0	1	NA	k__Bacteria	p__Proteobacteria	c__Betaproteobacteria	o__Burkholderiales	f__Comamonadaceae	g__Comamonas	s__
156646	0.0239217	-0.708662	2.93234	-0.241671	0.809035	NA	k__Bacteria	p__Proteobacteria	c__Betaproteobacteria	o__Methylophilales	f__Methylophilaceae	g__Methylobacillus	s__
1119166	0.0285491	0	2.93236	0	1	NA	k__Bacteria	p__Proteobacteria	c__Betaproteobacteria	o__IS-44	f__	g__	s__
38503	0.00418078	-0.549512	2.93237	-0.187395	0.851351	NA	k__Bacteria	p__Proteobacteria	c__Betaproteobacteria	o__Nitrosomonadales	f__Nitrosomonadaceae	g__	s__
4383918	0.0225266	0	2.93236	0	1	NA	k__Bacteria	p__Proteobacteria	c__Gammaproteobacteria	o__Pasteurellales	f__Pasteurellaceae	g__Haemophilus	s__parainfluenzae
4404220	0.0716377	-0.528223	2.93232	-0.180138	0.857044	NA	k__Bacteria	p__Proteobacteria	c__Gammaproteobacteria	o__Pasteurellales	f__Pasteurellaceae	g__Haemophilus	s__parainfluenzae
106188	0	NA	NA	NA	NA	NA	k__Bacteria	p__Proteobacteria	c__Gammaproteobacteria	o__Pasteurellales	f__Pasteurellaceae	g__Chelonobacter	s__Taxon
1117566	0.0893395	-0.961361	2.39152	-0.401987	0.687693	NA	k__Bacteria	p__Proteobacteria	c__Betaproteobacteria	o__Neisseriales	f__Neisseriaceae	g__	s__
1105919	0.0390536	-0.676765	2.93234	-0.230794	0.817475	NA	k__Bacteria	p__Proteobacteria	c__Betaproteobacteria	o__Burkholderiales	f__Oxalobacteraceae	g__Ralstonia	s__
4357676	0.00637723	0	2.93237	0	1	NA	k__Bacteria	p__Proteobacteria	c__Betaproteobacteria	o__Ellin6067	f__	g__	s__
4303858	0	NA	NA	NA	NA	NA	k__Bacteria	p__Proteobacteria	c__Betaproteobacteria	o__Burkholderiales	f__Comamonadaceae	NA	NA
4469492	0.0405992	-0.676517	2.93234	-0.230709	0.817541	NA	k__Bacteria	p__Proteobacteria	c__Betaproteobacteria	o__Burkholderiales	f__Comamonadaceae	g__Delftia	s__
4424415	0	0	0	0	1	NA	k__Bacteria	p__Proteobacteria	c__Betaproteobacteria	o__Rhodocyclales	f__Rhodocyclaceae	NA	NA
4441442	0.00243758	-0.630498	2.93236	-0.215014	0.829756	NA	k__Bacteria	p__Proteobacteria	c__Betaproteobacteria	o__Burkholderiales	f__Comamonadaceae	g__	s__
149158	0.00384485	0	2.93237	0	1	NA	k__Bacteria	p__Proteobacteria	c__Betaproteobacteria	o__Burkholderiales	f__Comamonadaceae	g__	s__
805093	0	NA	NA	NA	NA	NA	k__Bacteria	p__Proteobacteria	c__Betaproteobacteria	o__Burkholderiales	f__Comamonadaceae	NA	NA
3926677	0.0302254	-0.70041	2.93234	-0.238857	0.811216	NA	k__Bacteria	p__Proteobacteria	c__Betaproteobacteria	o__Burkholderiales	f__Comamonadaceae	NA	NA
4417996	0	NA	NA	NA	NA	NA	k__Bacteria	p__Proteobacteria	c__Betaproteobacteria	o__Burkholderiales	f__Comamonadaceae	NA	NA
4377842	0.00267589	0	2.93237	0	1	NA	k__Bacteria	p__Proteobacteria	c__Betaproteobacteria	o__Burkholderiales	f__Comamonadaceae	NA	NA
4379869	0.00511591	-0.596367	2.93236	-0.203375	0.838842	NA	k__Bacteria	p__Proteobacteria	c__Betaproteobacteria	o__Burkholderiales	f__Comamonadaceae	g__	s__
2792176	0.0104764	-0.6371	2.93236	-0.217266	0.828001	NA	k__Bacteria	p__Proteobacteria	c__Betaproteobacteria	o__Burkholderiales	f__Comamonadaceae	NA	NA
4409398	0.0708481	-0.784318	2.79949	-0.280165	0.779351	NA	k__Bacteria	p__Proteobacteria	c__Betaproteobacteria	o__Burkholderiales	f__Comamonadaceae	NA	NA
4362165	0.00701723	-0.6371	2.93236	-0.217266	0.828001	NA	k__Bacteria	p__Proteobacteria	c__Betaproteobacteria	o__Burkholderiales	f__Comamonadaceae	NA	NA
4477199	0.0215197	0	2.93236	0	1	NA	k__Bacteria	p__Proteobacteria	c__Betaproteobacteria	o__Burkholderiales	f__Comamonadaceae	g__	s__
153084	0.0177558	0	2.93236	0	1	NA	k__Bacteria	p__Proteobacteria	c__Betaproteobacteria	o__Burkholderiales	f__Comamonadaceae	g__Variovorax	s__paradoxus
412392	0	NA	NA	NA	NA	NA	k__Bacteria	p__Proteobacteria	c__Betaproteobacteria	o__Burkholderiales	f__Comamonadaceae	g__	s__
4418260	0.0783469	1.1308	2.41792	0.467675	0.640017	NA	k__Bacteria	p__Proteobacteria	c__Betaproteobacteria	o__Burkholderiales	f__Comamonadaceae	g__	s__
103166	0.0169015	-0.442202	2.93235	-0.150801	0.880133	NA	k__Bacteria	p__Proteobacteria	c__Gammaproteobacteria	o__Enterobacteriales	f__Enterobacteriaceae	g__Citrobacter	s__
4328189	0.0217592	-0.346833	2.93236	-0.118278	0.905848	NA	k__Bacteria	p__Proteobacteria	c__Gammaproteobacteria	o__Enterobacteriales	f__Enterobacteriaceae	g__	s__
703635	0.0416943	-0.232092	2.93235	-0.0791491	0.936914	NA	k__Bacteria	p__Proteobacteria	c__Gammaproteobacteria	o__Enterobacteriales	f__Enterobacteriaceae	g__	s__
3908639	0.098698	-1.19189	2.46875	-0.482788	0.629246	NA	k__Bacteria	p__Proteobacteria	c__Gammaproteobacteria	o__Enterobacteriales	f__Enterobacteriaceae	g__	s__
666757	0.0234202	-0.708189	2.93234	-0.24151	0.80916	NA	k__Bacteria	p__Proteobacteria	c__Gammaproteobacteria	o__Enterobacteriales	f__Enterobacteriaceae	g__	s__
91962	0.00966267	-0.6371	2.93236	-0.217266	0.828001	NA	k__Bacteria	p__Proteobacteria	c__Gammaproteobacteria	o__Enterobacteriales	f__Enterobacteriaceae	g__	s__
4376236	0.0179042	-0.628848	2.93235	-0.214452	0.830195	NA	k__Bacteria	p__Proteobacteria	c__Gammaproteobacteria	o__Enterobacteriales	f__Enterobacteriaceae	g__	s__
4454257	0.0221939	-0.263808	2.93235	-0.0899648	0.928315	NA	k__Bacteria	p__Proteobacteria	c__Gammaproteobacteria	o__Enterobacteriales	f__Enterobacteriaceae	g__Enterobacter	s__hormaechei
824742	0.137019	1.15063	2.62978	0.437538	0.661721	NA	k__Bacteria	p__Proteobacteria	c__Gammaproteobacteria	o__Enterobacteriales	f__Enterobacteriaceae	g__Klebsiella	s__
811492	0.106348	-0.903287	2.93226	-0.308052	0.758043	NA	k__Bacteria	p__Proteobacteria	c__Gammaproteobacteria	o__Enterobacteriales	f__Enterobacteriaceae	g__	s__
4454531	0.117249	1.35787	2.53297	0.536079	0.591904	NA	k__Bacteria	p__Proteobacteria	c__Gammaproteobacteria	o__Enterobacteriales	f__Enterobacteriaceae	g__	s__
573061	0.140171	1.3595	2.22866	0.61001	0.541855	NA	k__Bacteria	p__Proteobacteria	c__Gammaproteobacteria	o__Enterobacteriales	f__Enterobacteriaceae	g__	s__
4375000	0.150982	2.09858	1.93778	1.08298	0.278817	NA	k__Bacteria	p__Proteobacteria	c__Gammaproteobacteria	o__Enterobacteriales	f__Enterobacteriaceae	g__	s__
538000	0.0362015	0.764873	2.93276	0.260803	0.794244	NA	k__Bacteria	p__Proteobacteria	c__Gammaproteobacteria	o__Enterobacteriales	f__Enterobacteriaceae	g__	s__
329096	0.0858013	1.65473	2.46373	0.671638	0.501814	NA	k__Bacteria	p__Proteobacteria	c__Gammaproteobacteria	o__Enterobacteriales	f__Enterobacteriaceae	g__	s__
255774	0.152449	-0.731664	2.93226	-0.249522	0.802957	NA	k__Bacteria	p__Proteobacteria	c__Gammaproteobacteria	o__Enterobacteriales	f__Enterobacteriaceae	NA	NA
758523	0	NA	NA	NA	NA	NA	k__Bacteria	p__Proteobacteria	c__Gammaproteobacteria	o__Aeromonadales	f__Aeromonadaceae	NA	NA
248434	0.0058751	-0.6371	2.93236	-0.217266	0.828001	NA	k__Bacteria	p__Proteobacteria	c__Gammaproteobacteria	o__Aeromonadales	f__Aeromonadaceae	g__	s__
813934	0	NA	NA	NA	NA	NA	k__Bacteria	p__Proteobacteria	c__Gammaproteobacteria	o__Aeromonadales	f__Aeromonadaceae	g__	s__
347640	0	NA	NA	NA	NA	NA	k__Bacteria	p__Firmicutes	c__Clostridia	o__Clostridiales	f__Lachnospiraceae	g__Blautia	s__
166896	0.117073	-0.926203	2.9323	-0.315862	0.752107	NA	k__Bacteria	p__Firmicutes	c__Clostridia	o__Clostridiales	f__Clostridiaceae	g__02d06	s__
4342458	0.0225874	0.433765	2.93252	0.147915	0.88241	NA	k__Bacteria	p__Firmicutes	c__Clostridia	o__Clostridiales	f__Clostridiaceae	g__Clostridium	NA
834280	0	NA	NA	NA	NA	NA	k__Bacteria	p__Proteobacteria	c__Gammaproteobacteria	o__Xanthomonadales	f__Xanthomonadaceae	g__Wohlfahrtiimonas	s__
1142199	0.0596209	-0.536658	2.93234	-0.183014	0.854787	NA	k__Bacteria	p__Proteobacteria	c__Gammaproteobacteria	o__Xanthomonadales	f__Xanthomonadaceae	g__Ignatzschineria	s__
1127280	0.0636843	-0.923027	2.93231	-0.314778	0.75293	NA	k__Bacteria	p__Proteobacteria	c__Gammaproteobacteria	o__Pseudomonadales	f__Moraxellaceae	g__Moraxella	s__
886728	0	NA	NA	NA	NA	NA	k__Bacteria	p__Proteobacteria	c__Gammaproteobacteria	o__Pseudomonadales	f__Moraxellaceae	g__Moraxella	s__
367879	0	NA	NA	NA	NA	NA	k__Bacteria	p__Proteobacteria	c__Gammaproteobacteria	o__Pseudomonadales	f__Moraxellaceae	g__Moraxella	s__
1126147	0.0244517	-0.597445	2.93235	-0.203743	0.838555	NA	k__Bacteria	p__Proteobacteria	c__Gammaproteobacteria	o__Alteromonadales	f__[Chromatiaceae]	g__Rheinheimera	s__
982266	0.0104922	-0.6371	2.93236	-0.217266	0.828001	NA	k__Bacteria	p__Proteobacteria	c__Gammaproteobacteria	o__Alteromonadales	f__[Chromatiaceae]	g__Rheinheimera	s__
237976	0	NA	NA	NA	NA	NA	k__Bacteria	p__Proteobacteria	c__Gammaproteobacteria	o__Legionellales	f__Coxiellaceae	g__Rickettsiella	s__
4426851	0.0209529	-0.716441	2.93234	-0.244324	0.80698	NA	k__Bacteria	p__Proteobacteria	c__Gammaproteobacteria	o__Pseudomonadales	f__Pseudomonadaceae	g__	s__
587812	0	NA	NA	NA	NA	NA	k__Bacteria	p__Proteobacteria	c__Gammaproteobacteria	o__Pseudomonadales	f__Pseudomonadaceae	g__Pseudomonas	s__
269901	0.00785258	-0.624113	2.93235	-0.212837	0.831454	NA	k__Bacteria	p__Proteobacteria	c__Gammaproteobacteria	o__Pseudomonadales	f__Pseudomonadaceae	g__Pseudomonas	s__
180060	0.00275547	0	2.93237	0	1	NA	k__Bacteria	p__Proteobacteria	c__Gammaproteobacteria	o__Pseudomonadales	f__Pseudomonadaceae	g__Pseudomonas	s__
4342964	0.0550178	-0.965471	2.92353	-0.330242	0.741217	NA	k__Bacteria	p__Proteobacteria	c__Gammaproteobacteria	o__Pseudomonadales	f__Pseudomonadaceae	g__Pseudomonas	s__
38888	0.0263905	-0.686952	2.93234	-0.234268	0.814777	NA	k__Bacteria	p__Proteobacteria	c__Gammaproteobacteria	o__Pseudomonadales	f__Pseudomonadaceae	g__Pseudomonas	s__stutzeri
387747	0.0230188	-0.612246	2.93235	-0.20879	0.834612	NA	k__Bacteria	p__Proteobacteria	c__Gammaproteobacteria	o__Pseudomonadales	f__Pseudomonadaceae	g__	s__
3812557	0.0104167	0	2.93237	0	1	NA	k__Bacteria	p__Proteobacteria	c__Gammaproteobacteria	o__Pseudomonadales	f__Pseudomonadaceae	g__	s__
176426	0.0195033	-0.664834	2.93235	-0.226724	0.820638	NA	k__Bacteria	p__Proteobacteria	c__Gammaproteobacteria	o__Pseudomonadales	f__Pseudomonadaceae	g__	s__
4352233	0.0626649	-1.06543	2.93229	-0.363344	0.716348	NA	k__Bacteria	p__Proteobacteria	c__Gammaproteobacteria	o__Pseudomonadales	f__Pseudomonadaceae	g__Pseudomonas	s__
142419	0.0208333	0	2.93237	0	1	NA	k__Bacteria	p__Proteobacteria	c__Gammaproteobacteria	o__Pseudomonadales	f__Moraxellaceae	g__	s__
553648	0.0104167	0	2.93237	0	1	NA	k__Bacteria	p__Proteobacteria	c__Gammaproteobacteria	o__Pseudomonadales	f__Pseudomonadaceae	g__Pseudomonas	s__
269930	0.167014	-2.40995	2.10503	-1.14485	0.252269	NA	k__Bacteria	p__Proteobacteria	c__Gammaproteobacteria	o__Pseudomonadales	f__Pseudomonadaceae	NA	NA
744371	0.0205866	-0.71644	2.93234	-0.244324	0.80698	NA	k__Bacteria	p__Proteobacteria	c__Gammaproteobacteria	o__Pseudomonadales	f__Pseudomonadaceae	g__Pseudomonas	s__
1112793	0.0503837	-0.663134	2.93234	-0.226145	0.821089	NA	k__Bacteria	p__Proteobacteria	c__Gammaproteobacteria	o__Pseudomonadales	f__Pseudomonadaceae	g__Pseudomonas	s__
728119	0.123088	0	2.93233	0	1	NA	k__Bacteria	p__Proteobacteria	c__Gammaproteobacteria	o__Pseudomonadales	f__Pseudomonadaceae	g__Pseudomonas	s__
155221	0.0157214	-0.62932	2.93235	-0.214613	0.830069	NA	k__Bacteria	p__Proteobacteria	c__Gammaproteobacteria	o__Pseudomonadales	f__Pseudomonadaceae	g__Pseudomonas	s__umsongensis
270842	0.0106129	-0.6371	2.93236	-0.217266	0.828001	NA	k__Bacteria	p__Proteobacteria	c__Gammaproteobacteria	o__Pseudomonadales	f__Pseudomonadaceae	g__Pseudomonas	s__umsongensis
1109251	0.132532	-1.16323	2.25705	-0.515376	0.60629	NA	k__Bacteria	p__Proteobacteria	c__Gammaproteobacteria	o__Pseudomonadales	f__Pseudomonadaceae	g__Pseudomonas	s__
4455861	0.00275547	0	2.93237	0	1	NA	k__Bacteria	p__Proteobacteria	c__Gammaproteobacteria	o__Pseudomonadales	f__Pseudomonadaceae	g__Pseudomonas	s__
780555	0.00416992	-0.6371	2.93236	-0.217266	0.828001	NA	k__Bacteria	p__Proteobacteria	c__Gammaproteobacteria	o__Pseudomonadales	f__Pseudomonadaceae	g__Pseudomonas	s__
327694	0.0178845	-0.621541	2.93235	-0.21196	0.832138	NA	k__Bacteria	p__Proteobacteria	c__Gammaproteobacteria	o__Pseudomonadales	f__Pseudomonadaceae	g__Pseudomonas	s__
2534143	0.00701723	-0.6371	2.93236	-0.217266	0.828001	NA	k__Bacteria	p__Proteobacteria	c__Gammaproteobacteria	o__Pseudomonadales	f__Pseudomonadaceae	g__Pseudomonas	s__
4456889	0.025108	-0.708189	2.93234	-0.24151	0.80916	NA	k__Bacteria	p__Proteobacteria	c__Gammaproteobacteria	o__Pseudomonadales	f__Pseudomonadaceae	g__Pseudomonas	s__
141365	0.0520919	-0.783268	2.93232	-0.267115	0.789381	NA	k__Bacteria	p__Proteobacteria	c__Gammaproteobacteria	o__Pseudomonadales	f__Pseudomonadaceae	g__Pseudomonas	s__
4432796	0.00524746	-0.371117	2.93237	-0.126559	0.899289	NA	k__Bacteria	p__Proteobacteria	c__Gammaproteobacteria	o__Pseudomonadales	f__Pseudomonadaceae	g__Pseudomonas	s__viridiflava
130002	0.0109239	-0.6371	2.93236	-0.217266	0.828001	NA	k__Bacteria	p__Proteobacteria	c__Gammaproteobacteria	o__Pseudomonadales	f__Pseudomonadaceae	g__Pseudomonas	s__viridiflava
410048	0	NA	NA	NA	NA	NA	k__Bacteria	p__Proteobacteria	c__Gammaproteobacteria	o__Pseudomonadales	f__Pseudomonadaceae	g__Pseudomonas	s__viridiflava
4349788	0	NA	NA	NA	NA	NA	k__Bacteria	p__Proteobacteria	c__Gammaproteobacteria	o__Pseudomonadales	f__Pseudomonadaceae	g__Pseudomonas	s__viridiflava
4370747	0.0306773	0.322183	2.91887	0.110379	0.912109	NA	k__Bacteria	p__Proteobacteria	c__Gammaproteobacteria	o__Pseudomonadales	f__Pseudomonadaceae	g__Pseudomonas	s__viridiflava
394796	0.00975072	0	2.93237	0	1	NA	k__Bacteria	p__Proteobacteria	c__Gammaproteobacteria	o__Pseudomonadales	f__Pseudomonadaceae	g__Pseudomonas	s__viridiflava
4451011	0.0342903	-0.589419	2.93235	-0.201006	0.840694	NA	k__Bacteria	p__Proteobacteria	c__Gammaproteobacteria	o__Pseudomonadales	f__Pseudomonadaceae	g__Pseudomonas	s__
516292	0.0293118	-0.708189	2.93234	-0.24151	0.80916	NA	k__Bacteria	p__Proteobacteria	c__Gammaproteobacteria	o__Pseudomonadales	f__Pseudomonadaceae	g__Pseudomonas	s__
817734	0.0374723	-0.68376	2.93234	-0.233179	0.815622	NA	k__Bacteria	p__Proteobacteria	c__Gammaproteobacteria	o__Pseudomonadales	f__Pseudomonadaceae	g__Pseudomonas	s__
4371191	0.058738	-0.940174	2.8758	-0.326926	0.743724	NA	k__Bacteria	p__Proteobacteria	c__Gammaproteobacteria	o__Pseudomonadales	f__Pseudomonadaceae	g__Pseudomonas	s__
727218	0.0232163	-0.621385	2.93235	-0.211907	0.83218	NA	k__Bacteria	p__Proteobacteria	c__Gammaproteobacteria	o__Pseudomonadales	f__Pseudomonadaceae	g__Pseudomonas	s__
268162	0.0104922	-0.6371	2.93236	-0.217266	0.828001	NA	k__Bacteria	p__Proteobacteria	c__Gammaproteobacteria	o__Pseudomonadales	f__Pseudomonadaceae	g__Pseudomonas	s__
4327028	0	NA	NA	NA	NA	NA	k__Bacteria	p__Proteobacteria	c__Gammaproteobacteria	o__Pseudomonadales	f__Pseudomonadaceae	g__Pseudomonas	s__
312988	0	NA	NA	NA	NA	NA	k__Bacteria	p__Proteobacteria	c__Gammaproteobacteria	o__Pseudomonadales	f__Pseudomonadaceae	NA	NA
449595	0	NA	NA	NA	NA	NA	k__Bacteria	p__Proteobacteria	c__Gammaproteobacteria	o__Xanthomonadales	f__Xanthomonadaceae	g__	s__
678813	0.0691841	-1.49507	2.93222	-0.509876	0.610139	NA	k__Bacteria	p__Proteobacteria	c__Gammaproteobacteria	o__Xanthomonadales	f__Xanthomonadaceae	g__	s__
663573	0.0135998	-0.628848	2.93235	-0.214452	0.830195	NA	k__Bacteria	p__Proteobacteria	c__Gammaproteobacteria	o__Xanthomonadales	f__Xanthomonadaceae	g__Stenotrophomonas	NA
227343	0	NA	NA	NA	NA	NA	k__Bacteria	p__Proteobacteria	c__Gammaproteobacteria	o__Xanthomonadales	f__Xanthomonadaceae	g__	s__
817926	0.0316885	-1.16513	2.93229	-0.397345	0.691113	NA	k__Bacteria	p__Proteobacteria	c__Gammaproteobacteria	o__Xanthomonadales	f__Xanthomonadaceae	g__Stenotrophomonas	s__
584324	0.16395	-0.903921	2.93225	-0.308268	0.757878	NA	k__Bacteria	p__Proteobacteria	c__Gammaproteobacteria	o__Xanthomonadales	f__Xanthomonadaceae	g__Rhodanobacter	s__
1130732	0	0	0	0	1	NA	k__Bacteria	p__Proteobacteria	c__Gammaproteobacteria	o__Xanthomonadales	f__Xanthomonadaceae	g__Dokdonella	s__
276010	0.0128026	0	2.93237	0	1	NA	k__Bacteria	p__Proteobacteria	c__Gammaproteobacteria	o__Xanthomonadales	f__Xanthomonadaceae	g__Stenotrophomonas	s__acidaminiphila
1111449	0	NA	NA	NA	NA	NA	k__Bacteria	p__Proteobacteria	c__Gammaproteobacteria	o__Xanthomonadales	f__Xanthomonadaceae	g__Stenotrophomonas	s__acidaminiphila
7821	0.00325666	0	2.93237	0	1	NA	k__Bacteria	p__Proteobacteria	c__Gammaproteobacteria	o__Xanthomonadales	f__Xanthomonadaceae	g__Stenotrophomonas	s__acidaminiphila
125624	0.150141	-1.66181	2.39552	-0.693716	0.48786	NA	k__Bacteria	p__Firmicutes	c__Clostridia	o__Clostridiales	f__Lachnospiraceae	g__	s__
4337676	0	NA	NA	NA	NA	NA	k__Bacteria	p__Bacteroidetes	c__Sphingobacteriia	o__Sphingobacteriales	f__Sphingobacteriaceae	g__Sphingobacterium	s__
510360	0.0067896	0	2.93237	0	1	NA	k__Bacteria	p__Bacteroidetes	c__Flavobacteriia	o__Flavobacteriales	f__[Weeksellaceae]	g__	s__
4362546	0.0210296	-0.71644	2.93234	-0.244324	0.80698	NA	k__Bacteria	p__Bacteroidetes	c__Flavobacteriia	o__Flavobacteriales	f__Flavobacteriaceae	g__	s__
519367	0.020871	-0.621541	2.93235	-0.21196	0.832138	NA	k__Bacteria	p__Bacteroidetes	c__Flavobacteriia	o__Flavobacteriales	f__Flavobacteriaceae	g__	s__
1136456	0	0	0	0	1	NA	k__Bacteria	p__Bacteroidetes	c__Flavobacteriia	o__Flavobacteriales	f__Flavobacteriaceae	g__Salegentibacter	s__
4404499	0	0	0	0	1	NA	k__Bacteria	p__Bacteroidetes	c__Flavobacteriia	o__Flavobacteriales	f__Flavobacteriaceae	g__	s__
837404	0.021584	0	2.93236	0	1	NA	k__Bacteria	p__Bacteroidetes	c__Flavobacteriia	o__Flavobacteriales	f__Flavobacteriaceae	g__Flavobacterium	s__
4467414	0.0531182	0	2.93234	0	1	NA	k__Bacteria	p__Bacteroidetes	c__Flavobacteriia	o__Flavobacteriales	f__Flavobacteriaceae	g__Flavobacterium	s__
3427116	0.0149264	-0.62932	2.93235	-0.214613	0.830069	NA	k__Bacteria	p__Bacteroidetes	c__Flavobacteriia	o__Flavobacteriales	f__Flavobacteriaceae	g__Flavobacterium	s__succinicans
241971	0.0115585	-0.628848	2.93235	-0.214452	0.830195	NA	k__Bacteria	p__Bacteroidetes	c__Flavobacteriia	o__Flavobacteriales	f__Flavobacteriaceae	g__Flavobacterium	s__succinicans
1115572	0	NA	NA	NA	NA	NA	k__Bacteria	p__Bacteroidetes	c__Flavobacteriia	o__Flavobacteriales	f__Flavobacteriaceae	g__Flavobacterium	s__
264229	0.110062	-1.18234	2.58769	-0.456908	0.647737	NA	k__Bacteria	p__Bacteroidetes	c__Flavobacteriia	o__Flavobacteriales	f__Flavobacteriaceae	g__Flavobacterium	s__
101031	0.0173645	-0.71644	2.93234	-0.244324	0.80698	NA	k__Bacteria	p__Bacteroidetes	c__Flavobacteriia	o__Flavobacteriales	f__Flavobacteriaceae	g__Flavobacterium	s__
4154872	0.0225683	-0.70041	2.93234	-0.238857	0.811216	NA	k__Bacteria	p__Bacteroidetes	c__Flavobacteriia	o__Flavobacteriales	f__[Weeksellaceae]	g__Cloacibacterium	s__
1051475	0	NA	NA	NA	NA	NA	k__Bacteria	p__Bacteroidetes	c__Flavobacteriia	o__Flavobacteriales	f__[Weeksellaceae]	g__Weeksella	s__
949327	0.0589402	-0.702674	2.92114	-0.240548	0.809905	NA	k__Bacteria	p__Bacteroidetes	c__Flavobacteriia	o__Flavobacteriales	f__[Weeksellaceae]	g__Wautersiella	s__
4354699	0.0494212	-0.557564	2.93234	-0.190143	0.849197	NA	k__Bacteria	p__Bacteroidetes	c__Flavobacteriia	o__Flavobacteriales	f__[Weeksellaceae]	g__Chryseobacterium	s__
736769	0.0335917	-0.795786	2.93233	-0.271383	0.786096	NA	k__Bacteria	p__Bacteroidetes	c__Flavobacteriia	o__Flavobacteriales	f__[Weeksellaceae]	g__Chryseobacterium	s__
4305837	0.00719468	0	2.93237	0	1	NA	k__Bacteria	p__Bacteroidetes	c__Flavobacteriia	o__Flavobacteriales	f__[Weeksellaceae]	g__Chryseobacterium	s__
4453743	0	0	0	0	1	NA	k__Bacteria	p__Bacteroidetes	c__Flavobacteriia	o__Flavobacteriales	f__[Weeksellaceae]	g__Chryseobacterium	s__
4329518	0	NA	NA	NA	NA	NA	k__Bacteria	p__Bacteroidetes	c__Flavobacteriia	o__Flavobacteriales	f__[Weeksellaceae]	g__Chryseobacterium	s__
1129906	0.0305666	-0.700883	2.93234	-0.239018	0.811091	NA	k__Bacteria	p__Bacteroidetes	c__Flavobacteriia	o__Flavobacteriales	f__[Weeksellaceae]	g__Wautersiella	s__
3757809	0.0151857	-0.917245	2.93231	-0.312806	0.754428	NA	k__Bacteria	p__Bacteroidetes	c__Bacteroidia	o__Bacteroidales	f__Porphyromonadaceae	g__Dysgonomonas	s__
4387396	0.0151772	-0.62932	2.93235	-0.214613	0.830069	NA	k__Bacteria	p__Bacteroidetes	c__Bacteroidia	o__Bacteroidales	f__Porphyromonadaceae	g__Porphyromonas	s__
752012	0.00358751	0	2.93237	0	1	NA	k__Bacteria	p__Bacteroidetes	c__Bacteroidia	o__Bacteroidales	f__Porphyromonadaceae	g__Dysgonomonas	s__
606755	0.0104167	-0.6371	2.93236	-0.217266	0.828001	NA	k__Bacteria	p__Bacteroidetes	c__Bacteroidia	o__Bacteroidales	f__Porphyromonadaceae	g__Dysgonomonas	s__
4444599	0.114638	0	2.93228	0	1	NA	k__Bacteria	p__Bacteroidetes	c__Bacteroidia	o__Bacteroidales	f__Porphyromonadaceae	g__Paludibacter	s__
4104836	0.0761571	-0.983047	2.91131	-0.337665	0.735616	NA	k__Bacteria	p__Bacteroidetes	c__Sphingobacteriia	o__Sphingobacteriales	f__Sphingobacteriaceae	g__	s__
584500	0.0117661	0	2.93236	0	1	NA	k__Bacteria	p__Proteobacteria	c__Epsilonproteobacteria	o__Campylobacterales	f__Campylobacteraceae	g__Arcobacter	s__
105235	0.0971023	-1.3645	2.47734	-0.550793	0.581775	NA	k__Bacteria	p__Proteobacteria	c__Epsilonproteobacteria	o__Campylobacterales	f__Campylobacteraceae	g__Arcobacter	s__
1113318	0.0326868	-0.676283	2.93234	-0.230629	0.817603	NA	k__Bacteria	p__Proteobacteria	c__Epsilonproteobacteria	o__Campylobacterales	f__Campylobacteraceae	g__Arcobacter	s__
318473	0.0463474	-1.12445	2.93229	-0.38347	0.701371	NA	k__Bacteria	p__Proteobacteria	c__Epsilonproteobacteria	o__Campylobacterales	f__Campylobacteraceae	g__Arcobacter	NA
[truncated: 234 more rows]

## Sheet: AviaryBarn_AE_BM
	baseMean	log2FoldChange	lfcSE	stat	pvalue	padj	Rank1	Rank2	Rank3	Rank4	Rank5	Rank6	Rank7	Enriched In	Totals
[truncated: 726 more rows]

[truncated: 11 more sheets: AviaryBarn_AE_BL, AviaryBarn_AM_AL, AviaryBarn_AM_BE, AviaryBarn_AM_BM, AviaryBarn_AM_BL, AviaryBarn_AL_BE, AviaryBarn_AL_BM, AviaryBarn_AL_BL, AviaryBarn_BE_BM, AviaryBarn_BE_BL, AviaryBarn_BM_BL]
