# Supplementary material for: Characterization of Gut Microbiome Dynamics in Developing Pekin Ducks and Impact of Management System
Source: Front Microbiol. 2017 Jan 4;7:2125. doi: 10.3389/fmicb.2016.02125 (PMC5209349; doi:10.3389/fmicb.2016.02125)
Supplement: Supplementary file 6 [file DataSheet1.ZIP]

Archive with 50 entries (42 files):
- Supplemental_File_1_AviaryStudy1_TaxaSummaries/
- Supplemental_File_1_AviaryStudy1_TaxaSummaries/.DS_Store
- __MACOSX/
- __MACOSX/Supplemental_File_1_AviaryStudy1_TaxaSummaries/
- __MACOSX/Supplemental_File_1_AviaryStudy1_TaxaSummaries/._.DS_Store
- Supplemental_File_1_AviaryStudy1_TaxaSummaries/area_charts.html
- Supplemental_File_1_AviaryStudy1_TaxaSummaries/bar_charts.html
- Supplemental_File_1_AviaryStudy1_TaxaSummaries/charts/
- Supplemental_File_1_AviaryStudy1_TaxaSummaries/charts/1KTnglx4za0LJr8yWgZzDSadSZe817.pdf
- Supplemental_File_1_AviaryStudy1_TaxaSummaries/charts/7uRH9gIm0CcAsierBaBYGeURZqMZtz.pdf
- Supplemental_File_1_AviaryStudy1_TaxaSummaries/charts/8lOJjzjEZ3osiFA8x5fEKUTFZ0Mipl.pdf
- Supplemental_File_1_AviaryStudy1_TaxaSummaries/charts/aGzDHyIUCdNQsIO80m87QC9wdKM2TA.pdf
- Supplemental_File_1_AviaryStudy1_TaxaSummaries/charts/aZxe7F0zKZxbfzOedsQpjH4wrUEAzl.png
- Supplemental_File_1_AviaryStudy1_TaxaSummaries/charts/aZxe7F0zKZxbfzOedsQpjH4wrUEAzl_legend.pdf
- Supplemental_File_1_AviaryStudy1_TaxaSummaries/charts/fKHTIJ7J0KxWet5gcqmpIKXzKDWTz3.png
- Supplemental_File_1_AviaryStudy1_TaxaSummaries/charts/fKHTIJ7J0KxWet5gcqmpIKXzKDWTz3_legend.pdf
- Supplemental_File_1_AviaryStudy1_TaxaSummaries/charts/G1ko2OFGDOjKe6ketUREdZOxNzyIzx.png
- Supplemental_File_1_AviaryStudy1_TaxaSummaries/charts/G1ko2OFGDOjKe6ketUREdZOxNzyIzx_legend.pdf
- Supplemental_File_1_AviaryStudy1_TaxaSummaries/charts/g8xKXYzCkNNGdzFCdUS95m9nI6Zz4x.pdf
- Supplemental_File_1_AviaryStudy1_TaxaSummaries/charts/MCni1wQbBWk0gPxBeE2oR8CmH0eUWD.pdf
- Supplemental_File_1_AviaryStudy1_TaxaSummaries/charts/MjkIazR8QLuUr1yJttyTUZceoyYkek.png
- Supplemental_File_1_AviaryStudy1_TaxaSummaries/charts/MjkIazR8QLuUr1yJttyTUZceoyYkek_legend.pdf
- Supplemental_File_1_AviaryStudy1_TaxaSummaries/charts/OJqrfxWzroRz09ECNlHycxRU19DxKh.png
- Supplemental_File_1_AviaryStudy1_TaxaSummaries/charts/OJqrfxWzroRz09ECNlHycxRU19DxKh_legend.pdf
- Supplemental_File_1_AviaryStudy1_TaxaSummaries/charts/PsqjzzTiSemznNa6iKIWO0z0Nk6dkZ.pdf
- Supplemental_File_1_AviaryStudy1_TaxaSummaries/charts/pzeXlTrYcxng00U7uL33Ry6eIZtZ0y.pdf
- Supplemental_File_1_AviaryStudy1_TaxaSummaries/charts/pzg1lY9SZZUk3pMbuCp6yBCuXF2rCc.png
- Supplemental_File_1_AviaryStudy1_TaxaSummaries/charts/pzg1lY9SZZUk3pMbuCp6yBCuXF2rCc_legend.pdf
- Supplemental_File_1_AviaryStudy1_TaxaSummaries/charts/sP2O0SwgerZ5YNTcuIBR5sr4Jh3xKa.png
- Supplemental_File_1_AviaryStudy1_TaxaSummaries/charts/sP2O0SwgerZ5YNTcuIBR5sr4Jh3xKa_legend.pdf
- Supplemental_File_1_AviaryStudy1_TaxaSummaries/charts/TE1frk5w3QxHO7ZZp0ijYFMboZCoCd.png
- Supplemental_File_1_AviaryStudy1_TaxaSummaries/charts/TE1frk5w3QxHO7ZZp0ijYFMboZCoCd_legend.pdf
- Supplemental_File_1_AviaryStudy1_TaxaSummaries/charts/Ua75umexZDAOr5xTCaK6ag53Qo73ps.png
- Supplemental_File_1_AviaryStudy1_TaxaSummaries/charts/Ua75umexZDAOr5xTCaK6ag53Qo73ps_legend.pdf
- Supplemental_File_1_AviaryStudy1_TaxaSummaries/charts/uCW3mSGkhhABP658iO1AzgHpk4GzYM.pdf
- Supplemental_File_1_AviaryStudy1_TaxaSummaries/charts/UW11u49S7T95LK2MahEulz95yYZweZ.pdf
- Supplemental_File_1_AviaryStudy1_TaxaSummaries/charts/zqZmOcz1xynAf4QB1N2UrzSN1FqZgM.png
- Supplemental_File_1_AviaryStudy1_TaxaSummaries/charts/zqZmOcz1xynAf4QB1N2UrzSN1FqZgM_legend.pdf
- Supplemental_File_1_AviaryStudy1_TaxaSummaries/css/
- Supplemental_File_1_AviaryStudy1_TaxaSummaries/css/qiime_style.css
- Supplemental_File_1_AviaryStudy1_TaxaSummaries/js/
- Supplemental_File_1_AviaryStudy1_TaxaSummaries/js/overlib.js
- Supplemental_File_1_AviaryStudy1_TaxaSummaries/raw_data/
- Supplemental_File_1_AviaryStudy1_TaxaSummaries/raw_data/table_mc10000_sorted_L2.txt
- __MACOSX/Supplemental_File_1_AviaryStudy1_TaxaSummaries/raw_data/
- __MACOSX/Supplemental_File_1_AviaryStudy1_TaxaSummaries/raw_data/._table_mc10000_sorted_L2.txt
- Supplemental_File_1_AviaryStudy1_TaxaSummaries/raw_data/table_mc10000_sorted_L3.txt
- Supplemental_File_1_AviaryStudy1_TaxaSummaries/raw_data/table_mc10000_sorted_L4.txt
- Supplemental_File_1_AviaryStudy1_TaxaSummaries/raw_data/table_mc10000_sorted_L5.txt
- Supplemental_File_1_AviaryStudy1_TaxaSummaries/raw_data/table_mc10000_sorted_L6.txt
