# Supplementary material for: Characterization of Gut Microbiome Dynamics in Developing Pekin Ducks and Impact of Management System
Source: Front Microbiol. 2017 Jan 4;7:2125. doi: 10.3389/fmicb.2016.02125 (PMC5209349; doi:10.3389/fmicb.2016.02125)
Supplement: Supplementary file 6 [file DataSheet1.ZIP › Supplemental_File_1_AviaryStudy1_TaxaSummaries/raw_data/table_mc10000_sorted_L3.txt]

# Constructed from biom file
#OTU ID	1	2	3	4	5	6	7	8	9	10	11	12	13	14	15	16	17	18	19	20	21	22	24	25	26	27	28	29	30	31	32	33	34	35	36	37	38	39	40	41	42	43	44	45	46	47	48	49	50
NOHIT;Other;Other	3.09587938454e-05	0.0	0.0	0.0	0.0	0.0	0.0	0.0	0.0	0.0	0.0	0.0	0.0	0.0	0.0	0.0	0.0	0.0	0.0	0.0	0.0	0.0	0.0	0.0	0.0	0.0	0.0	0.0	0.0	0.0	0.0	0.0	0.0	0.0	0.0	0.0	0.0	0.0	0.0	0.0	0.0	0.0	0.0	0.0	0.0	0.0	0.0	0.0	0.0
k__Archaea;p__Crenarchaeota;c__Thaumarchaeota	0.0	0.0	0.0	0.0	0.0	0.0	0.0	0.0	0.0	0.0	0.0	0.0	0.0	0.0	0.0	0.0	0.0	0.0	0.0	0.0	0.0	0.0	0.0	0.0	0.0	0.0	0.0	0.0	0.0	0.0	0.0	0.0	0.0	0.0	0.0	0.0	0.0	0.0	0.0	0.0	0.0	0.0	0.0	0.0	0.0	0.0	0.0	0.0	0.0
k__Bacteria;p__Acidobacteria;c__BPC102	0.0	0.0	0.0	0.0	0.0	0.0	0.0	0.0	0.0	0.0	0.0	0.0	0.0	0.0	0.0	0.0	0.0	0.0	0.0	0.0	0.0	0.0	0.0	0.0	0.0	0.0	0.0	0.0	0.0	0.0	0.0	0.0	0.0	0.0	0.0	0.0	0.0	0.0	0.0	0.0	0.0	0.0	0.0	0.0	0.0	0.0	0.0	0.0	0.0
k__Bacteria;p__Acidobacteria;c__DA052	0.0	0.0	0.0	0.0	0.0	0.0	0.0	0.0	0.0	0.0	0.0	0.0	0.0	0.0	0.0	0.0	0.0	0.0	0.0	0.0	0.0	0.0	0.0	0.0	0.0	0.0	0.0	0.0	0.0	0.0	0.0	0.0	0.0	0.0	0.0	0.0	0.0	0.0	0.0	0.0	0.0	0.0	0.0	0.0	0.0	0.0	0.0	0.0	0.0
k__Bacteria;p__Actinobacteria;c__Acidimicrobiia	0.0	0.0	0.0	0.0	0.0	0.0	0.0	0.0	0.0	0.0	0.0	0.0	0.0	0.0	0.0	0.0	0.0	0.0	0.0	0.0	0.0	0.0	0.0	0.0	0.0	0.0	0.0	0.0	0.0	0.0	0.0	0.0	0.0	0.0	0.0	0.0	0.0	0.0	0.0	0.0	0.0	0.0	0.0	0.0	0.0	0.0	0.0	0.0	0.0
k__Bacteria;p__Actinobacteria;c__Actinobacteria	3.09587938454e-05	8.16148865553e-05	0.00021152269903	0.000133596072275	4.33200485185e-05	0.0	0.0	0.0	0.0	0.0	0.0	0.0	0.0	0.000128595310558	0.0	0.0	0.0	0.000112644325542	5.87130108032e-05	0.0	6.18008775725e-05	0.000107933081489	0.0	0.000368248772504	0.00155719704532	0.00011779025482	9.53834414346e-05	9.17052592966e-05	3.73454830638e-05	0.000179642869974	9.04240889773e-05	4.3164846549e-05	6.18486563379e-05	0.000210415570752	0.000738974169494	0.000804073974806	2.53453301229e-05	0.000304998932504	0.000128691847371	0.000242802636143	0.000267737617135	0.000206532322308	0.000863005817298	0.00332989244447	0.00571469647414	0.00342183638553	0.00806142034549	0.000248255316801	0.00107411385607
k__Bacteria;p__Actinobacteria;c__Coriobacteriia	0.0	0.0	0.0	0.0	0.0	0.0	0.0	0.0	0.0	0.0	0.0	0.0	0.0	0.0	0.0	0.0	0.0	0.0	0.0	0.0	0.0	0.0	0.0	0.0	0.0	0.0	0.0	0.0	0.0	0.0	0.0	0.0	0.0	0.0	0.0	0.0	0.0	0.0	0.0	0.0	0.0	0.0	0.0	0.0	0.0	0.0	0.0	0.0	0.0
k__Bacteria;p__Bacteroidetes;c__Bacteroidia	0.0	0.0	0.0	0.0	0.0	0.0	0.0	0.0	0.0	0.0	0.0	0.0	0.0	0.0	0.0	0.0	0.0	0.0	0.0	0.0	0.0	0.0	0.0	0.0	0.0	0.0	0.0	0.0	0.0	0.0	0.0	0.0	0.0	0.0	0.0	0.0	0.0	0.0	0.0	0.0	0.0	0.0	0.0	0.0	0.0	0.0	0.0	0.0	0.0
k__Bacteria;p__Bacteroidetes;c__Flavobacteriia	0.0	0.0	0.0	0.0	0.0	0.0	0.0	0.0	0.0	0.0	0.0	0.0	0.0	0.0	0.0	0.0	0.0	0.0	0.0	4.90990327491e-05	0.0	0.0	0.0	0.0	0.0	0.0	0.0	0.0	0.0	0.0	0.0	0.0	0.0	0.0	0.0	0.0	0.0	0.0	0.0	0.0	0.0	0.0	0.0	0.0	0.0	0.0	0.0	0.0	0.0
k__Bacteria;p__Bacteroidetes;c__Sphingobacteriia	0.0	0.0	0.0	0.0	0.0	0.0	0.0	0.0	0.0	0.0	0.0	0.0	0.0	0.0	0.0	0.0	0.0	0.0	0.0	0.0	0.0	0.0	0.0	0.0	0.0	0.0	0.0	0.0	0.0	0.0	0.0	0.0	0.0	0.0	0.0	0.0	0.0	0.0	0.0	0.0	0.0	0.0	0.0	0.0	0.0	0.0	7.67754318618e-05	0.0	0.0
k__Bacteria;p__Bacteroidetes;c__[Saprospirae]	0.0	2.72049621851e-05	0.0	0.0	4.33200485185e-05	0.0	0.0	0.0	0.0	0.0	0.0	0.0	0.0	0.0	0.0	0.0	0.0	0.0	0.0	0.0	0.0	0.0	0.0	0.0	0.0	3.92634182732e-05	0.0	0.0	0.0	0.0	0.0	0.0	0.0	0.0	0.0	0.0	0.0	3.04998932504e-05	0.0	0.0	0.0	0.0	0.0	3.32989244447e-05	0.0	0.0	0.0	0.0	0.0
k__Bacteria;p__Chlorobi;c__OPB56	0.0	0.0	0.0	0.0	0.0	0.0	0.0	0.0	0.0	0.0	0.0	0.0	0.0	0.0	0.0	0.0	0.0	0.0	0.0	0.0	0.0	0.0	0.0	0.0	0.0	0.0	0.0	0.0	0.0	0.0	0.0	0.0	0.0	0.0	0.0	0.0	0.0	0.0	0.0	0.0	0.0	0.0	0.0	0.0	0.0	0.0	0.0	0.0	0.0
k__Bacteria;p__Chloroflexi;c__Anaerolineae	0.0	0.0	0.0	0.0	0.0	0.0	0.0	0.0	0.0	0.0	0.0	0.0	0.0	0.0	0.0	0.0	0.0	0.0	0.0	0.0	0.0	0.0	0.0	0.0	0.0	0.0	0.0	0.0	0.0	0.0	0.0	0.0	0.0	0.0	0.0	0.0	0.0	0.0	0.0	0.0	0.0	0.0	0.0	0.0	0.0	0.0	0.0	0.0	0.0
k__Bacteria;p__Cyanobacteria;c__4C0d-2	0.0	0.0	0.0	0.0	0.0	0.0	0.0	0.0	0.0	0.0	0.0	0.0	3.41331876984e-05	0.0	0.0	0.0	0.0	0.0	0.0	0.0	0.0	0.0	0.0	0.0	0.0	0.0	0.0	0.0	3.73454830638e-05	0.0	0.0	0.0	0.0	0.0	0.0	0.0	0.0	0.0	0.0	0.0	0.0	0.0	0.0	0.0	0.0	0.0	0.0	0.0	0.0
k__Bacteria;p__Cyanobacteria;c__Synechococcophycideae	0.0	0.0	0.0	0.0	0.0	0.0	0.0	0.0	0.0	0.0	0.0	0.0	0.0	0.0	0.0	0.0	0.0	0.0	0.0	0.0	0.0	0.0	0.0	0.0	0.0	0.0	0.0	0.0	0.0	0.0	0.0	0.0	0.0	0.0	0.0	0.0	0.0	0.0	0.0	0.0	0.0	0.0	0.0	0.0	0.0	0.0	0.0	0.0	0.0
k__Bacteria;p__Deferribacteres;c__Deferribacteres	0.0	0.0	0.0	0.0	0.0	0.0	0.0	0.0	0.0	0.0	0.0	0.0	0.0	0.0	0.0	0.0	0.0	0.0	0.0	0.0	0.0	0.0	0.0	0.0	0.0	0.0	0.0	0.0	0.0	0.0	0.0	0.0	0.0	0.0	0.0	0.0	0.0	0.0	0.0	0.0	0.0	0.0	0.0	0.0	0.0	0.0	0.0	0.0	0.0
k__Bacteria;p__Firmicutes;c__Bacilli	0.00681093464599	0.00582186190761	0.0180587504297	0.0146287699142	0.858430081442	0.464267539077	0.715452547784	0.468548387097	0.513852355413	0.256896337163	0.45600372737	0.659415075972	0.60477181964	0.806678383128	0.0638038942976	0.105333387247	0.00376884422111	0.00687130385807	0.0146782527008	0.00319143712869	0.00457326494036	0.00215866162979	0.00685686298518	0.0698036006547	0.0719504891196	0.0301150418155	0.0102537199542	0.0187537255262	0.0597154274191	0.0508748607768	0.0185369382403	0.0388051970475	0.073383430745	0.0048395581273	0.0113533304222	0.0266349504154	0.0257001647446	0.0299813950651	0.0162473457306	0.0129032258065	0.0115127175368	0.0397132151182	0.0580451320079	0.0374945889248	0.0777773784279	0.0689753501046	0.0618042226488	0.062891346923	0.0590091299678
k__Bacteria;p__Firmicutes;c__Clostridia	0.974737624222	0.97671255237	0.935459136459	0.948331719047	0.0690088372899	0.449581970193	0.0971847920726	0.436162988115	0.384586479008	0.725971709462	0.475505857295	0.273923900622	0.362460320169	0.111320673839	0.890530829856	0.742024180179	0.942587939698	0.980174598705	0.956787224049	0.968282024844	0.980779927075	0.992552617377	0.901248928615	0.864238952537	0.821002196047	0.946130590129	0.941053033193	0.884680636434	0.870037718938	0.867567276255	0.968396780902	0.885354167566	0.743761016792	0.90156058215	0.950152833294	0.846354864648	0.926346470663	0.921188275841	0.905475838106	0.955913978495	0.841677822401	0.883633788688	0.802659336444	0.876294495688	0.872407720231	0.86189088144	0.79443378119	0.859184067525	0.899100429646
k__Bacteria;p__Firmicutes;c__Erysipelotrichi	0.00653230550138	0.0118069535883	0.014595066233	0.0201396078955	0.000303240339629	0.00258087968012	0.000331688710146	0.00131578947368	0.000204967034469	0.000207408636496	0.000232960596379	0.00042324459305	0.00283305457897	8.57302070385e-05	0.0141979601298	0.0145566293316	0.00307788944724	0.000957476767108	0.0132104274307	0.0156625914469	0.00778691057413	0.00194279546681	0.01304028407	0.0175122749591	0.0307446596127	0.0146845184342	0.0155951926746	0.0259067357513	0.0562796429772	0.0239284302806	0.00963016547608	0.0360858117149	0.034047685314	0.0185867087498	0.0299284538645	0.0270369874028	0.0371309086301	0.0420593527923	0.00595199794093	0.0178980228928	0.010858247806	0.0721682943381	0.0794924247267	0.0323998534847	0.0230025518456	0.0532602496673	0.0151247600768	0.0551126803299	0.0224556928034
k__Bacteria;p__Fusobacteria;c__Fusobacteriia	0.0	0.0	0.0	0.0	0.0	0.0	0.0	0.0	0.0	0.0	0.0	0.0	0.0	0.0	0.0	0.0	0.0	0.0	0.0	0.0	0.0	0.0	0.0	0.0	0.0	0.0	0.0	0.0	0.0	0.0	0.0	0.0	0.0	0.0	0.0	0.0	0.0	0.0	0.0	0.0	0.0	0.0	0.0	0.0	0.0	0.0	0.0	0.0	0.0
k__Bacteria;p__Gemmatimonadetes;c__Gemmatimonadetes	0.0	0.0	0.0	0.0	0.0	0.0	0.0	0.0	0.0	0.0	0.0	0.0	0.0	0.0	0.0	0.0	0.0	0.0	0.0	0.0	0.0	0.0	0.0	0.0	0.0	0.0	0.0	0.0	0.0	0.0	0.0	0.0	0.0	0.0	0.0	0.0	0.0	0.0	0.0	0.0	0.0	0.0	0.0	0.0	0.0	0.0	0.0	0.0	0.0
k__Bacteria;p__Planctomycetes;c__Planctomycetia	0.0	0.0	0.0	0.0	0.0	0.0	0.0	0.0	0.0	0.0	0.0	0.0	0.0	0.0	0.0	0.0	0.0	0.0	0.0	0.0	0.0	0.0	0.0	0.0	0.0	0.0	0.0	0.0	0.0	0.0	0.0	0.0	0.0	0.0	0.0	0.0	0.0	0.0	0.0	0.0	0.0	0.0	0.0	0.0	0.0	0.0	0.0	0.0	0.0
k__Bacteria;p__Proteobacteria;c__Alphaproteobacteria	6.19175876908e-05	2.72049621851e-05	5.28806747574e-05	3.33990180689e-05	8.66400970369e-05	3.63504180298e-05	0.0	0.0	3.41611724114e-05	8.29634545982e-05	3.3280085197e-05	0.0	0.0	4.28651035192e-05	5.79508576727e-05	0.00012130524443	0.000125628140704	5.63221627711e-05	5.87130108032e-05	0.0	0.0	0.000161899622234	0.000183665972817	8.18330605565e-05	3.99281293671e-05	7.85268365464e-05	0.0	4.58526296483e-05	3.73454830638e-05	3.59285739949e-05	4.52120444887e-05	0.000129494539647	9.27729845069e-05	3.5069261792e-05	3.3589734977e-05	0.0	5.06906602458e-05	9.14996797511e-05	6.43459236857e-05	0.0	2.97486241261e-05	5.90092349453e-05	3.19631784185e-05	6.65978488895e-05	7.18829745175e-05	0.000158418351182	0.000345489443378	8.27517722671e-05	6.71321160043e-05
k__Bacteria;p__Proteobacteria;c__Betaproteobacteria	0.0	2.72049621851e-05	2.64403373787e-05	0.0	8.66400970369e-05	0.0	0.0	0.0	3.41611724114e-05	0.0	0.0	4.2324459305e-05	3.41331876984e-05	0.0	0.0	0.0	0.0	0.0	0.0	4.90990327491e-05	6.18008775725e-05	0.000161899622234	0.0	0.0	0.0	0.00011779025482	4.76917207173e-05	9.17052592966e-05	3.73454830638e-05	3.59285739949e-05	4.52120444887e-05	8.63296930979e-05	9.27729845069e-05	3.5069261792e-05	0.0	0.0	2.53453301229e-05	6.09997865007e-05	0.0	0.0	2.97486241261e-05	8.85138524179e-05	3.19631784185e-05	6.65978488895e-05	0.0	9.50510107091e-05	0.000307101727447	2.7583924089e-05	0.0
k__Bacteria;p__Proteobacteria;c__Deltaproteobacteria	0.0	0.0	0.0	0.0	0.0	0.0	0.0	0.0	0.0	0.0	0.0	0.0	0.0	0.0	0.0	0.0	0.0	0.0	0.0	0.0	0.0	0.0	0.0	0.0	0.0	0.0	0.0	0.0	0.0	0.0	0.0	0.0	0.0	0.0	0.0	0.0	0.0	0.0	0.0	0.0	0.0	0.0	0.0	0.0	0.0	0.0	0.0	0.0	0.0
k__Bacteria;p__Proteobacteria;c__Epsilonproteobacteria	0.0	0.0	0.0	0.0	0.0	0.0	0.0	0.0	0.0	0.0	0.0	0.0	0.0	0.0	0.0	0.0	0.0	0.0	0.0	0.0	0.0	0.0	0.0	0.0	0.0	0.0	0.0	0.0	0.0	0.0	0.0	0.0	0.0	0.0	0.0	0.0	0.0	0.0	0.0	0.0	0.0	0.0	0.0	0.0	0.0	0.0	0.0	0.0	0.0
k__Bacteria;p__Proteobacteria;c__Gammaproteobacteria	0.00603696479985	0.0025572664454	0.00653076333254	0.0045088674393	0.0719979206377	0.0835332606325	0.186989510345	0.0938030560272	0.101253715027	0.0168415812834	0.0681908945687	0.0660684809752	0.0297982728607	0.0817008873076	0.0314093648586	0.137964497998	0.0498115577889	0.0117150098564	0.0150305307656	0.0127657485148	0.00667449477783	0.00291419320022	0.0615893228848	0.0245908346972	0.0746256737872	0.00840237151046	0.0327165204121	0.0703837865102	0.0117638271651	0.0533180038084	0.00284835880279	0.0296542495791	0.148498623867	0.00336664913204	0.00638204964563	0.0173880997052	0.0103915853504	0.00558148046482	0.00997361817129	0.012452306625	0.00948981109624	0.00395361874133	0.0559035990539	0.00326329459558	0.0208460626101	0.0114061212851	0.118656429942	0.00962678950708	0.015876745435
k__Bacteria;p__Tenericutes;c__Mollicutes	0.00575833565524	0.00293813591599	0.025065439835	0.0122240406132	0.0	0.0	4.14610887682e-05	0.000169779286927	3.41611724114e-05	0.0	3.3280085197e-05	0.000126973377915	6.82663753968e-05	4.28651035192e-05	0.0	0.0	0.000628140703518	0.000112644325542	0.00017613903241	0.0	6.18008775725e-05	0.0	0.017080935472	0.0234042553191	7.98562587343e-05	0.000314107346186	0.000238458603586	4.58526296483e-05	0.00205400156851	0.00405992886142	0.000406908400398	0.00984158501317	6.18486563379e-05	0.0713659477468	0.00141076886903	0.0817810238542	0.000329489291598	0.000701497544759	0.0621581622804	0.000589663544918	0.126134166295	0.000177027704836	0.00297257559292	0.0470513802404	0.000179707436294	0.000792091755909	0.00119001919386	0.0128265247014	0.00241675617615
[truncated: 12 more columns]
