# Supplementary material for: Characterization of Gut Microbiome Dynamics in Developing Pekin Ducks and Impact of Management System
Source: Front Microbiol. 2017 Jan 4;7:2125. doi: 10.3389/fmicb.2016.02125 (PMC5209349; doi:10.3389/fmicb.2016.02125)
Supplement: Supplementary file 7 [file DataSheet2.ZIP]

Archive with 44 entries (39 files):
- Supplemental_File_2_AviaryStudy2_TaxaSummaries/
- Supplemental_File_2_AviaryStudy2_TaxaSummaries/area_charts.html
- Supplemental_File_2_AviaryStudy2_TaxaSummaries/bar_charts.html
- Supplemental_File_2_AviaryStudy2_TaxaSummaries/charts/
- Supplemental_File_2_AviaryStudy2_TaxaSummaries/charts/47ZDh0AzcXwswz5EzzSZxlP4sFysrR.png
- Supplemental_File_2_AviaryStudy2_TaxaSummaries/charts/47ZDh0AzcXwswz5EzzSZxlP4sFysrR_legend.pdf
- Supplemental_File_2_AviaryStudy2_TaxaSummaries/charts/53jLKZ2OUgu7ZPbZmzPzcdMzzDRA8x.pdf
- Supplemental_File_2_AviaryStudy2_TaxaSummaries/charts/6RmulM6ut7sJrgulMNUltFLrri0m9P.pdf
- Supplemental_File_2_AviaryStudy2_TaxaSummaries/charts/7zRoHBHmHrorl93zZs1IzdYhJCZLfs.pdf
- Supplemental_File_2_AviaryStudy2_TaxaSummaries/charts/8ZUtFLuxyb2zaP8D6H0q2sBa40cC0D.png
- Supplemental_File_2_AviaryStudy2_TaxaSummaries/charts/8ZUtFLuxyb2zaP8D6H0q2sBa40cC0D_legend.pdf
- Supplemental_File_2_AviaryStudy2_TaxaSummaries/charts/AEoqbCMmCzummb7dRDhcgg0KhfW7bS.png
- Supplemental_File_2_AviaryStudy2_TaxaSummaries/charts/AEoqbCMmCzummb7dRDhcgg0KhfW7bS_legend.pdf
- Supplemental_File_2_AviaryStudy2_TaxaSummaries/charts/BUkyGYyExk53842bfz0oCqSNcIMskz.pdf
- Supplemental_File_2_AviaryStudy2_TaxaSummaries/charts/cL5J2WlmtDP4HB1ScYZH9UtUtpeo99.png
- Supplemental_File_2_AviaryStudy2_TaxaSummaries/charts/cL5J2WlmtDP4HB1ScYZH9UtUtpeo99_legend.pdf
- Supplemental_File_2_AviaryStudy2_TaxaSummaries/charts/FUr3aZHt48YW1i7qHIKQuyQgBz3rgn.png
- Supplemental_File_2_AviaryStudy2_TaxaSummaries/charts/FUr3aZHt48YW1i7qHIKQuyQgBz3rgn_legend.pdf
- Supplemental_File_2_AviaryStudy2_TaxaSummaries/charts/nkrUEZpoidWz2OM0zlPIJsROMk0fyL.png
- Supplemental_File_2_AviaryStudy2_TaxaSummaries/charts/nkrUEZpoidWz2OM0zlPIJsROMk0fyL_legend.pdf
- Supplemental_File_2_AviaryStudy2_TaxaSummaries/charts/Nqp2OQyNwbgmBQwT1lpCM7zEIL4ddH.png
- Supplemental_File_2_AviaryStudy2_TaxaSummaries/charts/Nqp2OQyNwbgmBQwT1lpCM7zEIL4ddH_legend.pdf
- Supplemental_File_2_AviaryStudy2_TaxaSummaries/charts/NSDFZ00PUotK1kELkoi8n0IFw2waY2.pdf
- Supplemental_File_2_AviaryStudy2_TaxaSummaries/charts/qPF3w1zabgHWLhY7tCcYcW0tZq8eS6.pdf
- Supplemental_File_2_AviaryStudy2_TaxaSummaries/charts/RMyLpj7FP1U4HsBC9Pym70dPpIYeq5.pdf
- Supplemental_File_2_AviaryStudy2_TaxaSummaries/charts/sAsd0bzf1znWJ5iIJ30RANrGwptdQS.pdf
- Supplemental_File_2_AviaryStudy2_TaxaSummaries/charts/sLYpsSUhtEcP68QSY4X1tikdTIZYDx.pdf
- Supplemental_File_2_AviaryStudy2_TaxaSummaries/charts/t0J7UkihFZjsqQa2Y5Z16B9W3zDnHh.pdf
- Supplemental_File_2_AviaryStudy2_TaxaSummaries/charts/taX472TNERZLGY5iD8JkD7KZbFNOpZ.png
- Supplemental_File_2_AviaryStudy2_TaxaSummaries/charts/taX472TNERZLGY5iD8JkD7KZbFNOpZ_legend.pdf
- Supplemental_File_2_AviaryStudy2_TaxaSummaries/charts/u8iZCZYt9Jhe81z1L6d2xa3xoxoWxL.png
- Supplemental_File_2_AviaryStudy2_TaxaSummaries/charts/u8iZCZYt9Jhe81z1L6d2xa3xoxoWxL_legend.pdf
- Supplemental_File_2_AviaryStudy2_TaxaSummaries/charts/yjz3xkFoZPEh0rHXWlZzGntRgpDpFA.png
- Supplemental_File_2_AviaryStudy2_TaxaSummaries/charts/yjz3xkFoZPEh0rHXWlZzGntRgpDpFA_legend.pdf
- Supplemental_File_2_AviaryStudy2_TaxaSummaries/css/
- Supplemental_File_2_AviaryStudy2_TaxaSummaries/css/qiime_style.css
- Supplemental_File_2_AviaryStudy2_TaxaSummaries/js/
- Supplemental_File_2_AviaryStudy2_TaxaSummaries/js/overlib.js
- Supplemental_File_2_AviaryStudy2_TaxaSummaries/raw_data/
- Supplemental_File_2_AviaryStudy2_TaxaSummaries/raw_data/table_mc10000_sorted_L2.txt
- Supplemental_File_2_AviaryStudy2_TaxaSummaries/raw_data/table_mc10000_sorted_L3.txt
- Supplemental_File_2_AviaryStudy2_TaxaSummaries/raw_data/table_mc10000_sorted_L4.txt
- Supplemental_File_2_AviaryStudy2_TaxaSummaries/raw_data/table_mc10000_sorted_L5.txt
- Supplemental_File_2_AviaryStudy2_TaxaSummaries/raw_data/table_mc10000_sorted_L6.txt
