# Supplementary material for: Characterization of Gut Microbiome Dynamics in Developing Pekin Ducks and Impact of Management System
Source: Front Microbiol. 2017 Jan 4;7:2125. doi: 10.3389/fmicb.2016.02125 (PMC5209349; doi:10.3389/fmicb.2016.02125)
Supplement: Supplementary file 7 [file DataSheet2.ZIP › Supplemental_File_2_AviaryStudy2_TaxaSummaries/raw_data/table_mc10000_sorted_L2.txt]

# Constructed from biom file
#OTU ID	63	64	65	66	67	68	69	70	71	72	73	74	75	76	77	78	79	80	81	82	83	84	85	86	87	88	89	90	91	92	93	94	95	96	97	98	99	100	101	102	103	104	105	106	107	108	109	110	111
NOHIT;Other	0.0	0.0	0.0	0.0	0.0	0.0	0.0	0.0	0.0	0.0	0.0	0.0	0.0	4.94168808065e-05	0.0	0.0	0.0	0.0	0.0	0.0	0.0	0.0	0.0	0.0	0.0	3.89105058366e-05	0.0	0.0	0.0	0.0	0.0	0.0	0.0	0.0	0.0	0.0	2.95133252664e-05	0.0	0.0	0.0	0.0	0.0	0.0	0.0	0.0	0.0	0.0	0.0	0.0
k__Archaea;p__Crenarchaeota	0.0	0.0	0.0	0.0	0.0	0.0	0.0	0.0	0.0	0.0	0.0	0.0	0.0	0.0	0.0	0.0	0.0	0.0	0.0	0.0	0.0	0.0	0.0	0.0	0.0	0.0	0.0	0.0	0.0	0.0	0.0	0.0	0.0	0.0	0.0	0.0	0.0	0.0	0.0	0.0	0.0	0.0	0.0	0.0	0.0	0.0	0.0	0.0	0.0
k__Bacteria;p__Acidobacteria	0.0	0.0	0.0	0.0	0.0	0.0	0.0	0.0	0.0	0.0	0.0	0.0	0.0	0.0	0.0	0.0	0.0	0.0	0.0	0.0	0.0	0.0	0.0	0.0	0.0	0.0	0.0	0.0	0.0	0.0	0.0	0.0	0.0	0.0	0.0	0.0	0.0	0.0	0.0	0.0	1.05805550559e-05	0.0	0.0	0.0	0.0	0.0	0.0	0.0	0.0
k__Bacteria;p__Actinobacteria	0.000112644325542	0.0	0.0	0.000505646384628	0.00198494182067	0.00021643850441	0.0	0.0	0.0	0.0	0.000127080950566	0.00125	0.000977676389115	0.0	0.0	0.0	0.0	0.0	0.0	0.000466697779852	0.0	3.79319500816e-05	0.0	0.000383828045036	0.0	0.0	0.0	0.0	3.81810545607e-05	0.0	0.0	0.0	0.0	0.0	0.0	0.0	0.000118053301065	2.57320776079e-05	0.0	0.0	2.11611101118e-05	0.0	1.77698800533e-05	0.0	0.0	0.0	1.64454750275e-05	0.0	1.65565655061e-05
k__Bacteria;p__Bacteroidetes	0.000337932976626	0.0	0.0	0.0	0.0	0.0	0.0	0.0	0.0	0.0	0.0	0.0	0.00119493780892	0.000691836331291	0.0	0.0	0.0	0.0	0.0	0.0	0.0	3.79319500816e-05	0.0	0.0	0.0	0.0	0.0	0.0	0.0	0.0	0.0	0.0	0.00028328611898	0.0	0.0	0.0	0.00112150636012	0.0	0.0	0.0	0.0	0.0	1.77698800533e-05	0.0	1.36063677801e-05	0.0	0.0	4.08085534728e-05	1.65565655061e-05
k__Bacteria;p__Chlorobi	0.0	0.0	0.0	0.0	0.0	0.0	0.0	0.0	0.0	0.0	0.0	0.0	0.0	0.0	0.0	0.0	0.0	0.0	0.0	0.0	0.0	0.0	0.0	0.0	0.0	0.0	0.0	0.0	0.0	0.0	0.0	0.0	0.0	0.0	0.0	0.0	0.0	0.0	0.0	0.0	0.0	0.0	0.0	0.0	0.0	0.0	0.0	0.0	0.0
k__Bacteria;p__Chloroflexi	0.0	0.0	0.0	0.0	0.0	0.0	0.0	0.0	0.0	0.0	0.0	0.0	0.0	0.0	0.0	0.0	0.0	0.0	0.0	0.0	0.0	0.0	0.0	0.0	0.0	0.0	0.0	0.0	0.0	0.0	0.0	0.0	0.0	0.0	0.0	0.0	0.0	0.0	0.0	0.0	0.0	0.0	0.0	0.0	0.0	0.0	0.0	0.0	0.0
k__Bacteria;p__Cyanobacteria	0.0	0.0	0.0	0.0	0.0	0.0	0.0	0.0	0.0	0.0	0.0	0.0	0.0	0.0	0.0	0.0	0.0	0.0	0.0	0.0	0.0	0.0	0.0	0.0	0.0	0.0	0.0	0.0	0.0	0.0	0.0	0.0	0.0	0.0	0.0	0.0	0.0	0.0	0.0	0.0	0.0	0.0	0.0	0.0	0.0	0.0	0.0	0.0	0.0
k__Bacteria;p__Deferribacteres	0.0	0.0	0.0	0.0	0.0	0.0	0.0	0.0	0.0	0.0	0.0	0.0	0.0	0.0	0.0	0.0	0.0	0.0	0.0	0.0	0.0	0.0	0.0	0.0	0.0	0.0	0.0	0.0	0.0	0.0	0.0	0.0	0.0	0.0	0.0	0.0	0.0	0.0	0.0	0.0	0.0	0.0	0.0	0.0	0.0	0.0	0.0	0.0	0.0
k__Bacteria;p__Firmicutes	0.0640946212335	0.182704019488	0.129387474191	0.320326984662	0.277549623546	0.115253503598	0.0425465142345	0.0873853848291	0.222731008571	0.0692454632283	0.145507688398	0.147986111111	0.231111835316	0.219608618304	0.648195264996	0.671763202726	0.642842498052	0.376060238878	0.874876512719	0.747783185546	0.577779939683	0.349618783902	0.825066711847	0.544332139202	0.762183235867	0.804513618677	0.913576989049	0.650483921324	0.771868199	0.796306915931	0.759573455958	0.884463796404	0.251487252125	0.902923926169	0.925723943269	0.77641169755	0.509636100699	0.909461684936	0.745962631037	0.838681070622	0.789817273814	0.859606108681	0.772474455797	0.845776761469	0.918361793319	0.97022313609	0.764763925206	0.872595696058	0.610920710608
k__Bacteria;p__Fusobacteria	0.0	0.0	0.0	0.0	0.0	0.0	0.0	0.0	0.0	0.0	0.0	0.0	0.0	0.0	0.0	0.0	0.0	0.0	0.0	0.0	0.0	0.0	0.0	0.0	0.0	0.0	0.0	0.0	0.0	0.0	0.0	0.0	0.0	0.0	0.0	0.0	0.0	0.0	0.0	0.0	0.0	0.0	0.0	0.0	0.0	0.0	0.0	0.0	0.0
k__Bacteria;p__Gemmatimonadetes	0.0	0.0	0.0	0.0	0.0	0.0	0.0	0.0	0.0	0.0	0.0	0.0	0.0	0.0	0.0	0.0	0.0	0.0	0.0	0.0	0.0	0.0	0.0	0.0	0.0	0.0	0.0	0.0	0.0	0.0	0.0	0.0	0.0	0.0	0.0	0.0	0.0	0.0	0.0	0.0	0.0	0.0	0.0	0.0	0.0	0.0	0.0	0.0	0.0
k__Bacteria;p__Planctomycetes	0.0	0.0	0.0	0.0	0.0	0.0	0.0	0.0	0.0	0.0	0.0	0.0	0.0	0.0	0.0	0.0	0.0	0.0	0.0	0.0	0.0	0.0	0.0	0.0	0.0	0.0	0.0	0.0	0.0	0.0	0.0	0.0	0.0	0.0	0.0	0.0	0.0	0.0	0.0	0.0	0.0	0.0	0.0	0.0	0.0	0.0	0.0	0.0	0.0
k__Bacteria;p__Proteobacteria	0.935285834976	0.815042630938	0.870563366434	0.678071801787	0.719986310746	0.884475948271	0.957408652768	0.912614615171	0.777268991429	0.930754536772	0.854301690177	0.850763888889	0.766606919776	0.779650128484	0.351804735004	0.328194207836	0.357157501948	0.623896486065	0.125	0.251750116674	0.422074131725	0.650305352198	0.174933288153	0.454964176049	0.237816764133	0.195447470817	0.0864230109513	0.349516078676	0.228093619946	0.203693084069	0.240386902402	0.115461131339	0.748158640227	0.0969898223219	0.0742237864585	0.223575756815	0.489006286338	0.0904997169471	0.253962809979	0.161318929378	0.210076920635	0.140377866449	0.227401155042	0.154180363013	0.0816109939452	0.0297768639098	0.235203183844	0.127336289686	0.388979949999
k__Bacteria;p__Tenericutes	0.000168966488313	0.00225334957369	4.91593746928e-05	0.00109556716669	0.000479123887748	5.41096261025e-05	4.48329970859e-05	0.0	0.0	0.0	6.35404752828e-05	0.0	0.000108630709902	0.0	0.0	4.25894378194e-05	0.0	4.32750562576e-05	0.00012348728081	0.0	0.000145928592276	0.0	0.0	0.000319856704197	0.0	0.0	0.0	0.0	0.0	0.0	3.96416395782e-05	7.50722570474e-05	7.0821529745e-05	8.62515094014e-05	5.22702721539e-05	1.25456347464e-05	8.85399757991e-05	1.2866038804e-05	7.45589836119e-05	0.0	7.40638853914e-05	1.60248705992e-05	8.88494002665e-05	4.28755180792e-05	1.36063677801e-05	0.0	1.64454750275e-05	2.72057023152e-05	6.62262620242e-05
[truncated: 11 more columns]
