# Supplementary material for: Characterization of Gut Microbiome Dynamics in Developing Pekin Ducks and Impact of Management System
Source: Front Microbiol. 2017 Jan 4;7:2125. doi: 10.3389/fmicb.2016.02125 (PMC5209349; doi:10.3389/fmicb.2016.02125)
Supplement: Supplementary file 7 [file DataSheet2.ZIP › Supplemental_File_2_AviaryStudy2_TaxaSummaries/raw_data/table_mc10000_sorted_L3.txt]

# Constructed from biom file
#OTU ID	63	64	65	66	67	68	69	70	71	72	73	74	75	76	77	78	79	80	81	82	83	84	85	86	87	88	89	90	91	92	93	94	95	96	97	98	99	100	101	102	103	104	105	106	107	108	109	110	111
NOHIT;Other;Other	0.0	0.0	0.0	0.0	0.0	0.0	0.0	0.0	0.0	0.0	0.0	0.0	0.0	4.94168808065e-05	0.0	0.0	0.0	0.0	0.0	0.0	0.0	0.0	0.0	0.0	0.0	3.89105058366e-05	0.0	0.0	0.0	0.0	0.0	0.0	0.0	0.0	0.0	0.0	2.95133252664e-05	0.0	0.0	0.0	0.0	0.0	0.0	0.0	0.0	0.0	0.0	0.0	0.0
k__Archaea;p__Crenarchaeota;c__Thaumarchaeota	0.0	0.0	0.0	0.0	0.0	0.0	0.0	0.0	0.0	0.0	0.0	0.0	0.0	0.0	0.0	0.0	0.0	0.0	0.0	0.0	0.0	0.0	0.0	0.0	0.0	0.0	0.0	0.0	0.0	0.0	0.0	0.0	0.0	0.0	0.0	0.0	0.0	0.0	0.0	0.0	0.0	0.0	0.0	0.0	0.0	0.0	0.0	0.0	0.0
k__Bacteria;p__Acidobacteria;c__BPC102	0.0	0.0	0.0	0.0	0.0	0.0	0.0	0.0	0.0	0.0	0.0	0.0	0.0	0.0	0.0	0.0	0.0	0.0	0.0	0.0	0.0	0.0	0.0	0.0	0.0	0.0	0.0	0.0	0.0	0.0	0.0	0.0	0.0	0.0	0.0	0.0	0.0	0.0	0.0	0.0	0.0	0.0	0.0	0.0	0.0	0.0	0.0	0.0	0.0
k__Bacteria;p__Acidobacteria;c__DA052	0.0	0.0	0.0	0.0	0.0	0.0	0.0	0.0	0.0	0.0	0.0	0.0	0.0	0.0	0.0	0.0	0.0	0.0	0.0	0.0	0.0	0.0	0.0	0.0	0.0	0.0	0.0	0.0	0.0	0.0	0.0	0.0	0.0	0.0	0.0	0.0	0.0	0.0	0.0	0.0	1.05805550559e-05	0.0	0.0	0.0	0.0	0.0	0.0	0.0	0.0
k__Bacteria;p__Actinobacteria;c__Acidimicrobiia	0.0	0.0	0.0	0.0	0.0	0.0	0.0	0.0	0.0	0.0	0.0	0.0	0.0	0.0	0.0	0.0	0.0	0.0	0.0	0.0	0.0	0.0	0.0	0.0	0.0	0.0	0.0	0.0	0.0	0.0	0.0	0.0	0.0	0.0	0.0	0.0	0.0	0.0	0.0	0.0	0.0	0.0	0.0	0.0	0.0	0.0	0.0	0.0	0.0
k__Bacteria;p__Actinobacteria;c__Actinobacteria	0.000112644325542	0.0	0.0	0.000505646384628	0.00198494182067	0.00021643850441	0.0	0.0	0.0	0.0	0.000127080950566	0.00125	0.000977676389115	0.0	0.0	0.0	0.0	0.0	0.0	0.000466697779852	0.0	3.79319500816e-05	0.0	0.000383828045036	0.0	0.0	0.0	0.0	3.81810545607e-05	0.0	0.0	0.0	0.0	0.0	0.0	0.0	0.000118053301065	2.57320776079e-05	0.0	0.0	2.11611101118e-05	0.0	1.77698800533e-05	0.0	0.0	0.0	1.64454750275e-05	0.0	1.65565655061e-05
k__Bacteria;p__Actinobacteria;c__Coriobacteriia	0.0	0.0	0.0	0.0	0.0	0.0	0.0	0.0	0.0	0.0	0.0	0.0	0.0	0.0	0.0	0.0	0.0	0.0	0.0	0.0	0.0	0.0	0.0	0.0	0.0	0.0	0.0	0.0	0.0	0.0	0.0	0.0	0.0	0.0	0.0	0.0	0.0	0.0	0.0	0.0	0.0	0.0	0.0	0.0	0.0	0.0	0.0	0.0	0.0
k__Bacteria;p__Bacteroidetes;c__Bacteroidia	0.0	0.0	0.0	0.0	0.0	0.0	0.0	0.0	0.0	0.0	0.0	0.0	0.0	0.0	0.0	0.0	0.0	0.0	0.0	0.0	0.0	0.0	0.0	0.0	0.0	0.0	0.0	0.0	0.0	0.0	0.0	0.0	0.0	0.0	0.0	0.0	0.0	0.0	0.0	0.0	0.0	0.0	0.0	0.0	0.0	0.0	0.0	0.0	0.0
k__Bacteria;p__Bacteroidetes;c__Flavobacteriia	0.0	0.0	0.0	0.0	0.0	0.0	0.0	0.0	0.0	0.0	0.0	0.0	0.00114062245397	0.000691836331291	0.0	0.0	0.0	0.0	0.0	0.0	0.0	0.0	0.0	0.0	0.0	0.0	0.0	0.0	0.0	0.0	0.0	0.0	7.0821529745e-05	0.0	0.0	0.0	0.000413186553729	0.0	0.0	0.0	0.0	0.0	0.0	0.0	0.0	0.0	0.0	0.0	0.0
k__Bacteria;p__Bacteroidetes;c__Sphingobacteriia	0.0	0.0	0.0	0.0	0.0	0.0	0.0	0.0	0.0	0.0	0.0	0.0	0.0	0.0	0.0	0.0	0.0	0.0	0.0	0.0	0.0	0.0	0.0	0.0	0.0	0.0	0.0	0.0	0.0	0.0	0.0	0.0	0.000212464589235	0.0	0.0	0.0	0.000708319806393	0.0	0.0	0.0	0.0	0.0	0.0	0.0	0.0	0.0	0.0	0.0	0.0
k__Bacteria;p__Bacteroidetes;c__[Saprospirae]	0.000337932976626	0.0	0.0	0.0	0.0	0.0	0.0	0.0	0.0	0.0	0.0	0.0	5.43153549508e-05	0.0	0.0	0.0	0.0	0.0	0.0	0.0	0.0	3.79319500816e-05	0.0	0.0	0.0	0.0	0.0	0.0	0.0	0.0	0.0	0.0	0.0	0.0	0.0	0.0	0.0	0.0	0.0	0.0	0.0	0.0	1.77698800533e-05	0.0	1.36063677801e-05	0.0	0.0	4.08085534728e-05	1.65565655061e-05
k__Bacteria;p__Chlorobi;c__OPB56	0.0	0.0	0.0	0.0	0.0	0.0	0.0	0.0	0.0	0.0	0.0	0.0	0.0	0.0	0.0	0.0	0.0	0.0	0.0	0.0	0.0	0.0	0.0	0.0	0.0	0.0	0.0	0.0	0.0	0.0	0.0	0.0	0.0	0.0	0.0	0.0	0.0	0.0	0.0	0.0	0.0	0.0	0.0	0.0	0.0	0.0	0.0	0.0	0.0
k__Bacteria;p__Chloroflexi;c__Anaerolineae	0.0	0.0	0.0	0.0	0.0	0.0	0.0	0.0	0.0	0.0	0.0	0.0	0.0	0.0	0.0	0.0	0.0	0.0	0.0	0.0	0.0	0.0	0.0	0.0	0.0	0.0	0.0	0.0	0.0	0.0	0.0	0.0	0.0	0.0	0.0	0.0	0.0	0.0	0.0	0.0	0.0	0.0	0.0	0.0	0.0	0.0	0.0	0.0	0.0
k__Bacteria;p__Cyanobacteria;c__4C0d-2	0.0	0.0	0.0	0.0	0.0	0.0	0.0	0.0	0.0	0.0	0.0	0.0	0.0	0.0	0.0	0.0	0.0	0.0	0.0	0.0	0.0	0.0	0.0	0.0	0.0	0.0	0.0	0.0	0.0	0.0	0.0	0.0	0.0	0.0	0.0	0.0	0.0	0.0	0.0	0.0	0.0	0.0	0.0	0.0	0.0	0.0	0.0	0.0	0.0
k__Bacteria;p__Cyanobacteria;c__Synechococcophycideae	0.0	0.0	0.0	0.0	0.0	0.0	0.0	0.0	0.0	0.0	0.0	0.0	0.0	0.0	0.0	0.0	0.0	0.0	0.0	0.0	0.0	0.0	0.0	0.0	0.0	0.0	0.0	0.0	0.0	0.0	0.0	0.0	0.0	0.0	0.0	0.0	0.0	0.0	0.0	0.0	0.0	0.0	0.0	0.0	0.0	0.0	0.0	0.0	0.0
k__Bacteria;p__Deferribacteres;c__Deferribacteres	0.0	0.0	0.0	0.0	0.0	0.0	0.0	0.0	0.0	0.0	0.0	0.0	0.0	0.0	0.0	0.0	0.0	0.0	0.0	0.0	0.0	0.0	0.0	0.0	0.0	0.0	0.0	0.0	0.0	0.0	0.0	0.0	0.0	0.0	0.0	0.0	0.0	0.0	0.0	0.0	0.0	0.0	0.0	0.0	0.0	0.0	0.0	0.0	0.0
k__Bacteria;p__Firmicutes;c__Bacilli	0.0197127569699	0.0146163215591	0.062874840232	0.176386313838	0.0585215605749	0.0640116876792	0.0321452589106	0.0792812818375	0.08735470236	0.0610792741165	0.0418096327361	0.0531944444444	0.00825593395253	0.00845028661791	0.0734831169951	0.0114565587734	0.00180423996392	0.0572096243725	0.00700790318597	0.220481365424	0.0268995038428	0.0661533209422	0.00173662586302	0.0166325486182	0.00316764132554	0.00326848249027	0.018637023354	0.0280986575086	0.127868351724	0.00695798447834	0.00689764528661	0.00108854772719	0.00956090651558	0.0282042435743	0.00865944175349	0.00135492855261	0.0193017147242	0.143765117596	0.00111838475418	0.00443405353112	0.0076814829706	0.00509590885054	0.000906263882719	0.00986136915821	0.0365603102252	0.147041352525	0.00222013912872	0.135810865958	0.00369211410785
k__Bacteria;p__Firmicutes;c__Clostridia	0.0421289777527	0.162180267966	0.0647428964704	0.140738243722	0.218822724162	0.0508630485363	0.0100874243443	0.00777993887191	0.135258893977	0.00792741165234	0.103507434236	0.0945833333333	0.221823909619	0.211059497924	0.574625900211	0.660051107325	0.640874236273	0.318590964168	0.867652506792	0.526635109007	0.548448292635	0.283162007359	0.823203015799	0.527507676561	0.72429337232	0.77813229572	0.886000791661	0.619614423978	0.619907601848	0.764575448255	0.750099104099	0.847152884651	0.234206798867	0.847162325341	0.897829041363	0.763163507258	0.458932207892	0.752483145489	0.722267786046	0.783235246695	0.743178187128	0.748537730558	0.758525099956	0.816649992854	0.832872984557	0.719457771685	0.760471656224	0.67238893272	0.58368516035
k__Bacteria;p__Firmicutes;c__Erysipelotrichi	0.00225288651084	0.00590742996346	0.00176973748894	0.00320242710265	0.000205338809035	0.000378767382717	0.000313830979601	0.000324164119663	0.000117412234355	0.000238777459408	0.000190621425848	0.000208333333333	0.00103199174407	9.8833761613e-05	8.62477899004e-05	0.000255536626917	0.000164021814901	0.000259650337545	0.000216102741418	0.000666711114074	0.00243214320459	0.000303455600652	0.000127070185099	0.000191914022518	0.0347222222222	0.0231128404669	0.00893917403351	0.00277083983765	0.0240922454278	0.0247734831976	0.00257670657258	0.0362223640254	0.00771954674221	0.0275573572538	0.0192354601526	0.0118932617396	0.0314021780834	0.0132134218517	0.0225764602377	0.0510117703966	0.0389576037159	0.105972469272	0.0130430919591	0.0192653994569	0.0489284985373	0.10372401188	0.00207212985347	0.0643958973801	0.0235434361496
k__Bacteria;p__Fusobacteria;c__Fusobacteriia	0.0	0.0	0.0	0.0	0.0	0.0	0.0	0.0	0.0	0.0	0.0	0.0	0.0	0.0	0.0	0.0	0.0	0.0	0.0	0.0	0.0	0.0	0.0	0.0	0.0	0.0	0.0	0.0	0.0	0.0	0.0	0.0	0.0	0.0	0.0	0.0	0.0	0.0	0.0	0.0	0.0	0.0	0.0	0.0	0.0	0.0	0.0	0.0	0.0
k__Bacteria;p__Gemmatimonadetes;c__Gemmatimonadetes	0.0	0.0	0.0	0.0	0.0	0.0	0.0	0.0	0.0	0.0	0.0	0.0	0.0	0.0	0.0	0.0	0.0	0.0	0.0	0.0	0.0	0.0	0.0	0.0	0.0	0.0	0.0	0.0	0.0	0.0	0.0	0.0	0.0	0.0	0.0	0.0	0.0	0.0	0.0	0.0	0.0	0.0	0.0	0.0	0.0	0.0	0.0	0.0	0.0
k__Bacteria;p__Planctomycetes;c__Planctomycetia	0.0	0.0	0.0	0.0	0.0	0.0	0.0	0.0	0.0	0.0	0.0	0.0	0.0	0.0	0.0	0.0	0.0	0.0	0.0	0.0	0.0	0.0	0.0	0.0	0.0	0.0	0.0	0.0	0.0	0.0	0.0	0.0	0.0	0.0	0.0	0.0	0.0	0.0	0.0	0.0	0.0	0.0	0.0	0.0	0.0	0.0	0.0	0.0	0.0
k__Bacteria;p__Proteobacteria;c__Alphaproteobacteria	0.000281610813855	0.000121802679659	4.91593746928e-05	0.000337097589752	0.0	0.000108219252205	0.000134498991258	0.000185236639807	0.000469648937419	0.000143266475645	0.0	0.0	0.000108630709902	0.00187784147065	8.62477899004e-05	4.25894378194e-05	4.10054537253e-05	0.00017310022503	6.1743640405e-05	6.66711114074e-05	0.0	3.79319500816e-05	0.0	0.0	0.0	0.0	9.89576461275e-05	3.90259132064e-05	0.000114543163682	0.0	0.000118924918735	0.0	0.000779036827195	4.31257547007e-05	5.22702721539e-05	6.27281737319e-05	0.00129858631172	0.000102928310432	0.000149117967224	2.01547887778e-05	7.40638853914e-05	6.40994823967e-05	3.55397601066e-05	1.42918393597e-05	5.44254711205e-05	9.13867946082e-05	1.64454750275e-05	5.44114046304e-05	8.27828275303e-05
k__Bacteria;p__Proteobacteria;c__Betaproteobacteria	0.000450577302168	6.09013398295e-05	9.83187493855e-05	8.42743974381e-05	0.0	0.000595205887127	0.0	0.000138927479856	0.0	0.0	0.000317702376414	0.000138888888889	0.00217261419803	9.8833761613e-05	0.0	4.25894378194e-05	0.0	0.000216375281288	3.08718202025e-05	0.000733382225482	0.000437785776827	3.79319500816e-05	0.0	0.000447799385875	4.06107862248e-05	0.0	9.89576461275e-05	3.90259132064e-05	3.81810545607e-05	3.82306839469e-05	0.0	0.0	0.00226628895184	0.0	1.74234240513e-05	3.76369042392e-05	0.000265619927397	6.43301940199e-05	5.96471868895e-05	0.0	2.11611101118e-05	1.60248705992e-05	8.88494002665e-05	0.0	1.36063677801e-05	1.52311324347e-05	3.28909500551e-05	1.36028511576e-05	8.27828275303e-05
k__Bacteria;p__Proteobacteria;c__Deltaproteobacteria	0.0	0.0	0.0	0.0	0.0	0.0	0.0	0.0	0.0	0.0	0.0	0.0	0.0	0.0	0.0	0.0	0.0	0.0	0.0	0.0	0.0	0.0	0.0	0.0	0.0	0.0	0.0	0.0	0.0	0.0	0.0	0.0	0.0	0.0	0.0	0.0	0.0	0.0	0.0	0.0	0.0	0.0	0.0	0.0	0.0	0.0	0.0	0.0	0.0
k__Bacteria;p__Proteobacteria;c__Epsilonproteobacteria	0.0	0.0	0.0	0.0	0.0	0.0	0.0	0.0	0.0	0.0	0.0	0.0	0.0	0.0	0.0	0.0	0.0	0.0	0.0	0.0	0.0	0.0	0.0	0.0	0.0	0.0	0.0	0.0	0.0	0.0	0.0	0.0	0.0	0.0	0.0	0.0	0.0	0.0	0.0	0.0	0.0	0.0	0.0	0.0	0.0	0.0	0.0	0.0	0.0
k__Bacteria;p__Proteobacteria;c__Gammaproteobacteria	0.93455364686	0.814859926918	0.87041588831	0.677650429799	0.719986310746	0.883772523132	0.957274153777	0.912290451051	0.776799342491	0.930611270296	0.8539839878	0.850625	0.764325674868	0.777673453252	0.351718487214	0.328109028961	0.357116496494	0.623507010559	0.124907384539	0.250950063338	0.421636345948	0.650229488298	0.174933288153	0.454516376663	0.237776153346	0.195447470817	0.0862250956591	0.34943802685	0.227940895728	0.203654853385	0.240267977484	0.115461131339	0.745113314448	0.0969466965672	0.0741540927623	0.223475391737	0.487442080099	0.0903324584427	0.253754044825	0.161298774589	0.20998169564	0.140297742096	0.227276765882	0.154166071173	0.0815429621063	0.0296702459828	0.235153847419	0.127268275431	0.388814384344
k__Bacteria;p__Tenericutes;c__Mollicutes	0.000168966488313	0.00225334957369	4.91593746928e-05	0.00109556716669	0.000479123887748	5.41096261025e-05	4.48329970859e-05	0.0	0.0	0.0	6.35404752828e-05	0.0	0.000108630709902	0.0	0.0	4.25894378194e-05	0.0	4.32750562576e-05	0.00012348728081	0.0	0.000145928592276	0.0	0.0	0.000319856704197	0.0	0.0	0.0	0.0	0.0	0.0	3.96416395782e-05	7.50722570474e-05	7.0821529745e-05	8.62515094014e-05	5.22702721539e-05	1.25456347464e-05	8.85399757991e-05	1.2866038804e-05	7.45589836119e-05	0.0	7.40638853914e-05	1.60248705992e-05	8.88494002665e-05	4.28755180792e-05	1.36063677801e-05	0.0	1.64454750275e-05	2.72057023152e-05	6.62262620242e-05
[truncated: 11 more columns]
