# Supplementary material for: Characterization of Gut Microbiome Dynamics in Developing Pekin Ducks and Impact of Management System
Source: Front Microbiol. 2017 Jan 4;7:2125. doi: 10.3389/fmicb.2016.02125 (PMC5209349; doi:10.3389/fmicb.2016.02125)
Supplement: Supplementary file 7 [file DataSheet2.ZIP › Supplemental_File_2_AviaryStudy2_TaxaSummaries/raw_data/table_mc10000_sorted_L4.txt]

# Constructed from biom file
#OTU ID	63	64	65	66	67	68	69	70	71	72	73	74	75	76	77	78	79	80	81	82	83	84	85	86	87	88	89	90	91	92	93	94	95	96	97	98	99	100	101	102	103	104	105	106	107	108	109	110	111
NOHIT;Other;Other;Other	0.0	0.0	0.0	0.0	0.0	0.0	0.0	0.0	0.0	0.0	0.0	0.0	0.0	4.94168808065e-05	0.0	0.0	0.0	0.0	0.0	0.0	0.0	0.0	0.0	0.0	0.0	3.89105058366e-05	0.0	0.0	0.0	0.0	0.0	0.0	0.0	0.0	0.0	0.0	2.95133252664e-05	0.0	0.0	0.0	0.0	0.0	0.0	0.0	0.0	0.0	0.0	0.0	0.0
k__Archaea;p__Crenarchaeota;c__Thaumarchaeota;o__Cenarchaeales	0.0	0.0	0.0	0.0	0.0	0.0	0.0	0.0	0.0	0.0	0.0	0.0	0.0	0.0	0.0	0.0	0.0	0.0	0.0	0.0	0.0	0.0	0.0	0.0	0.0	0.0	0.0	0.0	0.0	0.0	0.0	0.0	0.0	0.0	0.0	0.0	0.0	0.0	0.0	0.0	0.0	0.0	0.0	0.0	0.0	0.0	0.0	0.0	0.0
k__Bacteria;p__Acidobacteria;c__BPC102;o__MVS-40	0.0	0.0	0.0	0.0	0.0	0.0	0.0	0.0	0.0	0.0	0.0	0.0	0.0	0.0	0.0	0.0	0.0	0.0	0.0	0.0	0.0	0.0	0.0	0.0	0.0	0.0	0.0	0.0	0.0	0.0	0.0	0.0	0.0	0.0	0.0	0.0	0.0	0.0	0.0	0.0	0.0	0.0	0.0	0.0	0.0	0.0	0.0	0.0	0.0
k__Bacteria;p__Acidobacteria;c__DA052;o__Ellin6513	0.0	0.0	0.0	0.0	0.0	0.0	0.0	0.0	0.0	0.0	0.0	0.0	0.0	0.0	0.0	0.0	0.0	0.0	0.0	0.0	0.0	0.0	0.0	0.0	0.0	0.0	0.0	0.0	0.0	0.0	0.0	0.0	0.0	0.0	0.0	0.0	0.0	0.0	0.0	0.0	1.05805550559e-05	0.0	0.0	0.0	0.0	0.0	0.0	0.0	0.0
k__Bacteria;p__Actinobacteria;c__Acidimicrobiia;o__Acidimicrobiales	0.0	0.0	0.0	0.0	0.0	0.0	0.0	0.0	0.0	0.0	0.0	0.0	0.0	0.0	0.0	0.0	0.0	0.0	0.0	0.0	0.0	0.0	0.0	0.0	0.0	0.0	0.0	0.0	0.0	0.0	0.0	0.0	0.0	0.0	0.0	0.0	0.0	0.0	0.0	0.0	0.0	0.0	0.0	0.0	0.0	0.0	0.0	0.0	0.0
k__Bacteria;p__Actinobacteria;c__Actinobacteria;o__Actinomycetales	0.000112644325542	0.0	0.0	0.000505646384628	0.00198494182067	0.00021643850441	0.0	0.0	0.0	0.0	0.000127080950566	0.00125	0.000977676389115	0.0	0.0	0.0	0.0	0.0	0.0	0.000466697779852	0.0	3.79319500816e-05	0.0	0.000383828045036	0.0	0.0	0.0	0.0	3.81810545607e-05	0.0	0.0	0.0	0.0	0.0	0.0	0.0	0.000118053301065	2.57320776079e-05	0.0	0.0	2.11611101118e-05	0.0	1.77698800533e-05	0.0	0.0	0.0	1.64454750275e-05	0.0	1.65565655061e-05
k__Bacteria;p__Actinobacteria;c__Actinobacteria;o__Bifidobacteriales	0.0	0.0	0.0	0.0	0.0	0.0	0.0	0.0	0.0	0.0	0.0	0.0	0.0	0.0	0.0	0.0	0.0	0.0	0.0	0.0	0.0	0.0	0.0	0.0	0.0	0.0	0.0	0.0	0.0	0.0	0.0	0.0	0.0	0.0	0.0	0.0	0.0	0.0	0.0	0.0	0.0	0.0	0.0	0.0	0.0	0.0	0.0	0.0	0.0
k__Bacteria;p__Actinobacteria;c__Coriobacteriia;o__Coriobacteriales	0.0	0.0	0.0	0.0	0.0	0.0	0.0	0.0	0.0	0.0	0.0	0.0	0.0	0.0	0.0	0.0	0.0	0.0	0.0	0.0	0.0	0.0	0.0	0.0	0.0	0.0	0.0	0.0	0.0	0.0	0.0	0.0	0.0	0.0	0.0	0.0	0.0	0.0	0.0	0.0	0.0	0.0	0.0	0.0	0.0	0.0	0.0	0.0	0.0
k__Bacteria;p__Bacteroidetes;c__Bacteroidia;o__Bacteroidales	0.0	0.0	0.0	0.0	0.0	0.0	0.0	0.0	0.0	0.0	0.0	0.0	0.0	0.0	0.0	0.0	0.0	0.0	0.0	0.0	0.0	0.0	0.0	0.0	0.0	0.0	0.0	0.0	0.0	0.0	0.0	0.0	0.0	0.0	0.0	0.0	0.0	0.0	0.0	0.0	0.0	0.0	0.0	0.0	0.0	0.0	0.0	0.0	0.0
k__Bacteria;p__Bacteroidetes;c__Flavobacteriia;o__Flavobacteriales	0.0	0.0	0.0	0.0	0.0	0.0	0.0	0.0	0.0	0.0	0.0	0.0	0.00114062245397	0.000691836331291	0.0	0.0	0.0	0.0	0.0	0.0	0.0	0.0	0.0	0.0	0.0	0.0	0.0	0.0	0.0	0.0	0.0	0.0	7.0821529745e-05	0.0	0.0	0.0	0.000413186553729	0.0	0.0	0.0	0.0	0.0	0.0	0.0	0.0	0.0	0.0	0.0	0.0
k__Bacteria;p__Bacteroidetes;c__Sphingobacteriia;o__Sphingobacteriales	0.0	0.0	0.0	0.0	0.0	0.0	0.0	0.0	0.0	0.0	0.0	0.0	0.0	0.0	0.0	0.0	0.0	0.0	0.0	0.0	0.0	0.0	0.0	0.0	0.0	0.0	0.0	0.0	0.0	0.0	0.0	0.0	0.000212464589235	0.0	0.0	0.0	0.000708319806393	0.0	0.0	0.0	0.0	0.0	0.0	0.0	0.0	0.0	0.0	0.0	0.0
k__Bacteria;p__Bacteroidetes;c__[Saprospirae];o__[Saprospirales]	0.000337932976626	0.0	0.0	0.0	0.0	0.0	0.0	0.0	0.0	0.0	0.0	0.0	5.43153549508e-05	0.0	0.0	0.0	0.0	0.0	0.0	0.0	0.0	3.79319500816e-05	0.0	0.0	0.0	0.0	0.0	0.0	0.0	0.0	0.0	0.0	0.0	0.0	0.0	0.0	0.0	0.0	0.0	0.0	0.0	0.0	1.77698800533e-05	0.0	1.36063677801e-05	0.0	0.0	4.08085534728e-05	1.65565655061e-05
k__Bacteria;p__Chlorobi;c__OPB56;o__	0.0	0.0	0.0	0.0	0.0	0.0	0.0	0.0	0.0	0.0	0.0	0.0	0.0	0.0	0.0	0.0	0.0	0.0	0.0	0.0	0.0	0.0	0.0	0.0	0.0	0.0	0.0	0.0	0.0	0.0	0.0	0.0	0.0	0.0	0.0	0.0	0.0	0.0	0.0	0.0	0.0	0.0	0.0	0.0	0.0	0.0	0.0	0.0	0.0
k__Bacteria;p__Chloroflexi;c__Anaerolineae;o__GCA004	0.0	0.0	0.0	0.0	0.0	0.0	0.0	0.0	0.0	0.0	0.0	0.0	0.0	0.0	0.0	0.0	0.0	0.0	0.0	0.0	0.0	0.0	0.0	0.0	0.0	0.0	0.0	0.0	0.0	0.0	0.0	0.0	0.0	0.0	0.0	0.0	0.0	0.0	0.0	0.0	0.0	0.0	0.0	0.0	0.0	0.0	0.0	0.0	0.0
k__Bacteria;p__Chloroflexi;c__Anaerolineae;o__SBR1031	0.0	0.0	0.0	0.0	0.0	0.0	0.0	0.0	0.0	0.0	0.0	0.0	0.0	0.0	0.0	0.0	0.0	0.0	0.0	0.0	0.0	0.0	0.0	0.0	0.0	0.0	0.0	0.0	0.0	0.0	0.0	0.0	0.0	0.0	0.0	0.0	0.0	0.0	0.0	0.0	0.0	0.0	0.0	0.0	0.0	0.0	0.0	0.0	0.0
k__Bacteria;p__Cyanobacteria;c__4C0d-2;o__MLE1-12	0.0	0.0	0.0	0.0	0.0	0.0	0.0	0.0	0.0	0.0	0.0	0.0	0.0	0.0	0.0	0.0	0.0	0.0	0.0	0.0	0.0	0.0	0.0	0.0	0.0	0.0	0.0	0.0	0.0	0.0	0.0	0.0	0.0	0.0	0.0	0.0	0.0	0.0	0.0	0.0	0.0	0.0	0.0	0.0	0.0	0.0	0.0	0.0	0.0
k__Bacteria;p__Cyanobacteria;c__Synechococcophycideae;o__Synechococcales	0.0	0.0	0.0	0.0	0.0	0.0	0.0	0.0	0.0	0.0	0.0	0.0	0.0	0.0	0.0	0.0	0.0	0.0	0.0	0.0	0.0	0.0	0.0	0.0	0.0	0.0	0.0	0.0	0.0	0.0	0.0	0.0	0.0	0.0	0.0	0.0	0.0	0.0	0.0	0.0	0.0	0.0	0.0	0.0	0.0	0.0	0.0	0.0	0.0
k__Bacteria;p__Deferribacteres;c__Deferribacteres;o__Deferribacterales	0.0	0.0	0.0	0.0	0.0	0.0	0.0	0.0	0.0	0.0	0.0	0.0	0.0	0.0	0.0	0.0	0.0	0.0	0.0	0.0	0.0	0.0	0.0	0.0	0.0	0.0	0.0	0.0	0.0	0.0	0.0	0.0	0.0	0.0	0.0	0.0	0.0	0.0	0.0	0.0	0.0	0.0	0.0	0.0	0.0	0.0	0.0	0.0	0.0
k__Bacteria;p__Firmicutes;c__Bacilli;o__Bacillales	0.000281610813855	0.000913520097442	0.00122898436732	0.000589920782066	0.000342231348392	0.000108219252205	0.000448329970859	0.000185236639807	0.000469648937419	9.55109837631e-05	0.000190621425848	0.00104166666667	0.00157514529357	0.000444751927258	8.62477899004e-05	0.000425894378194	0.000164021814901	0.0448762333391	6.1743640405e-05	0.0678711914128	0.00841521548789	0.0504494936085	0.000720064382227	0.00313459570113	0.000121832358674	0.000272373540856	0.00973083520253	0.0116687480487	0.0305830247031	0.000229384103682	0.0	0.000112608385571	7.0821529745e-05	0.00332068311195	0.00818900930411	0.000175638886449	0.00664049818493	0.056507642427	0.000521912885284	0.00306352789423	0.00685619967624	6.40994823967e-05	0.000284318080853	0.00185793911676	0.0336077284169	0.118071738634	0.000115118325193	0.11034632859	0.000264905048097
k__Bacteria;p__Firmicutes;c__Bacilli;o__Lactobacillales	0.0185863137144	0.0116321559074	0.06159669649	0.174953649081	0.0579055441478	0.0635788106704	0.031338264963	0.0786329535982	0.00645767288952	0.0605062082139	0.00470199517092	0.0513194444444	0.00657215794905	0.00158134018581	0.0730950019406	0.00741056218058	0.00127116906549	0.0122035658646	0.00620523586071	0.00700046669778	0.0117229302461	0.0150969161325	0.000889491295692	0.00441402251791	0.00284275503574	0.00221789883268	0.00188019527642	0.00191226974711	0.00137451796419	0.00649921627098	0.000118924918735	0.000412897413761	0.00538243626062	0.000301880282905	0.000191657664564	0.000627281737319	0.00917864415784	0.000476043435747	0.000477177495116	0.00131006127056	0.000730058298858	0.00498373475634	0.000479786761439	0.00797484636273	0.00172800870808	0.00140126418399	0.00202279342839	0.000993008134505	0.00334442623222
k__Bacteria;p__Firmicutes;c__Bacilli;o__Turicibacterales	0.000844832441566	0.0020706455542	4.91593746928e-05	0.000842743974381	0.000273785078713	0.000324657756615	0.000358663976687	0.000463091599518	0.0804273805331	0.000477554918816	0.0369170161393	0.000833333333333	0.000108630709902	0.00642419450484	0.000301867264651	0.00362010221465	0.000369049083528	0.000129825168773	0.00074092368486	0.145609707314	0.00676135810877	0.000606911201305	0.000127070185099	0.00908393039918	0.000203053931124	0.000778210116732	0.00702599287505	0.0145176397128	0.0959108090565	0.000229384103682	0.00677872036787	0.000563041927856	0.00410764872521	0.0245816801794	0.000278774784821	0.000552007928841	0.00348257238143	0.0867814317328	0.000119294373779	6.04643663334e-05	9.52249955033e-05	4.80746117975e-05	0.000142159040426	2.85836787195e-05	0.00122457310021	0.0275683497068	8.22273751377e-05	0.0244715292325	8.27828275303e-05
k__Bacteria;p__Firmicutes;c__Clostridia;o__Clostridiales	0.0421289777527	0.162180267966	0.0647428964704	0.140738243722	0.218822724162	0.0508630485363	0.0100874243443	0.00777993887191	0.135258893977	0.00792741165234	0.103507434236	0.0945833333333	0.221823909619	0.211059497924	0.574625900211	0.660051107325	0.640874236273	0.318590964168	0.867652506792	0.526635109007	0.548448292635	0.283162007359	0.823203015799	0.527507676561	0.72429337232	0.77813229572	0.886000791661	0.619614423978	0.619907601848	0.764575448255	0.750099104099	0.847152884651	0.234206798867	0.847162325341	0.897829041363	0.763163507258	0.458932207892	0.752483145489	0.722267786046	0.783235246695	0.743178187128	0.748537730558	0.758525099956	0.816649992854	0.832872984557	0.719457771685	0.760471656224	0.67238893272	0.58368516035
k__Bacteria;p__Firmicutes;c__Erysipelotrichi;o__Erysipelotrichales	0.00225288651084	0.00590742996346	0.00176973748894	0.00320242710265	0.000205338809035	0.000378767382717	0.000313830979601	0.000324164119663	0.000117412234355	0.000238777459408	0.000190621425848	0.000208333333333	0.00103199174407	9.8833761613e-05	8.62477899004e-05	0.000255536626917	0.000164021814901	0.000259650337545	0.000216102741418	0.000666711114074	0.00243214320459	0.000303455600652	0.000127070185099	0.000191914022518	0.0347222222222	0.0231128404669	0.00893917403351	0.00277083983765	0.0240922454278	0.0247734831976	0.00257670657258	0.0362223640254	0.00771954674221	0.0275573572538	0.0192354601526	0.0118932617396	0.0314021780834	0.0132134218517	0.0225764602377	0.0510117703966	0.0389576037159	0.105972469272	0.0130430919591	0.0192653994569	0.0489284985373	0.10372401188	0.00207212985347	0.0643958973801	0.0235434361496
k__Bacteria;p__Fusobacteria;c__Fusobacteriia;o__Fusobacteriales	0.0	0.0	0.0	0.0	0.0	0.0	0.0	0.0	0.0	0.0	0.0	0.0	0.0	0.0	0.0	0.0	0.0	0.0	0.0	0.0	0.0	0.0	0.0	0.0	0.0	0.0	0.0	0.0	0.0	0.0	0.0	0.0	0.0	0.0	0.0	0.0	0.0	0.0	0.0	0.0	0.0	0.0	0.0	0.0	0.0	0.0	0.0	0.0	0.0
k__Bacteria;p__Gemmatimonadetes;c__Gemmatimonadetes;o__	0.0	0.0	0.0	0.0	0.0	0.0	0.0	0.0	0.0	0.0	0.0	0.0	0.0	0.0	0.0	0.0	0.0	0.0	0.0	0.0	0.0	0.0	0.0	0.0	0.0	0.0	0.0	0.0	0.0	0.0	0.0	0.0	0.0	0.0	0.0	0.0	0.0	0.0	0.0	0.0	0.0	0.0	0.0	0.0	0.0	0.0	0.0	0.0	0.0
k__Bacteria;p__Planctomycetes;c__Planctomycetia;o__Gemmatales	0.0	0.0	0.0	0.0	0.0	0.0	0.0	0.0	0.0	0.0	0.0	0.0	0.0	0.0	0.0	0.0	0.0	0.0	0.0	0.0	0.0	0.0	0.0	0.0	0.0	0.0	0.0	0.0	0.0	0.0	0.0	0.0	0.0	0.0	0.0	0.0	0.0	0.0	0.0	0.0	0.0	0.0	0.0	0.0	0.0	0.0	0.0	0.0	0.0
k__Bacteria;p__Proteobacteria;c__Alphaproteobacteria;o__Caulobacterales	0.0	6.09013398295e-05	0.0	0.0	0.0	0.0	8.96659941717e-05	0.0	0.0	4.77554918816e-05	0.0	0.0	0.000108630709902	0.0	4.31238949502e-05	0.0	0.0	0.0	0.0	6.66711114074e-05	0.0	3.79319500816e-05	0.0	0.0	0.0	0.0	6.5971764085e-05	0.0	0.0	0.0	0.0	0.0	0.0	0.0	0.0	0.0	0.0	0.0	1.49117967224e-05	0.0	3.17416651678e-05	1.60248705992e-05	0.0	0.0	2.72127355602e-05	0.0	0.0	0.0	1.65565655061e-05
k__Bacteria;p__Proteobacteria;c__Alphaproteobacteria;o__Rhizobiales	0.000281610813855	0.0	0.0	0.0	0.0	0.0	0.0	4.63091599518e-05	0.000410942820242	4.77554918816e-05	0.0	0.0	0.0	0.000691836331291	0.0	0.0	0.0	0.0	0.0	0.0	0.0	0.0	0.0	0.0	0.0	0.0	0.0	0.0	0.0	0.0	0.0	0.0	0.00070821529745	0.0	3.48468481026e-05	0.0	0.00126907298645	2.57320776079e-05	7.45589836119e-05	2.01547887778e-05	0.0	0.0	0.0	0.0	0.0	3.04622648694e-05	0.0	1.36028511576e-05	0.0
k__Bacteria;p__Proteobacteria;c__Alphaproteobacteria;o__Rhodobacterales	0.0	0.0	0.0	0.0	0.0	0.0	0.0	0.0	0.0	0.0	0.0	0.0	0.0	0.0	0.0	0.0	0.0	0.0	0.0	0.0	0.0	0.0	0.0	0.0	0.0	0.0	0.0	0.0	0.0	0.0	0.0	0.0	0.0	0.0	0.0	0.0	0.0	0.0	0.0	0.0	0.0	0.0	0.0	0.0	0.0	0.0	0.0	0.0	0.0
k__Bacteria;p__Proteobacteria;c__Alphaproteobacteria;o__Rhodospirillales	0.0	0.0	0.0	0.0	0.0	0.0	0.0	0.0	0.0	0.0	0.0	0.0	0.0	0.00118600513936	0.0	0.0	0.0	0.0	0.0	0.0	0.0	0.0	0.0	0.0	0.0	0.0	0.0	0.0	0.0	0.0	0.0	0.0	0.0	0.0	0.0	0.0	0.0	0.0	0.0	0.0	0.0	0.0	0.0	0.0	0.0	0.0	0.0	0.0	0.0
k__Bacteria;p__Proteobacteria;c__Alphaproteobacteria;o__Rickettsiales	0.0	0.0	0.0	0.0	0.0	0.0	0.0	0.0	0.0	0.0	0.0	0.0	0.0	0.0	0.0	0.0	0.0	4.32750562576e-05	0.0	0.0	0.0	0.0	0.0	0.0	0.0	0.0	0.0	0.0	0.0	0.0	0.0	0.0	0.0	0.0	0.0	0.0	0.0	0.0	0.0	0.0	0.0	0.0	0.0	0.0	0.0	0.0	0.0	0.0	0.0
k__Bacteria;p__Proteobacteria;c__Alphaproteobacteria;o__Sphingomonadales	0.0	6.09013398295e-05	4.91593746928e-05	0.000337097589752	0.0	0.000108219252205	4.48329970859e-05	0.000138927479856	5.87061171774e-05	4.77554918816e-05	0.0	0.0	0.0	0.0	4.31238949502e-05	4.25894378194e-05	4.10054537253e-05	0.000129825168773	6.1743640405e-05	0.0	0.0	0.0	0.0	0.0	0.0	0.0	3.29858820425e-05	3.90259132064e-05	0.000114543163682	0.0	0.000118924918735	0.0	7.0821529745e-05	4.31257547007e-05	1.74234240513e-05	6.27281737319e-05	2.95133252664e-05	7.71962328238e-05	5.96471868895e-05	0.0	4.23222202237e-05	4.80746117975e-05	3.55397601066e-05	1.42918393597e-05	2.72127355602e-05	6.09245297388e-05	1.64454750275e-05	4.08085534728e-05	6.62262620242e-05
k__Bacteria;p__Proteobacteria;c__Betaproteobacteria;o__Burkholderiales	0.000168966488313	0.0	4.91593746928e-05	8.42743974381e-05	0.0	0.0	0.0	0.000138927479856	0.0	0.0	6.35404752828e-05	6.94444444444e-05	0.000923361034164	9.8833761613e-05	0.0	4.25894378194e-05	0.0	0.000129825168773	3.08718202025e-05	6.66711114074e-05	0.000437785776827	3.79319500816e-05	0.0	0.0	4.06107862248e-05	0.0	6.5971764085e-05	0.0	3.81810545607e-05	3.82306839469e-05	0.0	0.0	0.0014164305949	0.0	1.74234240513e-05	2.50912694928e-05	0.000236106602131	2.57320776079e-05	5.96471868895e-05	0.0	2.11611101118e-05	1.60248705992e-05	8.88494002665e-05	0.0	1.36063677801e-05	1.52311324347e-05	3.28909500551e-05	1.36028511576e-05	8.27828275303e-05
k__Bacteria;p__Proteobacteria;c__Betaproteobacteria;o__Ellin6067	0.0	0.0	0.0	0.0	0.0	0.0	0.0	0.0	0.0	0.0	0.0	0.0	0.0	0.0	0.0	0.0	0.0	0.0	0.0	0.0	0.0	0.0	0.0	0.0	0.0	0.0	0.0	0.0	0.0	0.0	0.0	0.0	0.0	0.0	0.0	0.0	0.0	1.2866038804e-05	0.0	0.0	0.0	0.0	0.0	0.0	0.0	0.0	0.0	0.0	0.0
k__Bacteria;p__Proteobacteria;c__Betaproteobacteria;o__IS-44	0.0	0.0	0.0	0.0	0.0	0.0	0.0	0.0	0.0	0.0	0.0	0.0	0.0	0.0	0.0	0.0	0.0	0.0	0.0	0.0	0.0	0.0	0.0	0.0	0.0	0.0	0.0	0.0	0.0	0.0	0.0	0.0	0.0	0.0	0.0	1.25456347464e-05	0.0	0.0	0.0	0.0	0.0	0.0	0.0	0.0	0.0	0.0	0.0	0.0	0.0
k__Bacteria;p__Proteobacteria;c__Betaproteobacteria;o__MKC10	0.000281610813855	6.09013398295e-05	4.91593746928e-05	0.0	0.0	0.000595205887127	0.0	0.0	0.0	0.0	0.000254161901131	6.94444444444e-05	0.00124925316387	0.0	0.0	0.0	0.0	8.65501125151e-05	0.0	0.000666711114074	0.0	0.0	0.0	0.000447799385875	0.0	0.0	3.29858820425e-05	3.90259132064e-05	0.0	0.0	0.0	0.0	0.000849858356941	0.0	0.0	0.0	2.95133252664e-05	2.57320776079e-05	0.0	0.0	0.0	0.0	0.0	0.0	0.0	0.0	0.0	0.0	0.0
k__Bacteria;p__Proteobacteria;c__Betaproteobacteria;o__Methylophilales	0.0	0.0	0.0	0.0	0.0	0.0	0.0	0.0	0.0	0.0	0.0	0.0	0.0	0.0	0.0	0.0	0.0	0.0	0.0	0.0	0.0	0.0	0.0	0.0	0.0	0.0	0.0	0.0	0.0	0.0	0.0	0.0	0.0	0.0	0.0	0.0	0.0	0.0	0.0	0.0	0.0	0.0	0.0	0.0	0.0	0.0	0.0	0.0	0.0
k__Bacteria;p__Proteobacteria;c__Betaproteobacteria;o__Neisseriales	0.0	0.0	0.0	0.0	0.0	0.0	0.0	0.0	0.0	0.0	0.0	0.0	0.0	0.0	0.0	0.0	0.0	0.0	0.0	0.0	0.0	0.0	0.0	0.0	0.0	0.0	0.0	0.0	0.0	0.0	0.0	0.0	0.0	0.0	0.0	0.0	0.0	0.0	0.0	0.0	0.0	0.0	0.0	0.0	0.0	0.0	0.0	0.0	0.0
k__Bacteria;p__Proteobacteria;c__Betaproteobacteria;o__Nitrosomonadales	0.0	0.0	0.0	0.0	0.0	0.0	0.0	0.0	0.0	0.0	0.0	0.0	0.0	0.0	0.0	0.0	0.0	0.0	0.0	0.0	0.0	0.0	0.0	0.0	0.0	0.0	0.0	0.0	0.0	0.0	0.0	0.0	0.0	0.0	0.0	0.0	0.0	0.0	0.0	0.0	0.0	0.0	0.0	0.0	0.0	0.0	0.0	0.0	0.0
k__Bacteria;p__Proteobacteria;c__Betaproteobacteria;o__Rhodocyclales	0.0	0.0	0.0	0.0	0.0	0.0	0.0	0.0	0.0	0.0	0.0	0.0	0.0	0.0	0.0	0.0	0.0	0.0	0.0	0.0	0.0	0.0	0.0	0.0	0.0	0.0	0.0	0.0	0.0	0.0	0.0	0.0	0.0	0.0	0.0	0.0	0.0	0.0	0.0	0.0	0.0	0.0	0.0	0.0	0.0	0.0	0.0	0.0	0.0
k__Bacteria;p__Proteobacteria;c__Deltaproteobacteria;o__Desulfovibrionales	0.0	0.0	0.0	0.0	0.0	0.0	0.0	0.0	0.0	0.0	0.0	0.0	0.0	0.0	0.0	0.0	0.0	0.0	0.0	0.0	0.0	0.0	0.0	0.0	0.0	0.0	0.0	0.0	0.0	0.0	0.0	0.0	0.0	0.0	0.0	0.0	0.0	0.0	0.0	0.0	0.0	0.0	0.0	0.0	0.0	0.0	0.0	0.0	0.0
k__Bacteria;p__Proteobacteria;c__Deltaproteobacteria;o__Myxococcales	0.0	0.0	0.0	0.0	0.0	0.0	0.0	0.0	0.0	0.0	0.0	0.0	0.0	0.0	0.0	0.0	0.0	0.0	0.0	0.0	0.0	0.0	0.0	0.0	0.0	0.0	0.0	0.0	0.0	0.0	0.0	0.0	0.0	0.0	0.0	0.0	0.0	0.0	0.0	0.0	0.0	0.0	0.0	0.0	0.0	0.0	0.0	0.0	0.0
k__Bacteria;p__Proteobacteria;c__Deltaproteobacteria;o__Sva0853	0.0	0.0	0.0	0.0	0.0	0.0	0.0	0.0	0.0	0.0	0.0	0.0	0.0	0.0	0.0	0.0	0.0	0.0	0.0	0.0	0.0	0.0	0.0	0.0	0.0	0.0	0.0	0.0	0.0	0.0	0.0	0.0	0.0	0.0	0.0	0.0	0.0	0.0	0.0	0.0	0.0	0.0	0.0	0.0	0.0	0.0	0.0	0.0	0.0
k__Bacteria;p__Proteobacteria;c__Epsilonproteobacteria;o__Campylobacterales	0.0	0.0	0.0	0.0	0.0	0.0	0.0	0.0	0.0	0.0	0.0	0.0	0.0	0.0	0.0	0.0	0.0	0.0	0.0	0.0	0.0	0.0	0.0	0.0	0.0	0.0	0.0	0.0	0.0	0.0	0.0	0.0	0.0	0.0	0.0	0.0	0.0	0.0	0.0	0.0	0.0	0.0	0.0	0.0	0.0	0.0	0.0	0.0	0.0
k__Bacteria;p__Proteobacteria;c__Gammaproteobacteria;Other	0.0	0.0	0.0	0.0	0.0	0.0	0.0	0.0	0.0	0.0	0.0	0.0	0.0	0.0	0.0	0.0	0.0	0.0	0.0	0.0	0.0	0.0	0.0	0.0	0.0	0.0	0.0	0.0	0.0	0.0	0.0	0.0	0.0	0.0	0.0	0.0	0.0	0.0	0.0	0.0	0.0	0.0	0.0	0.0	0.0	0.0	0.0	0.0	0.0
k__Bacteria;p__Proteobacteria;c__Gammaproteobacteria;o__Aeromonadales	0.0	0.0	0.0	0.0	0.0	0.0	0.0	0.0	0.0	0.0	0.0	0.0	0.0	0.0	0.0	0.0	0.0	0.0	0.0	0.0	0.0	0.0	0.0	0.0	0.0	0.0	0.0	0.0	0.0	0.0	0.0	0.0	0.0	0.0	0.0	0.0	0.0	0.0	0.0	0.0	0.0	0.0	0.0	0.0	0.0	0.0	0.0	0.0	0.0
k__Bacteria;p__Proteobacteria;c__Gammaproteobacteria;o__Alteromonadales	0.0	0.0	0.0	0.0	0.0	0.0	0.0	0.0	0.0	0.0	0.0	0.0	0.0	0.0	0.0	0.0	0.0	0.0	0.0	0.0	0.0	0.0	0.0	0.0	0.0	0.0	0.0	0.0	0.0	0.0	0.0	0.0	0.0	0.0	0.0	0.0	0.0	0.0	0.0	0.0	0.0	0.0	0.0	0.0	0.0	0.0	0.0	0.0	0.0
k__Bacteria;p__Proteobacteria;c__Gammaproteobacteria;o__Enterobacteriales	0.93353984793	0.814799025579	0.869776816439	0.677650429799	0.718754277892	0.88296087874	0.956780990809	0.912197832731	0.776681930257	0.930563514804	0.853285042572	0.850625	0.763836836674	0.777376951967	0.351675363319	0.328023850085	0.356952474679	0.623463735503	0.124907384539	0.248749916661	0.421441774492	0.650153624398	0.174933288153	0.454324462641	0.237776153346	0.194747081712	0.086159123895	0.34932094911	0.227902714673	0.203616622701	0.240228335844	0.115461131339	0.730736543909	0.0969466965672	0.0741366693383	0.223400117929	0.484166100995	0.0902295301323	0.253739133028	0.161298774589	0.209886470644	0.140297742096	0.227223456242	0.153994569101	0.0815293557385	0.0296093214531	0.235137401944	0.127159452621	0.388781271213
k__Bacteria;p__Proteobacteria;c__Gammaproteobacteria;o__Legionellales	0.0	0.0	0.0	0.0	0.0	0.0	0.0	0.0	0.0	0.0	0.0	0.0	0.0	0.0	0.0	0.0	0.0	0.0	0.0	0.0	0.0	0.0	0.0	0.0	0.0	0.0	0.0	0.0	0.0	0.0	0.0	0.0	0.0	0.0	0.0	0.0	0.0	0.0	0.0	0.0	0.0	0.0	0.0	0.0	0.0	0.0	0.0	0.0	0.0
k__Bacteria;p__Proteobacteria;c__Gammaproteobacteria;o__Methylococcales	0.0	0.0	0.0	0.0	0.0	0.0	0.0	0.0	0.0	0.0	0.0	0.0	0.0	0.0	0.0	0.0	0.0	0.0	0.0	0.0	0.0	0.0	0.0	0.0	0.0	0.0	0.0	0.0	0.0	0.0	0.0	0.0	0.0	0.0	0.0	0.0	0.0	0.0	0.0	0.0	0.0	0.0	0.0	0.0	0.0	0.0	0.0	0.0	0.0
k__Bacteria;p__Proteobacteria;c__Gammaproteobacteria;o__Pasteurellales	0.0	0.0	0.0	0.0	0.0	0.0	0.0	0.0	0.0	0.0	0.0	0.0	0.0	0.000296501284839	0.0	0.0	0.0	0.0	0.0	0.0	0.0	0.0	0.0	0.0	0.0	0.0	0.0	0.0	0.0	0.0	0.0	0.0	0.0	0.0	0.0	0.0	0.0	0.0	0.0	0.0	0.0	0.0	0.0	0.0	0.0	0.0	0.0	0.0	0.0
k__Bacteria;p__Proteobacteria;c__Gammaproteobacteria;o__Pseudomonadales	0.00101379892988	6.09013398295e-05	0.000639071871006	0.0	0.00123203285421	0.000811644391537	0.000493162967944	9.26183199037e-05	0.000117412234355	4.77554918816e-05	0.00069894522811	0.0	0.000488838194558	0.0	4.31238949502e-05	8.51788756388e-05	0.000164021814901	4.32750562576e-05	0.0	0.00220014667645	0.000194571456367	7.58639001631e-05	0.0	0.000191914022518	0.0	0.000700389105058	6.5971764085e-05	0.000117077739619	3.81810545607e-05	3.82306839469e-05	3.96416395782e-05	0.0	0.0143767705382	0.0	1.74234240513e-05	6.27281737319e-05	0.00327597910457	9.00622716278e-05	1.49117967224e-05	0.0	9.52249955033e-05	0.0	5.33096401599e-05	0.000171502072317	1.36063677801e-05	6.09245297388e-05	1.64454750275e-05	0.000108822809261	3.31131310121e-05
k__Bacteria;p__Proteobacteria;c__Gammaproteobacteria;o__Vibrionales	0.0	0.0	0.0	0.0	0.0	0.0	0.0	0.0	0.0	0.0	0.0	0.0	0.0	0.0	0.0	0.0	0.0	0.0	0.0	0.0	0.0	0.0	0.0	0.0	0.0	0.0	0.0	0.0	0.0	0.0	0.0	0.0	0.0	0.0	0.0	0.0	0.0	0.0	0.0	0.0	0.0	0.0	0.0	0.0	0.0	0.0	0.0	0.0	0.0
k__Bacteria;p__Proteobacteria;c__Gammaproteobacteria;o__Xanthomonadales	0.0	0.0	0.0	0.0	0.0	0.0	0.0	0.0	0.0	0.0	0.0	0.0	0.0	0.0	0.0	0.0	0.0	0.0	0.0	0.0	0.0	0.0	0.0	0.0	0.0	0.0	0.0	0.0	0.0	0.0	0.0	0.0	0.0	0.0	0.0	1.25456347464e-05	0.0	1.2866038804e-05	0.0	0.0	0.0	0.0	0.0	0.0	0.0	0.0	0.0	0.0	0.0
k__Bacteria;p__Tenericutes;c__Mollicutes;o__RF39	0.000168966488313	0.00225334957369	4.91593746928e-05	0.00109556716669	0.000479123887748	5.41096261025e-05	4.48329970859e-05	0.0	0.0	0.0	6.35404752828e-05	0.0	0.000108630709902	0.0	0.0	4.25894378194e-05	0.0	4.32750562576e-05	0.00012348728081	0.0	0.000145928592276	0.0	0.0	0.000319856704197	0.0	0.0	0.0	0.0	0.0	0.0	3.96416395782e-05	7.50722570474e-05	7.0821529745e-05	8.62515094014e-05	5.22702721539e-05	1.25456347464e-05	8.85399757991e-05	1.2866038804e-05	7.45589836119e-05	0.0	7.40638853914e-05	1.60248705992e-05	8.88494002665e-05	4.28755180792e-05	1.36063677801e-05	0.0	1.64454750275e-05	2.72057023152e-05	6.62262620242e-05
[truncated: 11 more columns]
