# Supplementary material for: Characterization of Gut Microbiome Dynamics in Developing Pekin Ducks and Impact of Management System
Source: Front Microbiol. 2017 Jan 4;7:2125. doi: 10.3389/fmicb.2016.02125 (PMC5209349; doi:10.3389/fmicb.2016.02125)
Supplement: Supplementary file 8 [file DataSheet3.ZIP]

Archive with 50 entries (42 files):
- Supplemental_File_3_AviaryBarn_TaxaSummaries/
- Supplemental_File_3_AviaryBarn_TaxaSummaries/.DS_Store
- __MACOSX/
- __MACOSX/Supplemental_File_3_AviaryBarn_TaxaSummaries/
- __MACOSX/Supplemental_File_3_AviaryBarn_TaxaSummaries/._.DS_Store
- Supplemental_File_3_AviaryBarn_TaxaSummaries/area_charts.html
- Supplemental_File_3_AviaryBarn_TaxaSummaries/bar_charts.html
- Supplemental_File_3_AviaryBarn_TaxaSummaries/charts/
- Supplemental_File_3_AviaryBarn_TaxaSummaries/charts/1oyW7TWKkmsqlFsEEwb65sf0bCzn7u.png
- Supplemental_File_3_AviaryBarn_TaxaSummaries/charts/1oyW7TWKkmsqlFsEEwb65sf0bCzn7u_legend.pdf
- Supplemental_File_3_AviaryBarn_TaxaSummaries/charts/4FKzb00UWYsEegUSMqIg0i0qNNzrez.png
- Supplemental_File_3_AviaryBarn_TaxaSummaries/charts/4FKzb00UWYsEegUSMqIg0i0qNNzrez_legend.pdf
- Supplemental_File_3_AviaryBarn_TaxaSummaries/charts/CeMotKihhsAs9MYy250U05b94MQ86W.pdf
- Supplemental_File_3_AviaryBarn_TaxaSummaries/charts/Dcd1znSMaQWOhIBRUbwP3bBdHH0Qmr.pdf
- Supplemental_File_3_AviaryBarn_TaxaSummaries/charts/EHABeym4QunA8Zy2pkCIEzbqy3Z33z.png
- Supplemental_File_3_AviaryBarn_TaxaSummaries/charts/EHABeym4QunA8Zy2pkCIEzbqy3Z33z_legend.pdf
- Supplemental_File_3_AviaryBarn_TaxaSummaries/charts/fb5f75JyyzzYd31oU05rrs2wDZlfPg.pdf
- Supplemental_File_3_AviaryBarn_TaxaSummaries/charts/fKiZW5SGNhMGo1jPyha9tEZ38AGpIj.png
- Supplemental_File_3_AviaryBarn_TaxaSummaries/charts/fKiZW5SGNhMGo1jPyha9tEZ38AGpIj_legend.pdf
- Supplemental_File_3_AviaryBarn_TaxaSummaries/charts/hlEuoBXSM2mkEZJZ5NhFJFHdbHNUO3.pdf
- Supplemental_File_3_AviaryBarn_TaxaSummaries/charts/iJ7FCaeFZ0rBgg1T8SH09CBph0OXY6.png
- Supplemental_File_3_AviaryBarn_TaxaSummaries/charts/iJ7FCaeFZ0rBgg1T8SH09CBph0OXY6_legend.pdf
- Supplemental_File_3_AviaryBarn_TaxaSummaries/charts/MNByZINQIdkA1xFZz6Pzz00jwRj0P3.pdf
- Supplemental_File_3_AviaryBarn_TaxaSummaries/charts/OELs9Id0dUbgLX09s155zp62OzFYEW.pdf
- Supplemental_File_3_AviaryBarn_TaxaSummaries/charts/PQZXa5JMijtIie0kMdgqTHZ8Xh1y0g.pdf
- Supplemental_File_3_AviaryBarn_TaxaSummaries/charts/qPbzMR1hZtSYwMgamnsP5oSfXKycaX.png
- Supplemental_File_3_AviaryBarn_TaxaSummaries/charts/qPbzMR1hZtSYwMgamnsP5oSfXKycaX_legend.pdf
- Supplemental_File_3_AviaryBarn_TaxaSummaries/charts/QRNcZ4Bzzpp2RMgXJCkzHZTUhNlKHo.pdf
- Supplemental_File_3_AviaryBarn_TaxaSummaries/charts/SBU0JlzeWfKOluZTiIsUR8lskUi9k0.png
- Supplemental_File_3_AviaryBarn_TaxaSummaries/charts/SBU0JlzeWfKOluZTiIsUR8lskUi9k0_legend.pdf
- Supplemental_File_3_AviaryBarn_TaxaSummaries/charts/Tf50QWZUS3xuRd75oNZbAgW9eC308z.png
- Supplemental_File_3_AviaryBarn_TaxaSummaries/charts/Tf50QWZUS3xuRd75oNZbAgW9eC308z_legend.pdf
- Supplemental_File_3_AviaryBarn_TaxaSummaries/charts/wW7jDQoT2c6bLld1WF0oMpd06ACAjB.png
- Supplemental_File_3_AviaryBarn_TaxaSummaries/charts/wW7jDQoT2c6bLld1WF0oMpd06ACAjB_legend.pdf
- Supplemental_File_3_AviaryBarn_TaxaSummaries/charts/Y4kzSuDGzwTzDfnXBluRfNDGKQzslf.png
- Supplemental_File_3_AviaryBarn_TaxaSummaries/charts/Y4kzSuDGzwTzDfnXBluRfNDGKQzslf_legend.pdf
- Supplemental_File_3_AviaryBarn_TaxaSummaries/charts/zD1sK1nFG2mY0OajJIJ0ToiwFOtwii.pdf
- __MACOSX/Supplemental_File_3_AviaryBarn_TaxaSummaries/charts/
- __MACOSX/Supplemental_File_3_AviaryBarn_TaxaSummaries/charts/._zD1sK1nFG2mY0OajJIJ0ToiwFOtwii.pdf
- Supplemental_File_3_AviaryBarn_TaxaSummaries/charts/ZHeiB4GwnABue3kzFpgMbxH0lUrkc4.pdf
- Supplemental_File_3_AviaryBarn_TaxaSummaries/css/
- Supplemental_File_3_AviaryBarn_TaxaSummaries/css/qiime_style.css
- Supplemental_File_3_AviaryBarn_TaxaSummaries/js/
- Supplemental_File_3_AviaryBarn_TaxaSummaries/js/overlib.js
- Supplemental_File_3_AviaryBarn_TaxaSummaries/raw_data/
- Supplemental_File_3_AviaryBarn_TaxaSummaries/raw_data/table_mc10000_sorted_L2.txt
- Supplemental_File_3_AviaryBarn_TaxaSummaries/raw_data/table_mc10000_sorted_L3.txt
- Supplemental_File_3_AviaryBarn_TaxaSummaries/raw_data/table_mc10000_sorted_L4.txt
- Supplemental_File_3_AviaryBarn_TaxaSummaries/raw_data/table_mc10000_sorted_L5.txt
- Supplemental_File_3_AviaryBarn_TaxaSummaries/raw_data/table_mc10000_sorted_L6.txt
