# Supplementary material for: Characterization of Gut Microbiome Dynamics in Developing Pekin Ducks and Impact of Management System
Source: Front Microbiol. 2017 Jan 4;7:2125. doi: 10.3389/fmicb.2016.02125 (PMC5209349; doi:10.3389/fmicb.2016.02125)
Supplement: Supplementary file 8 [file DataSheet3.ZIP › Supplemental_File_3_AviaryBarn_TaxaSummaries/raw_data/table_mc10000_sorted_L2.txt]

# Constructed from biom file
#OTU ID	1	2	3	4	5	6	7	8	9	10	11	12	13	14	15	16	17	18	19	20	21	22	24	25	26	27	28	29	30	31	32	33	34	35	36	37	38	39	40	41	42	43	44	45	46	47	48	49	50
NOHIT;Other	3.09587938454e-05	0.0	0.0	0.0	0.0	0.0	0.0	0.0	0.0	0.0	0.0	0.0	0.0	0.0	0.0	0.0	0.0	0.0	0.0	0.0	0.0	0.0	0.0	0.0	0.0	0.0	0.0	0.0	0.0	0.0	0.0	0.0	0.0	0.0	0.0	0.0	0.0	0.0	0.0	0.0	0.0	0.0	0.0	0.0	0.0	0.0	0.0	0.0	0.0
k__Archaea;p__Crenarchaeota	0.0	0.0	0.0	0.0	0.0	0.0	0.0	0.0	0.0	0.0	0.0	0.0	0.0	0.0	0.0	0.0	0.0	0.0	0.0	0.0	0.0	0.0	0.0	0.0	0.0	0.0	0.0	0.0	0.0	0.0	0.0	0.0	0.0	0.0	0.0	0.0	0.0	0.0	0.0	0.0	0.0	0.0	0.0	0.0	0.0	0.0	0.0	0.0	0.0
k__Bacteria;p__Acidobacteria	0.0	0.0	0.0	0.0	0.0	0.0	0.0	0.0	0.0	0.0	0.0	0.0	0.0	0.0	0.0	0.0	0.0	0.0	0.0	0.0	0.0	0.0	0.0	0.0	0.0	0.0	0.0	0.0	0.0	0.0	0.0	0.0	0.0	0.0	0.0	0.0	0.0	0.0	0.0	0.0	0.0	0.0	0.0	0.0	0.0	0.0	0.0	0.0	0.0
k__Bacteria;p__Actinobacteria	3.09587938454e-05	8.16148865553e-05	0.00021152269903	0.000133596072275	4.33200485185e-05	0.0	0.0	0.0	0.0	0.0	0.0	0.0	0.0	0.000128595310558	0.0	0.0	0.0	0.000112644325542	5.87130108032e-05	0.0	6.18008775725e-05	0.000107933081489	0.0	0.000368248772504	0.00155719704532	0.00011779025482	9.53834414346e-05	9.17052592966e-05	3.73454830638e-05	0.000179642869974	9.04240889773e-05	4.3164846549e-05	6.18486563379e-05	0.000210415570752	0.000738974169494	0.000804073974806	2.53453301229e-05	0.000304998932504	0.000128691847371	0.000242802636143	0.000267737617135	0.000206532322308	0.000863005817298	0.00332989244447	0.00571469647414	0.00342183638553	0.00806142034549	0.000248255316801	0.00107411385607
k__Bacteria;p__Bacteroidetes	0.0	2.72049621851e-05	0.0	0.0	4.33200485185e-05	0.0	0.0	0.0	0.0	0.0	0.0	0.0	0.0	0.0	0.0	0.0	0.0	0.0	0.0	4.90990327491e-05	0.0	0.0	0.0	0.0	0.0	3.92634182732e-05	0.0	0.0	0.0	0.0	0.0	0.0	0.0	0.0	0.0	0.0	0.0	3.04998932504e-05	0.0	0.0	0.0	0.0	0.0	3.32989244447e-05	0.0	0.0	7.67754318618e-05	0.0	0.0
k__Bacteria;p__Chlorobi	0.0	0.0	0.0	0.0	0.0	0.0	0.0	0.0	0.0	0.0	0.0	0.0	0.0	0.0	0.0	0.0	0.0	0.0	0.0	0.0	0.0	0.0	0.0	0.0	0.0	0.0	0.0	0.0	0.0	0.0	0.0	0.0	0.0	0.0	0.0	0.0	0.0	0.0	0.0	0.0	0.0	0.0	0.0	0.0	0.0	0.0	0.0	0.0	0.0
k__Bacteria;p__Chloroflexi	0.0	0.0	0.0	0.0	0.0	0.0	0.0	0.0	0.0	0.0	0.0	0.0	0.0	0.0	0.0	0.0	0.0	0.0	0.0	0.0	0.0	0.0	0.0	0.0	0.0	0.0	0.0	0.0	0.0	0.0	0.0	0.0	0.0	0.0	0.0	0.0	0.0	0.0	0.0	0.0	0.0	0.0	0.0	0.0	0.0	0.0	0.0	0.0	0.0
k__Bacteria;p__Cyanobacteria	0.0	0.0	0.0	0.0	0.0	0.0	0.0	0.0	0.0	0.0	0.0	0.0	3.41331876984e-05	0.0	0.0	0.0	0.0	0.0	0.0	0.0	0.0	0.0	0.0	0.0	0.0	0.0	0.0	0.0	3.73454830638e-05	0.0	0.0	0.0	0.0	0.0	0.0	0.0	0.0	0.0	0.0	0.0	0.0	0.0	0.0	0.0	0.0	0.0	0.0	0.0	0.0
k__Bacteria;p__Deferribacteres	0.0	0.0	0.0	0.0	0.0	0.0	0.0	0.0	0.0	0.0	0.0	0.0	0.0	0.0	0.0	0.0	0.0	0.0	0.0	0.0	0.0	0.0	0.0	0.0	0.0	0.0	0.0	0.0	0.0	0.0	0.0	0.0	0.0	0.0	0.0	0.0	0.0	0.0	0.0	0.0	0.0	0.0	0.0	0.0	0.0	0.0	0.0	0.0	0.0
k__Bacteria;p__Firmicutes	0.98808086437	0.994341367865	0.968112953121	0.983100096857	0.927742159071	0.916430388949	0.812969028567	0.906027164686	0.898643801455	0.983075455262	0.931742545261	0.933762221188	0.970065194389	0.918084787175	0.968532684284	0.861914196757	0.949434673367	0.98800337933	0.98467590418	0.98713605342	0.993140102589	0.996654074474	0.92114607567	0.951554828151	0.923697344779	0.990930150379	0.966901945822	0.929341097712	0.986032789334	0.942370567312	0.996563884619	0.960245176328	0.851192132851	0.924986849027	0.991434617581	0.900026802466	0.989177544038	0.993229023698	0.927675181777	0.986715227194	0.864048787744	0.995515298144	0.940196893179	0.946188938097	0.973187650505	0.984126481212	0.871362763916	0.977188094778	0.980565252417
k__Bacteria;p__Fusobacteria	0.0	0.0	0.0	0.0	0.0	0.0	0.0	0.0	0.0	0.0	0.0	0.0	0.0	0.0	0.0	0.0	0.0	0.0	0.0	0.0	0.0	0.0	0.0	0.0	0.0	0.0	0.0	0.0	0.0	0.0	0.0	0.0	0.0	0.0	0.0	0.0	0.0	0.0	0.0	0.0	0.0	0.0	0.0	0.0	0.0	0.0	0.0	0.0	0.0
k__Bacteria;p__Gemmatimonadetes	0.0	0.0	0.0	0.0	0.0	0.0	0.0	0.0	0.0	0.0	0.0	0.0	0.0	0.0	0.0	0.0	0.0	0.0	0.0	0.0	0.0	0.0	0.0	0.0	0.0	0.0	0.0	0.0	0.0	0.0	0.0	0.0	0.0	0.0	0.0	0.0	0.0	0.0	0.0	0.0	0.0	0.0	0.0	0.0	0.0	0.0	0.0	0.0	0.0
k__Bacteria;p__Planctomycetes	0.0	0.0	0.0	0.0	0.0	0.0	0.0	0.0	0.0	0.0	0.0	0.0	0.0	0.0	0.0	0.0	0.0	0.0	0.0	0.0	0.0	0.0	0.0	0.0	0.0	0.0	0.0	0.0	0.0	0.0	0.0	0.0	0.0	0.0	0.0	0.0	0.0	0.0	0.0	0.0	0.0	0.0	0.0	0.0	0.0	0.0	0.0	0.0	0.0
k__Bacteria;p__Proteobacteria	0.00609888238754	0.00261167636977	0.00661008434468	0.00454226645737	0.0721712008317	0.0835696110505	0.186989510345	0.0938030560272	0.101322037372	0.016924544738	0.0682241746539	0.0661108054345	0.0298324060484	0.0817437524112	0.0314673157163	0.138085803243	0.0499371859296	0.0117713320191	0.0150892437764	0.0128148475475	0.0067362956554	0.00323799244468	0.0617729888576	0.0246726677578	0.0746656019166	0.00859868860183	0.0327642121328	0.0705213443991	0.0118385181312	0.0533898609564	0.00293878289176	0.0298700738119	0.148684169836	0.00343678765562	0.00641563938061	0.0173880997052	0.0104676213408	0.00573397993107	0.010037964095	0.012452306625	0.00954930834449	0.0041011418287	0.0559675254107	0.00339649029336	0.0209179455846	0.011659590647	0.119309021113	0.00973712520343	0.015943877551
k__Bacteria;p__Tenericutes	0.00575833565524	0.00293813591599	0.025065439835	0.0122240406132	0.0	0.0	4.14610887682e-05	0.000169779286927	3.41611724114e-05	0.0	3.3280085197e-05	0.000126973377915	6.82663753968e-05	4.28651035192e-05	0.0	0.0	0.000628140703518	0.000112644325542	0.00017613903241	0.0	6.18008775725e-05	0.0	0.017080935472	0.0234042553191	7.98562587343e-05	0.000314107346186	0.000238458603586	4.58526296483e-05	0.00205400156851	0.00405992886142	0.000406908400398	0.00984158501317	6.18486563379e-05	0.0713659477468	0.00141076886903	0.0817810238542	0.000329489291598	0.000701497544759	0.0621581622804	0.000589663544918	0.126134166295	0.000177027704836	0.00297257559292	0.0470513802404	0.000179707436294	0.000792091755909	0.00119001919386	0.0128265247014	0.00241675617615
[truncated: 134 more columns]
