# Supplementary material for: Characterization of Gut Microbiome Dynamics in Developing Pekin Ducks and Impact of Management System
Source: Front Microbiol. 2017 Jan 4;7:2125. doi: 10.3389/fmicb.2016.02125 (PMC5209349; doi:10.3389/fmicb.2016.02125)
Supplement: Supplementary file 9 [file DataSheet4.ZIP]

Archive with 44 entries (39 files):
- Supplemental_File_4_AviaryBarn_EnviroAgeGrp_TaxaSummaries/
- Supplemental_File_4_AviaryBarn_EnviroAgeGrp_TaxaSummaries/area_charts.html
- Supplemental_File_4_AviaryBarn_EnviroAgeGrp_TaxaSummaries/bar_charts.html
- Supplemental_File_4_AviaryBarn_EnviroAgeGrp_TaxaSummaries/charts/
- Supplemental_File_4_AviaryBarn_EnviroAgeGrp_TaxaSummaries/charts/0NCHndIUmLr0oGtsDxOrKwu0SeP1th.png
- Supplemental_File_4_AviaryBarn_EnviroAgeGrp_TaxaSummaries/charts/0NCHndIUmLr0oGtsDxOrKwu0SeP1th_legend.pdf
- Supplemental_File_4_AviaryBarn_EnviroAgeGrp_TaxaSummaries/charts/2JsMRCmTmUdwylz1x0lFL1OjkWt2zD.png
- Supplemental_File_4_AviaryBarn_EnviroAgeGrp_TaxaSummaries/charts/2JsMRCmTmUdwylz1x0lFL1OjkWt2zD_legend.pdf
- Supplemental_File_4_AviaryBarn_EnviroAgeGrp_TaxaSummaries/charts/Cc7cBpx9hhX81LOCdblinnnJ488w6X.pdf
- Supplemental_File_4_AviaryBarn_EnviroAgeGrp_TaxaSummaries/charts/Cdk8rQ0HjQBZCoxenii5NNNDeKTP3s.png
- Supplemental_File_4_AviaryBarn_EnviroAgeGrp_TaxaSummaries/charts/Cdk8rQ0HjQBZCoxenii5NNNDeKTP3s_legend.pdf
- Supplemental_File_4_AviaryBarn_EnviroAgeGrp_TaxaSummaries/charts/dN6fdkmADgMd2jgGs53ynloo5pWQFd.pdf
- Supplemental_File_4_AviaryBarn_EnviroAgeGrp_TaxaSummaries/charts/HAPZxPw6H95Dm0ggn7Mzwd11jzo0id.pdf
- Supplemental_File_4_AviaryBarn_EnviroAgeGrp_TaxaSummaries/charts/hHaqX9DLDOFJ5LdCW7DWGXS5G89n5z.png
- Supplemental_File_4_AviaryBarn_EnviroAgeGrp_TaxaSummaries/charts/hHaqX9DLDOFJ5LdCW7DWGXS5G89n5z_legend.pdf
- Supplemental_File_4_AviaryBarn_EnviroAgeGrp_TaxaSummaries/charts/iIczjm0JrJjNgEzRrnrRWPghzzxgpn.png
- Supplemental_File_4_AviaryBarn_EnviroAgeGrp_TaxaSummaries/charts/iIczjm0JrJjNgEzRrnrRWPghzzxgpn_legend.pdf
- Supplemental_File_4_AviaryBarn_EnviroAgeGrp_TaxaSummaries/charts/ijApQ8HWowurzxpTLSForGuhJtchJc.png
- Supplemental_File_4_AviaryBarn_EnviroAgeGrp_TaxaSummaries/charts/ijApQ8HWowurzxpTLSForGuhJtchJc_legend.pdf
- Supplemental_File_4_AviaryBarn_EnviroAgeGrp_TaxaSummaries/charts/iniPk8CaDguLU5e8C9t8M4cD29R3zf.pdf
- Supplemental_File_4_AviaryBarn_EnviroAgeGrp_TaxaSummaries/charts/kOzZ3DSa8SfXhFZwPlacmZaicNST0s.png
- Supplemental_File_4_AviaryBarn_EnviroAgeGrp_TaxaSummaries/charts/kOzZ3DSa8SfXhFZwPlacmZaicNST0s_legend.pdf
- Supplemental_File_4_AviaryBarn_EnviroAgeGrp_TaxaSummaries/charts/PjzH7yNH3tyTOKLe9DT38cyQlOSR3A.pdf
- Supplemental_File_4_AviaryBarn_EnviroAgeGrp_TaxaSummaries/charts/QpI1KyZKNdTzW00owO0y5KZGALA7JF.png
- Supplemental_File_4_AviaryBarn_EnviroAgeGrp_TaxaSummaries/charts/QpI1KyZKNdTzW00owO0y5KZGALA7JF_legend.pdf
- Supplemental_File_4_AviaryBarn_EnviroAgeGrp_TaxaSummaries/charts/ReUs0DTFeeJG2oK0jEPsP3egZMabiB.pdf
- Supplemental_File_4_AviaryBarn_EnviroAgeGrp_TaxaSummaries/charts/Wi2WJz4YarsDBuO4U88aA7O1Wg1dLH.pdf
- Supplemental_File_4_AviaryBarn_EnviroAgeGrp_TaxaSummaries/charts/y5195zIx0tT1cr2ttSoEaZkxEtOCR7.pdf
- Supplemental_File_4_AviaryBarn_EnviroAgeGrp_TaxaSummaries/charts/YhHzipN1DY3xtJsgDIwIga7GuGZi6P.pdf
- Supplemental_File_4_AviaryBarn_EnviroAgeGrp_TaxaSummaries/charts/YSkdFRr3byBZrolNmeFqSo937WHy9O.png
- Supplemental_File_4_AviaryBarn_EnviroAgeGrp_TaxaSummaries/charts/YSkdFRr3byBZrolNmeFqSo937WHy9O_legend.pdf
- Supplemental_File_4_AviaryBarn_EnviroAgeGrp_TaxaSummaries/charts/ZgcmmMyDoO9oBJzoNMGjkYBILxy0Kf.pdf
- Supplemental_File_4_AviaryBarn_EnviroAgeGrp_TaxaSummaries/charts/zMBwDAZi7QzgzYpPsx6JUAKpSfuruY.png
- Supplemental_File_4_AviaryBarn_EnviroAgeGrp_TaxaSummaries/charts/zMBwDAZi7QzgzYpPsx6JUAKpSfuruY_legend.pdf
- Supplemental_File_4_AviaryBarn_EnviroAgeGrp_TaxaSummaries/css/
- Supplemental_File_4_AviaryBarn_EnviroAgeGrp_TaxaSummaries/css/qiime_style.css
- Supplemental_File_4_AviaryBarn_EnviroAgeGrp_TaxaSummaries/js/
- Supplemental_File_4_AviaryBarn_EnviroAgeGrp_TaxaSummaries/js/overlib.js
- Supplemental_File_4_AviaryBarn_EnviroAgeGrp_TaxaSummaries/raw_data/
- Supplemental_File_4_AviaryBarn_EnviroAgeGrp_TaxaSummaries/raw_data/table_mc10000_sorted_L2.txt
- Supplemental_File_4_AviaryBarn_EnviroAgeGrp_TaxaSummaries/raw_data/table_mc10000_sorted_L3.txt
- Supplemental_File_4_AviaryBarn_EnviroAgeGrp_TaxaSummaries/raw_data/table_mc10000_sorted_L4.txt
- Supplemental_File_4_AviaryBarn_EnviroAgeGrp_TaxaSummaries/raw_data/table_mc10000_sorted_L5.txt
- Supplemental_File_4_AviaryBarn_EnviroAgeGrp_TaxaSummaries/raw_data/table_mc10000_sorted_L6.txt
