# Supplementary material for: Characterization of Gut Microbiome Dynamics in Developing Pekin Ducks and Impact of Management System
Source: Front Microbiol. 2017 Jan 4;7:2125. doi: 10.3389/fmicb.2016.02125 (PMC5209349; doi:10.3389/fmicb.2016.02125)
Supplement: Supplementary file 9 [file DataSheet4.ZIP › Supplemental_File_4_AviaryBarn_EnviroAgeGrp_TaxaSummaries/raw_data/table_mc10000_sorted_L2.txt]

# Constructed from biom file
#OTU ID	25	26	27	28	29	30	31	32	33	34	43	44	45	46	47	48	49	50	51	52	87	88	89	90	91	92	314	315	316	317	318	319	320	321	323	324	325	326	327	329	330	331	332	333	335	336	402	403	404
NOHIT;Other	0.0	0.0	0.0	0.0	0.0	0.0	0.0	0.0	0.0	0.0	0.0	0.0	0.0	0.0	0.0	0.0	0.0	0.0	0.0	0.0	0.0	3.89105058366e-05	0.0	0.0	0.0	0.0	0.0	0.0	0.0	0.0	5.90144585423e-05	0.0	0.0	0.0	0.0	0.0	0.0	0.0	5.67859170926e-05	0.0	0.0	0.0	0.0	0.0	0.0	0.0	0.00126491778034	0.000175530981218	0.0
k__Archaea;p__Crenarchaeota	0.0	0.0	0.0	0.0	0.0	0.0	0.0	0.0	0.0	0.0	0.0	0.0	0.0	0.0	0.0	0.0	0.0	0.0	0.0	0.0	0.0	0.0	0.0	0.0	0.0	0.0	0.0	0.0	0.0	0.0	0.0	0.0	0.0	0.0	0.0	0.0	0.0	0.0	0.0	0.0	0.0	0.0	0.0	0.0	0.0	0.0	0.0	0.0	0.0
k__Bacteria;p__Acidobacteria	0.0	0.0	0.0	0.0	0.0	0.0	0.0	0.0	0.0	0.0	0.0	0.0	0.0	0.0	0.0	0.0	0.0	0.0	0.0	0.0	0.0	0.0	0.0	0.0	0.0	0.0	0.0	0.0	0.0	0.0	0.0	0.0	0.0	0.0	0.0	0.0	0.0	0.0	0.0	0.0	0.0	0.0	0.0	0.0	3.80981408107e-05	0.0	0.0	0.0	0.0
k__Bacteria;p__Actinobacteria	0.000368248772504	0.00155719704532	0.00011779025482	9.53834414346e-05	9.17052592966e-05	3.73454830638e-05	0.000179642869974	9.04240889773e-05	4.3164846549e-05	6.18486563379e-05	0.000206532322308	0.000863005817298	0.00332989244447	0.00571469647414	0.00342183638553	0.00806142034549	0.000248255316801	0.00107411385607	0.00111166369248	0.00153163290823	0.0	0.0	0.0	0.0	3.81810545607e-05	0.0	0.000515463917526	0.000685437097965	0.000723446234791	0.000248864555466	0.000472115668339	0.000247831474597	0.000261608894702	0.000300860460918	0.00129110001721	0.00024485798237	0.133662776852	0.000405580791694	5.67859170926e-05	9.84639621898e-05	0.00051510989011	0.00109922321559	0.000253212635311	0.00773985188485	0.000571472112161	0.000943322065875	0.0718253313535	0.0397870224095	0.0879817856562
k__Bacteria;p__Bacteroidetes	0.0	0.0	3.92634182732e-05	0.0	0.0	0.0	0.0	0.0	0.0	0.0	0.0	0.0	3.32989244447e-05	0.0	0.0	7.67754318618e-05	0.0	0.0	0.0	0.0	0.0	0.0	0.0	0.0	0.0	0.0	0.000429553264605	0.000474533375514	0.000526142716212	0.000622161388664	0.000472115668339	0.000433705080545	0.000915631131458	0.000541548829653	0.00120502668273	0.000816193274567	0.0077399380805	0.00064892926671	0.00022714366837	0.00029539188657	0.000343406593407	0.000879378572475	0.000316515794138	0.0141433264658	0.000723864675404	0.000786101721563	0.331573447726	0.388918144052	0.337941128639
k__Bacteria;p__Chlorobi	0.0	0.0	0.0	0.0	0.0	0.0	0.0	0.0	0.0	0.0	0.0	0.0	0.0	0.0	0.0	0.0	0.0	0.0	0.0	0.0	0.0	0.0	0.0	0.0	0.0	0.0	0.0	0.0	0.0	0.0	0.0	0.0	0.0	0.0	0.0	0.0	0.0	0.0	0.0	0.0	0.0	0.0	0.0	0.0	0.0	0.0	0.0	0.0	0.0
k__Bacteria;p__Chloroflexi	0.0	0.0	0.0	0.0	0.0	0.0	0.0	0.0	0.0	0.0	0.0	0.0	0.0	0.0	0.0	0.0	0.0	0.0	0.0	0.0	0.0	0.0	0.0	0.0	0.0	0.0	0.0	0.0	0.0	0.0	0.0	0.0	0.0	0.0	0.0	0.0	0.0	0.0	0.0	0.0	0.0	0.0	0.0	0.0	0.0	0.0	0.0	0.0	0.0
k__Bacteria;p__Cyanobacteria	0.0	0.0	0.0	0.0	0.0	3.73454830638e-05	0.0	0.0	0.0	0.0	0.0	0.0	0.0	0.0	0.0	0.0	0.0	0.0	0.0	0.0	0.0	0.0	0.0	0.0	0.0	0.0	0.0	0.0	0.0	0.0	0.0	0.0	0.0	0.0	8.6073334481e-05	0.0	0.0	0.0	0.0	0.0	0.0	0.0	0.0	0.0	0.0	0.0	0.0	0.0	0.0
k__Bacteria;p__Deferribacteres	0.0	0.0	0.0	0.0	0.0	0.0	0.0	0.0	0.0	0.0	0.0	0.0	0.0	0.0	0.0	0.0	0.0	0.0	0.0	0.0	0.0	0.0	0.0	0.0	0.0	0.0	0.0	5.27259306127e-05	0.0	0.0	0.0	0.0	0.0	6.01720921836e-05	8.6073334481e-05	0.0	5.95379852346e-05	0.0	0.0	0.0	0.0	0.0	0.0	0.000111364775322	7.61962816215e-05	3.93050860781e-05	0.0518066325689	0.013691416535	0.0710684664173
k__Bacteria;p__Firmicutes	0.951554828151	0.923697344779	0.990930150379	0.966901945822	0.929341097712	0.986032789334	0.942370567312	0.996563884619	0.960245176328	0.851192132851	0.995515298144	0.940196893179	0.946188938097	0.973187650505	0.984126481212	0.871362763916	0.977188094778	0.980565252417	0.968229821841	0.980338834709	0.762183235867	0.804513618677	0.913576989049	0.650483921324	0.771868199	0.796306915931	0.970790378007	0.898660761362	0.969220651102	0.984508181422	0.993685452936	0.638166047088	0.971942446043	0.987845237379	0.961094852815	0.901403852432	0.738985472732	0.969581440623	0.989551391255	0.981882630957	0.955471611722	0.988934486296	0.289485345319	0.80338548917	0.910926546785	0.970992846474	0.524830885992	0.528757825756	0.488751558519
k__Bacteria;p__Fusobacteria	0.0	0.0	0.0	0.0	0.0	0.0	0.0	0.0	0.0	0.0	0.0	0.0	0.0	0.0	0.0	0.0	0.0	0.0	0.0	0.0	0.0	0.0	0.0	0.0	0.0	0.0	0.0	0.0	6.57678395265e-05	0.0	0.0	0.0	0.0	0.0	0.000172146668962	0.000326477309827	0.00250059537985	0.000162232316677	0.0	0.0	0.0	0.000146563095413	0.398683294296	0.00228297789409	3.80981408107e-05	0.0	0.00137491063081	0.000936165233164	0.0012468152003
k__Bacteria;p__Gemmatimonadetes	0.0	0.0	0.0	0.0	0.0	0.0	0.0	0.0	0.0	0.0	0.0	0.0	0.0	0.0	0.0	0.0	0.0	0.0	0.0	0.0	0.0	0.0	0.0	0.0	0.0	0.0	0.0	0.0	0.0	0.0	0.0	0.0	0.0	0.0	0.0	0.0	0.0	0.0	0.0	0.0	0.0	0.0	0.0	0.0	0.0	0.0	0.0	0.0	0.0
k__Bacteria;p__Planctomycetes	0.0	0.0	0.0	0.0	0.0	0.0	0.0	0.0	0.0	0.0	0.0	0.0	0.0	0.0	0.0	0.0	0.0	0.0	0.0	0.0	0.0	0.0	0.0	0.0	0.0	0.0	0.0	0.0	0.0	0.0	0.0	0.0	0.0	0.0	0.0	0.0	0.0	0.0	0.0	0.0	0.0	0.0	0.0	0.0	0.0	0.0	0.0	0.0	0.0
k__Bacteria;p__Proteobacteria	0.0246726677578	0.0746656019166	0.00859868860183	0.0327642121328	0.0705213443991	0.0118385181312	0.0533898609564	0.00293878289176	0.0298700738119	0.148684169836	0.0041011418287	0.0559675254107	0.00339649029336	0.0209179455846	0.011659590647	0.119309021113	0.00973712520343	0.015943877551	0.0120235204634	0.0128782195549	0.237816764133	0.195447470817	0.0864230109513	0.349516078676	0.228093619946	0.203693084069	0.028264604811	0.100073816303	0.0294639921079	0.0146207926336	0.00531130126881	0.361152416357	0.0266841072596	0.0112521812383	0.0360647271475	0.097208619001	0.117051678971	0.0292018170019	0.0101078932425	0.0177235131942	0.0436698717949	0.00886706727246	0.311261631955	0.17233698981	0.0876257238647	0.0272384246521	0.0164439311445	0.0262126265286	0.0130102455684
k__Bacteria;p__Tenericutes	0.0234042553191	7.98562587343e-05	0.000314107346186	0.000238458603586	4.58526296483e-05	0.00205400156851	0.00405992886142	0.000406908400398	0.00984158501317	6.18486563379e-05	0.000177027704836	0.00297257559292	0.0470513802404	0.000179707436294	0.000792091755909	0.00119001919386	0.0128265247014	0.00241675617615	0.0186349940029	0.00525131282821	0.0	0.0	0.0	0.0	0.0	0.0	0.0	5.27259306127e-05	0.0	0.0	0.0	0.0	0.000196206671027	0.0	0.0	0.0	0.0	0.0	0.0	0.0	0.0	7.32815477063e-05	0.0	0.0	0.0	0.0	0.000879942803718	0.00152126850389	0.0
[truncated: 39 more columns]
