# Supplementary material for: Characterization of Gut Microbiome Dynamics in Developing Pekin Ducks and Impact of Management System
Source: Front Microbiol. 2017 Jan 4;7:2125. doi: 10.3389/fmicb.2016.02125 (PMC5209349; doi:10.3389/fmicb.2016.02125)
Supplement: Supplementary file 9 [file DataSheet4.ZIP › Supplemental_File_4_AviaryBarn_EnviroAgeGrp_TaxaSummaries/raw_data/table_mc10000_sorted_L3.txt]

# Constructed from biom file
#OTU ID	25	26	27	28	29	30	31	32	33	34	43	44	45	46	47	48	49	50	51	52	87	88	89	90	91	92	314	315	316	317	318	319	320	321	323	324	325	326	327	329	330	331	332	333	335	336	402	403	404
NOHIT;Other;Other	0.0	0.0	0.0	0.0	0.0	0.0	0.0	0.0	0.0	0.0	0.0	0.0	0.0	0.0	0.0	0.0	0.0	0.0	0.0	0.0	0.0	3.89105058366e-05	0.0	0.0	0.0	0.0	0.0	0.0	0.0	0.0	5.90144585423e-05	0.0	0.0	0.0	0.0	0.0	0.0	0.0	5.67859170926e-05	0.0	0.0	0.0	0.0	0.0	0.0	0.0	0.00126491778034	0.000175530981218	0.0
k__Archaea;p__Crenarchaeota;c__Thaumarchaeota	0.0	0.0	0.0	0.0	0.0	0.0	0.0	0.0	0.0	0.0	0.0	0.0	0.0	0.0	0.0	0.0	0.0	0.0	0.0	0.0	0.0	0.0	0.0	0.0	0.0	0.0	0.0	0.0	0.0	0.0	0.0	0.0	0.0	0.0	0.0	0.0	0.0	0.0	0.0	0.0	0.0	0.0	0.0	0.0	0.0	0.0	0.0	0.0	0.0
k__Bacteria;p__Acidobacteria;c__BPC102	0.0	0.0	0.0	0.0	0.0	0.0	0.0	0.0	0.0	0.0	0.0	0.0	0.0	0.0	0.0	0.0	0.0	0.0	0.0	0.0	0.0	0.0	0.0	0.0	0.0	0.0	0.0	0.0	0.0	0.0	0.0	0.0	0.0	0.0	0.0	0.0	0.0	0.0	0.0	0.0	0.0	0.0	0.0	0.0	0.0	0.0	0.0	0.0	0.0
k__Bacteria;p__Acidobacteria;c__DA052	0.0	0.0	0.0	0.0	0.0	0.0	0.0	0.0	0.0	0.0	0.0	0.0	0.0	0.0	0.0	0.0	0.0	0.0	0.0	0.0	0.0	0.0	0.0	0.0	0.0	0.0	0.0	0.0	0.0	0.0	0.0	0.0	0.0	0.0	0.0	0.0	0.0	0.0	0.0	0.0	0.0	0.0	0.0	0.0	3.80981408107e-05	0.0	0.0	0.0	0.0
k__Bacteria;p__Actinobacteria;c__Acidimicrobiia	0.0	0.0	0.0	0.0	0.0	0.0	0.0	0.0	0.0	0.0	0.0	0.0	0.0	0.0	0.0	0.0	0.0	0.0	0.0	0.0	0.0	0.0	0.0	0.0	0.0	0.0	0.0	0.0	0.0	0.0	0.0	0.0	0.0	0.0	0.0	0.0	0.0	0.0	0.0	0.0	5.72344322344e-05	7.32815477063e-05	0.0	0.0	0.0	0.0	0.0	0.0	0.0
k__Bacteria;p__Actinobacteria;c__Actinobacteria	0.000368248772504	0.00155719704532	0.00011779025482	9.53834414346e-05	9.17052592966e-05	3.73454830638e-05	0.000179642869974	9.04240889773e-05	4.3164846549e-05	6.18486563379e-05	0.000206532322308	0.000863005817298	0.00332989244447	0.00571469647414	0.00342183638553	0.00806142034549	0.000248255316801	0.00107411385607	0.00111166369248	0.00153163290823	0.0	0.0	0.0	0.0	3.81810545607e-05	0.0	0.000515463917526	0.000685437097965	0.000723446234791	0.000248864555466	0.000472115668339	0.000247831474597	0.000261608894702	0.000240688368735	0.00129110001721	0.00024485798237	0.133603238866	0.000405580791694	5.67859170926e-05	9.84639621898e-05	0.000400641025641	0.00102594166789	0.000253212635311	0.00773985188485	0.00053337397135	0.000943322065875	0.0634108782929	0.0358083201685	0.0860302488209
k__Bacteria;p__Actinobacteria;c__Coriobacteriia	0.0	0.0	0.0	0.0	0.0	0.0	0.0	0.0	0.0	0.0	0.0	0.0	0.0	0.0	0.0	0.0	0.0	0.0	0.0	0.0	0.0	0.0	0.0	0.0	0.0	0.0	0.0	0.0	0.0	0.0	0.0	0.0	0.0	6.01720921836e-05	0.0	0.0	5.95379852346e-05	0.0	0.0	0.0	5.72344322344e-05	0.0	0.0	0.0	3.80981408107e-05	0.0	0.00841445306055	0.00397870224095	0.00195153683526
k__Bacteria;p__Bacteroidetes;c__Bacteroidia	0.0	0.0	0.0	0.0	0.0	0.0	0.0	0.0	0.0	0.0	0.0	0.0	0.0	0.0	0.0	0.0	0.0	0.0	0.0	0.0	0.0	0.0	0.0	0.0	0.0	0.0	0.000171821305842	0.000316355583676	0.000460374876685	0.000311080694332	0.000236057834169	0.000123915737299	0.000523217789405	0.000361032553102	0.00111895334825	0.000652954619654	0.00512026673017	0.000567813108371	0.00022714366837	0.00019692792438	0.000114468864469	0.000732815477063	6.33031588276e-05	0.00534550921544	0.000419079548918	0.00043235594686	0.331353462025	0.388859633725	0.337886919282
k__Bacteria;p__Bacteroidetes;c__Flavobacteriia	0.0	0.0	0.0	0.0	0.0	0.0	0.0	0.0	0.0	0.0	0.0	0.0	0.0	0.0	0.0	0.0	0.0	0.0	0.0	0.0	0.0	0.0	0.0	0.0	0.0	0.0	0.000171821305842	0.000105451861225	0.0	0.000124432277733	0.000118028917085	0.000185873605948	0.000130804447351	6.01720921836e-05	0.0	8.16193274567e-05	0.0	0.0	0.0	0.0	0.000114468864469	0.000146563095413	6.33031588276e-05	0.00868645247508	0.000114294422432	0.000196525430391	0.0	0.0	0.0
k__Bacteria;p__Bacteroidetes;c__Sphingobacteriia	0.0	0.0	0.0	0.0	0.0	0.0	0.0	0.0	0.0	0.0	0.0	0.0	0.0	0.0	0.0	7.67754318618e-05	0.0	0.0	0.0	0.0	0.0	0.0	0.0	0.0	0.0	0.0	8.5910652921e-05	5.27259306127e-05	6.57678395265e-05	0.000186648416599	0.000118028917085	0.000123915737299	0.000196206671027	0.000120344184367	8.6073334481e-05	0.0	0.00261967135032	8.11161583387e-05	0.0	9.84639621898e-05	0.000114468864469	0.0	0.000126606317655	0.000111364775322	0.000152392563243	0.000157220344313	0.000219985700929	5.85103270727e-05	5.42093565349e-05
k__Bacteria;p__Bacteroidetes;c__[Saprospirae]	0.0	0.0	3.92634182732e-05	0.0	0.0	0.0	0.0	0.0	0.0	0.0	0.0	0.0	3.32989244447e-05	0.0	0.0	0.0	0.0	0.0	0.0	0.0	0.0	0.0	0.0	0.0	0.0	0.0	0.0	0.0	0.0	0.0	0.0	0.0	6.54022236756e-05	0.0	0.0	8.16193274567e-05	0.0	0.0	0.0	0.0	0.0	0.0	6.33031588276e-05	0.0	3.80981408107e-05	0.0	0.0	0.0	0.0
k__Bacteria;p__Chlorobi;c__OPB56	0.0	0.0	0.0	0.0	0.0	0.0	0.0	0.0	0.0	0.0	0.0	0.0	0.0	0.0	0.0	0.0	0.0	0.0	0.0	0.0	0.0	0.0	0.0	0.0	0.0	0.0	0.0	0.0	0.0	0.0	0.0	0.0	0.0	0.0	0.0	0.0	0.0	0.0	0.0	0.0	0.0	0.0	0.0	0.0	0.0	0.0	0.0	0.0	0.0
k__Bacteria;p__Chloroflexi;c__Anaerolineae	0.0	0.0	0.0	0.0	0.0	0.0	0.0	0.0	0.0	0.0	0.0	0.0	0.0	0.0	0.0	0.0	0.0	0.0	0.0	0.0	0.0	0.0	0.0	0.0	0.0	0.0	0.0	0.0	0.0	0.0	0.0	0.0	0.0	0.0	0.0	0.0	0.0	0.0	0.0	0.0	0.0	0.0	0.0	0.0	0.0	0.0	0.0	0.0	0.0
k__Bacteria;p__Cyanobacteria;c__4C0d-2	0.0	0.0	0.0	0.0	0.0	3.73454830638e-05	0.0	0.0	0.0	0.0	0.0	0.0	0.0	0.0	0.0	0.0	0.0	0.0	0.0	0.0	0.0	0.0	0.0	0.0	0.0	0.0	0.0	0.0	0.0	0.0	0.0	0.0	0.0	0.0	0.0	0.0	0.0	0.0	0.0	0.0	0.0	0.0	0.0	0.0	0.0	0.0	0.0	0.0	0.0
k__Bacteria;p__Cyanobacteria;c__Synechococcophycideae	0.0	0.0	0.0	0.0	0.0	0.0	0.0	0.0	0.0	0.0	0.0	0.0	0.0	0.0	0.0	0.0	0.0	0.0	0.0	0.0	0.0	0.0	0.0	0.0	0.0	0.0	0.0	0.0	0.0	0.0	0.0	0.0	0.0	0.0	8.6073334481e-05	0.0	0.0	0.0	0.0	0.0	0.0	0.0	0.0	0.0	0.0	0.0	0.0	0.0	0.0
k__Bacteria;p__Deferribacteres;c__Deferribacteres	0.0	0.0	0.0	0.0	0.0	0.0	0.0	0.0	0.0	0.0	0.0	0.0	0.0	0.0	0.0	0.0	0.0	0.0	0.0	0.0	0.0	0.0	0.0	0.0	0.0	0.0	0.0	5.27259306127e-05	0.0	0.0	0.0	0.0	0.0	6.01720921836e-05	8.6073334481e-05	0.0	5.95379852346e-05	0.0	0.0	0.0	0.0	0.0	0.0	0.000111364775322	7.61962816215e-05	3.93050860781e-05	0.0518066325689	0.013691416535	0.0710684664173
k__Bacteria;p__Firmicutes;c__Bacilli	0.0698036006547	0.0719504891196	0.0301150418155	0.0102537199542	0.0187537255262	0.0597154274191	0.0508748607768	0.0185369382403	0.0388051970475	0.073383430745	0.0397132151182	0.0580451320079	0.0374945889248	0.0777773784279	0.0689753501046	0.0618042226488	0.062891346923	0.0590091299678	0.0196003861569	0.0557951987997	0.00316764132554	0.00326848249027	0.018637023354	0.0280986575086	0.127868351724	0.00695798447834	0.0211340206186	0.0639038279026	0.0612956264387	0.0162384122441	0.0269105930953	0.00718711276332	0.046370176586	0.00439256272941	0.21053537614	0.0497061704212	0.188318647297	0.0719500324465	0.00556501987507	0.0330838912958	0.00623855311355	0.0707899750843	0.00588719377097	0.198396347235	0.030402316367	0.0535728323245	0.0130891492053	0.0315370662922	0.0366997343742
k__Bacteria;p__Firmicutes;c__Clostridia	0.864238952537	0.821002196047	0.946130590129	0.941053033193	0.884680636434	0.870037718938	0.867567276255	0.968396780902	0.885354167566	0.743761016792	0.883633788688	0.802659336444	0.876294495688	0.872407720231	0.86189088144	0.79443378119	0.859184067525	0.899100429646	0.930579527835	0.886284071018	0.72429337232	0.77813229572	0.886000791661	0.619614423978	0.619907601848	0.764575448255	0.887800687285	0.700200358536	0.839723775074	0.748460150563	0.795042785482	0.599442379182	0.907128842381	0.887899392262	0.685660182475	0.418380672543	0.473029292689	0.766709928618	0.418001135718	0.84846396219	0.778903388278	0.791807122966	0.158827625499	0.570800155911	0.834501676318	0.61044729188	0.473739206952	0.483821894564	0.439041578576
k__Bacteria;p__Firmicutes;c__Erysipelotrichi	0.0175122749591	0.0307446596127	0.0146845184342	0.0155951926746	0.0259067357513	0.0562796429772	0.0239284302806	0.00963016547608	0.0360858117149	0.034047685314	0.0721682943381	0.0794924247267	0.0323998534847	0.0230025518456	0.0532602496673	0.0151247600768	0.0551126803299	0.0224556928034	0.0180499078489	0.0382595648912	0.0347222222222	0.0231128404669	0.00893917403351	0.00277083983765	0.0240922454278	0.0247734831976	0.0618556701031	0.134556574924	0.068201249589	0.219809618615	0.171732074358	0.0315365551425	0.0184434270765	0.0955532823876	0.0648992941987	0.433317009468	0.0776375327459	0.130921479559	0.565985235662	0.100334777471	0.17032967033	0.126337388246	0.124770526049	0.0341889860237	0.0460225540994	0.30697272227	0.0380025298356	0.0133988648997	0.0130102455684
k__Bacteria;p__Fusobacteria;c__Fusobacteriia	0.0	0.0	0.0	0.0	0.0	0.0	0.0	0.0	0.0	0.0	0.0	0.0	0.0	0.0	0.0	0.0	0.0	0.0	0.0	0.0	0.0	0.0	0.0	0.0	0.0	0.0	0.0	0.0	6.57678395265e-05	0.0	0.0	0.0	0.0	0.0	0.000172146668962	0.000326477309827	0.00250059537985	0.000162232316677	0.0	0.0	0.0	0.000146563095413	0.398683294296	0.00228297789409	3.80981408107e-05	0.0	0.00137491063081	0.000936165233164	0.0012468152003
k__Bacteria;p__Gemmatimonadetes;c__Gemmatimonadetes	0.0	0.0	0.0	0.0	0.0	0.0	0.0	0.0	0.0	0.0	0.0	0.0	0.0	0.0	0.0	0.0	0.0	0.0	0.0	0.0	0.0	0.0	0.0	0.0	0.0	0.0	0.0	0.0	0.0	0.0	0.0	0.0	0.0	0.0	0.0	0.0	0.0	0.0	0.0	0.0	0.0	0.0	0.0	0.0	0.0	0.0	0.0	0.0	0.0
k__Bacteria;p__Planctomycetes;c__Planctomycetia	0.0	0.0	0.0	0.0	0.0	0.0	0.0	0.0	0.0	0.0	0.0	0.0	0.0	0.0	0.0	0.0	0.0	0.0	0.0	0.0	0.0	0.0	0.0	0.0	0.0	0.0	0.0	0.0	0.0	0.0	0.0	0.0	0.0	0.0	0.0	0.0	0.0	0.0	0.0	0.0	0.0	0.0	0.0	0.0	0.0	0.0	0.0	0.0	0.0
k__Bacteria;p__Proteobacteria;c__Alphaproteobacteria	8.18330605565e-05	3.99281293671e-05	7.85268365464e-05	0.0	4.58526296483e-05	3.73454830638e-05	3.59285739949e-05	4.52120444887e-05	0.000129494539647	9.27729845069e-05	5.90092349453e-05	3.19631784185e-05	6.65978488895e-05	7.18829745175e-05	0.000158418351182	0.000345489443378	8.27517722671e-05	6.71321160043e-05	2.92543076968e-05	0.0	0.0	0.0	9.89576461275e-05	3.90259132064e-05	0.000114543163682	0.0	0.000171821305842	0.00079088895919	0.000460374876685	0.000746593666397	0.000295072292712	0.000309789343247	0.000457815565729	0.000361032553102	0.00103288001377	0.000163238654913	0.0372707787568	0.000324464633355	0.000170357751278	0.000492319810949	0.000457875457875	0.00102594166789	0.000379818952966	0.0576312712289	0.000457177689729	0.000510966119016	0.000494967827091	0.000175530981218	0.000271046782675
k__Bacteria;p__Proteobacteria;c__Betaproteobacteria	0.0	0.0	0.00011779025482	4.76917207173e-05	9.17052592966e-05	3.73454830638e-05	3.59285739949e-05	4.52120444887e-05	8.63296930979e-05	9.27729845069e-05	8.85138524179e-05	3.19631784185e-05	6.65978488895e-05	0.0	9.50510107091e-05	0.000307101727447	2.7583924089e-05	0.0	0.0	0.0	4.06107862248e-05	0.0	9.89576461275e-05	3.90259132064e-05	3.81810545607e-05	3.82306839469e-05	8.5910652921e-05	0.000158177791838	6.57678395265e-05	0.000248864555466	5.90144585423e-05	0.0	6.54022236756e-05	0.000180516276551	0.000516440006886	0.000326477309827	0.013455584663	0.0	0.000170357751278	0.00029539188657	0.000228937728938	0.000366407738531	6.33031588276e-05	0.0054011916031	0.000190490704054	0.000117915258234	0.000219985700929	0.00713825990287	0.0032525613921
k__Bacteria;p__Proteobacteria;c__Deltaproteobacteria	0.0	0.0	0.0	0.0	0.0	0.0	0.0	0.0	0.0	0.0	0.0	0.0	0.0	0.0	0.0	0.0	0.0	0.0	0.0	0.0	0.0	0.0	0.0	0.0	0.0	0.0	0.0	0.0	0.0	0.0	0.0	0.0	0.0	6.01720921836e-05	0.0	8.16193274567e-05	5.95379852346e-05	0.0	0.0	0.0	0.0	7.32815477063e-05	0.0	0.0041204966869	0.0	3.93050860781e-05	0.0145740526866	0.00784038382775	0.00444516723586
k__Bacteria;p__Proteobacteria;c__Epsilonproteobacteria	0.0	0.0	0.0	0.0	0.0	0.0	0.0	0.0	0.0	0.0	0.0	0.0	0.0	0.0	0.0	0.0	0.0	0.0	0.0	0.0	0.0	0.0	0.0	0.0	0.0	0.0	0.0	0.0	6.57678395265e-05	0.0	0.0	6.19578686493e-05	0.0	0.0	0.000172146668962	8.16193274567e-05	0.000893069778519	0.0	0.0	9.84639621898e-05	5.72344322344e-05	7.32815477063e-05	0.0	5.56823876608e-05	3.80981408107e-05	7.86101721563e-05	0.000549964252324	0.000994675560236	0.000596302921884
k__Bacteria;p__Proteobacteria;c__Gammaproteobacteria	0.0245908346972	0.0746256737872	0.00840237151046	0.0327165204121	0.0703837865102	0.0117638271651	0.0533180038084	0.00284835880279	0.0296542495791	0.148498623867	0.00395361874133	0.0559035990539	0.00326329459558	0.0208460626101	0.0114061212851	0.118656429942	0.00962678950708	0.015876745435	0.0119942661557	0.0128782195549	0.237776153346	0.195447470817	0.0862250956591	0.34943802685	0.227940895728	0.203654853385	0.0280068728522	0.0991247495518	0.0288720815521	0.0136253344117	0.00495721451756	0.360780669145	0.0261608894702	0.0106504603165	0.0343432604579	0.0965556643813	0.0653727077876	0.0288773523686	0.00976717773992	0.0168373375345	0.0429258241758	0.00732815477063	0.310818509844	0.105128347904	0.0869399573301	0.0264916280167	0.000604960677556	0.0100637762565	0.00444516723586
k__Bacteria;p__Tenericutes;c__Mollicutes	0.0234042553191	7.98562587343e-05	0.000314107346186	0.000238458603586	4.58526296483e-05	0.00205400156851	0.00405992886142	0.000406908400398	0.00984158501317	6.18486563379e-05	0.000177027704836	0.00297257559292	0.0470513802404	0.000179707436294	0.000792091755909	0.00119001919386	0.0128265247014	0.00241675617615	0.0186349940029	0.00525131282821	0.0	0.0	0.0	0.0	0.0	0.0	0.0	5.27259306127e-05	0.0	0.0	0.0	0.0	0.000196206671027	0.0	0.0	0.0	0.0	0.0	0.0	0.0	0.0	7.32815477063e-05	0.0	0.0	0.0	0.0	0.000879942803718	0.00152126850389	0.0
[truncated: 39 more columns]
