# Supplementary material for: Characterization of Gut Microbiome Dynamics in Developing Pekin Ducks and Impact of Management System
Source: Front Microbiol. 2017 Jan 4;7:2125. doi: 10.3389/fmicb.2016.02125 (PMC5209349; doi:10.3389/fmicb.2016.02125)
Supplement: Supplementary file 9 [file DataSheet4.ZIP › Supplemental_File_4_AviaryBarn_EnviroAgeGrp_TaxaSummaries/raw_data/table_mc10000_sorted_L4.txt]

# Constructed from biom file
#OTU ID	25	26	27	28	29	30	31	32	33	34	43	44	45	46	47	48	49	50	51	52	87	88	89	90	91	92	314	315	316	317	318	319	320	321	323	324	325	326	327	329	330	331	332	333	335	336	402	403	404
NOHIT;Other;Other;Other	0.0	0.0	0.0	0.0	0.0	0.0	0.0	0.0	0.0	0.0	0.0	0.0	0.0	0.0	0.0	0.0	0.0	0.0	0.0	0.0	0.0	3.89105058366e-05	0.0	0.0	0.0	0.0	0.0	0.0	0.0	0.0	5.90144585423e-05	0.0	0.0	0.0	0.0	0.0	0.0	0.0	5.67859170926e-05	0.0	0.0	0.0	0.0	0.0	0.0	0.0	0.00126491778034	0.000175530981218	0.0
k__Archaea;p__Crenarchaeota;c__Thaumarchaeota;o__Cenarchaeales	0.0	0.0	0.0	0.0	0.0	0.0	0.0	0.0	0.0	0.0	0.0	0.0	0.0	0.0	0.0	0.0	0.0	0.0	0.0	0.0	0.0	0.0	0.0	0.0	0.0	0.0	0.0	0.0	0.0	0.0	0.0	0.0	0.0	0.0	0.0	0.0	0.0	0.0	0.0	0.0	0.0	0.0	0.0	0.0	0.0	0.0	0.0	0.0	0.0
k__Bacteria;p__Acidobacteria;c__BPC102;o__MVS-40	0.0	0.0	0.0	0.0	0.0	0.0	0.0	0.0	0.0	0.0	0.0	0.0	0.0	0.0	0.0	0.0	0.0	0.0	0.0	0.0	0.0	0.0	0.0	0.0	0.0	0.0	0.0	0.0	0.0	0.0	0.0	0.0	0.0	0.0	0.0	0.0	0.0	0.0	0.0	0.0	0.0	0.0	0.0	0.0	0.0	0.0	0.0	0.0	0.0
k__Bacteria;p__Acidobacteria;c__DA052;o__Ellin6513	0.0	0.0	0.0	0.0	0.0	0.0	0.0	0.0	0.0	0.0	0.0	0.0	0.0	0.0	0.0	0.0	0.0	0.0	0.0	0.0	0.0	0.0	0.0	0.0	0.0	0.0	0.0	0.0	0.0	0.0	0.0	0.0	0.0	0.0	0.0	0.0	0.0	0.0	0.0	0.0	0.0	0.0	0.0	0.0	3.80981408107e-05	0.0	0.0	0.0	0.0
k__Bacteria;p__Actinobacteria;c__Acidimicrobiia;o__Acidimicrobiales	0.0	0.0	0.0	0.0	0.0	0.0	0.0	0.0	0.0	0.0	0.0	0.0	0.0	0.0	0.0	0.0	0.0	0.0	0.0	0.0	0.0	0.0	0.0	0.0	0.0	0.0	0.0	0.0	0.0	0.0	0.0	0.0	0.0	0.0	0.0	0.0	0.0	0.0	0.0	0.0	5.72344322344e-05	7.32815477063e-05	0.0	0.0	0.0	0.0	0.0	0.0	0.0
k__Bacteria;p__Actinobacteria;c__Actinobacteria;o__Actinomycetales	0.000368248772504	0.00155719704532	0.00011779025482	9.53834414346e-05	9.17052592966e-05	3.73454830638e-05	0.000179642869974	9.04240889773e-05	4.3164846549e-05	6.18486563379e-05	0.000206532322308	0.000863005817298	0.00332989244447	0.00571469647414	0.00342183638553	0.00806142034549	0.000248255316801	0.00107411385607	0.00111166369248	0.00153163290823	0.0	0.0	0.0	0.0	3.81810545607e-05	0.0	0.000515463917526	0.000527259306127	0.000723446234791	0.000186648416599	0.000472115668339	0.000123915737299	0.000196206671027	0.000180516276551	0.00111895334825	0.00024485798237	0.132293403191	0.000405580791694	5.67859170926e-05	9.84639621898e-05	0.000286172161172	0.000952660120182	0.000253212635311	0.00773985188485	0.00053337397135	0.000904016979797	0.000549964252324	0.000292551635364	0.00243942104407
k__Bacteria;p__Actinobacteria;c__Actinobacteria;o__Bifidobacteriales	0.0	0.0	0.0	0.0	0.0	0.0	0.0	0.0	0.0	0.0	0.0	0.0	0.0	0.0	0.0	0.0	0.0	0.0	0.0	0.0	0.0	0.0	0.0	0.0	0.0	0.0	0.0	0.000158177791838	0.0	6.22161388664e-05	0.0	0.000123915737299	6.54022236756e-05	6.01720921836e-05	0.000172146668962	0.0	0.00130983567516	0.0	0.0	0.0	0.000114468864469	7.32815477063e-05	0.0	0.0	0.0	3.93050860781e-05	0.0628609140406	0.0355157685331	0.0835908277769
k__Bacteria;p__Actinobacteria;c__Coriobacteriia;o__Coriobacteriales	0.0	0.0	0.0	0.0	0.0	0.0	0.0	0.0	0.0	0.0	0.0	0.0	0.0	0.0	0.0	0.0	0.0	0.0	0.0	0.0	0.0	0.0	0.0	0.0	0.0	0.0	0.0	0.0	0.0	0.0	0.0	0.0	0.0	6.01720921836e-05	0.0	0.0	5.95379852346e-05	0.0	0.0	0.0	5.72344322344e-05	0.0	0.0	0.0	3.80981408107e-05	0.0	0.00841445306055	0.00397870224095	0.00195153683526
k__Bacteria;p__Bacteroidetes;c__Bacteroidia;o__Bacteroidales	0.0	0.0	0.0	0.0	0.0	0.0	0.0	0.0	0.0	0.0	0.0	0.0	0.0	0.0	0.0	0.0	0.0	0.0	0.0	0.0	0.0	0.0	0.0	0.0	0.0	0.0	0.000171821305842	0.000316355583676	0.000460374876685	0.000311080694332	0.000236057834169	0.000123915737299	0.000523217789405	0.000361032553102	0.00111895334825	0.000652954619654	0.00512026673017	0.000567813108371	0.00022714366837	0.00019692792438	0.000114468864469	0.000732815477063	6.33031588276e-05	0.00534550921544	0.000419079548918	0.00043235594686	0.331353462025	0.388859633725	0.337886919282
k__Bacteria;p__Bacteroidetes;c__Flavobacteriia;o__Flavobacteriales	0.0	0.0	0.0	0.0	0.0	0.0	0.0	0.0	0.0	0.0	0.0	0.0	0.0	0.0	0.0	0.0	0.0	0.0	0.0	0.0	0.0	0.0	0.0	0.0	0.0	0.0	0.000171821305842	0.000105451861225	0.0	0.000124432277733	0.000118028917085	0.000185873605948	0.000130804447351	6.01720921836e-05	0.0	8.16193274567e-05	0.0	0.0	0.0	0.0	0.000114468864469	0.000146563095413	6.33031588276e-05	0.00868645247508	0.000114294422432	0.000196525430391	0.0	0.0	0.0
k__Bacteria;p__Bacteroidetes;c__Sphingobacteriia;o__Sphingobacteriales	0.0	0.0	0.0	0.0	0.0	0.0	0.0	0.0	0.0	0.0	0.0	0.0	0.0	0.0	0.0	7.67754318618e-05	0.0	0.0	0.0	0.0	0.0	0.0	0.0	0.0	0.0	0.0	8.5910652921e-05	5.27259306127e-05	6.57678395265e-05	0.000186648416599	0.000118028917085	0.000123915737299	0.000196206671027	0.000120344184367	8.6073334481e-05	0.0	0.00261967135032	8.11161583387e-05	0.0	9.84639621898e-05	0.000114468864469	0.0	0.000126606317655	0.000111364775322	0.000152392563243	0.000157220344313	0.000219985700929	5.85103270727e-05	5.42093565349e-05
k__Bacteria;p__Bacteroidetes;c__[Saprospirae];o__[Saprospirales]	0.0	0.0	3.92634182732e-05	0.0	0.0	0.0	0.0	0.0	0.0	0.0	0.0	0.0	3.32989244447e-05	0.0	0.0	0.0	0.0	0.0	0.0	0.0	0.0	0.0	0.0	0.0	0.0	0.0	0.0	0.0	0.0	0.0	0.0	0.0	6.54022236756e-05	0.0	0.0	8.16193274567e-05	0.0	0.0	0.0	0.0	0.0	0.0	6.33031588276e-05	0.0	3.80981408107e-05	0.0	0.0	0.0	0.0
k__Bacteria;p__Chlorobi;c__OPB56;o__	0.0	0.0	0.0	0.0	0.0	0.0	0.0	0.0	0.0	0.0	0.0	0.0	0.0	0.0	0.0	0.0	0.0	0.0	0.0	0.0	0.0	0.0	0.0	0.0	0.0	0.0	0.0	0.0	0.0	0.0	0.0	0.0	0.0	0.0	0.0	0.0	0.0	0.0	0.0	0.0	0.0	0.0	0.0	0.0	0.0	0.0	0.0	0.0	0.0
k__Bacteria;p__Chloroflexi;c__Anaerolineae;o__GCA004	0.0	0.0	0.0	0.0	0.0	0.0	0.0	0.0	0.0	0.0	0.0	0.0	0.0	0.0	0.0	0.0	0.0	0.0	0.0	0.0	0.0	0.0	0.0	0.0	0.0	0.0	0.0	0.0	0.0	0.0	0.0	0.0	0.0	0.0	0.0	0.0	0.0	0.0	0.0	0.0	0.0	0.0	0.0	0.0	0.0	0.0	0.0	0.0	0.0
k__Bacteria;p__Chloroflexi;c__Anaerolineae;o__SBR1031	0.0	0.0	0.0	0.0	0.0	0.0	0.0	0.0	0.0	0.0	0.0	0.0	0.0	0.0	0.0	0.0	0.0	0.0	0.0	0.0	0.0	0.0	0.0	0.0	0.0	0.0	0.0	0.0	0.0	0.0	0.0	0.0	0.0	0.0	0.0	0.0	0.0	0.0	0.0	0.0	0.0	0.0	0.0	0.0	0.0	0.0	0.0	0.0	0.0
k__Bacteria;p__Cyanobacteria;c__4C0d-2;o__MLE1-12	0.0	0.0	0.0	0.0	0.0	3.73454830638e-05	0.0	0.0	0.0	0.0	0.0	0.0	0.0	0.0	0.0	0.0	0.0	0.0	0.0	0.0	0.0	0.0	0.0	0.0	0.0	0.0	0.0	0.0	0.0	0.0	0.0	0.0	0.0	0.0	0.0	0.0	0.0	0.0	0.0	0.0	0.0	0.0	0.0	0.0	0.0	0.0	0.0	0.0	0.0
k__Bacteria;p__Cyanobacteria;c__Synechococcophycideae;o__Synechococcales	0.0	0.0	0.0	0.0	0.0	0.0	0.0	0.0	0.0	0.0	0.0	0.0	0.0	0.0	0.0	0.0	0.0	0.0	0.0	0.0	0.0	0.0	0.0	0.0	0.0	0.0	0.0	0.0	0.0	0.0	0.0	0.0	0.0	0.0	8.6073334481e-05	0.0	0.0	0.0	0.0	0.0	0.0	0.0	0.0	0.0	0.0	0.0	0.0	0.0	0.0
k__Bacteria;p__Deferribacteres;c__Deferribacteres;o__Deferribacterales	0.0	0.0	0.0	0.0	0.0	0.0	0.0	0.0	0.0	0.0	0.0	0.0	0.0	0.0	0.0	0.0	0.0	0.0	0.0	0.0	0.0	0.0	0.0	0.0	0.0	0.0	0.0	5.27259306127e-05	0.0	0.0	0.0	0.0	0.0	6.01720921836e-05	8.6073334481e-05	0.0	5.95379852346e-05	0.0	0.0	0.0	0.0	0.0	0.0	0.000111364775322	7.61962816215e-05	3.93050860781e-05	0.0518066325689	0.013691416535	0.0710684664173
k__Bacteria;p__Firmicutes;c__Bacilli;o__Bacillales	0.0422258592471	0.0380115791575	0.0259923828969	0.00457840518886	0.00967490485579	0.0482503641185	0.0308626450616	0.0113934352111	0.0243449734536	0.0229458515014	0.00551736346738	0.0117304864796	0.00369618061337	0.00233619667182	0.0291806602877	0.0125527831094	0.00943370203845	0.0175550483351	0.00304244800047	0.0126594148537	0.000121832358674	0.000272373540856	0.00973083520253	0.0116687480487	0.0305830247031	0.000229384103682	0.0	0.000210903722451	0.000263071358106	0.00105767436073	0.000236057834169	0.000185873605948	0.000261608894702	6.01720921836e-05	0.000172146668962	0.00155076722168	0.0648964039057	0.000405580791694	0.000113571834185	0.00128003150847	0.000171703296703	0.0551810054228	6.33031588276e-05	0.00907622918871	0.00053337397135	0.0021617797343	0.000109992850465	0.000292551635364	5.42093565349e-05
k__Bacteria;p__Firmicutes;c__Bacilli;o__Lactobacillales	0.00298690671031	0.0107007386704	0.000549687855825	0.00281381152232	0.00302627355679	0.00160585577174	0.00118564294183	0.000316484311421	0.00142443993612	0.0310171011535	0.000826129289234	0.00894968995717	0.00179814192002	0.00758365381159	0.00180596920347	0.015547024952	0.00209637823077	0.00147690655209	0.000965392153995	0.00237559389847	0.00284275503574	0.00221789883268	0.00188019527642	0.00191226974711	0.00137451796419	0.00649921627098	0.0211340206186	0.0636929241801	0.0610325550806	0.0151807378834	0.0266155208026	0.00700123915737	0.0461085676913	0.00433239063722	0.210363229472	0.0481554031995	0.119909502262	0.0715444516548	0.00545144804089	0.0318038597873	0.00600961538462	0.0156089696614	0.00582389061214	0.189320118047	0.0298689423956	0.0514110525902	0.0129791563548	0.0312445146568	0.0365913156611
k__Bacteria;p__Firmicutes;c__Bacilli;o__Turicibacterales	0.0245908346972	0.0232381712917	0.00357297106286	0.00286150324304	0.00605254711358	0.00985920752885	0.0188265727733	0.00682701871779	0.0130357836578	0.0194204780901	0.0333697223615	0.0373649555712	0.0320002663914	0.0678575279445	0.0379887206134	0.0337044145873	0.0513612666538	0.0399771750806	0.0155925460024	0.0407601900475	0.000203053931124	0.000778210116732	0.00702599287505	0.0145176397128	0.0959108090565	0.000229384103682	0.0	0.0	0.0	0.0	5.90144585423e-05	0.0	0.0	0.0	0.0	0.0	0.00351274112884	0.0	0.0	0.0	5.72344322344e-05	0.0	0.0	0.0	0.0	0.0	0.0	0.0	5.42093565349e-05
k__Bacteria;p__Firmicutes;c__Clostridia;o__Clostridiales	0.864238952537	0.821002196047	0.946130590129	0.941053033193	0.884680636434	0.870037718938	0.867567276255	0.968396780902	0.885354167566	0.743761016792	0.883633788688	0.802659336444	0.876294495688	0.872407720231	0.86189088144	0.79443378119	0.859184067525	0.899100429646	0.930579527835	0.886284071018	0.72429337232	0.77813229572	0.886000791661	0.619614423978	0.619907601848	0.764575448255	0.887800687285	0.700200358536	0.839723775074	0.748460150563	0.795042785482	0.599442379182	0.907128842381	0.887899392262	0.685660182475	0.418380672543	0.473029292689	0.766709928618	0.418001135718	0.84846396219	0.778903388278	0.791807122966	0.158827625499	0.570800155911	0.834501676318	0.61044729188	0.473739206952	0.483821894564	0.439041578576
k__Bacteria;p__Firmicutes;c__Erysipelotrichi;o__Erysipelotrichales	0.0175122749591	0.0307446596127	0.0146845184342	0.0155951926746	0.0259067357513	0.0562796429772	0.0239284302806	0.00963016547608	0.0360858117149	0.034047685314	0.0721682943381	0.0794924247267	0.0323998534847	0.0230025518456	0.0532602496673	0.0151247600768	0.0551126803299	0.0224556928034	0.0180499078489	0.0382595648912	0.0347222222222	0.0231128404669	0.00893917403351	0.00277083983765	0.0240922454278	0.0247734831976	0.0618556701031	0.134556574924	0.068201249589	0.219809618615	0.171732074358	0.0315365551425	0.0184434270765	0.0955532823876	0.0648992941987	0.433317009468	0.0776375327459	0.130921479559	0.565985235662	0.100334777471	0.17032967033	0.126337388246	0.124770526049	0.0341889860237	0.0460225540994	0.30697272227	0.0380025298356	0.0133988648997	0.0130102455684
k__Bacteria;p__Fusobacteria;c__Fusobacteriia;o__Fusobacteriales	0.0	0.0	0.0	0.0	0.0	0.0	0.0	0.0	0.0	0.0	0.0	0.0	0.0	0.0	0.0	0.0	0.0	0.0	0.0	0.0	0.0	0.0	0.0	0.0	0.0	0.0	0.0	0.0	6.57678395265e-05	0.0	0.0	0.0	0.0	0.0	0.000172146668962	0.000326477309827	0.00250059537985	0.000162232316677	0.0	0.0	0.0	0.000146563095413	0.398683294296	0.00228297789409	3.80981408107e-05	0.0	0.00137491063081	0.000936165233164	0.0012468152003
k__Bacteria;p__Gemmatimonadetes;c__Gemmatimonadetes;o__	0.0	0.0	0.0	0.0	0.0	0.0	0.0	0.0	0.0	0.0	0.0	0.0	0.0	0.0	0.0	0.0	0.0	0.0	0.0	0.0	0.0	0.0	0.0	0.0	0.0	0.0	0.0	0.0	0.0	0.0	0.0	0.0	0.0	0.0	0.0	0.0	0.0	0.0	0.0	0.0	0.0	0.0	0.0	0.0	0.0	0.0	0.0	0.0	0.0
k__Bacteria;p__Planctomycetes;c__Planctomycetia;o__Gemmatales	0.0	0.0	0.0	0.0	0.0	0.0	0.0	0.0	0.0	0.0	0.0	0.0	0.0	0.0	0.0	0.0	0.0	0.0	0.0	0.0	0.0	0.0	0.0	0.0	0.0	0.0	0.0	0.0	0.0	0.0	0.0	0.0	0.0	0.0	0.0	0.0	0.0	0.0	0.0	0.0	0.0	0.0	0.0	0.0	0.0	0.0	0.0	0.0	0.0
k__Bacteria;p__Proteobacteria;c__Alphaproteobacteria;o__Caulobacterales	0.0	0.0	0.0	0.0	0.0	0.0	0.0	4.52120444887e-05	4.3164846549e-05	0.0	0.0	3.19631784185e-05	0.0	0.0	3.16836702364e-05	0.0	0.0	0.0	2.92543076968e-05	0.0	0.0	0.0	6.5971764085e-05	0.0	0.0	0.0	0.0	0.0	0.0	0.0	0.0	6.19578686493e-05	0.0	0.0	8.6073334481e-05	0.0	0.00148844963086	0.0	0.0	9.84639621898e-05	5.72344322344e-05	0.0	0.0	0.0	7.61962816215e-05	3.93050860781e-05	0.0	5.85103270727e-05	0.0
k__Bacteria;p__Proteobacteria;c__Alphaproteobacteria;o__Rhizobiales	0.0	0.0	0.0	0.0	0.0	0.0	0.0	0.0	0.0	0.0	0.0	0.0	0.0	7.18829745175e-05	0.0	0.000115163147793	0.0	0.0	0.0	0.0	0.0	0.0	0.0	0.0	0.0	0.0	0.0	0.0	0.0	0.0	0.0	6.19578686493e-05	0.0	0.0	0.0	0.0	0.00220290545368	0.0	0.0	0.0	0.0	0.0	0.0	0.0	0.0	0.0	0.0	5.85103270727e-05	0.0
k__Bacteria;p__Proteobacteria;c__Alphaproteobacteria;o__Rhodobacterales	0.0	0.0	0.0	0.0	0.0	0.0	0.0	0.0	0.0	3.0924328169e-05	0.0	0.0	6.65978488895e-05	0.0	6.33673404727e-05	0.000191938579655	0.0	0.0	0.0	0.0	0.0	0.0	0.0	0.0	0.0	0.0	0.0	0.0	0.0	0.0	0.0	0.0	0.0	0.0	0.0	0.0	0.0197070731126	0.0	0.0	0.0	0.0	7.32815477063e-05	0.0	0.0	0.0	0.0	0.0	0.0	0.0
k__Bacteria;p__Proteobacteria;c__Alphaproteobacteria;o__Rhodospirillales	0.0	0.0	0.0	0.0	0.0	0.0	0.0	0.0	0.0	0.0	0.0	0.0	0.0	0.0	0.0	0.0	0.0	0.0	0.0	0.0	0.0	0.0	0.0	0.0	0.0	0.0	0.0	0.0	0.0	0.0	0.0	0.0	0.0	0.0	0.0	0.0	0.0	0.0	0.0	0.0	0.0	0.0	0.0	0.0	0.0	0.0	0.0	0.0	0.0
k__Bacteria;p__Proteobacteria;c__Alphaproteobacteria;o__Rickettsiales	0.0	0.0	0.0	0.0	0.0	0.0	0.0	0.0	0.0	0.0	0.0	0.0	0.0	0.0	0.0	0.0	0.0	0.0	0.0	0.0	0.0	0.0	0.0	0.0	0.0	0.0	0.000171821305842	0.000738163028577	0.000394607037159	0.000622161388664	0.000177043375627	0.000123915737299	0.000261608894702	0.000240688368735	0.000688586675848	0.000163238654913	0.0137532745892	0.000162232316677	0.000113571834185	0.000393855848759	0.000286172161172	0.000952660120182	0.000379818952966	0.0552926109472	0.000304785126486	0.00043235594686	0.000274982126162	5.85103270727e-05	0.00010841871307
k__Bacteria;p__Proteobacteria;c__Alphaproteobacteria;o__Sphingomonadales	8.18330605565e-05	3.99281293671e-05	7.85268365464e-05	0.0	4.58526296483e-05	3.73454830638e-05	3.59285739949e-05	0.0	8.63296930979e-05	6.18486563379e-05	5.90092349453e-05	0.0	0.0	0.0	6.33673404727e-05	3.83877159309e-05	8.27517722671e-05	6.71321160043e-05	0.0	0.0	0.0	0.0	3.29858820425e-05	3.90259132064e-05	0.000114543163682	0.0	0.0	5.27259306127e-05	6.57678395265e-05	0.000124432277733	0.000118028917085	6.19578686493e-05	0.000196206671027	0.000120344184367	0.000258220003443	0.0	0.000119075970469	0.000162232316677	5.67859170926e-05	0.0	0.000114468864469	0.0	0.0	0.00233866028175	7.61962816215e-05	3.93050860781e-05	0.000219985700929	0.0	0.000162628069605
k__Bacteria;p__Proteobacteria;c__Betaproteobacteria;o__Burkholderiales	0.0	0.0	7.85268365464e-05	4.76917207173e-05	9.17052592966e-05	3.73454830638e-05	3.59285739949e-05	4.52120444887e-05	8.63296930979e-05	9.27729845069e-05	8.85138524179e-05	0.0	6.65978488895e-05	0.0	9.50510107091e-05	0.000307101727447	2.7583924089e-05	0.0	0.0	0.0	4.06107862248e-05	0.0	6.5971764085e-05	0.0	3.81810545607e-05	3.82306839469e-05	8.5910652921e-05	0.000158177791838	6.57678395265e-05	0.000248864555466	5.90144585423e-05	0.0	0.0	0.000120344184367	0.000430366672405	0.000326477309827	0.0133960466778	0.0	0.000170357751278	0.00029539188657	0.000228937728938	0.000366407738531	0.0	0.00206024834345	0.000190490704054	0.000117915258234	0.000219985700929	0.00713825990287	0.00319835203556
k__Bacteria;p__Proteobacteria;c__Betaproteobacteria;o__Ellin6067	0.0	0.0	0.0	0.0	0.0	0.0	0.0	0.0	0.0	0.0	0.0	0.0	0.0	0.0	0.0	0.0	0.0	0.0	0.0	0.0	0.0	0.0	0.0	0.0	0.0	0.0	0.0	0.0	0.0	0.0	0.0	0.0	0.0	0.0	0.0	0.0	0.0	0.0	0.0	0.0	0.0	0.0	0.0	0.0	0.0	0.0	0.0	0.0	0.0
k__Bacteria;p__Proteobacteria;c__Betaproteobacteria;o__IS-44	0.0	0.0	0.0	0.0	0.0	0.0	0.0	0.0	0.0	0.0	0.0	0.0	0.0	0.0	0.0	0.0	0.0	0.0	0.0	0.0	0.0	0.0	0.0	0.0	0.0	0.0	0.0	0.0	0.0	0.0	0.0	0.0	0.0	0.0	0.0	0.0	0.0	0.0	0.0	0.0	0.0	0.0	0.0	0.0	0.0	0.0	0.0	0.0	5.42093565349e-05
k__Bacteria;p__Proteobacteria;c__Betaproteobacteria;o__MKC10	0.0	0.0	3.92634182732e-05	0.0	0.0	0.0	0.0	0.0	0.0	0.0	0.0	3.19631784185e-05	0.0	0.0	0.0	0.0	0.0	0.0	0.0	0.0	0.0	0.0	3.29858820425e-05	3.90259132064e-05	0.0	0.0	0.0	0.0	0.0	0.0	0.0	0.0	0.0	0.0	0.0	0.0	0.0	0.0	0.0	0.0	0.0	0.0	0.0	0.0	0.0	0.0	0.0	0.0	0.0
k__Bacteria;p__Proteobacteria;c__Betaproteobacteria;o__Methylophilales	0.0	0.0	0.0	0.0	0.0	0.0	0.0	0.0	0.0	0.0	0.0	0.0	0.0	0.0	0.0	0.0	0.0	0.0	0.0	0.0	0.0	0.0	0.0	0.0	0.0	0.0	0.0	0.0	0.0	0.0	0.0	0.0	0.0	6.01720921836e-05	0.0	0.0	0.0	0.0	0.0	0.0	0.0	0.0	6.33031588276e-05	0.0	0.0	0.0	0.0	0.0	0.0
k__Bacteria;p__Proteobacteria;c__Betaproteobacteria;o__Neisseriales	0.0	0.0	0.0	0.0	0.0	0.0	0.0	0.0	0.0	0.0	0.0	0.0	0.0	0.0	0.0	0.0	0.0	0.0	0.0	0.0	0.0	0.0	0.0	0.0	0.0	0.0	0.0	0.0	0.0	0.0	0.0	0.0	6.54022236756e-05	0.0	8.6073334481e-05	0.0	5.95379852346e-05	0.0	0.0	0.0	0.0	0.0	0.0	0.0	0.0	0.0	0.0	0.0	0.0
k__Bacteria;p__Proteobacteria;c__Betaproteobacteria;o__Nitrosomonadales	0.0	0.0	0.0	0.0	0.0	0.0	0.0	0.0	0.0	0.0	0.0	0.0	0.0	0.0	0.0	0.0	0.0	0.0	0.0	0.0	0.0	0.0	0.0	0.0	0.0	0.0	0.0	0.0	0.0	0.0	0.0	0.0	0.0	0.0	0.0	0.0	0.0	0.0	0.0	0.0	0.0	0.0	0.0	0.00183751879281	0.0	0.0	0.0	0.0	0.0
k__Bacteria;p__Proteobacteria;c__Betaproteobacteria;o__Rhodocyclales	0.0	0.0	0.0	0.0	0.0	0.0	0.0	0.0	0.0	0.0	0.0	0.0	0.0	0.0	0.0	0.0	0.0	0.0	0.0	0.0	0.0	0.0	0.0	0.0	0.0	0.0	0.0	0.0	0.0	0.0	0.0	0.0	0.0	0.0	0.0	0.0	0.0	0.0	0.0	0.0	0.0	0.0	0.0	0.00150342446684	0.0	0.0	0.0	0.0	0.0
k__Bacteria;p__Proteobacteria;c__Deltaproteobacteria;o__Desulfovibrionales	0.0	0.0	0.0	0.0	0.0	0.0	0.0	0.0	0.0	0.0	0.0	0.0	0.0	0.0	0.0	0.0	0.0	0.0	0.0	0.0	0.0	0.0	0.0	0.0	0.0	0.0	0.0	0.0	0.0	0.0	0.0	0.0	0.0	6.01720921836e-05	0.0	8.16193274567e-05	5.95379852346e-05	0.0	0.0	0.0	0.0	7.32815477063e-05	0.0	0.0	0.0	3.93050860781e-05	0.0145740526866	0.00784038382775	0.00444516723586
k__Bacteria;p__Proteobacteria;c__Deltaproteobacteria;o__Myxococcales	0.0	0.0	0.0	0.0	0.0	0.0	0.0	0.0	0.0	0.0	0.0	0.0	0.0	0.0	0.0	0.0	0.0	0.0	0.0	0.0	0.0	0.0	0.0	0.0	0.0	0.0	0.0	0.0	0.0	0.0	0.0	0.0	0.0	0.0	0.0	0.0	0.0	0.0	0.0	0.0	0.0	0.0	0.0	0.0041204966869	0.0	0.0	0.0	0.0	0.0
k__Bacteria;p__Proteobacteria;c__Deltaproteobacteria;o__Sva0853	0.0	0.0	0.0	0.0	0.0	0.0	0.0	0.0	0.0	0.0	0.0	0.0	0.0	0.0	0.0	0.0	0.0	0.0	0.0	0.0	0.0	0.0	0.0	0.0	0.0	0.0	0.0	0.0	0.0	0.0	0.0	0.0	0.0	0.0	0.0	0.0	0.0	0.0	0.0	0.0	0.0	0.0	0.0	0.0	0.0	0.0	0.0	0.0	0.0
k__Bacteria;p__Proteobacteria;c__Epsilonproteobacteria;o__Campylobacterales	0.0	0.0	0.0	0.0	0.0	0.0	0.0	0.0	0.0	0.0	0.0	0.0	0.0	0.0	0.0	0.0	0.0	0.0	0.0	0.0	0.0	0.0	0.0	0.0	0.0	0.0	0.0	0.0	6.57678395265e-05	0.0	0.0	6.19578686493e-05	0.0	0.0	0.000172146668962	8.16193274567e-05	0.000893069778519	0.0	0.0	9.84639621898e-05	5.72344322344e-05	7.32815477063e-05	0.0	5.56823876608e-05	3.80981408107e-05	7.86101721563e-05	0.000549964252324	0.000994675560236	0.000596302921884
k__Bacteria;p__Proteobacteria;c__Gammaproteobacteria;Other	0.0	0.0	0.0	0.0	0.0	0.0	0.0	0.0	0.0	0.0	0.0	0.0	0.0	0.0	0.0	0.0	0.0	0.0	0.0	0.0	0.0	0.0	0.0	0.0	0.0	0.0	0.0	0.0	0.0	0.0	0.0	0.0	0.0	0.0	8.6073334481e-05	0.0	0.0	0.0	0.0	0.0	0.0	0.0	0.0	0.0	3.80981408107e-05	0.0	0.0	0.0	0.0
k__Bacteria;p__Proteobacteria;c__Gammaproteobacteria;o__Aeromonadales	0.0	0.0	0.0	0.0	0.0	0.0	0.0	0.0	0.0	0.0	0.0	0.0	0.0	0.0	0.0	0.0	0.0	0.0	0.0	0.0	0.0	0.0	0.0	0.0	0.0	0.0	8.5910652921e-05	0.0	0.0	6.22161388664e-05	5.90144585423e-05	0.0	0.000130804447351	0.0	0.000172146668962	0.00024485798237	0.0	0.0	5.67859170926e-05	9.84639621898e-05	5.72344322344e-05	7.32815477063e-05	0.0	5.56823876608e-05	0.0	0.000117915258234	0.0	0.0	0.00010841871307
k__Bacteria;p__Proteobacteria;c__Gammaproteobacteria;o__Alteromonadales	0.0	0.0	0.0	0.0	0.0	0.0	0.0	0.0	0.0	0.0	0.0	0.0	0.0	0.0	0.0	0.0	0.0	0.0	0.0	0.0	0.0	0.0	0.0	0.0	0.0	0.0	0.0	0.0	0.0	0.0	5.90144585423e-05	0.0	6.54022236756e-05	0.0	0.0	0.0	0.0	0.0	0.0	0.0	0.0	7.32815477063e-05	0.0	0.0	0.0	3.93050860781e-05	0.0	0.0	0.0
k__Bacteria;p__Proteobacteria;c__Gammaproteobacteria;o__Enterobacteriales	0.0245499181669	0.0744659612697	0.00824531783737	0.0326688286913	0.0703837865102	0.011689136199	0.0532461466604	0.0028031467583	0.0296542495791	0.148467699539	0.00392411412386	0.0559035990539	0.00322999567114	0.0208460626101	0.0113427539446	0.117120921305	0.0095716216589	0.015876745435	0.0119942661557	0.0128469617404	0.237776153346	0.194747081712	0.086159123895	0.34932094911	0.227902714673	0.203616622701	0.027147766323	0.0978593272171	0.0281486353173	0.012567660051	0.00401298318088	0.360346964064	0.0247874427731	0.00986822311812	0.0321053537614	0.0959027097617	0.0210169087878	0.0274172615185	0.00902896081772	0.015557306026	0.0422962454212	0.00571596072109	0.310185478255	0.028732112033	0.0860256019506	0.0248015093153	0.000439971401859	0.00953718331285	0.00303572396596
k__Bacteria;p__Proteobacteria;c__Gammaproteobacteria;o__Legionellales	0.0	0.0	0.0	0.0	0.0	0.0	0.0	0.0	0.0	0.0	0.0	0.0	0.0	0.0	0.0	0.0	0.0	0.0	0.0	0.0	0.0	0.0	0.0	0.0	0.0	0.0	0.0	0.0	0.0	0.0	0.0	0.0	0.0	0.0	0.0	0.0	0.0	0.0	0.0	0.0	0.0	0.0	0.0	0.0	0.0	0.0	0.0	0.0	0.0
k__Bacteria;p__Proteobacteria;c__Gammaproteobacteria;o__Methylococcales	0.0	0.0	0.0	0.0	0.0	0.0	0.0	0.0	0.0	0.0	0.0	0.0	0.0	0.0	0.0	0.0	0.0	0.0	0.0	0.0	0.0	0.0	0.0	0.0	0.0	0.0	0.0	0.0	0.0	0.0	0.0	0.0	0.0	0.0	0.0	0.0	0.0	0.0	0.0	0.0	0.0	0.0	0.0	0.0	0.0	0.0	0.0	0.0	0.0
k__Bacteria;p__Proteobacteria;c__Gammaproteobacteria;o__Pasteurellales	0.0	0.0	0.0	0.0	0.0	0.0	0.0	0.0	0.0	0.0	0.0	0.0	0.0	0.0	0.0	0.0	0.0	0.0	0.0	0.0	0.0	0.0	0.0	0.0	0.0	0.0	0.0	0.0	0.0	0.0	0.0	0.0	0.0	0.0	8.6073334481e-05	0.0	0.0	0.0	0.0	0.0	0.0	0.0	0.0	0.0	0.0	0.0	0.0	5.85103270727e-05	0.000596302921884
k__Bacteria;p__Proteobacteria;c__Gammaproteobacteria;o__Pseudomonadales	4.09165302782e-05	0.000159712517469	0.000157053673093	4.76917207173e-05	0.0	7.46909661276e-05	7.18571479898e-05	4.52120444887e-05	0.0	3.0924328169e-05	2.95046174726e-05	0.0	3.32989244447e-05	0.0	6.33673404727e-05	0.000307101727447	5.51678481781e-05	0.0	0.0	3.12578144536e-05	0.0	0.000700389105058	6.5971764085e-05	0.000117077739619	3.81810545607e-05	3.82306839469e-05	0.000773195876289	0.00115997047348	0.000723446234791	0.000746593666397	0.000826202419593	0.000371747211896	0.00104643557881	0.000782237198387	0.00172146668962	0.000326477309827	0.0414979757085	0.00129785853342	0.000681431005111	0.000886175659709	0.000572344322344	0.00131906785871	0.000633031588276	0.0559607995991	0.000761962816215	0.00141498309881	0.000109992850465	0.000468082616582	0.000596302921884
k__Bacteria;p__Proteobacteria;c__Gammaproteobacteria;o__Vibrionales	0.0	0.0	0.0	0.0	0.0	0.0	0.0	0.0	0.0	0.0	0.0	0.0	0.0	0.0	0.0	0.0	0.0	0.0	0.0	0.0	0.0	0.0	0.0	0.0	0.0	0.0	0.0	0.0	0.0	0.000186648416599	0.0	6.19578686493e-05	0.0	0.0	8.6073334481e-05	0.0	5.95379852346e-05	0.000162232316677	0.0	0.00019692792438	0.0	0.000146563095413	0.0	0.00796258143549	7.61962816215e-05	0.0	5.49964252324e-05	0.0	0.0
k__Bacteria;p__Proteobacteria;c__Gammaproteobacteria;o__Xanthomonadales	0.0	0.0	0.0	0.0	0.0	0.0	0.0	0.0	0.0	0.0	0.0	0.0	0.0	0.0	0.0	0.00122840690979	0.0	0.0	0.0	0.0	0.0	0.0	0.0	0.0	0.0	0.0	0.0	0.000105451861225	0.0	6.22161388664e-05	0.0	0.0	0.000130804447351	0.0	8.6073334481e-05	8.16193274567e-05	0.00279828530603	0.0	0.0	9.84639621898e-05	0.0	0.0	0.0	0.0124171724484	3.80981408107e-05	0.000117915258234	0.0	0.0	0.00010841871307
k__Bacteria;p__Tenericutes;c__Mollicutes;o__RF39	0.0234042553191	7.98562587343e-05	0.000314107346186	0.000238458603586	4.58526296483e-05	0.00205400156851	0.00405992886142	0.000406908400398	0.00984158501317	6.18486563379e-05	0.000177027704836	0.00297257559292	0.0470513802404	0.000179707436294	0.000792091755909	0.00119001919386	0.0128265247014	0.00241675617615	0.0186349940029	0.00525131282821	0.0	0.0	0.0	0.0	0.0	0.0	0.0	5.27259306127e-05	0.0	0.0	0.0	0.0	0.000196206671027	0.0	0.0	0.0	0.0	0.0	0.0	0.0	0.0	7.32815477063e-05	0.0	0.0	0.0	0.0	0.000879942803718	0.00152126850389	0.0
[truncated: 39 more columns]
