# Supplementary material for: Characterization of Gut Microbiome Dynamics in Developing Pekin Ducks and Impact of Management System
Source: Front Microbiol. 2017 Jan 4;7:2125. doi: 10.3389/fmicb.2016.02125 (PMC5209349; doi:10.3389/fmicb.2016.02125)
Supplement: Supplementary file 9 [file DataSheet4.ZIP › Supplemental_File_4_AviaryBarn_EnviroAgeGrp_TaxaSummaries/raw_data/table_mc10000_sorted_L5.txt]

# Constructed from biom file
#OTU ID	25	26	27	28	29	30	31	32	33	34	43	44	45	46	47	48	49	50	51	52	87	88	89	90	91	92	314	315	316	317	318	319	320	321	323	324	325	326	327	329	330	331	332	333	335	336	402	403	404
NOHIT;Other;Other;Other;Other	0.0	0.0	0.0	0.0	0.0	0.0	0.0	0.0	0.0	0.0	0.0	0.0	0.0	0.0	0.0	0.0	0.0	0.0	0.0	0.0	0.0	3.89105058366e-05	0.0	0.0	0.0	0.0	0.0	0.0	0.0	0.0	5.90144585423e-05	0.0	0.0	0.0	0.0	0.0	0.0	0.0	5.67859170926e-05	0.0	0.0	0.0	0.0	0.0	0.0	0.0	0.00126491778034	0.000175530981218	0.0
k__Archaea;p__Crenarchaeota;c__Thaumarchaeota;o__Cenarchaeales;f__Cenarchaeaceae	0.0	0.0	0.0	0.0	0.0	0.0	0.0	0.0	0.0	0.0	0.0	0.0	0.0	0.0	0.0	0.0	0.0	0.0	0.0	0.0	0.0	0.0	0.0	0.0	0.0	0.0	0.0	0.0	0.0	0.0	0.0	0.0	0.0	0.0	0.0	0.0	0.0	0.0	0.0	0.0	0.0	0.0	0.0	0.0	0.0	0.0	0.0	0.0	0.0
k__Bacteria;p__Acidobacteria;c__BPC102;o__MVS-40;f__	0.0	0.0	0.0	0.0	0.0	0.0	0.0	0.0	0.0	0.0	0.0	0.0	0.0	0.0	0.0	0.0	0.0	0.0	0.0	0.0	0.0	0.0	0.0	0.0	0.0	0.0	0.0	0.0	0.0	0.0	0.0	0.0	0.0	0.0	0.0	0.0	0.0	0.0	0.0	0.0	0.0	0.0	0.0	0.0	0.0	0.0	0.0	0.0	0.0
k__Bacteria;p__Acidobacteria;c__DA052;o__Ellin6513;f__	0.0	0.0	0.0	0.0	0.0	0.0	0.0	0.0	0.0	0.0	0.0	0.0	0.0	0.0	0.0	0.0	0.0	0.0	0.0	0.0	0.0	0.0	0.0	0.0	0.0	0.0	0.0	0.0	0.0	0.0	0.0	0.0	0.0	0.0	0.0	0.0	0.0	0.0	0.0	0.0	0.0	0.0	0.0	0.0	3.80981408107e-05	0.0	0.0	0.0	0.0
k__Bacteria;p__Actinobacteria;c__Acidimicrobiia;o__Acidimicrobiales;f__OCS155	0.0	0.0	0.0	0.0	0.0	0.0	0.0	0.0	0.0	0.0	0.0	0.0	0.0	0.0	0.0	0.0	0.0	0.0	0.0	0.0	0.0	0.0	0.0	0.0	0.0	0.0	0.0	0.0	0.0	0.0	0.0	0.0	0.0	0.0	0.0	0.0	0.0	0.0	0.0	0.0	5.72344322344e-05	7.32815477063e-05	0.0	0.0	0.0	0.0	0.0	0.0	0.0
k__Bacteria;p__Actinobacteria;c__Actinobacteria;o__Actinomycetales;f__	0.0	0.0	0.0	0.0	0.0	0.0	0.0	0.0	0.0	0.0	0.0	0.0	0.0	0.0	0.0	0.0	0.0	0.0	0.0	0.0	0.0	0.0	0.0	0.0	0.0	0.0	0.0	0.0	0.0	0.0	0.0	0.0	0.0	0.0	0.0	0.0	0.0	0.0	0.0	0.0	0.0	0.0	0.0	0.0	0.0	0.0	0.0	0.0	0.0
k__Bacteria;p__Actinobacteria;c__Actinobacteria;o__Actinomycetales;f__Actinomycetaceae	0.0	0.0	0.0	0.0	0.0	0.0	0.0	0.0	0.0	0.0	0.0	0.0	0.0	3.59414872587e-05	0.0	0.0	0.0	0.0	0.0	0.0	0.0	0.0	0.0	0.0	0.0	0.0	0.0	0.0	0.0	0.0	0.0	0.0	0.0	0.0	8.6073334481e-05	0.0	0.00512026673017	0.0	0.0	0.0	0.0	0.0	0.0	0.0	0.0	0.0	0.0	0.0	0.0
k__Bacteria;p__Actinobacteria;c__Actinobacteria;o__Actinomycetales;f__Brevibacteriaceae	0.0	0.0	0.0	0.0	0.0	0.0	0.0	0.0	0.0	0.0	0.0	0.0	0.0	7.18829745175e-05	3.16836702364e-05	0.0	0.0	0.0	0.0	0.0	0.0	0.0	0.0	0.0	0.0	0.0	0.0	0.0	0.0	0.0	0.0	0.0	0.0	0.0	0.0	8.16193274567e-05	0.00583472255299	0.0	5.67859170926e-05	0.0	0.0	0.0	0.0	0.0	0.0	0.0	0.0	0.0	0.0
k__Bacteria;p__Actinobacteria;c__Actinobacteria;o__Actinomycetales;f__Corynebacteriaceae	0.000327332242226	0.00131762826912	0.00011779025482	9.53834414346e-05	4.58526296483e-05	3.73454830638e-05	0.000179642869974	4.52120444887e-05	4.3164846549e-05	6.18486563379e-05	0.000206532322308	0.000799079460462	0.00219772901335	0.00460051036912	0.00256637728915	0.00514395393474	0.000220671392712	0.00107411385607	0.00108240938478	0.00143785946487	0.0	0.0	0.0	0.0	3.81810545607e-05	0.0	0.0	0.000158177791838	0.000197303518579	0.000124432277733	0.000236057834169	0.000123915737299	0.000130804447351	0.000120344184367	8.6073334481e-05	0.000163238654913	0.103000714456	8.11161583387e-05	0.0	9.84639621898e-05	0.000114468864469	0.000219844643119	0.000189909476483	0.0012806949162	7.61962816215e-05	0.000275135602547	0.000329978551394	0.000175530981218	0.00135523391337
k__Bacteria;p__Actinobacteria;c__Actinobacteria;o__Actinomycetales;f__Dermabacteraceae	0.0	0.0	0.0	0.0	0.0	0.0	0.0	4.52120444887e-05	0.0	0.0	0.0	0.0	0.000199793546668	0.000179707436294	0.000601989734491	0.000383877159309	0.0	0.0	0.0	0.0	0.0	0.0	0.0	0.0	0.0	0.0	0.0	0.0	0.0	6.22161388664e-05	0.0	0.0	0.0	0.0	0.0	0.0	0.00803762800667	0.0	0.0	0.0	0.0	0.0	6.33031588276e-05	0.0	0.0	0.0	0.0	0.0	0.0
k__Bacteria;p__Actinobacteria;c__Actinobacteria;o__Actinomycetales;f__Dietziaceae	0.0	0.0	0.0	0.0	0.0	0.0	0.0	0.0	0.0	0.0	0.0	0.0	3.32989244447e-05	0.0	0.0	0.0	0.0	0.0	0.0	0.0	0.0	0.0	0.0	0.0	0.0	0.0	0.0	0.0	0.0	0.0	0.0	0.0	0.0	0.0	0.0	0.0	0.00196475351274	0.0	0.0	0.0	0.0	0.0	0.0	0.0	0.0	0.0	0.0	0.0	0.0
k__Bacteria;p__Actinobacteria;c__Actinobacteria;o__Actinomycetales;f__Intrasporangiaceae	0.0	0.0	0.0	0.0	0.0	0.0	0.0	0.0	0.0	0.0	0.0	0.0	0.0	0.0	0.0	0.0	0.0	0.0	0.0	0.0	0.0	0.0	0.0	0.0	0.0	0.0	0.0	0.0	0.0	0.0	0.0	0.0	0.0	0.0	0.0	0.0	0.0	0.0	0.0	0.0	0.0	0.0	0.0	0.0	0.0	0.0	0.0	0.0	0.0
k__Bacteria;p__Actinobacteria;c__Actinobacteria;o__Actinomycetales;f__Jonesiaceae	0.0	0.0	0.0	0.0	0.0	0.0	0.0	0.0	0.0	0.0	0.0	0.0	0.0	0.0	0.0	0.0	0.0	0.0	0.0	0.0	0.0	0.0	0.0	0.0	0.0	0.0	0.0	0.0	0.0	0.0	0.0	0.0	0.0	0.0	0.0	0.0	0.0	0.0	0.0	0.0	0.0	0.0	0.0	0.0	0.0	0.0	0.0	0.0	0.0
k__Bacteria;p__Actinobacteria;c__Actinobacteria;o__Actinomycetales;f__Kineosporiaceae	0.0	0.0	0.0	0.0	0.0	0.0	0.0	0.0	0.0	0.0	0.0	0.0	0.0	0.0	0.0	0.0	0.0	0.0	0.0	0.0	0.0	0.0	0.0	0.0	0.0	0.0	0.0	0.0	0.0	0.0	0.0	0.0	0.0	0.0	0.0	0.0	0.0	0.0	0.0	0.0	0.0	0.0	0.0	0.000612506264269	0.0	0.0	0.0	0.0	5.42093565349e-05
k__Bacteria;p__Actinobacteria;c__Actinobacteria;o__Actinomycetales;f__Microbacteriaceae	0.0	0.000239568776203	0.0	0.0	4.58526296483e-05	0.0	0.0	0.0	0.0	0.0	0.0	3.19631784185e-05	0.000899070960008	0.000826654206951	0.000190102021418	0.00253358925144	2.7583924089e-05	0.0	2.92543076968e-05	9.37734433608e-05	0.0	0.0	0.0	0.0	0.0	0.0	0.0	5.27259306127e-05	0.0	0.0	0.0	0.0	6.54022236756e-05	0.0	8.6073334481e-05	0.0	0.00571564658252	0.0	0.0	0.0	0.000114468864469	0.000293126190825	0.0	0.00183751879281	0.0	0.0	0.0	5.85103270727e-05	0.0
k__Bacteria;p__Actinobacteria;c__Actinobacteria;o__Actinomycetales;f__Micrococcaceae	4.09165302782e-05	0.0	0.0	0.0	0.0	0.0	0.0	0.0	0.0	0.0	0.0	3.19631784185e-05	0.0	0.0	3.16836702364e-05	0.0	0.0	0.0	0.0	0.0	0.0	0.0	0.0	0.0	0.0	0.0	0.000515463917526	0.000316355583676	0.000526142716212	0.0	0.000236057834169	0.0	0.0	6.01720921836e-05	0.00086073334481	0.0	0.00261967135032	0.000324464633355	0.0	0.0	5.72344322344e-05	0.000439689286238	0.0	0.00400913191158	0.000457177689729	0.00062888137725	0.000164989275697	5.85103270727e-05	0.00102997777416
k__Bacteria;p__Actinobacteria;c__Actinobacteria;o__Actinomycetales;f__Mycobacteriaceae	0.0	0.0	0.0	0.0	0.0	0.0	0.0	0.0	0.0	0.0	0.0	0.0	0.0	0.0	0.0	0.0	0.0	0.0	0.0	0.0	0.0	0.0	0.0	0.0	0.0	0.0	0.0	0.0	0.0	0.0	0.0	0.0	0.0	0.0	0.0	0.0	0.0	0.0	0.0	0.0	0.0	0.0	0.0	0.0	0.0	0.0	5.49964252324e-05	0.0	0.0
k__Bacteria;p__Actinobacteria;c__Actinobacteria;o__Bifidobacteriales;f__Bifidobacteriaceae	0.0	0.0	0.0	0.0	0.0	0.0	0.0	0.0	0.0	0.0	0.0	0.0	0.0	0.0	0.0	0.0	0.0	0.0	0.0	0.0	0.0	0.0	0.0	0.0	0.0	0.0	0.0	0.000158177791838	0.0	6.22161388664e-05	0.0	0.000123915737299	6.54022236756e-05	6.01720921836e-05	0.000172146668962	0.0	0.00130983567516	0.0	0.0	0.0	0.000114468864469	7.32815477063e-05	0.0	0.0	0.0	3.93050860781e-05	0.0628609140406	0.0355157685331	0.0835908277769
k__Bacteria;p__Actinobacteria;c__Coriobacteriia;o__Coriobacteriales;f__Coriobacteriaceae	0.0	0.0	0.0	0.0	0.0	0.0	0.0	0.0	0.0	0.0	0.0	0.0	0.0	0.0	0.0	0.0	0.0	0.0	0.0	0.0	0.0	0.0	0.0	0.0	0.0	0.0	0.0	0.0	0.0	0.0	0.0	0.0	0.0	6.01720921836e-05	0.0	0.0	5.95379852346e-05	0.0	0.0	0.0	5.72344322344e-05	0.0	0.0	0.0	3.80981408107e-05	0.0	0.00841445306055	0.00397870224095	0.00195153683526
k__Bacteria;p__Bacteroidetes;c__Bacteroidia;o__Bacteroidales;Other	0.0	0.0	0.0	0.0	0.0	0.0	0.0	0.0	0.0	0.0	0.0	0.0	0.0	0.0	0.0	0.0	0.0	0.0	0.0	0.0	0.0	0.0	0.0	0.0	0.0	0.0	0.0	0.0	0.0	0.0	0.0	0.0	0.0	0.0	0.0	0.0	0.00148844963086	0.0	0.0	0.0	0.0	0.0	0.0	0.0	0.0	0.0	0.0	0.0	0.0
k__Bacteria;p__Bacteroidetes;c__Bacteroidia;o__Bacteroidales;f__Bacteroidaceae	0.0	0.0	0.0	0.0	0.0	0.0	0.0	0.0	0.0	0.0	0.0	0.0	0.0	0.0	0.0	0.0	0.0	0.0	0.0	0.0	0.0	0.0	0.0	0.0	0.0	0.0	0.000171821305842	0.000210903722451	0.000328839197632	0.000248864555466	0.000177043375627	6.19578686493e-05	0.000457815565729	0.000300860460918	0.000774660010329	0.000326477309827	0.00244105739462	0.000567813108371	0.000113571834185	9.84639621898e-05	5.72344322344e-05	0.000512970833944	6.33031588276e-05	0.00295116654602	0.000266686985675	0.000275135602547	0.120277181983	0.193903223919	0.176126199382
k__Bacteria;p__Bacteroidetes;c__Bacteroidia;o__Bacteroidales;f__Porphyromonadaceae	0.0	0.0	0.0	0.0	0.0	0.0	0.0	0.0	0.0	0.0	0.0	0.0	0.0	0.0	0.0	0.0	0.0	0.0	0.0	0.0	0.0	0.0	0.0	0.0	0.0	0.0	0.0	0.0	0.0	0.0	0.0	0.0	6.54022236756e-05	0.0	8.6073334481e-05	8.16193274567e-05	0.00119075970469	0.0	0.0	0.0	0.0	0.000219844643119	0.0	0.00144774207918	7.61962816215e-05	3.93050860781e-05	5.49964252324e-05	5.85103270727e-05	0.0
k__Bacteria;p__Bacteroidetes;c__Bacteroidia;o__Bacteroidales;f__Prevotellaceae	0.0	0.0	0.0	0.0	0.0	0.0	0.0	0.0	0.0	0.0	0.0	0.0	0.0	0.0	0.0	0.0	0.0	0.0	0.0	0.0	0.0	0.0	0.0	0.0	0.0	0.0	0.0	0.000105451861225	6.57678395265e-05	0.0	0.0	6.19578686493e-05	0.0	6.01720921836e-05	0.000172146668962	0.0	0.0	0.0	5.67859170926e-05	0.0	5.72344322344e-05	0.0	0.0	0.000445459101286	3.80981408107e-05	7.86101721563e-05	0.137326073805	0.152126850389	0.144576353879
k__Bacteria;p__Bacteroidetes;c__Bacteroidia;o__Bacteroidales;f__Rikenellaceae	0.0	0.0	0.0	0.0	0.0	0.0	0.0	0.0	0.0	0.0	0.0	0.0	0.0	0.0	0.0	0.0	0.0	0.0	0.0	0.0	0.0	0.0	0.0	0.0	0.0	0.0	0.0	0.0	6.57678395265e-05	6.22161388664e-05	5.90144585423e-05	0.0	0.0	0.0	0.0	0.000163238654913	0.0	0.0	5.67859170926e-05	9.84639621898e-05	0.0	0.0	0.0	0.0	3.80981408107e-05	3.93050860781e-05	0.0287081339713	0.0296062254988	0.0146365262644
k__Bacteria;p__Bacteroidetes;c__Bacteroidia;o__Bacteroidales;f__S24-7	0.0	0.0	0.0	0.0	0.0	0.0	0.0	0.0	0.0	0.0	0.0	0.0	0.0	0.0	0.0	0.0	0.0	0.0	0.0	0.0	0.0	0.0	0.0	0.0	0.0	0.0	0.0	0.0	0.0	0.0	0.0	0.0	0.0	0.0	0.0	0.0	0.0	0.0	0.0	0.0	0.0	0.0	0.0	0.0	0.0	0.0	5.49964252324e-05	0.0	0.0
k__Bacteria;p__Bacteroidetes;c__Bacteroidia;o__Bacteroidales;f__[Barnesiellaceae]	0.0	0.0	0.0	0.0	0.0	0.0	0.0	0.0	0.0	0.0	0.0	0.0	0.0	0.0	0.0	0.0	0.0	0.0	0.0	0.0	0.0	0.0	0.0	0.0	0.0	0.0	0.0	0.0	0.0	0.0	0.0	0.0	0.0	0.0	8.6073334481e-05	0.0	0.0	0.0	0.0	0.0	0.0	0.0	0.0	0.0	0.0	0.0	0.0449320794148	0.0131648235914	0.00254783975714
k__Bacteria;p__Bacteroidetes;c__Bacteroidia;o__Bacteroidales;f__[Odoribacteraceae]	0.0	0.0	0.0	0.0	0.0	0.0	0.0	0.0	0.0	0.0	0.0	0.0	0.0	0.0	0.0	0.0	0.0	0.0	0.0	0.0	0.0	0.0	0.0	0.0	0.0	0.0	0.0	0.0	0.0	0.0	0.0	0.0	0.0	0.0	0.0	8.16193274567e-05	0.0	0.0	0.0	0.0	0.0	0.0	0.0	0.000501141488947	0.0	0.0	0.0	0.0	0.0
k__Bacteria;p__Bacteroidetes;c__Bacteroidia;o__Bacteroidales;f__[Paraprevotellaceae]	0.0	0.0	0.0	0.0	0.0	0.0	0.0	0.0	0.0	0.0	0.0	0.0	0.0	0.0	0.0	0.0	0.0	0.0	0.0	0.0	0.0	0.0	0.0	0.0	0.0	0.0	0.0	0.0	0.0	0.0	0.0	0.0	0.0	0.0	0.0	0.0	0.0	0.0	0.0	0.0	0.0	0.0	0.0	0.0	0.0	0.0	0.0	0.0	0.0
k__Bacteria;p__Bacteroidetes;c__Flavobacteriia;o__Flavobacteriales;f__Flavobacteriaceae	0.0	0.0	0.0	0.0	0.0	0.0	0.0	0.0	0.0	0.0	0.0	0.0	0.0	0.0	0.0	0.0	0.0	0.0	0.0	0.0	0.0	0.0	0.0	0.0	0.0	0.0	0.000171821305842	0.0	0.0	6.22161388664e-05	0.0	6.19578686493e-05	0.0	6.01720921836e-05	0.0	0.0	0.0	0.0	0.0	0.0	5.72344322344e-05	7.32815477063e-05	0.0	0.00551255637842	3.80981408107e-05	0.000117915258234	0.0	0.0	0.0
k__Bacteria;p__Bacteroidetes;c__Flavobacteriia;o__Flavobacteriales;f__[Weeksellaceae]	0.0	0.0	0.0	0.0	0.0	0.0	0.0	0.0	0.0	0.0	0.0	0.0	0.0	0.0	0.0	0.0	0.0	0.0	0.0	0.0	0.0	0.0	0.0	0.0	0.0	0.0	0.0	0.000105451861225	0.0	6.22161388664e-05	0.000118028917085	0.000123915737299	0.000130804447351	0.0	0.0	8.16193274567e-05	0.0	0.0	0.0	0.0	5.72344322344e-05	7.32815477063e-05	6.33031588276e-05	0.00317389609666	7.61962816215e-05	7.86101721563e-05	0.0	0.0	0.0
k__Bacteria;p__Bacteroidetes;c__Sphingobacteriia;o__Sphingobacteriales;f__Sphingobacteriaceae	0.0	0.0	0.0	0.0	0.0	0.0	0.0	0.0	0.0	0.0	0.0	0.0	0.0	0.0	0.0	7.67754318618e-05	0.0	0.0	0.0	0.0	0.0	0.0	0.0	0.0	0.0	0.0	8.5910652921e-05	5.27259306127e-05	6.57678395265e-05	0.000186648416599	0.000118028917085	0.000123915737299	0.000196206671027	0.000120344184367	8.6073334481e-05	0.0	0.00261967135032	8.11161583387e-05	0.0	9.84639621898e-05	0.000114468864469	0.0	0.000126606317655	0.000111364775322	0.000152392563243	0.000157220344313	0.000219985700929	5.85103270727e-05	5.42093565349e-05
k__Bacteria;p__Bacteroidetes;c__[Saprospirae];o__[Saprospirales];f__Chitinophagaceae	0.0	0.0	3.92634182732e-05	0.0	0.0	0.0	0.0	0.0	0.0	0.0	0.0	0.0	3.32989244447e-05	0.0	0.0	0.0	0.0	0.0	0.0	0.0	0.0	0.0	0.0	0.0	0.0	0.0	0.0	0.0	0.0	0.0	0.0	0.0	0.0	0.0	0.0	8.16193274567e-05	0.0	0.0	0.0	0.0	0.0	0.0	6.33031588276e-05	0.0	3.80981408107e-05	0.0	0.0	0.0	0.0
k__Bacteria;p__Bacteroidetes;c__[Saprospirae];o__[Saprospirales];f__Saprospiraceae	0.0	0.0	0.0	0.0	0.0	0.0	0.0	0.0	0.0	0.0	0.0	0.0	0.0	0.0	0.0	0.0	0.0	0.0	0.0	0.0	0.0	0.0	0.0	0.0	0.0	0.0	0.0	0.0	0.0	0.0	0.0	0.0	6.54022236756e-05	0.0	0.0	0.0	0.0	0.0	0.0	0.0	0.0	0.0	0.0	0.0	0.0	0.0	0.0	0.0	0.0
k__Bacteria;p__Chlorobi;c__OPB56;o__;f__	0.0	0.0	0.0	0.0	0.0	0.0	0.0	0.0	0.0	0.0	0.0	0.0	0.0	0.0	0.0	0.0	0.0	0.0	0.0	0.0	0.0	0.0	0.0	0.0	0.0	0.0	0.0	0.0	0.0	0.0	0.0	0.0	0.0	0.0	0.0	0.0	0.0	0.0	0.0	0.0	0.0	0.0	0.0	0.0	0.0	0.0	0.0	0.0	0.0
k__Bacteria;p__Chloroflexi;c__Anaerolineae;o__GCA004;f__	0.0	0.0	0.0	0.0	0.0	0.0	0.0	0.0	0.0	0.0	0.0	0.0	0.0	0.0	0.0	0.0	0.0	0.0	0.0	0.0	0.0	0.0	0.0	0.0	0.0	0.0	0.0	0.0	0.0	0.0	0.0	0.0	0.0	0.0	0.0	0.0	0.0	0.0	0.0	0.0	0.0	0.0	0.0	0.0	0.0	0.0	0.0	0.0	0.0
k__Bacteria;p__Chloroflexi;c__Anaerolineae;o__SBR1031;f__SHA-31	0.0	0.0	0.0	0.0	0.0	0.0	0.0	0.0	0.0	0.0	0.0	0.0	0.0	0.0	0.0	0.0	0.0	0.0	0.0	0.0	0.0	0.0	0.0	0.0	0.0	0.0	0.0	0.0	0.0	0.0	0.0	0.0	0.0	0.0	0.0	0.0	0.0	0.0	0.0	0.0	0.0	0.0	0.0	0.0	0.0	0.0	0.0	0.0	0.0
k__Bacteria;p__Cyanobacteria;c__4C0d-2;o__MLE1-12;f__	0.0	0.0	0.0	0.0	0.0	3.73454830638e-05	0.0	0.0	0.0	0.0	0.0	0.0	0.0	0.0	0.0	0.0	0.0	0.0	0.0	0.0	0.0	0.0	0.0	0.0	0.0	0.0	0.0	0.0	0.0	0.0	0.0	0.0	0.0	0.0	0.0	0.0	0.0	0.0	0.0	0.0	0.0	0.0	0.0	0.0	0.0	0.0	0.0	0.0	0.0
k__Bacteria;p__Cyanobacteria;c__Synechococcophycideae;o__Synechococcales;f__Synechococcaceae	0.0	0.0	0.0	0.0	0.0	0.0	0.0	0.0	0.0	0.0	0.0	0.0	0.0	0.0	0.0	0.0	0.0	0.0	0.0	0.0	0.0	0.0	0.0	0.0	0.0	0.0	0.0	0.0	0.0	0.0	0.0	0.0	0.0	0.0	8.6073334481e-05	0.0	0.0	0.0	0.0	0.0	0.0	0.0	0.0	0.0	0.0	0.0	0.0	0.0	0.0
k__Bacteria;p__Deferribacteres;c__Deferribacteres;o__Deferribacterales;f__Deferribacteraceae	0.0	0.0	0.0	0.0	0.0	0.0	0.0	0.0	0.0	0.0	0.0	0.0	0.0	0.0	0.0	0.0	0.0	0.0	0.0	0.0	0.0	0.0	0.0	0.0	0.0	0.0	0.0	5.27259306127e-05	0.0	0.0	0.0	0.0	0.0	6.01720921836e-05	8.6073334481e-05	0.0	5.95379852346e-05	0.0	0.0	0.0	0.0	0.0	0.0	0.000111364775322	7.61962816215e-05	3.93050860781e-05	0.0518066325689	0.013691416535	0.0710684664173
k__Bacteria;p__Firmicutes;c__Bacilli;o__Bacillales;Other	0.0	0.0	0.0	0.0	0.0	0.0	0.0	0.0	0.0	0.0	0.0	0.0	0.0	0.0	0.0	0.0	0.0	0.0	0.0	0.0	0.0	0.0	0.0	0.0	0.0	0.0	0.0	0.0	0.0	0.0	0.0	0.0	0.0	0.0	0.0	0.0	0.0	0.0	0.0	0.0	0.0	0.0	0.0	0.0	0.0	0.0	0.0	0.0	0.0
k__Bacteria;p__Firmicutes;c__Bacilli;o__Bacillales;f__	8.18330605565e-05	0.000439209423039	0.0	0.0	4.58526296483e-05	0.0	0.0	0.0	0.0	0.0	2.95046174726e-05	6.39263568369e-05	3.32989244447e-05	3.59414872587e-05	0.000126734680945	0.00042226487524	0.0	0.0	0.0	0.0	0.0	0.0	0.0	0.0	0.0	0.0	0.0	0.0	0.0	0.0	5.90144585423e-05	0.000123915737299	0.0	0.0	0.0	0.0	0.00285782329126	0.0	0.0	0.0	5.72344322344e-05	0.0	0.0	0.0	3.80981408107e-05	0.000314440688625	5.49964252324e-05	0.000117020654145	0.0
k__Bacteria;p__Firmicutes;c__Bacilli;o__Bacillales;f__Alicyclobacillaceae	0.0	0.0	0.0	0.0	0.0	0.0	0.0	0.0	0.0	0.0	0.0	0.0	0.0	0.0	0.0	0.0	0.0	0.0	0.0	0.0	0.0	0.0	0.0	0.0	0.0	0.0	0.0	0.0	0.0	0.0	0.0	0.0	0.0	0.0	0.0	0.0	0.0	0.0	0.0	0.0	0.0	0.0	0.0	0.0	0.0	0.0	0.0	0.0	0.0
k__Bacteria;p__Firmicutes;c__Bacilli;o__Bacillales;f__Bacillaceae	0.0418166939444	0.0370533040527	0.0259923828969	0.00453071346814	0.0095831995965	0.0482503641185	0.0308626450616	0.0113934352111	0.0243449734536	0.0228530785169	0.00534033576255	0.0112830019817	0.00336319136892	0.00147360097761	0.028420252202	0.0113243761996	0.00940611811436	0.0173872180451	0.0027206506158	0.006064016004	8.12215724496e-05	0.000272373540856	0.00973083520253	0.0116687480487	0.0305830247031	0.000229384103682	0.0	5.27259306127e-05	0.0	0.00087102594413	0.0	0.0	6.54022236756e-05	0.0	8.6073334481e-05	0.00130590923931	0.00166706358657	0.000162232316677	0.0	0.00108310358409	0.0	0.054887879232	0.0	0.003118213709	3.80981408107e-05	0.00153289835705	0.0	5.85103270727e-05	0.0
k__Bacteria;p__Firmicutes;c__Bacilli;o__Bacillales;f__Planococcaceae	0.0	0.0	0.0	4.76917207173e-05	0.0	0.0	0.0	0.0	0.0	3.0924328169e-05	0.0	0.0	0.0	3.59414872587e-05	0.0	0.000115163147793	0.0	0.0	0.0	6.25156289072e-05	0.0	0.0	0.0	0.0	0.0	0.0	0.0	0.0	0.0	0.0	0.0	0.0	0.0	0.0	0.0	0.0	0.0398309121219	0.0	0.0	0.0	0.0	0.0	0.0	0.0	0.0	0.0	0.0	0.0	0.0
k__Bacteria;p__Firmicutes;c__Bacilli;o__Bacillales;f__Staphylococcaceae	0.000327332242226	0.000519065681773	0.0	0.0	4.58526296483e-05	0.0	0.0	0.0	0.0	6.18486563379e-05	0.000147523087363	0.000383558141022	0.000299690320003	0.000790712719692	0.000633673404727	0.000690978886756	2.7583924089e-05	0.000167830290011	0.000321797384665	0.00653288322081	4.06107862248e-05	0.0	0.0	0.0	0.0	0.0	0.0	0.000158177791838	0.000263071358106	0.000186648416599	0.000177043375627	6.19578686493e-05	0.000196206671027	6.01720921836e-05	8.6073334481e-05	0.00024485798237	0.0205406049059	0.000243348475016	0.000113571834185	0.00019692792438	0.000114468864469	0.000293126190825	6.33031588276e-05	0.0059580154797	0.000457177689729	0.000314440688625	5.49964252324e-05	0.000117020654145	5.42093565349e-05
k__Bacteria;p__Firmicutes;c__Bacilli;o__Lactobacillales;Other	0.000204582651391	0.000918346975444	0.0	9.53834414346e-05	0.000137557888945	0.0	0.0	0.0	0.0	0.0	0.0	0.000575337211532	3.32989244447e-05	0.00086259569421	0.0	0.00272552783109	0.0	3.35660580021e-05	0.0	6.25156289072e-05	0.0	0.0	0.0	0.0	0.0	0.0	0.000257731958763	0.0	0.000789214074318	0.0	0.0	0.0	6.54022236756e-05	0.0	0.000344293337924	0.0	5.95379852346e-05	0.0	0.0	0.0	0.0	7.32815477063e-05	0.0	0.0	7.61962816215e-05	0.0	0.0	0.0	5.42093565349e-05
k__Bacteria;p__Firmicutes;c__Bacilli;o__Lactobacillales;f__	0.0	0.0	0.0	0.000143075162152	0.0	0.0	0.0	0.0	0.0	0.0	0.0	0.0	0.0	0.0	0.0	0.0	0.0	0.0	0.0	0.0	0.0	0.0	0.0	0.0	0.0	0.0	0.0	0.0	0.0	0.0	0.0	0.0	0.0	0.0	8.6073334481e-05	0.0	0.0	0.0	0.0	0.0	0.000114468864469	0.0	0.000189909476483	0.0	0.0	0.0	0.0	0.0	0.0
k__Bacteria;p__Firmicutes;c__Bacilli;o__Lactobacillales;f__Aerococcaceae	0.000368248772504	0.00283489718507	0.00011779025482	0.000381533765738	0.000458526296483	0.0	3.59285739949e-05	9.04240889773e-05	0.000129494539647	0.000340167609859	0.000118018469891	0.000223742248929	0.00113216343112	0.00298314344248	0.000601989734491	0.00172744721689	0.0	6.71321160043e-05	0.000263288769271	0.000906476619155	0.0	0.0	0.0	0.0	0.0	0.0	8.5910652921e-05	5.27259306127e-05	0.000197303518579	0.00105767436073	0.000177043375627	0.000619578686493	0.000261608894702	0.0	0.000688586675848	0.000408096637284	0.0255417956656	0.000405580791694	0.00022714366837	0.000492319810949	0.000686813186813	0.000219844643119	0.000316515794138	5.56823876608e-05	0.000304785126486	0.000904016979797	0.000274982126162	0.000117020654145	0.00032525613921
k__Bacteria;p__Firmicutes;c__Bacilli;o__Lactobacillales;f__Carnobacteriaceae	0.0	0.000119784388101	0.0	9.53834414346e-05	4.58526296483e-05	3.73454830638e-05	0.0	0.0	0.0	0.0	0.0	0.0	0.0	0.0	0.0	0.000115163147793	0.0	0.0	0.0	6.25156289072e-05	0.0	0.0	0.0	0.0	0.0	0.0	0.0	0.0	0.0	0.0	0.0	0.0	0.0	0.0	0.0	0.0	0.000357227911407	0.0	0.0	0.0	0.0	0.0	0.0	0.0	0.0	0.0	0.0	0.0	0.0
k__Bacteria;p__Firmicutes;c__Bacilli;o__Lactobacillales;f__Enterococcaceae	0.00192307692308	0.00638850069874	0.000274843927912	0.00157382678367	0.00224677885277	0.00145647383949	0.000682642905903	4.52120444887e-05	0.000992791470626	0.00386554102112	0.000295046174726	0.00757527328518	0.000432886017782	0.00323473385329	0.00101387744756	0.00975047984645	0.000331007089068	0.000872717508056	0.000497323230846	0.00100025006252	0.00284275503574	0.0020233463035	0.00171526586621	0.0018342179207	0.0012599748005	0.0062698321673	0.00627147766323	0.000474533375514	0.00657678395265	0.00155540347166	0.00177043375627	0.00185873605948	0.0166121648136	0.000601720921836	0.0323635737648	0.00114267058439	0.00351274112884	0.000811161583387	0.000567859170926	0.00492319810949	0.000400641025641	0.00256485416972	0.00120276001772	0.00122501252854	0.00758153002133	0.00224038990645	0.0	0.000175530981218	0.000813140348024
k__Bacteria;p__Firmicutes;c__Bacilli;o__Lactobacillales;f__Lactobacillaceae	0.0	0.0	0.0	4.76917207173e-05	0.0	0.0	0.0	0.0	0.0	0.000340167609859	0.0	0.0	0.0	0.0	0.0	3.83877159309e-05	2.7583924089e-05	0.0	0.0	0.0	0.0	0.0	0.0	0.0	0.0	0.0	0.00171821305842	0.00395444479595	0.00230187438343	0.00211534872146	0.00135733254647	0.00092936802974	0.00235448005232	0.000782237198387	0.00834911344465	0.00277505713353	0.0797809002143	0.00283906554186	0.00045428733674	0.00147695943285	0.000858516483516	0.0046900190532	0.00126606317655	0.166991480595	0.00300975312405	0.00400911877997	0.00263982841115	0.00567550172605	0.00992031224589
k__Bacteria;p__Firmicutes;c__Bacilli;o__Lactobacillales;f__Leuconostocaceae	4.09165302782e-05	0.0	0.0	0.0	0.0	0.0	0.0	0.0	0.0	3.0924328169e-05	0.0	0.0	0.0	0.0	0.0	0.0	2.7583924089e-05	0.0	0.0	0.0	0.0	0.0	0.0	0.0	3.81810545607e-05	0.0	0.0	0.0	6.57678395265e-05	0.000186648416599	0.00123930362939	0.0	0.0	0.0	0.0	0.000163238654913	0.000297689926173	8.11161583387e-05	0.0	0.0	0.0	0.0	6.33031588276e-05	0.0	0.000571472112161	0.000471661032938	0.0	0.0	0.0
k__Bacteria;p__Firmicutes;c__Bacilli;o__Lactobacillales;f__Streptococcaceae	0.000450081833061	0.000439209423039	0.000157053673093	0.000476917207173	0.000137557888945	0.000112036449191	0.000467071461934	0.000180848177955	0.000302153925843	0.0264403005845	0.000413064644617	0.000575337211532	0.000199793546668	0.000503180821622	0.000190102021418	0.00119001919386	0.00171020329352	0.000503490870032	0.000204780153878	0.00034383595899	0.0	0.000194552529183	0.000164929410212	7.80518264127e-05	7.63621091215e-05	0.000229384103682	0.0128006872852	0.059211220078	0.0511016113121	0.010265662913	0.0220714074948	0.00359355638166	0.026814911707	0.002948432517	0.168531588914	0.0436663401894	0.0103596094308	0.0674075275795	0.00420215786485	0.024911382434	0.00394917582418	0.00806097024769	0.00278533898842	0.0210479425358	0.01832520573	0.043785865891	0.0100643458175	0.0252764612954	0.0254783975714
k__Bacteria;p__Firmicutes;c__Bacilli;o__Turicibacterales;f__Turicibacteraceae	0.0245908346972	0.0232381712917	0.00357297106286	0.00286150324304	0.00605254711358	0.00985920752885	0.0188265727733	0.00682701871779	0.0130357836578	0.0194204780901	0.0333697223615	0.0373649555712	0.0320002663914	0.0678575279445	0.0379887206134	0.0337044145873	0.0513612666538	0.0399771750806	0.0155925460024	0.0407601900475	0.000203053931124	0.000778210116732	0.00702599287505	0.0145176397128	0.0959108090565	0.000229384103682	0.0	0.0	0.0	0.0	5.90144585423e-05	0.0	0.0	0.0	0.0	0.0	0.00351274112884	0.0	0.0	0.0	5.72344322344e-05	0.0	0.0	0.0	0.0	0.0	0.0	0.0	5.42093565349e-05
k__Bacteria;p__Firmicutes;c__Clostridia;o__Clostridiales;Other	0.0615793780687	0.0168895987223	0.0178648553143	0.00376764593667	0.0121050942272	0.0306606415954	0.0553659325261	0.0116647074781	0.0393663400527	0.0165445155704	0.225975865223	0.266285239404	0.160267723353	0.303741508824	0.172802737469	0.282879078695	0.248034645409	0.174308539205	0.150045344177	0.249062265566	0.018965237167	0.0693774319066	0.00310067291199	0.0125663440525	0.00679622771181	0.119967886225	0.00764604810997	0.00479805968575	0.0156527458073	0.0	0.00318678076129	0.244981412639	6.54022236756e-05	0.000120344184367	0.000430366672405	0.0107737512243	0.0237556561086	0.0	0.127370812039	0.00019692792438	0.0033195970696	0.00102594166789	0.000126606317655	0.00300684893368	0.0	0.000353745774703	0.0142990705604	0.0310104733485	0.0274299344067
k__Bacteria;p__Firmicutes;c__Clostridia;o__Clostridiales;f__	0.122463175123	0.0812138151328	0.0845734029605	0.0783098054178	0.0382410931267	0.159577249132	0.158085725578	0.126051180034	0.106401346743	0.132727216501	0.0848847844688	0.0515885699674	0.106656454997	0.0369119074147	0.0704644826057	0.0847600767754	0.101426088875	0.0671321160043	0.169382441565	0.217585646412	0.000446718648473	0.000466926070039	0.000329858820425	0.000390259132064	0.000305448436486	0.00202622624919	0.00816151202749	0.0532531899188	0.0142716211772	0.0363964412369	0.00802596636176	0.00774473358116	0.0114453891432	0.0293038088934	0.000946806679291	0.050032647731	0.00107168373422	0.0104639844257	0.00198750709824	0.017625049232	0.00486492673993	0.0164883482339	0.00569728429449	0.0265048165265	0.0113151478208	0.0103765427246	0.0171038882473	0.031361535311	0.00704721634954
k__Bacteria;p__Firmicutes;c__Clostridia;o__Clostridiales;f__Clostridiaceae	0.00466448445172	0.00986224795368	0.00742078605363	0.00572300648607	0.00871199963318	0.00448145796766	0.00811985772285	0.00284835880279	0.00362584711011	0.0767232581872	0.0162570442274	0.0155341047114	0.00472844727115	0.00657729216835	0.0137190292123	0.0145105566219	0.0171847847075	0.00862647690655	0.00631893046251	0.0136909227307	0.617121507472	0.629182879377	0.796938910146	0.56244146113	0.583024703142	0.542875712046	0.0548969072165	0.0262047875145	0.0399210785926	0.134013563118	0.0177633520212	0.0371747211896	0.0339437540876	0.101570491606	0.115596488208	0.022690173033	0.0749583234103	0.0158176508761	0.00255536626917	0.00699094131548	0.00246108058608	0.0135570863257	0.0936886750649	0.0902611503981	0.471464492533	0.0353352723842	0.00302480338778	0.00468082616582	0.00455358594893
k__Bacteria;p__Firmicutes;c__Clostridia;o__Clostridiales;f__Eubacteriaceae	0.000204582651391	0.000958275104811	0.000314107346186	4.76917207173e-05	0.0	0.000560182245957	0.000503000035929	0.0	0.0	0.0	0.000206532322308	0.000351594962603	0.00116546235557	0.000143765949035	0.000285153032127	0.000499040307102	0.000468926709514	0.000268528464017	0.000409560307755	0.000562640660165	0.0	0.0	0.0	0.0	0.0	0.0	0.0	0.0	0.0	0.0	0.0	0.0	0.0	0.0	0.0	0.0	0.0	0.0	0.0	0.0	0.0	0.0	0.0	0.0	0.0	0.0	0.000384974976627	0.000117020654145	0.000379465495745
k__Bacteria;p__Firmicutes;c__Clostridia;o__Clostridiales;f__Lachnospiraceae	0.204991816694	0.470912357756	0.211551297656	0.0649084318962	0.16552799303	0.393023863764	0.284626163188	0.220363504838	0.251564725687	0.0787951881745	0.120968931638	0.167423128556	0.125603543006	0.209718578155	0.165895697358	0.146564299424	0.14065042893	0.147925617615	0.149401749408	0.110152538135	0.0866634178038	0.0755252918288	0.0839160839161	0.0408211052139	0.0275285403383	0.09366517567	0.761855670103	0.604766424127	0.692469582374	0.438997075841	0.412334021835	0.15	0.455461085677	0.389734641073	0.139783095197	0.204619653934	0.260716837342	0.10155743024	0.130834752981	0.0838912957857	0.0685096153846	0.141506668621	0.00443122111793	0.167882398797	0.182947272173	0.178366480623	0.0405323653962	0.0382657539056	0.0282430747547
k__Bacteria;p__Firmicutes;c__Clostridia;o__Clostridiales;f__Peptococcaceae	0.0	0.0	0.0	0.0	0.0	0.0	0.0	0.0	0.0	0.0	0.0	0.0	0.0	0.0	0.0	0.0	0.0	0.0	0.0	0.0	0.0	0.0	0.0	0.0	0.0	0.0	8.5910652921e-05	0.0	0.0	0.0	0.0	0.0	0.0	0.0	0.0	0.0	0.0	0.0	0.0	0.0	0.0	0.0	0.0	0.0	0.0	0.0	0.00522466039707	0.0051489087824	0.00910717189787
k__Bacteria;p__Firmicutes;c__Clostridia;o__Clostridiales;f__Peptostreptococcaceae	0.00220949263502	0.000119784388101	0.000157053673093	4.76917207173e-05	0.0	0.0	0.000107785721985	4.52120444887e-05	4.3164846549e-05	3.0924328169e-05	0.000649101584398	6.39263568369e-05	0.000166494622224	0.00384573913669	0.0003485203726	0.000268714011516	0.000634430254048	0.000839151450054	0.0148319340023	0.000625156289072	0.0	0.00011673151751	0.00013194352817	0.000741492350921	0.000114543163682	0.000420537523416	0.00678694158076	5.27259306127e-05	0.00480105228543	0.0	0.000472115668339	0.00198265179678	0.0	6.01720921836e-05	0.0405405405405	0.00636630754163	0.0080971659919	0.000486696950032	0.00897217490062	0.00147695943285	0.000400641025641	7.32815477063e-05	0.0	0.00161478924216	0.0470131057604	0.0153289835705	0.000274982126162	0.000234041308291	0.00140944326991
k__Bacteria;p__Firmicutes;c__Clostridia;o__Clostridiales;f__Ruminococcaceae	0.468126022913	0.241046116989	0.624249087126	0.788248760015	0.660094456417	0.281734324233	0.360758811483	0.607423817705	0.484352743126	0.43893991403	0.434691529224	0.301412772486	0.477706370084	0.311468928584	0.43837526139	0.264952015355	0.35078476264	0.5	0.440189567914	0.294604901225	0.00109649122807	0.00346303501946	0.00158332233804	0.00265376209803	0.0021381390554	0.0056199105402	0.0483676975945	0.0110724454287	0.0725419269977	0.138990854228	0.353260548834	0.157558859975	0.406147809026	0.36704976232	0.388276811844	0.122837087822	0.103774708264	0.638384166126	0.146223736513	0.738184324537	0.699347527473	0.619082515023	0.0548838387036	0.280472186647	0.121761658031	0.370686266803	0.380355276907	0.337546076883	0.351656095842
k__Bacteria;p__Firmicutes;c__Clostridia;o__Clostridiales;f__Veillonellaceae	0.0	0.0	0.0	0.0	0.0	0.0	0.0	0.0	0.0	0.0	0.0	0.0	0.0	0.0	0.0	0.0	0.0	0.0	0.0	0.0	0.0	0.0	0.0	0.0	0.0	0.0	0.0	5.27259306127e-05	0.0	0.0	0.0	0.0	6.54022236756e-05	6.01720921836e-05	8.6073334481e-05	0.00106105125694	0.0	0.0	5.67859170926e-05	9.84639621898e-05	0.0	7.32815477063e-05	0.0	0.00105796536555	0.0	0.0	0.0124841885277	0.0352817272249	0.00894454382826
k__Bacteria;p__Firmicutes;c__Clostridia;o__Clostridiales;f__[Tissierellaceae]	0.0	0.0	0.0	0.0	0.0	0.0	0.0	0.0	0.0	0.0	0.0	0.0	0.0	0.0	0.0	0.0	0.0	0.0	0.0	0.0	0.0	0.0	0.0	0.0	0.0	0.0	0.0	0.0	6.57678395265e-05	6.22161388664e-05	0.0	0.0	0.0	0.0	0.0	0.0	0.00065491783758	0.0	0.0	0.0	0.0	0.0	0.0	0.0	0.0	0.0	5.49964252324e-05	0.000175530981218	0.000271046782675
k__Bacteria;p__Firmicutes;c__Erysipelotrichi;o__Erysipelotrichales;f__Erysipelotrichaceae	0.0175122749591	0.0307446596127	0.0146845184342	0.0155951926746	0.0259067357513	0.0562796429772	0.0239284302806	0.00963016547608	0.0360858117149	0.034047685314	0.0721682943381	0.0794924247267	0.0323998534847	0.0230025518456	0.0532602496673	0.0151247600768	0.0551126803299	0.0224556928034	0.0180499078489	0.0382595648912	0.0347222222222	0.0231128404669	0.00893917403351	0.00277083983765	0.0240922454278	0.0247734831976	0.0618556701031	0.134556574924	0.068201249589	0.219809618615	0.171732074358	0.0315365551425	0.0184434270765	0.0955532823876	0.0648992941987	0.433317009468	0.0776375327459	0.130921479559	0.565985235662	0.100334777471	0.17032967033	0.126337388246	0.124770526049	0.0341889860237	0.0460225540994	0.30697272227	0.0380025298356	0.0133988648997	0.0130102455684
k__Bacteria;p__Fusobacteria;c__Fusobacteriia;o__Fusobacteriales;f__Fusobacteriaceae	0.0	0.0	0.0	0.0	0.0	0.0	0.0	0.0	0.0	0.0	0.0	0.0	0.0	0.0	0.0	0.0	0.0	0.0	0.0	0.0	0.0	0.0	0.0	0.0	0.0	0.0	0.0	0.0	6.57678395265e-05	0.0	0.0	0.0	0.0	0.0	0.000172146668962	0.000326477309827	0.00250059537985	0.000162232316677	0.0	0.0	0.0	0.000146563095413	0.398683294296	0.00228297789409	3.80981408107e-05	0.0	0.00137491063081	0.000936165233164	0.0012468152003
k__Bacteria;p__Gemmatimonadetes;c__Gemmatimonadetes;o__;f__	0.0	0.0	0.0	0.0	0.0	0.0	0.0	0.0	0.0	0.0	0.0	0.0	0.0	0.0	0.0	0.0	0.0	0.0	0.0	0.0	0.0	0.0	0.0	0.0	0.0	0.0	0.0	0.0	0.0	0.0	0.0	0.0	0.0	0.0	0.0	0.0	0.0	0.0	0.0	0.0	0.0	0.0	0.0	0.0	0.0	0.0	0.0	0.0	0.0
k__Bacteria;p__Planctomycetes;c__Planctomycetia;o__Gemmatales;f__Gemmataceae	0.0	0.0	0.0	0.0	0.0	0.0	0.0	0.0	0.0	0.0	0.0	0.0	0.0	0.0	0.0	0.0	0.0	0.0	0.0	0.0	0.0	0.0	0.0	0.0	0.0	0.0	0.0	0.0	0.0	0.0	0.0	0.0	0.0	0.0	0.0	0.0	0.0	0.0	0.0	0.0	0.0	0.0	0.0	0.0	0.0	0.0	0.0	0.0	0.0
k__Bacteria;p__Proteobacteria;c__Alphaproteobacteria;o__Caulobacterales;f__Caulobacteraceae	0.0	0.0	0.0	0.0	0.0	0.0	0.0	4.52120444887e-05	4.3164846549e-05	0.0	0.0	3.19631784185e-05	0.0	0.0	3.16836702364e-05	0.0	0.0	0.0	2.92543076968e-05	0.0	0.0	0.0	6.5971764085e-05	0.0	0.0	0.0	0.0	0.0	0.0	0.0	0.0	6.19578686493e-05	0.0	0.0	8.6073334481e-05	0.0	0.00148844963086	0.0	0.0	9.84639621898e-05	5.72344322344e-05	0.0	0.0	0.0	7.61962816215e-05	3.93050860781e-05	0.0	5.85103270727e-05	0.0
k__Bacteria;p__Proteobacteria;c__Alphaproteobacteria;o__Rhizobiales;f__	0.0	0.0	0.0	0.0	0.0	0.0	0.0	0.0	0.0	0.0	0.0	0.0	0.0	0.0	0.0	0.0	0.0	0.0	0.0	0.0	0.0	0.0	0.0	0.0	0.0	0.0	0.0	0.0	0.0	0.0	0.0	0.0	0.0	0.0	0.0	0.0	0.0	0.0	0.0	0.0	0.0	0.0	0.0	0.0	0.0	0.0	0.0	0.0	0.0
k__Bacteria;p__Proteobacteria;c__Alphaproteobacteria;o__Rhizobiales;f__Bradyrhizobiaceae	0.0	0.0	0.0	0.0	0.0	0.0	0.0	0.0	0.0	0.0	0.0	0.0	0.0	0.0	0.0	0.0	0.0	0.0	0.0	0.0	0.0	0.0	0.0	0.0	0.0	0.0	0.0	0.0	0.0	0.0	0.0	0.0	0.0	0.0	0.0	0.0	0.0	0.0	0.0	0.0	0.0	0.0	0.0	0.0	0.0	0.0	0.0	0.0	0.0
k__Bacteria;p__Proteobacteria;c__Alphaproteobacteria;o__Rhizobiales;f__Brucellaceae	0.0	0.0	0.0	0.0	0.0	0.0	0.0	0.0	0.0	0.0	0.0	0.0	0.0	7.18829745175e-05	0.0	0.000115163147793	0.0	0.0	0.0	0.0	0.0	0.0	0.0	0.0	0.0	0.0	0.0	0.0	0.0	0.0	0.0	6.19578686493e-05	0.0	0.0	0.0	0.0	0.0	0.0	0.0	0.0	0.0	0.0	0.0	0.0	0.0	0.0	0.0	0.0	0.0
k__Bacteria;p__Proteobacteria;c__Alphaproteobacteria;o__Rhizobiales;f__Hyphomicrobiaceae	0.0	0.0	0.0	0.0	0.0	0.0	0.0	0.0	0.0	0.0	0.0	0.0	0.0	0.0	0.0	0.0	0.0	0.0	0.0	0.0	0.0	0.0	0.0	0.0	0.0	0.0	0.0	0.0	0.0	0.0	0.0	0.0	0.0	0.0	0.0	0.0	0.0	0.0	0.0	0.0	0.0	0.0	0.0	0.0	0.0	0.0	0.0	0.0	0.0
k__Bacteria;p__Proteobacteria;c__Alphaproteobacteria;o__Rhizobiales;f__Methylobacteriaceae	0.0	0.0	0.0	0.0	0.0	0.0	0.0	0.0	0.0	0.0	0.0	0.0	0.0	0.0	0.0	0.0	0.0	0.0	0.0	0.0	0.0	0.0	0.0	0.0	0.0	0.0	0.0	0.0	0.0	0.0	0.0	0.0	0.0	0.0	0.0	0.0	5.95379852346e-05	0.0	0.0	0.0	0.0	0.0	0.0	0.0	0.0	0.0	0.0	5.85103270727e-05	0.0
k__Bacteria;p__Proteobacteria;c__Alphaproteobacteria;o__Rhizobiales;f__Phyllobacteriaceae	0.0	0.0	0.0	0.0	0.0	0.0	0.0	0.0	0.0	0.0	0.0	0.0	0.0	0.0	0.0	0.0	0.0	0.0	0.0	0.0	0.0	0.0	0.0	0.0	0.0	0.0	0.0	0.0	0.0	0.0	0.0	0.0	0.0	0.0	0.0	0.0	0.00214336746844	0.0	0.0	0.0	0.0	0.0	0.0	0.0	0.0	0.0	0.0	0.0	0.0
k__Bacteria;p__Proteobacteria;c__Alphaproteobacteria;o__Rhizobiales;f__Rhizobiaceae	0.0	0.0	0.0	0.0	0.0	0.0	0.0	0.0	0.0	0.0	0.0	0.0	0.0	0.0	0.0	0.0	0.0	0.0	0.0	0.0	0.0	0.0	0.0	0.0	0.0	0.0	0.0	0.0	0.0	0.0	0.0	0.0	0.0	0.0	0.0	0.0	0.0	0.0	0.0	0.0	0.0	0.0	0.0	0.0	0.0	0.0	0.0	0.0	0.0
k__Bacteria;p__Proteobacteria;c__Alphaproteobacteria;o__Rhodobacterales;f__Rhodobacteraceae	0.0	0.0	0.0	0.0	0.0	0.0	0.0	0.0	0.0	3.0924328169e-05	0.0	0.0	6.65978488895e-05	0.0	6.33673404727e-05	0.000191938579655	0.0	0.0	0.0	0.0	0.0	0.0	0.0	0.0	0.0	0.0	0.0	0.0	0.0	0.0	0.0	0.0	0.0	0.0	0.0	0.0	0.0197070731126	0.0	0.0	0.0	0.0	7.32815477063e-05	0.0	0.0	0.0	0.0	0.0	0.0	0.0
k__Bacteria;p__Proteobacteria;c__Alphaproteobacteria;o__Rhodospirillales;f__Acetobacteraceae	0.0	0.0	0.0	0.0	0.0	0.0	0.0	0.0	0.0	0.0	0.0	0.0	0.0	0.0	0.0	0.0	0.0	0.0	0.0	0.0	0.0	0.0	0.0	0.0	0.0	0.0	0.0	0.0	0.0	0.0	0.0	0.0	0.0	0.0	0.0	0.0	0.0	0.0	0.0	0.0	0.0	0.0	0.0	0.0	0.0	0.0	0.0	0.0	0.0
k__Bacteria;p__Proteobacteria;c__Alphaproteobacteria;o__Rhodospirillales;f__Rhodospirillaceae	0.0	0.0	0.0	0.0	0.0	0.0	0.0	0.0	0.0	0.0	0.0	0.0	0.0	0.0	0.0	0.0	0.0	0.0	0.0	0.0	0.0	0.0	0.0	0.0	0.0	0.0	0.0	0.0	0.0	0.0	0.0	0.0	0.0	0.0	0.0	0.0	0.0	0.0	0.0	0.0	0.0	0.0	0.0	0.0	0.0	0.0	0.0	0.0	0.0
k__Bacteria;p__Proteobacteria;c__Alphaproteobacteria;o__Rickettsiales;f__	0.0	0.0	0.0	0.0	0.0	0.0	0.0	0.0	0.0	0.0	0.0	0.0	0.0	0.0	0.0	0.0	0.0	0.0	0.0	0.0	0.0	0.0	0.0	0.0	0.0	0.0	0.0	0.0	0.0	0.0	0.0	0.0	0.0	0.0	0.0	0.0	0.0	0.0	0.0	0.0	0.0	0.0	0.0	0.0	0.0	0.0	0.0	0.0	0.0
k__Bacteria;p__Proteobacteria;c__Alphaproteobacteria;o__Rickettsiales;f__Pelagibacteraceae	0.0	0.0	0.0	0.0	0.0	0.0	0.0	0.0	0.0	0.0	0.0	0.0	0.0	0.0	0.0	0.0	0.0	0.0	0.0	0.0	0.0	0.0	0.0	0.0	0.0	0.0	0.0	0.0	0.0	0.0	0.0	0.0	0.0	0.0	0.0	0.0	0.0	0.0	0.0	0.0	0.0	0.0	0.0	0.0	0.0	0.0	0.0	0.0	0.0
k__Bacteria;p__Proteobacteria;c__Alphaproteobacteria;o__Rickettsiales;f__Rickettsiaceae	0.0	0.0	0.0	0.0	0.0	0.0	0.0	0.0	0.0	0.0	0.0	0.0	0.0	0.0	0.0	0.0	0.0	0.0	0.0	0.0	0.0	0.0	0.0	0.0	0.0	0.0	0.000171821305842	0.000738163028577	0.000394607037159	0.000622161388664	0.000177043375627	0.000123915737299	0.000261608894702	0.000240688368735	0.000688586675848	0.000163238654913	0.0137532745892	0.000162232316677	0.000113571834185	0.000393855848759	0.000286172161172	0.000952660120182	0.000379818952966	0.0552926109472	0.000304785126486	0.00043235594686	0.000274982126162	5.85103270727e-05	0.00010841871307
k__Bacteria;p__Proteobacteria;c__Alphaproteobacteria;o__Sphingomonadales;f__Erythrobacteraceae	0.0	3.99281293671e-05	0.0	0.0	0.0	0.0	0.0	0.0	0.0	0.0	0.0	0.0	0.0	0.0	0.0	0.0	0.0	3.35660580021e-05	0.0	0.0	0.0	0.0	0.0	0.0	3.81810545607e-05	0.0	0.0	0.0	0.0	0.0	0.0	0.0	0.0	0.0	0.0	0.0	0.0	0.0	0.0	0.0	0.0	0.0	0.0	0.0	0.0	0.0	0.0	0.0	0.0
k__Bacteria;p__Proteobacteria;c__Alphaproteobacteria;o__Sphingomonadales;f__Sphingomonadaceae	8.18330605565e-05	0.0	7.85268365464e-05	0.0	4.58526296483e-05	3.73454830638e-05	3.59285739949e-05	0.0	8.63296930979e-05	6.18486563379e-05	5.90092349453e-05	0.0	0.0	0.0	6.33673404727e-05	3.83877159309e-05	8.27517722671e-05	3.35660580021e-05	0.0	0.0	0.0	0.0	3.29858820425e-05	3.90259132064e-05	7.63621091215e-05	0.0	0.0	5.27259306127e-05	6.57678395265e-05	0.000124432277733	0.000118028917085	6.19578686493e-05	0.000196206671027	0.000120344184367	0.000258220003443	0.0	0.000119075970469	0.000162232316677	5.67859170926e-05	0.0	0.000114468864469	0.0	0.0	0.00233866028175	7.61962816215e-05	3.93050860781e-05	0.000219985700929	0.0	0.000162628069605
k__Bacteria;p__Proteobacteria;c__Betaproteobacteria;o__Burkholderiales;f__	0.0	0.0	0.0	0.0	0.0	0.0	0.0	0.0	0.0	0.0	0.0	0.0	0.0	0.0	0.0	0.0	0.0	0.0	0.0	0.0	0.0	0.0	0.0	0.0	0.0	0.0	0.0	5.27259306127e-05	0.0	0.0	0.0	0.0	0.0	0.0	0.0	0.0	0.0015479876161	0.0	0.0	0.0	0.0	0.0	0.0	0.000278411938304	0.0	0.0	0.0	0.0	0.0
k__Bacteria;p__Proteobacteria;c__Betaproteobacteria;o__Burkholderiales;f__Alcaligenaceae	0.0	0.0	0.0	0.0	0.0	0.0	0.0	0.0	0.0	0.0	0.0	0.0	0.0	0.0	0.0	7.67754318618e-05	0.0	0.0	0.0	0.0	0.0	0.0	0.0	0.0	0.0	0.0	0.0	0.000105451861225	0.0	6.22161388664e-05	5.90144585423e-05	0.0	0.0	0.0	8.6073334481e-05	0.0	0.000238151940938	0.0	0.0	9.84639621898e-05	0.0	0.0	0.0	5.56823876608e-05	0.0	0.0	0.000164989275697	0.00713825990287	0.00308993332249
k__Bacteria;p__Proteobacteria;c__Betaproteobacteria;o__Burkholderiales;f__Comamonadaceae	0.0	0.0	7.85268365464e-05	4.76917207173e-05	9.17052592966e-05	3.73454830638e-05	3.59285739949e-05	4.52120444887e-05	8.63296930979e-05	9.27729845069e-05	8.85138524179e-05	0.0	6.65978488895e-05	0.0	9.50510107091e-05	0.000230326295585	2.7583924089e-05	0.0	0.0	0.0	4.06107862248e-05	0.0	6.5971764085e-05	0.0	3.81810545607e-05	3.82306839469e-05	8.5910652921e-05	0.0	6.57678395265e-05	0.000186648416599	0.0	0.0	0.0	6.01720921836e-05	0.000258220003443	0.000326477309827	0.0116099071207	0.0	0.000170357751278	0.00019692792438	0.000228937728938	0.000219844643119	0.0	0.00172615401748	0.000114294422432	7.86101721563e-05	5.49964252324e-05	0.0	0.00010841871307
k__Bacteria;p__Proteobacteria;c__Betaproteobacteria;o__Burkholderiales;f__Oxalobacteraceae	0.0	0.0	0.0	0.0	0.0	0.0	0.0	0.0	0.0	0.0	0.0	0.0	0.0	0.0	0.0	0.0	0.0	0.0	0.0	0.0	0.0	0.0	0.0	0.0	0.0	0.0	0.0	0.0	0.0	0.0	0.0	0.0	0.0	6.01720921836e-05	8.6073334481e-05	0.0	0.0	0.0	0.0	0.0	0.0	0.000146563095413	0.0	0.0	7.61962816215e-05	3.93050860781e-05	0.0	0.0	0.0
k__Bacteria;p__Proteobacteria;c__Betaproteobacteria;o__Ellin6067;f__	0.0	0.0	0.0	0.0	0.0	0.0	0.0	0.0	0.0	0.0	0.0	0.0	0.0	0.0	0.0	0.0	0.0	0.0	0.0	0.0	0.0	0.0	0.0	0.0	0.0	0.0	0.0	0.0	0.0	0.0	0.0	0.0	0.0	0.0	0.0	0.0	0.0	0.0	0.0	0.0	0.0	0.0	0.0	0.0	0.0	0.0	0.0	0.0	0.0
k__Bacteria;p__Proteobacteria;c__Betaproteobacteria;o__IS-44;f__	0.0	0.0	0.0	0.0	0.0	0.0	0.0	0.0	0.0	0.0	0.0	0.0	0.0	0.0	0.0	0.0	0.0	0.0	0.0	0.0	0.0	0.0	0.0	0.0	0.0	0.0	0.0	0.0	0.0	0.0	0.0	0.0	0.0	0.0	0.0	0.0	0.0	0.0	0.0	0.0	0.0	0.0	0.0	0.0	0.0	0.0	0.0	0.0	5.42093565349e-05
k__Bacteria;p__Proteobacteria;c__Betaproteobacteria;o__MKC10;f__	0.0	0.0	3.92634182732e-05	0.0	0.0	0.0	0.0	0.0	0.0	0.0	0.0	3.19631784185e-05	0.0	0.0	0.0	0.0	0.0	0.0	0.0	0.0	0.0	0.0	3.29858820425e-05	3.90259132064e-05	0.0	0.0	0.0	0.0	0.0	0.0	0.0	0.0	0.0	0.0	0.0	0.0	0.0	0.0	0.0	0.0	0.0	0.0	0.0	0.0	0.0	0.0	0.0	0.0	0.0
k__Bacteria;p__Proteobacteria;c__Betaproteobacteria;o__Methylophilales;f__Methylophilaceae	0.0	0.0	0.0	0.0	0.0	0.0	0.0	0.0	0.0	0.0	0.0	0.0	0.0	0.0	0.0	0.0	0.0	0.0	0.0	0.0	0.0	0.0	0.0	0.0	0.0	0.0	0.0	0.0	0.0	0.0	0.0	0.0	0.0	6.01720921836e-05	0.0	0.0	0.0	0.0	0.0	0.0	0.0	0.0	6.33031588276e-05	0.0	0.0	0.0	0.0	0.0	0.0
k__Bacteria;p__Proteobacteria;c__Betaproteobacteria;o__Neisseriales;f__Neisseriaceae	0.0	0.0	0.0	0.0	0.0	0.0	0.0	0.0	0.0	0.0	0.0	0.0	0.0	0.0	0.0	0.0	0.0	0.0	0.0	0.0	0.0	0.0	0.0	0.0	0.0	0.0	0.0	0.0	0.0	0.0	0.0	0.0	6.54022236756e-05	0.0	8.6073334481e-05	0.0	5.95379852346e-05	0.0	0.0	0.0	0.0	0.0	0.0	0.0	0.0	0.0	0.0	0.0	0.0
k__Bacteria;p__Proteobacteria;c__Betaproteobacteria;o__Nitrosomonadales;f__Nitrosomonadaceae	0.0	0.0	0.0	0.0	0.0	0.0	0.0	0.0	0.0	0.0	0.0	0.0	0.0	0.0	0.0	0.0	0.0	0.0	0.0	0.0	0.0	0.0	0.0	0.0	0.0	0.0	0.0	0.0	0.0	0.0	0.0	0.0	0.0	0.0	0.0	0.0	0.0	0.0	0.0	0.0	0.0	0.0	0.0	0.00183751879281	0.0	0.0	0.0	0.0	0.0
k__Bacteria;p__Proteobacteria;c__Betaproteobacteria;o__Rhodocyclales;f__Rhodocyclaceae	0.0	0.0	0.0	0.0	0.0	0.0	0.0	0.0	0.0	0.0	0.0	0.0	0.0	0.0	0.0	0.0	0.0	0.0	0.0	0.0	0.0	0.0	0.0	0.0	0.0	0.0	0.0	0.0	0.0	0.0	0.0	0.0	0.0	0.0	0.0	0.0	0.0	0.0	0.0	0.0	0.0	0.0	0.0	0.00150342446684	0.0	0.0	0.0	0.0	0.0
k__Bacteria;p__Proteobacteria;c__Deltaproteobacteria;o__Desulfovibrionales;f__Desulfovibrionaceae	0.0	0.0	0.0	0.0	0.0	0.0	0.0	0.0	0.0	0.0	0.0	0.0	0.0	0.0	0.0	0.0	0.0	0.0	0.0	0.0	0.0	0.0	0.0	0.0	0.0	0.0	0.0	0.0	0.0	0.0	0.0	0.0	0.0	6.01720921836e-05	0.0	8.16193274567e-05	5.95379852346e-05	0.0	0.0	0.0	0.0	7.32815477063e-05	0.0	0.0	0.0	3.93050860781e-05	0.0145740526866	0.00784038382775	0.00444516723586
k__Bacteria;p__Proteobacteria;c__Deltaproteobacteria;o__Myxococcales;f__0319-6G20	0.0	0.0	0.0	0.0	0.0	0.0	0.0	0.0	0.0	0.0	0.0	0.0	0.0	0.0	0.0	0.0	0.0	0.0	0.0	0.0	0.0	0.0	0.0	0.0	0.0	0.0	0.0	0.0	0.0	0.0	0.0	0.0	0.0	0.0	0.0	0.0	0.0	0.0	0.0	0.0	0.0	0.0	0.0	0.0041204966869	0.0	0.0	0.0	0.0	0.0
k__Bacteria;p__Proteobacteria;c__Deltaproteobacteria;o__Sva0853;f__SAR324	0.0	0.0	0.0	0.0	0.0	0.0	0.0	0.0	0.0	0.0	0.0	0.0	0.0	0.0	0.0	0.0	0.0	0.0	0.0	0.0	0.0	0.0	0.0	0.0	0.0	0.0	0.0	0.0	0.0	0.0	0.0	0.0	0.0	0.0	0.0	0.0	0.0	0.0	0.0	0.0	0.0	0.0	0.0	0.0	0.0	0.0	0.0	0.0	0.0
k__Bacteria;p__Proteobacteria;c__Epsilonproteobacteria;o__Campylobacterales;f__Campylobacteraceae	0.0	0.0	0.0	0.0	0.0	0.0	0.0	0.0	0.0	0.0	0.0	0.0	0.0	0.0	0.0	0.0	0.0	0.0	0.0	0.0	0.0	0.0	0.0	0.0	0.0	0.0	0.0	0.0	6.57678395265e-05	0.0	0.0	6.19578686493e-05	0.0	0.0	0.000172146668962	8.16193274567e-05	0.000893069778519	0.0	0.0	0.0	5.72344322344e-05	7.32815477063e-05	0.0	5.56823876608e-05	0.0	3.93050860781e-05	0.0	0.0	5.42093565349e-05
k__Bacteria;p__Proteobacteria;c__Epsilonproteobacteria;o__Campylobacterales;f__Helicobacteraceae	0.0	0.0	0.0	0.0	0.0	0.0	0.0	0.0	0.0	0.0	0.0	0.0	0.0	0.0	0.0	0.0	0.0	0.0	0.0	0.0	0.0	0.0	0.0	0.0	0.0	0.0	0.0	0.0	0.0	0.0	0.0	0.0	0.0	0.0	0.0	0.0	0.0	0.0	0.0	9.84639621898e-05	0.0	0.0	0.0	0.0	3.80981408107e-05	3.93050860781e-05	0.000549964252324	0.000994675560236	0.000542093565349
k__Bacteria;p__Proteobacteria;c__Gammaproteobacteria;Other;Other	0.0	0.0	0.0	0.0	0.0	0.0	0.0	0.0	0.0	0.0	0.0	0.0	0.0	0.0	0.0	0.0	0.0	0.0	0.0	0.0	0.0	0.0	0.0	0.0	0.0	0.0	0.0	0.0	0.0	0.0	0.0	0.0	0.0	0.0	8.6073334481e-05	0.0	0.0	0.0	0.0	0.0	0.0	0.0	0.0	0.0	3.80981408107e-05	0.0	0.0	0.0	0.0
k__Bacteria;p__Proteobacteria;c__Gammaproteobacteria;o__Aeromonadales;f__Aeromonadaceae	0.0	0.0	0.0	0.0	0.0	0.0	0.0	0.0	0.0	0.0	0.0	0.0	0.0	0.0	0.0	0.0	0.0	0.0	0.0	0.0	0.0	0.0	0.0	0.0	0.0	0.0	8.5910652921e-05	0.0	0.0	6.22161388664e-05	5.90144585423e-05	0.0	0.000130804447351	0.0	0.000172146668962	0.00024485798237	0.0	0.0	5.67859170926e-05	9.84639621898e-05	5.72344322344e-05	7.32815477063e-05	0.0	5.56823876608e-05	0.0	0.000117915258234	0.0	0.0	0.00010841871307
k__Bacteria;p__Proteobacteria;c__Gammaproteobacteria;o__Alteromonadales;f__Alteromonadaceae	0.0	0.0	0.0	0.0	0.0	0.0	0.0	0.0	0.0	0.0	0.0	0.0	0.0	0.0	0.0	0.0	0.0	0.0	0.0	0.0	0.0	0.0	0.0	0.0	0.0	0.0	0.0	0.0	0.0	0.0	0.0	0.0	0.0	0.0	0.0	0.0	0.0	0.0	0.0	0.0	0.0	0.0	0.0	0.0	0.0	0.0	0.0	0.0	0.0
k__Bacteria;p__Proteobacteria;c__Gammaproteobacteria;o__Alteromonadales;f__Idiomarinaceae	0.0	0.0	0.0	0.0	0.0	0.0	0.0	0.0	0.0	0.0	0.0	0.0	0.0	0.0	0.0	0.0	0.0	0.0	0.0	0.0	0.0	0.0	0.0	0.0	0.0	0.0	0.0	0.0	0.0	0.0	0.0	0.0	0.0	0.0	0.0	0.0	0.0	0.0	0.0	0.0	0.0	7.32815477063e-05	0.0	0.0	0.0	3.93050860781e-05	0.0	0.0	0.0
k__Bacteria;p__Proteobacteria;c__Gammaproteobacteria;o__Alteromonadales;f__Shewanellaceae	0.0	0.0	0.0	0.0	0.0	0.0	0.0	0.0	0.0	0.0	0.0	0.0	0.0	0.0	0.0	0.0	0.0	0.0	0.0	0.0	0.0	0.0	0.0	0.0	0.0	0.0	0.0	0.0	0.0	0.0	0.0	0.0	0.0	0.0	0.0	0.0	0.0	0.0	0.0	0.0	0.0	0.0	0.0	0.0	0.0	0.0	0.0	0.0	0.0
k__Bacteria;p__Proteobacteria;c__Gammaproteobacteria;o__Alteromonadales;f__[Chromatiaceae]	0.0	0.0	0.0	0.0	0.0	0.0	0.0	0.0	0.0	0.0	0.0	0.0	0.0	0.0	0.0	0.0	0.0	0.0	0.0	0.0	0.0	0.0	0.0	0.0	0.0	0.0	0.0	0.0	0.0	0.0	5.90144585423e-05	0.0	6.54022236756e-05	0.0	0.0	0.0	0.0	0.0	0.0	0.0	0.0	0.0	0.0	0.0	0.0	0.0	0.0	0.0	0.0
k__Bacteria;p__Proteobacteria;c__Gammaproteobacteria;o__Enterobacteriales;f__Enterobacteriaceae	0.0245499181669	0.0744659612697	0.00824531783737	0.0326688286913	0.0703837865102	0.011689136199	0.0532461466604	0.0028031467583	0.0296542495791	0.148467699539	0.00392411412386	0.0559035990539	0.00322999567114	0.0208460626101	0.0113427539446	0.117120921305	0.0095716216589	0.015876745435	0.0119942661557	0.0128469617404	0.237776153346	0.194747081712	0.086159123895	0.34932094911	0.227902714673	0.203616622701	0.027147766323	0.0978593272171	0.0281486353173	0.012567660051	0.00401298318088	0.360346964064	0.0247874427731	0.00986822311812	0.0321053537614	0.0959027097617	0.0210169087878	0.0274172615185	0.00902896081772	0.015557306026	0.0422962454212	0.00571596072109	0.310185478255	0.028732112033	0.0860256019506	0.0248015093153	0.000439971401859	0.00953718331285	0.00303572396596
k__Bacteria;p__Proteobacteria;c__Gammaproteobacteria;o__Legionellales;f__Coxiellaceae	0.0	0.0	0.0	0.0	0.0	0.0	0.0	0.0	0.0	0.0	0.0	0.0	0.0	0.0	0.0	0.0	0.0	0.0	0.0	0.0	0.0	0.0	0.0	0.0	0.0	0.0	0.0	0.0	0.0	0.0	0.0	0.0	0.0	0.0	0.0	0.0	0.0	0.0	0.0	0.0	0.0	0.0	0.0	0.0	0.0	0.0	0.0	0.0	0.0
k__Bacteria;p__Proteobacteria;c__Gammaproteobacteria;o__Methylococcales;f__Methylococcaceae	0.0	0.0	0.0	0.0	0.0	0.0	0.0	0.0	0.0	0.0	0.0	0.0	0.0	0.0	0.0	0.0	0.0	0.0	0.0	0.0	0.0	0.0	0.0	0.0	0.0	0.0	0.0	0.0	0.0	0.0	0.0	0.0	0.0	0.0	0.0	0.0	0.0	0.0	0.0	0.0	0.0	0.0	0.0	0.0	0.0	0.0	0.0	0.0	0.0
k__Bacteria;p__Proteobacteria;c__Gammaproteobacteria;o__Pasteurellales;f__Pasteurellaceae	0.0	0.0	0.0	0.0	0.0	0.0	0.0	0.0	0.0	0.0	0.0	0.0	0.0	0.0	0.0	0.0	0.0	0.0	0.0	0.0	0.0	0.0	0.0	0.0	0.0	0.0	0.0	0.0	0.0	0.0	0.0	0.0	0.0	0.0	8.6073334481e-05	0.0	0.0	0.0	0.0	0.0	0.0	0.0	0.0	0.0	0.0	0.0	0.0	5.85103270727e-05	0.000596302921884
k__Bacteria;p__Proteobacteria;c__Gammaproteobacteria;o__Pseudomonadales;f__Moraxellaceae	4.09165302782e-05	0.000159712517469	0.000157053673093	0.0	0.0	0.0	0.0	4.52120444887e-05	0.0	3.0924328169e-05	0.0	0.0	0.0	0.0	3.16836702364e-05	0.000153550863724	2.7583924089e-05	0.0	0.0	0.0	0.0	0.000622568093385	6.5971764085e-05	3.90259132064e-05	3.81810545607e-05	0.0	0.000343642611684	0.000527259306127	0.000394607037159	0.000248864555466	0.000354086751254	0.000309789343247	0.00058862001308	0.000361032553102	0.000774660010329	8.16193274567e-05	0.0122648249583	0.000811161583387	0.000397501419648	0.000492319810949	0.000457875457875	0.000366407738531	0.000189909476483	0.00317389609666	0.000190490704054	0.000707491549406	0.000109992850465	0.000468082616582	0.000487884208814
k__Bacteria;p__Proteobacteria;c__Gammaproteobacteria;o__Pseudomonadales;f__Pseudomonadaceae	0.0	0.0	0.0	4.76917207173e-05	0.0	7.46909661276e-05	7.18571479898e-05	0.0	0.0	0.0	2.95046174726e-05	0.0	3.32989244447e-05	0.0	3.16836702364e-05	0.000153550863724	2.7583924089e-05	0.0	0.0	3.12578144536e-05	0.0	7.78210116732e-05	0.0	7.80518264127e-05	0.0	3.82306839469e-05	0.000429553264605	0.000632711167352	0.000328839197632	0.000497729110931	0.000472115668339	6.19578686493e-05	0.000457815565729	0.000421204645286	0.000946806679291	0.00024485798237	0.0292331507502	0.000486696950032	0.000283929585463	0.000393855848759	0.000114468864469	0.000952660120182	0.000443122111793	0.0527869035024	0.000571472112161	0.000707491549406	0.0	0.0	0.00010841871307
k__Bacteria;p__Proteobacteria;c__Gammaproteobacteria;o__Vibrionales;Other	0.0	0.0	0.0	0.0	0.0	0.0	0.0	0.0	0.0	0.0	0.0	0.0	0.0	0.0	0.0	0.0	0.0	0.0	0.0	0.0	0.0	0.0	0.0	0.0	0.0	0.0	0.0	0.0	0.0	0.0	0.0	0.0	0.0	0.0	0.0	0.0	0.0	0.0	0.0	0.0	0.0	0.0	0.0	0.0	0.0	0.0	0.0	0.0	0.0
k__Bacteria;p__Proteobacteria;c__Gammaproteobacteria;o__Vibrionales;f__Pseudoalteromonadaceae	0.0	0.0	0.0	0.0	0.0	0.0	0.0	0.0	0.0	0.0	0.0	0.0	0.0	0.0	0.0	0.0	0.0	0.0	0.0	0.0	0.0	0.0	0.0	0.0	0.0	0.0	0.0	0.0	0.0	0.000186648416599	0.0	6.19578686493e-05	0.0	0.0	8.6073334481e-05	0.0	5.95379852346e-05	0.000162232316677	0.0	0.00019692792438	0.0	0.000146563095413	0.0	0.00796258143549	7.61962816215e-05	0.0	5.49964252324e-05	0.0	0.0
k__Bacteria;p__Proteobacteria;c__Gammaproteobacteria;o__Vibrionales;f__Vibrionaceae	0.0	0.0	0.0	0.0	0.0	0.0	0.0	0.0	0.0	0.0	0.0	0.0	0.0	0.0	0.0	0.0	0.0	0.0	0.0	0.0	0.0	0.0	0.0	0.0	0.0	0.0	0.0	0.0	0.0	0.0	0.0	0.0	0.0	0.0	0.0	0.0	0.0	0.0	0.0	0.0	0.0	0.0	0.0	0.0	0.0	0.0	0.0	0.0	0.0
k__Bacteria;p__Proteobacteria;c__Gammaproteobacteria;o__Xanthomonadales;f__Sinobacteraceae	0.0	0.0	0.0	0.0	0.0	0.0	0.0	0.0	0.0	0.0	0.0	0.0	0.0	0.0	0.0	0.0	0.0	0.0	0.0	0.0	0.0	0.0	0.0	0.0	0.0	0.0	0.0	0.0	0.0	0.0	0.0	0.0	0.0	0.0	0.0	0.0	0.0	0.0	0.0	0.0	0.0	0.0	0.0	0.00317389609666	0.0	3.93050860781e-05	0.0	0.0	0.0
k__Bacteria;p__Proteobacteria;c__Gammaproteobacteria;o__Xanthomonadales;f__Xanthomonadaceae	0.0	0.0	0.0	0.0	0.0	0.0	0.0	0.0	0.0	0.0	0.0	0.0	0.0	0.0	0.0	0.00122840690979	0.0	0.0	0.0	0.0	0.0	0.0	0.0	0.0	0.0	0.0	0.0	0.000105451861225	0.0	6.22161388664e-05	0.0	0.0	0.000130804447351	0.0	8.6073334481e-05	8.16193274567e-05	0.00279828530603	0.0	0.0	9.84639621898e-05	0.0	0.0	0.0	0.00924327635169	3.80981408107e-05	7.86101721563e-05	0.0	0.0	0.00010841871307
k__Bacteria;p__Tenericutes;c__Mollicutes;o__RF39;f__	0.0234042553191	7.98562587343e-05	0.000314107346186	0.000238458603586	4.58526296483e-05	0.00205400156851	0.00405992886142	0.000406908400398	0.00984158501317	6.18486563379e-05	0.000177027704836	0.00297257559292	0.0470513802404	0.000179707436294	0.000792091755909	0.00119001919386	0.0128265247014	0.00241675617615	0.0186349940029	0.00525131282821	0.0	0.0	0.0	0.0	0.0	0.0	0.0	5.27259306127e-05	0.0	0.0	0.0	0.0	0.000196206671027	0.0	0.0	0.0	0.0	0.0	0.0	0.0	0.0	7.32815477063e-05	0.0	0.0	0.0	0.0	0.000879942803718	0.00152126850389	0.0
[truncated: 39 more columns]
