# Supplementary material for: Characterization of Gut Microbiome Dynamics in Developing Pekin Ducks and Impact of Management System
Source: Front Microbiol. 2017 Jan 4;7:2125. doi: 10.3389/fmicb.2016.02125 (PMC5209349; doi:10.3389/fmicb.2016.02125)
Supplement: Supplementary file 9 [file DataSheet4.ZIP › Supplemental_File_4_AviaryBarn_EnviroAgeGrp_TaxaSummaries/raw_data/table_mc10000_sorted_L6.txt]

# Constructed from biom file
#OTU ID	25	26	27	28	29	30	31	32	33	34	43	44	45	46	47	48	49	50	51	52	87	88	89	90	91	92	314	315	316	317	318	319	320	321	323	324	325	326	327	329	330	331	332	333	335	336	402	403	404
NOHIT;Other;Other;Other;Other;Other	0.0	0.0	0.0	0.0	0.0	0.0	0.0	0.0	0.0	0.0	0.0	0.0	0.0	0.0	0.0	0.0	0.0	0.0	0.0	0.0	0.0	3.89105058366e-05	0.0	0.0	0.0	0.0	0.0	0.0	0.0	0.0	5.90144585423e-05	0.0	0.0	0.0	0.0	0.0	0.0	0.0	5.67859170926e-05	0.0	0.0	0.0	0.0	0.0	0.0	0.0	0.00126491778034	0.000175530981218	0.0
k__Archaea;p__Crenarchaeota;c__Thaumarchaeota;o__Cenarchaeales;f__Cenarchaeaceae;g__	0.0	0.0	0.0	0.0	0.0	0.0	0.0	0.0	0.0	0.0	0.0	0.0	0.0	0.0	0.0	0.0	0.0	0.0	0.0	0.0	0.0	0.0	0.0	0.0	0.0	0.0	0.0	0.0	0.0	0.0	0.0	0.0	0.0	0.0	0.0	0.0	0.0	0.0	0.0	0.0	0.0	0.0	0.0	0.0	0.0	0.0	0.0	0.0	0.0
k__Bacteria;p__Acidobacteria;c__BPC102;o__MVS-40;f__;g__	0.0	0.0	0.0	0.0	0.0	0.0	0.0	0.0	0.0	0.0	0.0	0.0	0.0	0.0	0.0	0.0	0.0	0.0	0.0	0.0	0.0	0.0	0.0	0.0	0.0	0.0	0.0	0.0	0.0	0.0	0.0	0.0	0.0	0.0	0.0	0.0	0.0	0.0	0.0	0.0	0.0	0.0	0.0	0.0	0.0	0.0	0.0	0.0	0.0
k__Bacteria;p__Acidobacteria;c__DA052;o__Ellin6513;f__;g__	0.0	0.0	0.0	0.0	0.0	0.0	0.0	0.0	0.0	0.0	0.0	0.0	0.0	0.0	0.0	0.0	0.0	0.0	0.0	0.0	0.0	0.0	0.0	0.0	0.0	0.0	0.0	0.0	0.0	0.0	0.0	0.0	0.0	0.0	0.0	0.0	0.0	0.0	0.0	0.0	0.0	0.0	0.0	0.0	3.80981408107e-05	0.0	0.0	0.0	0.0
k__Bacteria;p__Actinobacteria;c__Acidimicrobiia;o__Acidimicrobiales;f__OCS155;g__	0.0	0.0	0.0	0.0	0.0	0.0	0.0	0.0	0.0	0.0	0.0	0.0	0.0	0.0	0.0	0.0	0.0	0.0	0.0	0.0	0.0	0.0	0.0	0.0	0.0	0.0	0.0	0.0	0.0	0.0	0.0	0.0	0.0	0.0	0.0	0.0	0.0	0.0	0.0	0.0	5.72344322344e-05	7.32815477063e-05	0.0	0.0	0.0	0.0	0.0	0.0	0.0
k__Bacteria;p__Actinobacteria;c__Actinobacteria;o__Actinomycetales;f__;g__	0.0	0.0	0.0	0.0	0.0	0.0	0.0	0.0	0.0	0.0	0.0	0.0	0.0	0.0	0.0	0.0	0.0	0.0	0.0	0.0	0.0	0.0	0.0	0.0	0.0	0.0	0.0	0.0	0.0	0.0	0.0	0.0	0.0	0.0	0.0	0.0	0.0	0.0	0.0	0.0	0.0	0.0	0.0	0.0	0.0	0.0	0.0	0.0	0.0
k__Bacteria;p__Actinobacteria;c__Actinobacteria;o__Actinomycetales;f__Actinomycetaceae;g__	0.0	0.0	0.0	0.0	0.0	0.0	0.0	0.0	0.0	0.0	0.0	0.0	0.0	3.59414872587e-05	0.0	0.0	0.0	0.0	0.0	0.0	0.0	0.0	0.0	0.0	0.0	0.0	0.0	0.0	0.0	0.0	0.0	0.0	0.0	0.0	0.0	0.0	0.00512026673017	0.0	0.0	0.0	0.0	0.0	0.0	0.0	0.0	0.0	0.0	0.0	0.0
k__Bacteria;p__Actinobacteria;c__Actinobacteria;o__Actinomycetales;f__Actinomycetaceae;g__Actinomyces	0.0	0.0	0.0	0.0	0.0	0.0	0.0	0.0	0.0	0.0	0.0	0.0	0.0	0.0	0.0	0.0	0.0	0.0	0.0	0.0	0.0	0.0	0.0	0.0	0.0	0.0	0.0	0.0	0.0	0.0	0.0	0.0	0.0	0.0	8.6073334481e-05	0.0	0.0	0.0	0.0	0.0	0.0	0.0	0.0	0.0	0.0	0.0	0.0	0.0	0.0
k__Bacteria;p__Actinobacteria;c__Actinobacteria;o__Actinomycetales;f__Brevibacteriaceae;g__Brevibacterium	0.0	0.0	0.0	0.0	0.0	0.0	0.0	0.0	0.0	0.0	0.0	0.0	0.0	7.18829745175e-05	3.16836702364e-05	0.0	0.0	0.0	0.0	0.0	0.0	0.0	0.0	0.0	0.0	0.0	0.0	0.0	0.0	0.0	0.0	0.0	0.0	0.0	0.0	8.16193274567e-05	0.00583472255299	0.0	5.67859170926e-05	0.0	0.0	0.0	0.0	0.0	0.0	0.0	0.0	0.0	0.0
k__Bacteria;p__Actinobacteria;c__Actinobacteria;o__Actinomycetales;f__Corynebacteriaceae;g__Corynebacterium	0.000327332242226	0.00131762826912	0.00011779025482	9.53834414346e-05	4.58526296483e-05	3.73454830638e-05	0.000179642869974	4.52120444887e-05	4.3164846549e-05	6.18486563379e-05	0.000206532322308	0.000799079460462	0.00219772901335	0.00460051036912	0.00256637728915	0.00514395393474	0.000220671392712	0.00107411385607	0.00108240938478	0.00143785946487	0.0	0.0	0.0	0.0	3.81810545607e-05	0.0	0.0	0.000158177791838	0.000197303518579	0.000124432277733	0.000236057834169	0.000123915737299	0.000130804447351	0.000120344184367	8.6073334481e-05	0.000163238654913	0.103000714456	8.11161583387e-05	0.0	9.84639621898e-05	0.000114468864469	0.000219844643119	0.000189909476483	0.0012806949162	7.61962816215e-05	0.000275135602547	0.000329978551394	0.000175530981218	0.00135523391337
k__Bacteria;p__Actinobacteria;c__Actinobacteria;o__Actinomycetales;f__Dermabacteraceae;g__Brachybacterium	0.0	0.0	0.0	0.0	0.0	0.0	0.0	4.52120444887e-05	0.0	0.0	0.0	0.0	0.000199793546668	0.000179707436294	0.000601989734491	0.000383877159309	0.0	0.0	0.0	0.0	0.0	0.0	0.0	0.0	0.0	0.0	0.0	0.0	0.0	6.22161388664e-05	0.0	0.0	0.0	0.0	0.0	0.0	0.00803762800667	0.0	0.0	0.0	0.0	0.0	6.33031588276e-05	0.0	0.0	0.0	0.0	0.0	0.0
k__Bacteria;p__Actinobacteria;c__Actinobacteria;o__Actinomycetales;f__Dietziaceae;g__Dietzia	0.0	0.0	0.0	0.0	0.0	0.0	0.0	0.0	0.0	0.0	0.0	0.0	3.32989244447e-05	0.0	0.0	0.0	0.0	0.0	0.0	0.0	0.0	0.0	0.0	0.0	0.0	0.0	0.0	0.0	0.0	0.0	0.0	0.0	0.0	0.0	0.0	0.0	0.00196475351274	0.0	0.0	0.0	0.0	0.0	0.0	0.0	0.0	0.0	0.0	0.0	0.0
k__Bacteria;p__Actinobacteria;c__Actinobacteria;o__Actinomycetales;f__Intrasporangiaceae;Other	0.0	0.0	0.0	0.0	0.0	0.0	0.0	0.0	0.0	0.0	0.0	0.0	0.0	0.0	0.0	0.0	0.0	0.0	0.0	0.0	0.0	0.0	0.0	0.0	0.0	0.0	0.0	0.0	0.0	0.0	0.0	0.0	0.0	0.0	0.0	0.0	0.0	0.0	0.0	0.0	0.0	0.0	0.0	0.0	0.0	0.0	0.0	0.0	0.0
k__Bacteria;p__Actinobacteria;c__Actinobacteria;o__Actinomycetales;f__Jonesiaceae;g__	0.0	0.0	0.0	0.0	0.0	0.0	0.0	0.0	0.0	0.0	0.0	0.0	0.0	0.0	0.0	0.0	0.0	0.0	0.0	0.0	0.0	0.0	0.0	0.0	0.0	0.0	0.0	0.0	0.0	0.0	0.0	0.0	0.0	0.0	0.0	0.0	0.0	0.0	0.0	0.0	0.0	0.0	0.0	0.0	0.0	0.0	0.0	0.0	0.0
k__Bacteria;p__Actinobacteria;c__Actinobacteria;o__Actinomycetales;f__Kineosporiaceae;g__	0.0	0.0	0.0	0.0	0.0	0.0	0.0	0.0	0.0	0.0	0.0	0.0	0.0	0.0	0.0	0.0	0.0	0.0	0.0	0.0	0.0	0.0	0.0	0.0	0.0	0.0	0.0	0.0	0.0	0.0	0.0	0.0	0.0	0.0	0.0	0.0	0.0	0.0	0.0	0.0	0.0	0.0	0.0	0.000612506264269	0.0	0.0	0.0	0.0	5.42093565349e-05
k__Bacteria;p__Actinobacteria;c__Actinobacteria;o__Actinomycetales;f__Microbacteriaceae;Other	0.0	0.0	0.0	0.0	0.0	0.0	0.0	0.0	0.0	0.0	0.0	0.0	0.0	0.0	0.0	0.0	0.0	0.0	0.0	0.0	0.0	0.0	0.0	0.0	0.0	0.0	0.0	0.0	0.0	0.0	0.0	0.0	6.54022236756e-05	0.0	8.6073334481e-05	0.0	5.95379852346e-05	0.0	0.0	0.0	5.72344322344e-05	0.000293126190825	0.0	0.00183751879281	0.0	0.0	0.0	5.85103270727e-05	0.0
k__Bacteria;p__Actinobacteria;c__Actinobacteria;o__Actinomycetales;f__Microbacteriaceae;g__Leucobacter	0.0	0.000239568776203	0.0	0.0	4.58526296483e-05	0.0	0.0	0.0	0.0	0.0	0.0	3.19631784185e-05	0.000865772035563	0.000826654206951	0.000158418351182	0.00249520153551	2.7583924089e-05	0.0	0.0	9.37734433608e-05	0.0	0.0	0.0	0.0	0.0	0.0	0.0	5.27259306127e-05	0.0	0.0	0.0	0.0	0.0	0.0	0.0	0.0	0.00488211478924	0.0	0.0	0.0	5.72344322344e-05	0.0	0.0	0.0	0.0	0.0	0.0	0.0	0.0
k__Bacteria;p__Actinobacteria;c__Actinobacteria;o__Actinomycetales;f__Microbacteriaceae;g__Pseudoclavibacter	0.0	0.0	0.0	0.0	0.0	0.0	0.0	0.0	0.0	0.0	0.0	0.0	3.32989244447e-05	0.0	3.16836702364e-05	3.83877159309e-05	0.0	0.0	2.92543076968e-05	0.0	0.0	0.0	0.0	0.0	0.0	0.0	0.0	0.0	0.0	0.0	0.0	0.0	0.0	0.0	0.0	0.0	0.00077399380805	0.0	0.0	0.0	0.0	0.0	0.0	0.0	0.0	0.0	0.0	0.0	0.0
k__Bacteria;p__Actinobacteria;c__Actinobacteria;o__Actinomycetales;f__Micrococcaceae;g__	0.0	0.0	0.0	0.0	0.0	0.0	0.0	0.0	0.0	0.0	0.0	0.0	0.0	0.0	0.0	0.0	0.0	0.0	0.0	0.0	0.0	0.0	0.0	0.0	0.0	0.0	0.0	0.0	0.0	0.0	0.0	0.0	0.0	0.0	0.0	0.0	0.0	0.0	0.0	0.0	0.0	0.0	0.0	0.0	0.0	0.0	0.0	0.0	0.0
k__Bacteria;p__Actinobacteria;c__Actinobacteria;o__Actinomycetales;f__Micrococcaceae;g__Arthrobacter	4.09165302782e-05	0.0	0.0	0.0	0.0	0.0	0.0	0.0	0.0	0.0	0.0	3.19631784185e-05	0.0	0.0	3.16836702364e-05	0.0	0.0	0.0	0.0	0.0	0.0	0.0	0.0	0.0	0.0	0.0	0.0	0.0	0.0	0.0	0.0	0.0	0.0	0.0	0.0	0.0	0.00238151940938	0.0	0.0	0.0	0.0	0.0	0.0	0.0	0.0	0.0	0.0	0.0	0.0
k__Bacteria;p__Actinobacteria;c__Actinobacteria;o__Actinomycetales;f__Micrococcaceae;g__Micrococcus	0.0	0.0	0.0	0.0	0.0	0.0	0.0	0.0	0.0	0.0	0.0	0.0	0.0	0.0	0.0	0.0	0.0	0.0	0.0	0.0	0.0	0.0	0.0	0.0	0.0	0.0	0.0	0.0	0.0	0.0	0.0	0.0	0.0	0.0	8.6073334481e-05	0.0	0.000238151940938	0.0	0.0	0.0	0.0	0.0	0.0	0.0	0.0	3.93050860781e-05	0.0	0.0	0.0
k__Bacteria;p__Actinobacteria;c__Actinobacteria;o__Actinomycetales;f__Micrococcaceae;g__Rothia	0.0	0.0	0.0	0.0	0.0	0.0	0.0	0.0	0.0	0.0	0.0	0.0	0.0	0.0	0.0	0.0	0.0	0.0	0.0	0.0	0.0	0.0	0.0	0.0	0.0	0.0	0.000515463917526	0.000316355583676	0.000526142716212	0.0	0.000236057834169	0.0	0.0	6.01720921836e-05	0.000774660010329	0.0	0.0	0.000324464633355	0.0	0.0	5.72344322344e-05	0.000439689286238	0.0	0.00400913191158	0.000457177689729	0.000589576291172	0.000164989275697	5.85103270727e-05	0.00102997777416
k__Bacteria;p__Actinobacteria;c__Actinobacteria;o__Actinomycetales;f__Mycobacteriaceae;g__Mycobacterium	0.0	0.0	0.0	0.0	0.0	0.0	0.0	0.0	0.0	0.0	0.0	0.0	0.0	0.0	0.0	0.0	0.0	0.0	0.0	0.0	0.0	0.0	0.0	0.0	0.0	0.0	0.0	0.0	0.0	0.0	0.0	0.0	0.0	0.0	0.0	0.0	0.0	0.0	0.0	0.0	0.0	0.0	0.0	0.0	0.0	0.0	5.49964252324e-05	0.0	0.0
k__Bacteria;p__Actinobacteria;c__Actinobacteria;o__Bifidobacteriales;f__Bifidobacteriaceae;Other	0.0	0.0	0.0	0.0	0.0	0.0	0.0	0.0	0.0	0.0	0.0	0.0	0.0	0.0	0.0	0.0	0.0	0.0	0.0	0.0	0.0	0.0	0.0	0.0	0.0	0.0	0.0	0.000158177791838	0.0	6.22161388664e-05	0.0	0.000123915737299	6.54022236756e-05	6.01720921836e-05	0.000172146668962	0.0	0.00130983567516	0.0	0.0	0.0	0.000114468864469	7.32815477063e-05	0.0	0.0	0.0	3.93050860781e-05	0.0628609140406	0.0355157685331	0.0835908277769
k__Bacteria;p__Actinobacteria;c__Coriobacteriia;o__Coriobacteriales;f__Coriobacteriaceae;g__	0.0	0.0	0.0	0.0	0.0	0.0	0.0	0.0	0.0	0.0	0.0	0.0	0.0	0.0	0.0	0.0	0.0	0.0	0.0	0.0	0.0	0.0	0.0	0.0	0.0	0.0	0.0	0.0	0.0	0.0	0.0	0.0	0.0	0.0	0.0	0.0	5.95379852346e-05	0.0	0.0	0.0	5.72344322344e-05	0.0	0.0	0.0	0.0	0.0	0.0020348677336	0.00222339242876	0.00021683742614
k__Bacteria;p__Actinobacteria;c__Coriobacteriia;o__Coriobacteriales;f__Coriobacteriaceae;g__Collinsella	0.0	0.0	0.0	0.0	0.0	0.0	0.0	0.0	0.0	0.0	0.0	0.0	0.0	0.0	0.0	0.0	0.0	0.0	0.0	0.0	0.0	0.0	0.0	0.0	0.0	0.0	0.0	0.0	0.0	0.0	0.0	0.0	0.0	0.0	0.0	0.0	0.0	0.0	0.0	0.0	0.0	0.0	0.0	0.0	3.80981408107e-05	0.0	0.00604960677556	0.00175530981218	0.00140944326991
k__Bacteria;p__Actinobacteria;c__Coriobacteriia;o__Coriobacteriales;f__Coriobacteriaceae;g__Slackia	0.0	0.0	0.0	0.0	0.0	0.0	0.0	0.0	0.0	0.0	0.0	0.0	0.0	0.0	0.0	0.0	0.0	0.0	0.0	0.0	0.0	0.0	0.0	0.0	0.0	0.0	0.0	0.0	0.0	0.0	0.0	0.0	0.0	6.01720921836e-05	0.0	0.0	0.0	0.0	0.0	0.0	0.0	0.0	0.0	0.0	0.0	0.0	0.000329978551394	0.0	0.00032525613921
k__Bacteria;p__Bacteroidetes;c__Bacteroidia;o__Bacteroidales;Other;Other	0.0	0.0	0.0	0.0	0.0	0.0	0.0	0.0	0.0	0.0	0.0	0.0	0.0	0.0	0.0	0.0	0.0	0.0	0.0	0.0	0.0	0.0	0.0	0.0	0.0	0.0	0.0	0.0	0.0	0.0	0.0	0.0	0.0	0.0	0.0	0.0	0.00148844963086	0.0	0.0	0.0	0.0	0.0	0.0	0.0	0.0	0.0	0.0	0.0	0.0
k__Bacteria;p__Bacteroidetes;c__Bacteroidia;o__Bacteroidales;f__Bacteroidaceae;Other	0.0	0.0	0.0	0.0	0.0	0.0	0.0	0.0	0.0	0.0	0.0	0.0	0.0	0.0	0.0	0.0	0.0	0.0	0.0	0.0	0.0	0.0	0.0	0.0	0.0	0.0	0.0	0.0	0.0	6.22161388664e-05	5.90144585423e-05	0.0	0.000130804447351	0.0	0.0	0.0	0.0	0.0	0.0	0.0	0.0	7.32815477063e-05	0.0	0.0	0.0	0.0	0.038112522686	0.0520156807677	0.072857375183
k__Bacteria;p__Bacteroidetes;c__Bacteroidia;o__Bacteroidales;f__Bacteroidaceae;g__Bacteroides	0.0	0.0	0.0	0.0	0.0	0.0	0.0	0.0	0.0	0.0	0.0	0.0	0.0	0.0	0.0	0.0	0.0	0.0	0.0	0.0	0.0	0.0	0.0	0.0	0.0	0.0	0.000171821305842	0.000210903722451	0.000328839197632	0.000186648416599	0.000118028917085	6.19578686493e-05	0.000327011118378	0.000300860460918	0.000774660010329	0.000326477309827	0.00244105739462	0.000567813108371	0.000113571834185	9.84639621898e-05	5.72344322344e-05	0.000439689286238	6.33031588276e-05	0.00295116654602	0.000266686985675	0.000275135602547	0.0821646592971	0.141887543151	0.103268824199
k__Bacteria;p__Bacteroidetes;c__Bacteroidia;o__Bacteroidales;f__Porphyromonadaceae;g__Dysgonomonas	0.0	0.0	0.0	0.0	0.0	0.0	0.0	0.0	0.0	0.0	0.0	0.0	0.0	0.0	0.0	0.0	0.0	0.0	0.0	0.0	0.0	0.0	0.0	0.0	0.0	0.0	0.0	0.0	0.0	0.0	0.0	0.0	0.0	0.0	0.0	0.0	0.000595379852346	0.0	0.0	0.0	0.0	0.0	0.0	0.0	3.80981408107e-05	0.0	0.0	0.0	0.0
k__Bacteria;p__Bacteroidetes;c__Bacteroidia;o__Bacteroidales;f__Porphyromonadaceae;g__Paludibacter	0.0	0.0	0.0	0.0	0.0	0.0	0.0	0.0	0.0	0.0	0.0	0.0	0.0	0.0	0.0	0.0	0.0	0.0	0.0	0.0	0.0	0.0	0.0	0.0	0.0	0.0	0.0	0.0	0.0	0.0	0.0	0.0	0.0	0.0	0.0	0.0	0.0	0.0	0.0	0.0	0.0	0.0	0.0	0.0	0.0	0.0	0.0	0.0	0.0
k__Bacteria;p__Bacteroidetes;c__Bacteroidia;o__Bacteroidales;f__Porphyromonadaceae;g__Parabacteroides	0.0	0.0	0.0	0.0	0.0	0.0	0.0	0.0	0.0	0.0	0.0	0.0	0.0	0.0	0.0	0.0	0.0	0.0	0.0	0.0	0.0	0.0	0.0	0.0	0.0	0.0	0.0	0.0	0.0	0.0	0.0	0.0	6.54022236756e-05	0.0	0.0	0.0	0.0	0.0	0.0	0.0	0.0	7.32815477063e-05	0.0	0.0	0.0	3.93050860781e-05	0.0	5.85103270727e-05	0.0
k__Bacteria;p__Bacteroidetes;c__Bacteroidia;o__Bacteroidales;f__Porphyromonadaceae;g__Porphyromonas	0.0	0.0	0.0	0.0	0.0	0.0	0.0	0.0	0.0	0.0	0.0	0.0	0.0	0.0	0.0	0.0	0.0	0.0	0.0	0.0	0.0	0.0	0.0	0.0	0.0	0.0	0.0	0.0	0.0	0.0	0.0	0.0	0.0	0.0	8.6073334481e-05	8.16193274567e-05	0.000595379852346	0.0	0.0	0.0	0.0	0.000146563095413	0.0	0.00144774207918	3.80981408107e-05	0.0	5.49964252324e-05	0.0	0.0
k__Bacteria;p__Bacteroidetes;c__Bacteroidia;o__Bacteroidales;f__Prevotellaceae;g__Prevotella	0.0	0.0	0.0	0.0	0.0	0.0	0.0	0.0	0.0	0.0	0.0	0.0	0.0	0.0	0.0	0.0	0.0	0.0	0.0	0.0	0.0	0.0	0.0	0.0	0.0	0.0	0.0	0.000105451861225	6.57678395265e-05	0.0	0.0	6.19578686493e-05	0.0	6.01720921836e-05	0.000172146668962	0.0	0.0	0.0	5.67859170926e-05	0.0	5.72344322344e-05	0.0	0.0	0.000445459101286	3.80981408107e-05	7.86101721563e-05	0.137326073805	0.152126850389	0.144576353879
k__Bacteria;p__Bacteroidetes;c__Bacteroidia;o__Bacteroidales;f__Rikenellaceae;g__	0.0	0.0	0.0	0.0	0.0	0.0	0.0	0.0	0.0	0.0	0.0	0.0	0.0	0.0	0.0	0.0	0.0	0.0	0.0	0.0	0.0	0.0	0.0	0.0	0.0	0.0	0.0	0.0	6.57678395265e-05	6.22161388664e-05	5.90144585423e-05	0.0	0.0	0.0	0.0	8.16193274567e-05	0.0	0.0	5.67859170926e-05	9.84639621898e-05	0.0	0.0	0.0	0.0	3.80981408107e-05	3.93050860781e-05	0.0287081339713	0.0296062254988	0.0146365262644
k__Bacteria;p__Bacteroidetes;c__Bacteroidia;o__Bacteroidales;f__Rikenellaceae;g__Rikenella	0.0	0.0	0.0	0.0	0.0	0.0	0.0	0.0	0.0	0.0	0.0	0.0	0.0	0.0	0.0	0.0	0.0	0.0	0.0	0.0	0.0	0.0	0.0	0.0	0.0	0.0	0.0	0.0	0.0	0.0	0.0	0.0	0.0	0.0	0.0	8.16193274567e-05	0.0	0.0	0.0	0.0	0.0	0.0	0.0	0.0	0.0	0.0	0.0	0.0	0.0
k__Bacteria;p__Bacteroidetes;c__Bacteroidia;o__Bacteroidales;f__S24-7;g__	0.0	0.0	0.0	0.0	0.0	0.0	0.0	0.0	0.0	0.0	0.0	0.0	0.0	0.0	0.0	0.0	0.0	0.0	0.0	0.0	0.0	0.0	0.0	0.0	0.0	0.0	0.0	0.0	0.0	0.0	0.0	0.0	0.0	0.0	0.0	0.0	0.0	0.0	0.0	0.0	0.0	0.0	0.0	0.0	0.0	0.0	5.49964252324e-05	0.0	0.0
k__Bacteria;p__Bacteroidetes;c__Bacteroidia;o__Bacteroidales;f__[Barnesiellaceae];g__Barnesiella	0.0	0.0	0.0	0.0	0.0	0.0	0.0	0.0	0.0	0.0	0.0	0.0	0.0	0.0	0.0	0.0	0.0	0.0	0.0	0.0	0.0	0.0	0.0	0.0	0.0	0.0	0.0	0.0	0.0	0.0	0.0	0.0	0.0	0.0	8.6073334481e-05	0.0	0.0	0.0	0.0	0.0	0.0	0.0	0.0	0.0	0.0	0.0	0.0449320794148	0.0131648235914	0.00254783975714
k__Bacteria;p__Bacteroidetes;c__Bacteroidia;o__Bacteroidales;f__[Odoribacteraceae];g__Butyricimonas	0.0	0.0	0.0	0.0	0.0	0.0	0.0	0.0	0.0	0.0	0.0	0.0	0.0	0.0	0.0	0.0	0.0	0.0	0.0	0.0	0.0	0.0	0.0	0.0	0.0	0.0	0.0	0.0	0.0	0.0	0.0	0.0	0.0	0.0	0.0	8.16193274567e-05	0.0	0.0	0.0	0.0	0.0	0.0	0.0	0.000501141488947	0.0	0.0	0.0	0.0	0.0
k__Bacteria;p__Bacteroidetes;c__Bacteroidia;o__Bacteroidales;f__[Paraprevotellaceae];g__Paraprevotella	0.0	0.0	0.0	0.0	0.0	0.0	0.0	0.0	0.0	0.0	0.0	0.0	0.0	0.0	0.0	0.0	0.0	0.0	0.0	0.0	0.0	0.0	0.0	0.0	0.0	0.0	0.0	0.0	0.0	0.0	0.0	0.0	0.0	0.0	0.0	0.0	0.0	0.0	0.0	0.0	0.0	0.0	0.0	0.0	0.0	0.0	0.0	0.0	0.0
k__Bacteria;p__Bacteroidetes;c__Flavobacteriia;o__Flavobacteriales;f__Flavobacteriaceae;g__	0.0	0.0	0.0	0.0	0.0	0.0	0.0	0.0	0.0	0.0	0.0	0.0	0.0	0.0	0.0	0.0	0.0	0.0	0.0	0.0	0.0	0.0	0.0	0.0	0.0	0.0	0.0	0.0	0.0	0.0	0.0	0.0	0.0	0.0	0.0	0.0	0.0	0.0	0.0	0.0	5.72344322344e-05	7.32815477063e-05	0.0	0.00200456595579	3.80981408107e-05	0.0	0.0	0.0	0.0
k__Bacteria;p__Bacteroidetes;c__Flavobacteriia;o__Flavobacteriales;f__Flavobacteriaceae;g__Flavobacterium	0.0	0.0	0.0	0.0	0.0	0.0	0.0	0.0	0.0	0.0	0.0	0.0	0.0	0.0	0.0	0.0	0.0	0.0	0.0	0.0	0.0	0.0	0.0	0.0	0.0	0.0	0.000171821305842	0.0	0.0	6.22161388664e-05	0.0	6.19578686493e-05	0.0	6.01720921836e-05	0.0	0.0	0.0	0.0	0.0	0.0	0.0	0.0	0.0	0.0	0.0	0.000117915258234	0.0	0.0	0.0
k__Bacteria;p__Bacteroidetes;c__Flavobacteriia;o__Flavobacteriales;f__Flavobacteriaceae;g__Salegentibacter	0.0	0.0	0.0	0.0	0.0	0.0	0.0	0.0	0.0	0.0	0.0	0.0	0.0	0.0	0.0	0.0	0.0	0.0	0.0	0.0	0.0	0.0	0.0	0.0	0.0	0.0	0.0	0.0	0.0	0.0	0.0	0.0	0.0	0.0	0.0	0.0	0.0	0.0	0.0	0.0	0.0	0.0	0.0	0.00350799042263	0.0	0.0	0.0	0.0	0.0
k__Bacteria;p__Bacteroidetes;c__Flavobacteriia;o__Flavobacteriales;f__[Weeksellaceae];g__	0.0	0.0	0.0	0.0	0.0	0.0	0.0	0.0	0.0	0.0	0.0	0.0	0.0	0.0	0.0	0.0	0.0	0.0	0.0	0.0	0.0	0.0	0.0	0.0	0.0	0.0	0.0	0.0	0.0	0.0	0.0	0.0	0.0	0.0	0.0	0.0	0.0	0.0	0.0	0.0	0.0	0.0	0.0	0.0	0.0	0.0	0.0	0.0	0.0
k__Bacteria;p__Bacteroidetes;c__Flavobacteriia;o__Flavobacteriales;f__[Weeksellaceae];g__Chryseobacterium	0.0	0.0	0.0	0.0	0.0	0.0	0.0	0.0	0.0	0.0	0.0	0.0	0.0	0.0	0.0	0.0	0.0	0.0	0.0	0.0	0.0	0.0	0.0	0.0	0.0	0.0	0.0	0.0	0.0	0.0	5.90144585423e-05	0.0	0.0	0.0	0.0	0.0	0.0	0.0	0.0	0.0	0.0	7.32815477063e-05	0.0	0.00167047162982	0.0	0.0	0.0	0.0	0.0
k__Bacteria;p__Bacteroidetes;c__Flavobacteriia;o__Flavobacteriales;f__[Weeksellaceae];g__Cloacibacterium	0.0	0.0	0.0	0.0	0.0	0.0	0.0	0.0	0.0	0.0	0.0	0.0	0.0	0.0	0.0	0.0	0.0	0.0	0.0	0.0	0.0	0.0	0.0	0.0	0.0	0.0	0.0	0.0	0.0	0.0	0.0	0.0	0.0	0.0	0.0	0.0	0.0	0.0	0.0	0.0	0.0	0.0	0.0	0.0	0.0	3.93050860781e-05	0.0	0.0	0.0
k__Bacteria;p__Bacteroidetes;c__Flavobacteriia;o__Flavobacteriales;f__[Weeksellaceae];g__Wautersiella	0.0	0.0	0.0	0.0	0.0	0.0	0.0	0.0	0.0	0.0	0.0	0.0	0.0	0.0	0.0	0.0	0.0	0.0	0.0	0.0	0.0	0.0	0.0	0.0	0.0	0.0	0.0	0.000105451861225	0.0	6.22161388664e-05	5.90144585423e-05	0.000123915737299	0.000130804447351	0.0	0.0	8.16193274567e-05	0.0	0.0	0.0	0.0	5.72344322344e-05	0.0	6.33031588276e-05	0.00150342446684	7.61962816215e-05	3.93050860781e-05	0.0	0.0	0.0
k__Bacteria;p__Bacteroidetes;c__Flavobacteriia;o__Flavobacteriales;f__[Weeksellaceae];g__Weeksella	0.0	0.0	0.0	0.0	0.0	0.0	0.0	0.0	0.0	0.0	0.0	0.0	0.0	0.0	0.0	0.0	0.0	0.0	0.0	0.0	0.0	0.0	0.0	0.0	0.0	0.0	0.0	0.0	0.0	0.0	0.0	0.0	0.0	0.0	0.0	0.0	0.0	0.0	0.0	0.0	0.0	0.0	0.0	0.0	0.0	0.0	0.0	0.0	0.0
k__Bacteria;p__Bacteroidetes;c__Sphingobacteriia;o__Sphingobacteriales;f__Sphingobacteriaceae;Other	0.0	0.0	0.0	0.0	0.0	0.0	0.0	0.0	0.0	0.0	0.0	0.0	0.0	0.0	0.0	0.0	0.0	0.0	0.0	0.0	0.0	0.0	0.0	0.0	0.0	0.0	0.0	0.0	0.0	0.0	0.0	0.0	0.0	0.0	0.0	0.0	0.0	0.0	0.0	0.0	0.0	0.0	0.0	0.0	0.0	0.0	0.0	0.0	0.0
k__Bacteria;p__Bacteroidetes;c__Sphingobacteriia;o__Sphingobacteriales;f__Sphingobacteriaceae;g__	0.0	0.0	0.0	0.0	0.0	0.0	0.0	0.0	0.0	0.0	0.0	0.0	0.0	0.0	0.0	3.83877159309e-05	0.0	0.0	0.0	0.0	0.0	0.0	0.0	0.0	0.0	0.0	8.5910652921e-05	0.0	6.57678395265e-05	0.000186648416599	0.0	0.000123915737299	0.0	6.01720921836e-05	0.0	0.0	0.00261967135032	0.0	0.0	0.0	0.000114468864469	0.0	6.33031588276e-05	0.0	3.80981408107e-05	3.93050860781e-05	5.49964252324e-05	0.0	0.0
k__Bacteria;p__Bacteroidetes;c__Sphingobacteriia;o__Sphingobacteriales;f__Sphingobacteriaceae;g__Pedobacter	0.0	0.0	0.0	0.0	0.0	0.0	0.0	0.0	0.0	0.0	0.0	0.0	0.0	0.0	0.0	0.0	0.0	0.0	0.0	0.0	0.0	0.0	0.0	0.0	0.0	0.0	0.0	0.0	0.0	0.0	0.0	0.0	0.0	0.0	0.0	0.0	0.0	0.0	0.0	0.0	0.0	0.0	0.0	0.0	0.0	0.0	0.0	0.0	0.0
k__Bacteria;p__Bacteroidetes;c__Sphingobacteriia;o__Sphingobacteriales;f__Sphingobacteriaceae;g__Sphingobacterium	0.0	0.0	0.0	0.0	0.0	0.0	0.0	0.0	0.0	0.0	0.0	0.0	0.0	0.0	0.0	3.83877159309e-05	0.0	0.0	0.0	0.0	0.0	0.0	0.0	0.0	0.0	0.0	0.0	5.27259306127e-05	0.0	0.0	0.000118028917085	0.0	0.000196206671027	6.01720921836e-05	8.6073334481e-05	0.0	0.0	8.11161583387e-05	0.0	9.84639621898e-05	0.0	0.0	6.33031588276e-05	0.000111364775322	0.000114294422432	0.000117915258234	0.000164989275697	5.85103270727e-05	5.42093565349e-05
k__Bacteria;p__Bacteroidetes;c__[Saprospirae];o__[Saprospirales];f__Chitinophagaceae;g__	0.0	0.0	0.0	0.0	0.0	0.0	0.0	0.0	0.0	0.0	0.0	0.0	0.0	0.0	0.0	0.0	0.0	0.0	0.0	0.0	0.0	0.0	0.0	0.0	0.0	0.0	0.0	0.0	0.0	0.0	0.0	0.0	0.0	0.0	0.0	8.16193274567e-05	0.0	0.0	0.0	0.0	0.0	0.0	0.0	0.0	0.0	0.0	0.0	0.0	0.0
k__Bacteria;p__Bacteroidetes;c__[Saprospirae];o__[Saprospirales];f__Chitinophagaceae;g__Lacibacter	0.0	0.0	3.92634182732e-05	0.0	0.0	0.0	0.0	0.0	0.0	0.0	0.0	0.0	0.0	0.0	0.0	0.0	0.0	0.0	0.0	0.0	0.0	0.0	0.0	0.0	0.0	0.0	0.0	0.0	0.0	0.0	0.0	0.0	0.0	0.0	0.0	0.0	0.0	0.0	0.0	0.0	0.0	0.0	0.0	0.0	0.0	0.0	0.0	0.0	0.0
k__Bacteria;p__Bacteroidetes;c__[Saprospirae];o__[Saprospirales];f__Chitinophagaceae;g__Sediminibacterium	0.0	0.0	0.0	0.0	0.0	0.0	0.0	0.0	0.0	0.0	0.0	0.0	3.32989244447e-05	0.0	0.0	0.0	0.0	0.0	0.0	0.0	0.0	0.0	0.0	0.0	0.0	0.0	0.0	0.0	0.0	0.0	0.0	0.0	0.0	0.0	0.0	0.0	0.0	0.0	0.0	0.0	0.0	0.0	6.33031588276e-05	0.0	3.80981408107e-05	0.0	0.0	0.0	0.0
k__Bacteria;p__Bacteroidetes;c__[Saprospirae];o__[Saprospirales];f__Saprospiraceae;g__	0.0	0.0	0.0	0.0	0.0	0.0	0.0	0.0	0.0	0.0	0.0	0.0	0.0	0.0	0.0	0.0	0.0	0.0	0.0	0.0	0.0	0.0	0.0	0.0	0.0	0.0	0.0	0.0	0.0	0.0	0.0	0.0	0.0	0.0	0.0	0.0	0.0	0.0	0.0	0.0	0.0	0.0	0.0	0.0	0.0	0.0	0.0	0.0	0.0
k__Bacteria;p__Bacteroidetes;c__[Saprospirae];o__[Saprospirales];f__Saprospiraceae;g__Aquirestis	0.0	0.0	0.0	0.0	0.0	0.0	0.0	0.0	0.0	0.0	0.0	0.0	0.0	0.0	0.0	0.0	0.0	0.0	0.0	0.0	0.0	0.0	0.0	0.0	0.0	0.0	0.0	0.0	0.0	0.0	0.0	0.0	6.54022236756e-05	0.0	0.0	0.0	0.0	0.0	0.0	0.0	0.0	0.0	0.0	0.0	0.0	0.0	0.0	0.0	0.0
k__Bacteria;p__Chlorobi;c__OPB56;o__;f__;g__	0.0	0.0	0.0	0.0	0.0	0.0	0.0	0.0	0.0	0.0	0.0	0.0	0.0	0.0	0.0	0.0	0.0	0.0	0.0	0.0	0.0	0.0	0.0	0.0	0.0	0.0	0.0	0.0	0.0	0.0	0.0	0.0	0.0	0.0	0.0	0.0	0.0	0.0	0.0	0.0	0.0	0.0	0.0	0.0	0.0	0.0	0.0	0.0	0.0
k__Bacteria;p__Chloroflexi;c__Anaerolineae;o__GCA004;f__;g__	0.0	0.0	0.0	0.0	0.0	0.0	0.0	0.0	0.0	0.0	0.0	0.0	0.0	0.0	0.0	0.0	0.0	0.0	0.0	0.0	0.0	0.0	0.0	0.0	0.0	0.0	0.0	0.0	0.0	0.0	0.0	0.0	0.0	0.0	0.0	0.0	0.0	0.0	0.0	0.0	0.0	0.0	0.0	0.0	0.0	0.0	0.0	0.0	0.0
k__Bacteria;p__Chloroflexi;c__Anaerolineae;o__SBR1031;f__SHA-31;g__	0.0	0.0	0.0	0.0	0.0	0.0	0.0	0.0	0.0	0.0	0.0	0.0	0.0	0.0	0.0	0.0	0.0	0.0	0.0	0.0	0.0	0.0	0.0	0.0	0.0	0.0	0.0	0.0	0.0	0.0	0.0	0.0	0.0	0.0	0.0	0.0	0.0	0.0	0.0	0.0	0.0	0.0	0.0	0.0	0.0	0.0	0.0	0.0	0.0
k__Bacteria;p__Cyanobacteria;c__4C0d-2;o__MLE1-12;f__;g__	0.0	0.0	0.0	0.0	0.0	3.73454830638e-05	0.0	0.0	0.0	0.0	0.0	0.0	0.0	0.0	0.0	0.0	0.0	0.0	0.0	0.0	0.0	0.0	0.0	0.0	0.0	0.0	0.0	0.0	0.0	0.0	0.0	0.0	0.0	0.0	0.0	0.0	0.0	0.0	0.0	0.0	0.0	0.0	0.0	0.0	0.0	0.0	0.0	0.0	0.0
k__Bacteria;p__Cyanobacteria;c__Synechococcophycideae;o__Synechococcales;f__Synechococcaceae;g__Prochlorococcus	0.0	0.0	0.0	0.0	0.0	0.0	0.0	0.0	0.0	0.0	0.0	0.0	0.0	0.0	0.0	0.0	0.0	0.0	0.0	0.0	0.0	0.0	0.0	0.0	0.0	0.0	0.0	0.0	0.0	0.0	0.0	0.0	0.0	0.0	0.0	0.0	0.0	0.0	0.0	0.0	0.0	0.0	0.0	0.0	0.0	0.0	0.0	0.0	0.0
k__Bacteria;p__Cyanobacteria;c__Synechococcophycideae;o__Synechococcales;f__Synechococcaceae;g__Synechococcus	0.0	0.0	0.0	0.0	0.0	0.0	0.0	0.0	0.0	0.0	0.0	0.0	0.0	0.0	0.0	0.0	0.0	0.0	0.0	0.0	0.0	0.0	0.0	0.0	0.0	0.0	0.0	0.0	0.0	0.0	0.0	0.0	0.0	0.0	8.6073334481e-05	0.0	0.0	0.0	0.0	0.0	0.0	0.0	0.0	0.0	0.0	0.0	0.0	0.0	0.0
k__Bacteria;p__Deferribacteres;c__Deferribacteres;o__Deferribacterales;f__Deferribacteraceae;g__Mucispirillum	0.0	0.0	0.0	0.0	0.0	0.0	0.0	0.0	0.0	0.0	0.0	0.0	0.0	0.0	0.0	0.0	0.0	0.0	0.0	0.0	0.0	0.0	0.0	0.0	0.0	0.0	0.0	5.27259306127e-05	0.0	0.0	0.0	0.0	0.0	6.01720921836e-05	8.6073334481e-05	0.0	5.95379852346e-05	0.0	0.0	0.0	0.0	0.0	0.0	0.000111364775322	7.61962816215e-05	3.93050860781e-05	0.0518066325689	0.013691416535	0.0710684664173
k__Bacteria;p__Firmicutes;c__Bacilli;o__Bacillales;Other;Other	0.0	0.0	0.0	0.0	0.0	0.0	0.0	0.0	0.0	0.0	0.0	0.0	0.0	0.0	0.0	0.0	0.0	0.0	0.0	0.0	0.0	0.0	0.0	0.0	0.0	0.0	0.0	0.0	0.0	0.0	0.0	0.0	0.0	0.0	0.0	0.0	0.0	0.0	0.0	0.0	0.0	0.0	0.0	0.0	0.0	0.0	0.0	0.0	0.0
k__Bacteria;p__Firmicutes;c__Bacilli;o__Bacillales;f__;g__	8.18330605565e-05	0.000439209423039	0.0	0.0	4.58526296483e-05	0.0	0.0	0.0	0.0	0.0	2.95046174726e-05	6.39263568369e-05	3.32989244447e-05	3.59414872587e-05	0.000126734680945	0.00042226487524	0.0	0.0	0.0	0.0	0.0	0.0	0.0	0.0	0.0	0.0	0.0	0.0	0.0	0.0	5.90144585423e-05	0.000123915737299	0.0	0.0	0.0	0.0	0.00285782329126	0.0	0.0	0.0	5.72344322344e-05	0.0	0.0	0.0	3.80981408107e-05	0.000314440688625	5.49964252324e-05	0.000117020654145	0.0
k__Bacteria;p__Firmicutes;c__Bacilli;o__Bacillales;f__Alicyclobacillaceae;g__Alicyclobacillus	0.0	0.0	0.0	0.0	0.0	0.0	0.0	0.0	0.0	0.0	0.0	0.0	0.0	0.0	0.0	0.0	0.0	0.0	0.0	0.0	0.0	0.0	0.0	0.0	0.0	0.0	0.0	0.0	0.0	0.0	0.0	0.0	0.0	0.0	0.0	0.0	0.0	0.0	0.0	0.0	0.0	0.0	0.0	0.0	0.0	0.0	0.0	0.0	0.0
k__Bacteria;p__Firmicutes;c__Bacilli;o__Bacillales;f__Bacillaceae;Other	0.0	0.0	0.0	0.0	0.0	0.0	0.0	0.0	0.0	0.0	0.0	0.0	0.0	0.0	0.0	0.0	2.7583924089e-05	0.0	0.0	0.0	0.0	0.0	0.0	0.0	0.0	0.0	0.0	0.0	0.0	0.0	0.0	0.0	0.0	0.0	0.0	0.0	0.0	0.0	0.0	0.0	0.0	0.0	0.0	0.0	0.0	0.0	0.0	0.0	0.0
k__Bacteria;p__Firmicutes;c__Bacilli;o__Bacillales;f__Bacillaceae;g__	0.0418166939444	0.0370533040527	0.0259923828969	0.00453071346814	0.0095831995965	0.0482503641185	0.0308626450616	0.0113934352111	0.0243449734536	0.0228530785169	0.00534033576255	0.0112830019817	0.00336319136892	0.00147360097761	0.028420252202	0.0113243761996	0.00937853419027	0.0173872180451	0.0027206506158	0.006064016004	8.12215724496e-05	0.000272373540856	0.00973083520253	0.0115906962223	0.0305830247031	0.000229384103682	0.0	5.27259306127e-05	0.0	0.00087102594413	0.0	0.0	6.54022236756e-05	0.0	8.6073334481e-05	0.00130590923931	0.00166706358657	0.000162232316677	0.0	0.00108310358409	0.0	0.054887879232	0.0	0.003118213709	3.80981408107e-05	0.00153289835705	0.0	5.85103270727e-05	0.0
k__Bacteria;p__Firmicutes;c__Bacilli;o__Bacillales;f__Bacillaceae;g__Anoxybacillus	0.0	0.0	0.0	0.0	0.0	0.0	0.0	0.0	0.0	0.0	0.0	0.0	0.0	0.0	0.0	0.0	0.0	0.0	0.0	0.0	0.0	0.0	0.0	7.80518264127e-05	0.0	0.0	0.0	0.0	0.0	0.0	0.0	0.0	0.0	0.0	0.0	0.0	0.0	0.0	0.0	0.0	0.0	0.0	0.0	0.0	0.0	0.0	0.0	0.0	0.0
k__Bacteria;p__Firmicutes;c__Bacilli;o__Bacillales;f__Bacillaceae;g__Bacillus	0.0	0.0	0.0	0.0	0.0	0.0	0.0	0.0	0.0	0.0	0.0	0.0	0.0	0.0	0.0	0.0	0.0	0.0	0.0	0.0	0.0	0.0	0.0	0.0	0.0	0.0	0.0	0.0	0.0	0.0	0.0	0.0	0.0	0.0	0.0	0.0	0.0	0.0	0.0	0.0	0.0	0.0	0.0	0.0	0.0	0.0	0.0	0.0	0.0
k__Bacteria;p__Firmicutes;c__Bacilli;o__Bacillales;f__Planococcaceae;g__	0.0	0.0	0.0	4.76917207173e-05	0.0	0.0	0.0	0.0	0.0	0.0	0.0	0.0	0.0	3.59414872587e-05	0.0	3.83877159309e-05	0.0	0.0	0.0	6.25156289072e-05	0.0	0.0	0.0	0.0	0.0	0.0	0.0	0.0	0.0	0.0	0.0	0.0	0.0	0.0	0.0	0.0	0.0	0.0	0.0	0.0	0.0	0.0	0.0	0.0	0.0	0.0	0.0	0.0	0.0
k__Bacteria;p__Firmicutes;c__Bacilli;o__Bacillales;f__Planococcaceae;g__Kurthia	0.0	0.0	0.0	0.0	0.0	0.0	0.0	0.0	0.0	0.0	0.0	0.0	0.0	0.0	0.0	0.0	0.0	0.0	0.0	0.0	0.0	0.0	0.0	0.0	0.0	0.0	0.0	0.0	0.0	0.0	0.0	0.0	0.0	0.0	0.0	0.0	0.0398309121219	0.0	0.0	0.0	0.0	0.0	0.0	0.0	0.0	0.0	0.0	0.0	0.0
k__Bacteria;p__Firmicutes;c__Bacilli;o__Bacillales;f__Planococcaceae;g__Lysinibacillus	0.0	0.0	0.0	0.0	0.0	0.0	0.0	0.0	0.0	0.0	0.0	0.0	0.0	0.0	0.0	7.67754318618e-05	0.0	0.0	0.0	0.0	0.0	0.0	0.0	0.0	0.0	0.0	0.0	0.0	0.0	0.0	0.0	0.0	0.0	0.0	0.0	0.0	0.0	0.0	0.0	0.0	0.0	0.0	0.0	0.0	0.0	0.0	0.0	0.0	0.0
k__Bacteria;p__Firmicutes;c__Bacilli;o__Bacillales;f__Planococcaceae;g__Solibacillus	0.0	0.0	0.0	0.0	0.0	0.0	0.0	0.0	0.0	3.0924328169e-05	0.0	0.0	0.0	0.0	0.0	0.0	0.0	0.0	0.0	0.0	0.0	0.0	0.0	0.0	0.0	0.0	0.0	0.0	0.0	0.0	0.0	0.0	0.0	0.0	0.0	0.0	0.0	0.0	0.0	0.0	0.0	0.0	0.0	0.0	0.0	0.0	0.0	0.0	0.0
k__Bacteria;p__Firmicutes;c__Bacilli;o__Bacillales;f__Planococcaceae;g__Sporosarcina	0.0	0.0	0.0	0.0	0.0	0.0	0.0	0.0	0.0	0.0	0.0	0.0	0.0	0.0	0.0	0.0	0.0	0.0	0.0	0.0	0.0	0.0	0.0	0.0	0.0	0.0	0.0	0.0	0.0	0.0	0.0	0.0	0.0	0.0	0.0	0.0	0.0	0.0	0.0	0.0	0.0	0.0	0.0	0.0	0.0	0.0	0.0	0.0	0.0
k__Bacteria;p__Firmicutes;c__Bacilli;o__Bacillales;f__Staphylococcaceae;g__Jeotgalicoccus	0.000122749590835	0.000359353164304	0.0	0.0	0.0	0.0	0.0	0.0	0.0	0.0	5.90092349453e-05	0.000319631784185	0.000233092471113	0.000539122308881	0.0003485203726	0.000575815738964	2.7583924089e-05	0.000134264232009	0.000175525846181	9.37734433608e-05	0.0	0.0	0.0	0.0	0.0	0.0	0.0	0.0	0.0	0.000186648416599	0.000177043375627	0.0	0.000196206671027	0.0	0.0	8.16193274567e-05	0.0181590854965	0.000162232316677	0.0	9.84639621898e-05	5.72344322344e-05	0.000146563095413	0.0	0.0	3.80981408107e-05	0.000196525430391	5.49964252324e-05	0.0	5.42093565349e-05
k__Bacteria;p__Firmicutes;c__Bacilli;o__Bacillales;f__Staphylococcaceae;g__Staphylococcus	0.000204582651391	0.000159712517469	0.0	0.0	4.58526296483e-05	0.0	0.0	0.0	0.0	6.18486563379e-05	8.85138524179e-05	6.39263568369e-05	6.65978488895e-05	0.000251590410811	0.000285153032127	0.000115163147793	0.0	3.35660580021e-05	0.000146271538484	0.00643910977744	4.06107862248e-05	0.0	0.0	0.0	0.0	0.0	0.0	0.000158177791838	0.000263071358106	0.0	0.0	6.19578686493e-05	0.0	6.01720921836e-05	8.6073334481e-05	0.000163238654913	0.00238151940938	8.11161583387e-05	0.000113571834185	9.84639621898e-05	5.72344322344e-05	0.000146563095413	6.33031588276e-05	0.0059580154797	0.000419079548918	0.000117915258234	0.0	0.000117020654145	0.0
k__Bacteria;p__Firmicutes;c__Bacilli;o__Lactobacillales;Other;Other	0.000204582651391	0.000918346975444	0.0	9.53834414346e-05	0.000137557888945	0.0	0.0	0.0	0.0	0.0	0.0	0.000575337211532	3.32989244447e-05	0.00086259569421	0.0	0.00272552783109	0.0	3.35660580021e-05	0.0	6.25156289072e-05	0.0	0.0	0.0	0.0	0.0	0.0	0.000257731958763	0.0	0.000789214074318	0.0	0.0	0.0	6.54022236756e-05	0.0	0.000344293337924	0.0	5.95379852346e-05	0.0	0.0	0.0	0.0	7.32815477063e-05	0.0	0.0	7.61962816215e-05	0.0	0.0	0.0	5.42093565349e-05
k__Bacteria;p__Firmicutes;c__Bacilli;o__Lactobacillales;f__;g__	0.0	0.0	0.0	0.000143075162152	0.0	0.0	0.0	0.0	0.0	0.0	0.0	0.0	0.0	0.0	0.0	0.0	0.0	0.0	0.0	0.0	0.0	0.0	0.0	0.0	0.0	0.0	0.0	0.0	0.0	0.0	0.0	0.0	0.0	0.0	8.6073334481e-05	0.0	0.0	0.0	0.0	0.0	0.000114468864469	0.0	0.000189909476483	0.0	0.0	0.0	0.0	0.0	0.0
k__Bacteria;p__Firmicutes;c__Bacilli;o__Lactobacillales;f__Aerococcaceae;Other	0.0	0.000199640646836	0.0	0.0	0.0	0.0	3.59285739949e-05	0.0	0.0	0.0	0.0	0.0	0.000166494622224	0.00028753189807	3.16836702364e-05	0.000230326295585	0.0	0.0	0.0	0.0	0.0	0.0	0.0	0.0	0.0	0.0	0.0	5.27259306127e-05	0.000131535679053	6.22161388664e-05	0.0	0.000371747211896	0.0	0.0	0.000172146668962	0.000163238654913	0.0150631102643	0.0	0.000113571834185	9.84639621898e-05	0.0	7.32815477063e-05	0.0	0.0	0.0	0.0	5.49964252324e-05	5.85103270727e-05	5.42093565349e-05
k__Bacteria;p__Firmicutes;c__Bacilli;o__Lactobacillales;f__Aerococcaceae;g__	0.0	0.0	0.0	0.0	0.0	0.0	0.0	0.0	0.0	0.0	0.0	0.0	0.0	0.0	0.0	0.0	0.0	0.0	0.0	0.0	0.0	0.0	0.0	0.0	0.0	0.0	0.0	0.0	0.0	0.0	0.0	0.0	0.0	0.0	8.6073334481e-05	0.0	0.00142891164563	0.0	0.0	0.0	0.0	0.0	0.0	0.0	0.0	0.0	0.0	0.0	0.0
k__Bacteria;p__Firmicutes;c__Bacilli;o__Lactobacillales;f__Aerococcaceae;g__Aerococcus	0.000368248772504	0.00247554402076	0.00011779025482	0.000381533765738	0.000458526296483	0.0	0.0	9.04240889773e-05	8.63296930979e-05	0.00030924328169	0.000118018469891	0.000223742248929	0.000765875262229	0.00179707436294	0.000475255053545	0.00122840690979	0.0	6.71321160043e-05	0.000146271538484	0.000875218804701	0.0	0.0	0.0	0.0	0.0	0.0	8.5910652921e-05	0.0	6.57678395265e-05	0.000995458221863	0.000177043375627	0.000185873605948	0.000261608894702	0.0	0.000344293337924	0.000163238654913	0.00369135508454	0.000243348475016	0.000113571834185	0.00029539188657	0.000629578754579	0.000146563095413	0.000316515794138	0.0	0.000304785126486	0.000786101721563	0.000219985700929	5.85103270727e-05	0.000271046782675
k__Bacteria;p__Firmicutes;c__Bacilli;o__Lactobacillales;f__Aerococcaceae;g__Alloiococcus	0.0	0.0	0.0	0.0	0.0	0.0	0.0	0.0	0.0	0.0	0.0	0.0	0.0	0.0	0.0	0.0	0.0	0.0	0.0	0.0	0.0	0.0	0.0	0.0	0.0	0.0	0.0	0.0	0.0	0.0	0.0	0.0	0.0	0.0	0.0	0.0	0.0	0.0	0.0	0.0	0.0	0.0	0.0	0.0	0.0	0.0	0.0	0.0	0.0
k__Bacteria;p__Firmicutes;c__Bacilli;o__Lactobacillales;f__Aerococcaceae;g__Facklamia	0.0	0.000159712517469	0.0	0.0	0.0	0.0	0.0	0.0	4.3164846549e-05	3.0924328169e-05	0.0	0.0	0.000199793546668	0.000898537181469	9.50510107091e-05	0.000268714011516	0.0	0.0	0.000117017230787	3.12578144536e-05	0.0	0.0	0.0	0.0	0.0	0.0	0.0	0.0	0.0	0.0	0.0	6.19578686493e-05	0.0	0.0	8.6073334481e-05	8.16193274567e-05	0.00535841867111	0.000162232316677	0.0	9.84639621898e-05	5.72344322344e-05	0.0	0.0	5.56823876608e-05	0.0	0.000117915258234	0.0	0.0	0.0
k__Bacteria;p__Firmicutes;c__Bacilli;o__Lactobacillales;f__Carnobacteriaceae;g__Carnobacterium	0.0	7.98562587343e-05	0.0	4.76917207173e-05	0.0	3.73454830638e-05	0.0	0.0	0.0	0.0	0.0	0.0	0.0	0.0	0.0	0.0	0.0	0.0	0.0	0.0	0.0	0.0	0.0	0.0	0.0	0.0	0.0	0.0	0.0	0.0	0.0	0.0	0.0	0.0	0.0	0.0	0.0	0.0	0.0	0.0	0.0	0.0	0.0	0.0	0.0	0.0	0.0	0.0	0.0
k__Bacteria;p__Firmicutes;c__Bacilli;o__Lactobacillales;f__Carnobacteriaceae;g__Trichococcus	0.0	3.99281293671e-05	0.0	4.76917207173e-05	4.58526296483e-05	0.0	0.0	0.0	0.0	0.0	0.0	0.0	0.0	0.0	0.0	0.000115163147793	0.0	0.0	0.0	6.25156289072e-05	0.0	0.0	0.0	0.0	0.0	0.0	0.0	0.0	0.0	0.0	0.0	0.0	0.0	0.0	0.0	0.0	0.000357227911407	0.0	0.0	0.0	0.0	0.0	0.0	0.0	0.0	0.0	0.0	0.0	0.0
k__Bacteria;p__Firmicutes;c__Bacilli;o__Lactobacillales;f__Enterococcaceae;g__Enterococcus	0.00192307692308	0.00638850069874	0.000274843927912	0.00157382678367	0.00224677885277	0.00145647383949	0.000682642905903	4.52120444887e-05	0.000992791470626	0.00386554102112	0.000295046174726	0.00757527328518	0.000432886017782	0.00323473385329	0.00101387744756	0.00975047984645	0.000331007089068	0.000872717508056	0.000497323230846	0.00100025006252	0.00284275503574	0.0020233463035	0.00171526586621	0.0018342179207	0.0012599748005	0.0062698321673	0.00627147766323	0.000474533375514	0.00657678395265	0.00155540347166	0.00177043375627	0.00185873605948	0.0166121648136	0.000601720921836	0.0323635737648	0.00114267058439	0.00351274112884	0.000811161583387	0.000567859170926	0.00492319810949	0.000400641025641	0.00256485416972	0.00120276001772	0.00122501252854	0.00758153002133	0.00224038990645	0.0	0.000175530981218	0.000813140348024
k__Bacteria;p__Firmicutes;c__Bacilli;o__Lactobacillales;f__Lactobacillaceae;g__Lactobacillus	0.0	0.0	0.0	4.76917207173e-05	0.0	0.0	0.0	0.0	0.0	0.000340167609859	0.0	0.0	0.0	0.0	0.0	3.83877159309e-05	2.7583924089e-05	0.0	0.0	0.0	0.0	0.0	0.0	0.0	0.0	0.0	0.00171821305842	0.00395444479595	0.00230187438343	0.00211534872146	0.00135733254647	0.00092936802974	0.00235448005232	0.000782237198387	0.00834911344465	0.00277505713353	0.0797809002143	0.00283906554186	0.00045428733674	0.00147695943285	0.000858516483516	0.0046900190532	0.00126606317655	0.166991480595	0.00300975312405	0.00400911877997	0.00263982841115	0.00567550172605	0.00992031224589
k__Bacteria;p__Firmicutes;c__Bacilli;o__Lactobacillales;f__Leuconostocaceae;g__	4.09165302782e-05	0.0	0.0	0.0	0.0	0.0	0.0	0.0	0.0	3.0924328169e-05	0.0	0.0	0.0	0.0	0.0	0.0	2.7583924089e-05	0.0	0.0	0.0	0.0	0.0	0.0	0.0	3.81810545607e-05	0.0	0.0	0.0	6.57678395265e-05	0.000186648416599	0.00123930362939	0.0	0.0	0.0	0.0	0.000163238654913	0.000297689926173	8.11161583387e-05	0.0	0.0	0.0	0.0	6.33031588276e-05	0.0	0.000571472112161	0.000471661032938	0.0	0.0	0.0
k__Bacteria;p__Firmicutes;c__Bacilli;o__Lactobacillales;f__Leuconostocaceae;g__Weissella	0.0	0.0	0.0	0.0	0.0	0.0	0.0	0.0	0.0	0.0	0.0	0.0	0.0	0.0	0.0	0.0	0.0	0.0	0.0	0.0	0.0	0.0	0.0	0.0	0.0	0.0	0.0	0.0	0.0	0.0	0.0	0.0	0.0	0.0	0.0	0.0	0.0	0.0	0.0	0.0	0.0	0.0	0.0	0.0	0.0	0.0	0.0	0.0	0.0
k__Bacteria;p__Firmicutes;c__Bacilli;o__Lactobacillales;f__Streptococcaceae;g__Lactococcus	0.0	0.0	0.0	0.0	0.0	0.0	0.0	0.0	0.0	0.0	0.0	0.0	0.0	0.0	0.0	0.0	0.0	0.0	0.0	0.0	0.0	0.0	0.0	0.0	0.0	3.82306839469e-05	0.0	0.0	0.0	0.0	0.0	0.0	0.0	6.01720921836e-05	0.0	0.0	0.0	0.0	0.0	0.0	0.0	0.0	0.0	0.0	0.0	3.93050860781e-05	0.0	0.000175530981218	5.42093565349e-05
k__Bacteria;p__Firmicutes;c__Bacilli;o__Lactobacillales;f__Streptococcaceae;g__Streptococcus	0.000450081833061	0.000439209423039	0.000157053673093	0.000476917207173	0.000137557888945	0.000112036449191	0.000467071461934	0.000180848177955	0.000302153925843	0.0264403005845	0.000413064644617	0.000575337211532	0.000199793546668	0.000503180821622	0.000190102021418	0.00119001919386	0.00171020329352	0.000503490870032	0.000204780153878	0.00034383595899	0.0	0.000194552529183	0.000164929410212	7.80518264127e-05	7.63621091215e-05	0.000191153419735	0.0128006872852	0.059211220078	0.0511016113121	0.010265662913	0.0220714074948	0.00359355638166	0.026814911707	0.00288826042481	0.168531588914	0.0436663401894	0.0103596094308	0.0674075275795	0.00420215786485	0.024911382434	0.00394917582418	0.00806097024769	0.00278533898842	0.0210479425358	0.01832520573	0.043746560805	0.0100643458175	0.0251009303142	0.0254241882149
k__Bacteria;p__Firmicutes;c__Bacilli;o__Turicibacterales;f__Turicibacteraceae;g__Turicibacter	0.0245908346972	0.0232381712917	0.00357297106286	0.00286150324304	0.00605254711358	0.00985920752885	0.0188265727733	0.00682701871779	0.0130357836578	0.0194204780901	0.0333697223615	0.0373649555712	0.0320002663914	0.0678575279445	0.0379887206134	0.0337044145873	0.0513612666538	0.0399771750806	0.0155925460024	0.0407601900475	0.000203053931124	0.000778210116732	0.00702599287505	0.0145176397128	0.0959108090565	0.000229384103682	0.0	0.0	0.0	0.0	5.90144585423e-05	0.0	0.0	0.0	0.0	0.0	0.00351274112884	0.0	0.0	0.0	5.72344322344e-05	0.0	0.0	0.0	0.0	0.0	0.0	0.0	5.42093565349e-05
k__Bacteria;p__Firmicutes;c__Clostridia;o__Clostridiales;Other;Other	0.0615793780687	0.0168895987223	0.0178648553143	0.00376764593667	0.0121050942272	0.0306606415954	0.0553659325261	0.0116647074781	0.0393663400527	0.0165445155704	0.225975865223	0.266285239404	0.160267723353	0.303741508824	0.172802737469	0.282879078695	0.248034645409	0.174308539205	0.150045344177	0.249062265566	0.018965237167	0.0693774319066	0.00310067291199	0.0125663440525	0.00679622771181	0.119967886225	0.00764604810997	0.00479805968575	0.0156527458073	0.0	0.00318678076129	0.244981412639	6.54022236756e-05	0.000120344184367	0.000430366672405	0.0107737512243	0.0237556561086	0.0	0.127370812039	0.00019692792438	0.0033195970696	0.00102594166789	0.000126606317655	0.00300684893368	0.0	0.000353745774703	0.0142990705604	0.0310104733485	0.0274299344067
k__Bacteria;p__Firmicutes;c__Clostridia;o__Clostridiales;f__;g__	0.122463175123	0.0812138151328	0.0845734029605	0.0783098054178	0.0382410931267	0.159577249132	0.158085725578	0.126051180034	0.106401346743	0.132727216501	0.0848847844688	0.0515885699674	0.106656454997	0.0369119074147	0.0704644826057	0.0847600767754	0.101426088875	0.0671321160043	0.169382441565	0.217585646412	0.000446718648473	0.000466926070039	0.000329858820425	0.000390259132064	0.000305448436486	0.00202622624919	0.00816151202749	0.0532531899188	0.0142716211772	0.0363964412369	0.00802596636176	0.00774473358116	0.0114453891432	0.0293038088934	0.000946806679291	0.050032647731	0.00107168373422	0.0104639844257	0.00198750709824	0.017625049232	0.00486492673993	0.0164883482339	0.00569728429449	0.0265048165265	0.0113151478208	0.0103765427246	0.0171038882473	0.031361535311	0.00704721634954
k__Bacteria;p__Firmicutes;c__Clostridia;o__Clostridiales;f__Clostridiaceae;g__	0.00380523731588	0.00778598522659	0.00247359535121	0.000953834414346	0.0081617680774	0.00358516637413	0.00729350052096	0.00185369382403	0.0019424180947	0.0726412468689	0.0153128964683	0.0147350252509	0.00406246878226	0.00578657944866	0.0120714783601	0.0139347408829	0.0164400187571	0.00812298603652	0.00605564169324	0.0120342585646	0.283869395712	0.319338521401	0.645005937459	0.467920699344	0.415333511512	0.1557518064	0.0306701030928	0.00637983760413	0.0276882604406	0.0166739252162	0.00755385069342	0.0258364312268	0.0231523871812	0.0169685299958	0.0121363401618	0.00383610839047	0.0163134079543	0.00608371187541	0.000283929585463	0.00364316660102	0.000400641025641	0.00175875714495	0.000506425270621	0.00801826382315	0.000495275830539	0.00385189843566	5.49964252324e-05	0.00181382013925	0.000867349704559
k__Bacteria;p__Firmicutes;c__Clostridia;o__Clostridiales;f__Clostridiaceae;g__02d06	0.0	0.0	0.0	0.0	0.0	0.0	0.0	0.0	0.0	0.0	0.0	0.0	0.0	0.0	0.0	0.0	0.0	0.0	0.0	0.0	0.0	3.89105058366e-05	6.5971764085e-05	0.0	0.0	3.82306839469e-05	0.0	0.0	0.0	0.0	0.0	0.0	0.0	0.0	0.0	0.0	0.00369135508454	0.0	0.0	0.0	0.0	0.0	0.0	0.0	0.0	0.0	0.0	0.0	0.0
k__Bacteria;p__Firmicutes;c__Clostridia;o__Clostridiales;f__Clostridiaceae;g__Candidatus Arthromitus	0.0	0.0	0.0	0.0	0.0	0.0	0.0	0.0	0.0	0.0	0.0	0.0	0.0	0.0	0.0	0.0	0.0	0.0	0.0	0.0	0.0	0.0	0.0	0.0	0.0	0.0	0.00455326460481	0.0150268902246	0.00282801709964	0.00416848130405	0.00938329890823	0.00625774473358	0.00327011118378	0.0102894277634	0.0618006541573	0.0186092066601	0.004822576804	0.00859831278391	0.00210107893242	0.00265852697913	0.00154532967033	0.0093800381064	0.0102551117301	0.0	0.0148582749162	0.0294395094725	0.00291481053732	0.00286700602656	0.00368623624438
k__Bacteria;p__Firmicutes;c__Clostridia;o__Clostridiales;f__Clostridiaceae;g__Clostridium	0.000859247135843	0.00191655020962	0.00494719070242	0.00472148035101	0.000458526296483	0.000821600627404	0.000790428627888	0.00099466497875	0.00168342901541	0.0026904165507	0.000885138524179	0.000639263568369	0.00063267956445	0.000790712719692	0.00164755085229	0.000460652591171	0.000744765950404	0.000503490870032	0.000263288769271	0.00165666416604	0.332602339181	0.309377431907	0.151207283283	0.0944427099594	0.167271200031	0.386512214704	0.0194158075601	0.00474533375514	0.00901019401513	0.112860075904	0.000413101209796	0.004770755886	0.00745585349902	0.0738913292015	0.0416594938888	0.000163238654913	0.050011907597	0.00064892926671	5.67859170926e-05	0.000689247735329	0.00051510989011	0.00241829107431	0.0829271380642	0.082242886575	0.456072843645	0.00196525430391	5.49964252324e-05	0.0	0.0
k__Bacteria;p__Firmicutes;c__Clostridia;o__Clostridiales;f__Clostridiaceae;g__Sarcina	0.0	0.000159712517469	0.0	4.76917207173e-05	9.17052592966e-05	7.46909661276e-05	3.59285739949e-05	0.0	0.0	0.0013915947676	5.90092349453e-05	0.000159815892092	3.32989244447e-05	0.0	0.0	0.000115163147793	0.0	0.0	0.0	0.0	0.000649772579597	0.000428015564202	0.00065971764085	7.80518264127e-05	0.000419991600168	0.000573460259204	0.000257731958763	5.27259306127e-05	0.000394607037159	0.000311080694332	0.000413101209796	0.000309789343247	6.54022236756e-05	0.000421204645286	0.0	8.16193274567e-05	0.000119075970469	0.000486696950032	0.000113571834185	0.0	0.0	0.0	0.0	0.0	3.80981408107e-05	7.86101721563e-05	0.0	0.0	0.0
k__Bacteria;p__Firmicutes;c__Clostridia;o__Clostridiales;f__Eubacteriaceae;g__Anaerofustis	0.000204582651391	0.000958275104811	0.000314107346186	4.76917207173e-05	0.0	0.000560182245957	0.000503000035929	0.0	0.0	0.0	0.000206532322308	0.000351594962603	0.00116546235557	0.000143765949035	0.000285153032127	0.000499040307102	0.000468926709514	0.000268528464017	0.000409560307755	0.000562640660165	0.0	0.0	0.0	0.0	0.0	0.0	0.0	0.0	0.0	0.0	0.0	0.0	0.0	0.0	0.0	0.0	0.0	0.0	0.0	0.0	0.0	0.0	0.0	0.0	0.0	0.0	0.000384974976627	0.000117020654145	0.000379465495745
k__Bacteria;p__Firmicutes;c__Clostridia;o__Clostridiales;f__Lachnospiraceae;Other	0.00593289689034	0.000239568776203	0.000196317091366	0.00200305227013	0.00389747352011	0.00339843895881	0.00255092875364	9.04240889773e-05	0.00492079250658	0.00120604879859	0.00480925264804	0.00843827910247	0.00912390529786	0.00140171800309	0.0169824472467	0.00180422264875	0.00835792899898	0.0126544038668	0.00383231430828	0.00193798449612	4.06107862248e-05	0.0	6.5971764085e-05	0.0	0.0	3.82306839469e-05	0.000171821305842	0.000369081514289	0.0	0.0	0.0	0.000123915737299	0.0	0.0	8.6073334481e-05	0.0	0.0017266015718	8.11161583387e-05	0.00749574105622	0.0	0.0	0.000219844643119	0.0	0.0	3.80981408107e-05	0.00188664413175	0.000879942803718	0.0146860920953	0.000271046782675
k__Bacteria;p__Firmicutes;c__Clostridia;o__Clostridiales;f__Lachnospiraceae;g__	0.0907119476268	0.168336993412	0.0404020574031	0.0142598244945	0.0357650511257	0.262239982074	0.131139295081	0.013880097658	0.0693227435576	0.0158023316943	0.054495028472	0.0745381320719	0.0502813759116	0.06070517198	0.0767695329827	0.0660268714012	0.0624224202135	0.0856605800215	0.0871193283211	0.0663915978995	0.000203053931124	0.000350194552529	0.000329858820425	0.000195129566032	7.63621091215e-05	0.000344076155522	0.0135738831615	0.000210903722451	0.00960210457086	0.00211534872146	0.0227795809973	0.00923172242875	0.038914323087	0.000902581382755	0.00284042003787	0.0262814234411	0.0108359133127	0.0255515898767	0.00783645655877	0.0408625443088	0.00995879120879	0.056646636377	0.000126606317655	0.0056796035414	0.0217159402621	0.0960223252889	0.00593961392509	0.00438827453045	0.0129560362119
k__Bacteria;p__Firmicutes;c__Clostridia;o__Clostridiales;f__Lachnospiraceae;g__Blautia	0.0727086743044	0.292673188261	0.146727394087	0.0234166348722	0.108349763859	0.097733129178	0.134552509611	0.183560900624	0.115293305132	0.0294399604169	0.0355530640545	0.052323723071	0.0402251007292	0.105883621464	0.037133261517	0.044452975048	0.047720188674	0.031015037594	0.0212678816956	0.0273818454614	0.000568551007147	0.00105058365759	0.0199564586357	0.00440992819232	0.000992707418579	0.00466414344153	0.00635738831615	0.00100179268164	0.0495231831634	0.0128165246065	0.0256712894659	0.0247211895911	0.0226291693918	0.0402551296709	0.00559476674126	0.0179562520405	0.028161467016	0.0213335496431	0.0302101078932	0.0067940133911	0.021233974359	0.00388392202843	0.000126606317655	0.00985578261596	0.0407269125267	0.0298325603333	0.0169388989716	0.00871803873384	0.0055835637231
k__Bacteria;p__Firmicutes;c__Clostridia;o__Clostridiales;f__Lachnospiraceae;g__Clostridium	0.0	7.98562587343e-05	3.92634182732e-05	0.00701068294544	0.00128387363015	3.73454830638e-05	0.0	0.00067818066733	0.000345318772392	6.18486563379e-05	0.0012982031688	3.19631784185e-05	0.0	7.18829745175e-05	0.0006970407452	0.0	2.7583924089e-05	0.000134264232009	0.0	0.0	8.12215724496e-05	0.0	3.29858820425e-05	0.0	3.81810545607e-05	0.0	0.0390034364261	5.27259306127e-05	0.0142058533377	0.0406893548186	0.00330480967837	0.010780669145	0.000915631131458	0.0126361393586	0.0296953003959	0.00114267058439	0.00422719695166	0.0210090850097	0.000397501419648	0.017132729421	0.00246108058608	0.0759196834237	0.000189909476483	0.00417617907456	0.000190490704054	0.0333700180803	0.000164989275697	0.0	0.0
k__Bacteria;p__Firmicutes;c__Clostridia;o__Clostridiales;f__Lachnospiraceae;g__Coprococcus	0.00265957446809	0.000239568776203	0.000157053673093	0.0	0.000320968407538	0.000634873212085	0.00014371429598	0.00235102631341	0.00155393447576	0.00191730834648	0.000590092349453	0.000703189925206	0.00119876128001	0.00743988786256	0.00237627526773	0.00176583493282	0.000220671392712	0.000100698174006	0.00333499107744	0.0016879219805	0.0	0.00011673151751	0.026388705634	0.00456603184515	0.000381810545607	3.82306839469e-05	0.0512886597938	0.601128334915	0.375665899375	0.322652896161	0.234110357037	0.0779429987608	0.386461739699	0.297310307479	0.0468238939577	0.0679888997715	0.156644439152	0.0150064892927	0.015332197615	0.017132729421	0.00206043956044	0.00256485416972	0.00329176425904	0.133860459937	0.00209539774459	0.0115950003931	0.000109992850465	0.000351061962436	0.000271046782675
k__Bacteria;p__Firmicutes;c__Clostridia;o__Clostridiales;f__Lachnospiraceae;g__Dorea	0.0	0.000119784388101	0.0	0.0	0.0	7.46909661276e-05	0.0	0.0	0.0	0.0	0.0	0.0	0.0	0.000179707436294	0.0	3.83877159309e-05	0.0	0.0	0.0	0.0	0.0	0.0	0.0	0.0	0.0	0.0	0.00257731958763	0.0	0.018612298586	0.000373296833199	0.00100324579522	0.00130111524164	0.0	0.000180516276551	0.0	0.0	0.0	8.11161583387e-05	0.000283929585463	0.0	0.0	0.0	0.0	0.0	7.61962816215e-05	0.0	0.00461969971952	0.000526592943655	0.0
k__Bacteria;p__Firmicutes;c__Clostridia;o__Clostridiales;f__Lachnospiraceae;g__Epulopiscium	0.000122749590835	0.000239568776203	0.000196317091366	4.76917207173e-05	9.17052592966e-05	0.000186727415319	0.000179642869974	4.52120444887e-05	0.000215824232745	0.000247394625352	0.000206532322308	0.00204564341878	6.65978488895e-05	3.59414872587e-05	0.014479437298	0.0248368522073	0.00113094088765	0.000369226638024	0.00157973261563	0.000718929732433	0.037564977258	0.0739299610895	0.0368122443594	0.031571963784	0.0258103928831	0.0885804947051	0.0085910652921	0.0	0.00315685629727	0.0	0.0	0.0	0.0	0.0	0.0	0.0	0.0	0.0	0.0	0.0	0.0	0.0	0.0	0.0	0.0	0.0	0.0	0.0	0.0
k__Bacteria;p__Firmicutes;c__Clostridia;o__Clostridiales;f__Lachnospiraceae;g__Robinsoniella	0.0	0.0	0.0	0.0	0.0	0.0	0.0	0.0	0.0	0.0	0.0	0.0	0.0	0.0	0.0	0.0	0.0	0.0	0.0	0.0	0.0480831708902	3.89105058366e-05	0.0	0.0	0.0	0.0	0.0	0.0	0.0	0.0	0.0	0.0	0.0	0.0	0.0	0.0	0.0	0.0	0.0	0.0	0.0	0.0	0.0	0.0	0.0	0.0	0.0	0.0	0.0
k__Bacteria;p__Firmicutes;c__Clostridia;o__Clostridiales;f__Lachnospiraceae;g__Roseburia	0.00981996726678	0.00371331603114	0.0175900113864	0.0024799694773	0.00343894722362	0.00773051499421	0.00398807171343	0.00384302378154	0.0120429921872	0.00241209759718	0.00421916029859	6.39263568369e-05	0.000499483866671	0.00125795205406	0.0107090805399	0.000729366602687	0.00868893608805	0.000302094522019	0.000585086153936	0.000531382845711	0.0	0.0	0.0	0.0	3.81810545607e-05	0.0	0.0	0.0	0.0	0.0	0.000236057834169	0.0	0.0	0.0	0.0	0.0	0.0	0.0108695652174	0.0	0.0	0.0	0.0	0.0	0.0	0.0	0.0	0.000769949953253	0.0	0.00010841871307
k__Bacteria;p__Firmicutes;c__Clostridia;o__Clostridiales;f__Lachnospiraceae;g__[Ruminococcus]	0.0230360065466	0.00527051307646	0.00624288350544	0.015690576116	0.012380210005	0.0209881614819	0.0120720008623	0.01591463966	0.0478698148228	0.0277081980394	0.0197975983241	0.0292782714313	0.0242083180713	0.0327426948927	0.00674862176034	0.00690978886756	0.012081758751	0.0176893125671	0.0316824152356	0.0115028757189	0.000121832358674	3.89105058366e-05	0.000329858820425	7.80518264127e-05	0.000190905272804	0.0	0.64029209622	0.00200358536328	0.221703387044	0.0603496547004	0.125228681027	0.0258983890954	0.00654022236756	0.0384499669053	0.0547426407299	0.0912504080966	0.0591212193379	0.00762491888384	0.0692788188529	0.0019692792438	0.0327953296703	0.00227172797889	0.000696334747104	0.0143103736288	0.118104236513	0.00565993239525	0.0111092778969	0.00959569363993	0.00905296254133
k__Bacteria;p__Firmicutes;c__Clostridia;o__Clostridiales;f__Peptococcaceae;g__Peptococcus	0.0	0.0	0.0	0.0	0.0	0.0	0.0	0.0	0.0	0.0	0.0	0.0	0.0	0.0	0.0	0.0	0.0	0.0	0.0	0.0	0.0	0.0	0.0	0.0	0.0	0.0	8.5910652921e-05	0.0	0.0	0.0	0.0	0.0	0.0	0.0	0.0	0.0	0.0	0.0	0.0	0.0	0.0	0.0	0.0	0.0	0.0	0.0	0.00522466039707	0.0051489087824	0.00910717189787
k__Bacteria;p__Firmicutes;c__Clostridia;o__Clostridiales;f__Peptostreptococcaceae;Other	0.0	0.0	0.0	0.0	0.0	0.0	0.0	0.0	0.0	0.0	2.95046174726e-05	0.0	0.0	0.0	0.0	0.0	0.0	0.0	0.0	0.0	0.0	0.0	0.0	0.0	0.0	0.0	0.00678694158076	5.27259306127e-05	0.00460374876685	0.0	0.000472115668339	0.00192069392813	0.0	6.01720921836e-05	0.0	0.00628468821417	0.0065491783758	0.0	0.00863145939807	0.0	0.000286172161172	0.0	0.0	0.00161478924216	0.0	0.0	0.0	0.0	0.0
k__Bacteria;p__Firmicutes;c__Clostridia;o__Clostridiales;f__Peptostreptococcaceae;g__	0.00220949263502	0.000119784388101	0.000157053673093	4.76917207173e-05	0.0	0.0	0.000107785721985	4.52120444887e-05	4.3164846549e-05	3.0924328169e-05	0.000619596966925	6.39263568369e-05	0.000166494622224	0.00384573913669	0.0003485203726	0.000268714011516	0.000634430254048	0.000839151450054	0.0148319340023	0.000625156289072	0.0	0.00011673151751	0.00013194352817	0.000741492350921	0.000114543163682	0.000420537523416	0.0	0.0	0.000197303518579	0.0	0.0	6.19578686493e-05	0.0	0.0	0.0405405405405	8.16193274567e-05	0.0015479876161	0.000486696950032	0.000340715502555	0.00147695943285	0.000114468864469	7.32815477063e-05	0.0	0.0	0.0470131057604	0.0153289835705	0.000274982126162	0.000234041308291	0.00140944326991
k__Bacteria;p__Firmicutes;c__Clostridia;o__Clostridiales;f__Ruminococcaceae;Other	0.0	0.0	0.0	0.0	0.0	0.0	0.0	0.0	0.0	0.0	0.0	0.0	0.0	0.0	0.0	0.0	0.0	0.0	0.0	0.0	0.0	0.0	0.0	0.0	0.0	0.0	0.0	0.0	0.0	0.0	0.0	0.0	0.0	0.0	0.0	0.0	0.0	0.0	0.0	0.0	0.0	0.0	0.0	0.0	0.0	0.0	0.0	0.0	0.0
k__Bacteria;p__Firmicutes;c__Clostridia;o__Clostridiales;f__Ruminococcaceae;g__	0.240589198036	0.0980634857257	0.116926459618	0.132106066387	0.0667614287679	0.0871270119879	0.09883950706	0.104530246858	0.0963007726508	0.190648483162	0.366122798218	0.178418461932	0.262195731078	0.274988319017	0.265224003549	0.169865642994	0.273632526963	0.340661922664	0.363221484364	0.226337834459	0.000121832358674	0.000778210116732	0.000494788230637	0.000585388698096	0.000458172654729	0.00049699889131	0.0193298969072	0.0045871559633	0.0511016113121	0.0439868101786	0.0665683092358	0.107311028501	0.345062132112	0.313436428185	0.335169564469	0.0412993796931	0.0303048344844	0.428536664504	0.00193072118115	0.0740448995668	0.53456959707	0.346255312912	0.0162056086599	0.232139874158	0.0560423651326	0.297539501612	0.190342627729	0.132701421801	0.258795468098
k__Bacteria;p__Firmicutes;c__Clostridia;o__Clostridiales;f__Ruminococcaceae;g__Anaerotruncus	0.00806055646481	0.000878418846077	0.00266991244258	0.00362457077451	0.000871199963318	0.00478022183217	0.00154492868178	0.0019893299575	0.00323736349117	0.000618486563379	0.000177027704836	0.000703189925206	0.000266391395558	0.00154548395213	0.000190102021418	0.0	0.000137919620445	0.0	0.000351051692362	6.25156289072e-05	0.0	0.0	0.0	0.0	0.0	0.0	0.0	0.0	0.0	0.0	0.000590144585423	0.0	0.0	0.0	0.0	0.0	0.0	0.000811161583387	0.000340715502555	0.0	0.0	0.000146563095413	0.00158257897069	0.0	0.0	0.0	0.000879942803718	0.0	0.00010841871307
k__Bacteria;p__Firmicutes;c__Clostridia;o__Clostridiales;f__Ruminococcaceae;g__Butyricicoccus	0.113870703764	0.0024356158914	0.355805096392	0.533002670736	0.533999724884	0.00466818538298	0.0940969352926	0.403833981373	0.265852289895	0.0786714908619	0.0166996134895	0.0241321997059	0.143118777263	0.00186895733745	0.0185349470883	0.0153934740883	0.00631671861639	0.00661251342642	0.00658221923178	0.00825206301575	0.000243664717349	0.000311284046693	0.000329858820425	7.80518264127e-05	0.000305448436486	0.000267614787629	0.000171821305842	0.00137087419593	6.57678395265e-05	0.0577987930069	0.0177633520212	0.0241635687732	0.000654022236756	0.0244298694266	0.00163539335514	0.00424420502775	0.0532269587997	0.141953277093	0.0438387279955	0.533477747145	0.0958676739927	0.0778250036641	0.0283598151548	0.0140319616905	0.000304785126486	0.00896155962582	0.131111477754	0.0765315078111	0.0300861928769
k__Bacteria;p__Firmicutes;c__Clostridia;o__Clostridiales;f__Ruminococcaceae;g__Faecalibacterium	0.0	0.0	0.0	0.0	0.0	0.0	0.0	0.0	0.0	0.0	0.0	0.0	0.0	0.0	0.0	0.0	0.0	0.0	0.0	0.0	0.0	0.0	0.0	0.0	0.0	0.0	0.0	0.000105451861225	0.0	0.000124432277733	5.90144585423e-05	0.0	0.0	0.000120344184367	0.000172146668962	0.0	5.95379852346e-05	0.0	0.0	0.0	5.72344322344e-05	0.000219844643119	0.0	0.0	0.000114294422432	0.0	0.00879942803718	0.094962260839	0.0188648560742
k__Bacteria;p__Firmicutes;c__Clostridia;o__Clostridiales;f__Ruminococcaceae;g__Oscillospira	0.0976268412439	0.124136554202	0.0978051749185	0.0930942388401	0.0428263560915	0.169287074728	0.140229224302	0.0692648521566	0.0981568610524	0.161548690355	0.050688932818	0.0981589209231	0.0720588724984	0.0287172483197	0.1541410557	0.079462571977	0.0704493421234	0.152591299678	0.0678699938566	0.0598587146787	0.000730994152047	0.00237354085603	0.000758675286977	0.00195129566032	0.00137451796419	0.00485529686126	0.0287800687285	0.00295265211431	0.0213745478461	0.0370808187644	0.268220714075	0.0260842627014	0.0604316546763	0.0290029484325	0.0512136340162	0.0772935031015	0.00934746368183	0.0636761842959	0.0184554230551	0.130464749902	0.0635302197802	0.193902975231	0.00867253275938	0.034300350799	0.0652621152088	0.0641459004795	0.021778584392	0.0234626411562	0.036482896948
k__Bacteria;p__Firmicutes;c__Clostridia;o__Clostridiales;f__Ruminococcaceae;g__Ruminococcus	0.00797872340426	0.0155320423238	0.0510424437552	0.0264212132774	0.0156357467101	0.0158718303021	0.0260482161463	0.0278054073605	0.0208054560366	0.00745276308872	0.00100315699407	0.0	6.65978488895e-05	0.00434891995831	0.000285153032127	0.000230326295585	0.000248255316801	0.000134264232009	0.00216481876956	9.37734433608e-05	0.0	0.0	0.0	3.90259132064e-05	0.0	0.0	8.5910652921e-05	0.00205631129389	0.0	0.0	5.90144585423e-05	0.0	0.0	6.01720921836e-05	8.6073334481e-05	0.0	0.0108359133127	0.00340687865023	0.0816581487791	0.00019692792438	0.0053228021978	0.000732815477063	6.33031588276e-05	0.0	3.80981408107e-05	3.93050860781e-05	0.0274432161909	0.00988824527529	0.00731826313222
k__Bacteria;p__Firmicutes;c__Clostridia;o__Clostridiales;f__Veillonellaceae;g__	0.0	0.0	0.0	0.0	0.0	0.0	0.0	0.0	0.0	0.0	0.0	0.0	0.0	0.0	0.0	0.0	0.0	0.0	0.0	0.0	0.0	0.0	0.0	0.0	0.0	0.0	0.0	5.27259306127e-05	0.0	0.0	0.0	0.0	0.0	0.0	0.0	0.0	0.0	0.0	5.67859170926e-05	0.0	0.0	0.0	0.0	0.00105796536555	0.0	0.0	0.0113292635979	0.0223509449418	0.00151786198298
k__Bacteria;p__Firmicutes;c__Clostridia;o__Clostridiales;f__Veillonellaceae;g__Megamonas	0.0	0.0	0.0	0.0	0.0	0.0	0.0	0.0	0.0	0.0	0.0	0.0	0.0	0.0	0.0	0.0	0.0	0.0	0.0	0.0	0.0	0.0	0.0	0.0	0.0	0.0	0.0	0.0	0.0	0.0	0.0	0.0	6.54022236756e-05	6.01720921836e-05	8.6073334481e-05	0.00106105125694	0.0	0.0	0.0	9.84639621898e-05	0.0	7.32815477063e-05	0.0	0.0	0.0	0.0	0.00115492492988	0.0129307822831	0.00238521168754
k__Bacteria;p__Firmicutes;c__Clostridia;o__Clostridiales;f__Veillonellaceae;g__Megasphaera	0.0	0.0	0.0	0.0	0.0	0.0	0.0	0.0	0.0	0.0	0.0	0.0	0.0	0.0	0.0	0.0	0.0	0.0	0.0	0.0	0.0	0.0	0.0	0.0	0.0	0.0	0.0	0.0	0.0	0.0	0.0	0.0	0.0	0.0	0.0	0.0	0.0	0.0	0.0	0.0	0.0	0.0	0.0	0.0	0.0	0.0	0.0	0.0	0.0
k__Bacteria;p__Firmicutes;c__Clostridia;o__Clostridiales;f__Veillonellaceae;g__Phascolarctobacterium	0.0	0.0	0.0	0.0	0.0	0.0	0.0	0.0	0.0	0.0	0.0	0.0	0.0	0.0	0.0	0.0	0.0	0.0	0.0	0.0	0.0	0.0	0.0	0.0	0.0	0.0	0.0	0.0	0.0	0.0	0.0	0.0	0.0	0.0	0.0	0.0	0.0	0.0	0.0	0.0	0.0	0.0	0.0	0.0	0.0	0.0	0.0	0.0	0.00504147015775
k__Bacteria;p__Firmicutes;c__Clostridia;o__Clostridiales;f__[Tissierellaceae];g__Anaerococcus	0.0	0.0	0.0	0.0	0.0	0.0	0.0	0.0	0.0	0.0	0.0	0.0	0.0	0.0	0.0	0.0	0.0	0.0	0.0	0.0	0.0	0.0	0.0	0.0	0.0	0.0	0.0	0.0	0.0	0.0	0.0	0.0	0.0	0.0	0.0	0.0	0.0	0.0	0.0	0.0	0.0	0.0	0.0	0.0	0.0	0.0	0.0	0.0	0.0
k__Bacteria;p__Firmicutes;c__Clostridia;o__Clostridiales;f__[Tissierellaceae];g__Finegoldia	0.0	0.0	0.0	0.0	0.0	0.0	0.0	0.0	0.0	0.0	0.0	0.0	0.0	0.0	0.0	0.0	0.0	0.0	0.0	0.0	0.0	0.0	0.0	0.0	0.0	0.0	0.0	0.0	6.57678395265e-05	0.0	0.0	0.0	0.0	0.0	0.0	0.0	0.0	0.0	0.0	0.0	0.0	0.0	0.0	0.0	0.0	0.0	0.0	0.0	0.0
k__Bacteria;p__Firmicutes;c__Clostridia;o__Clostridiales;f__[Tissierellaceae];g__Gallicola	0.0	0.0	0.0	0.0	0.0	0.0	0.0	0.0	0.0	0.0	0.0	0.0	0.0	0.0	0.0	0.0	0.0	0.0	0.0	0.0	0.0	0.0	0.0	0.0	0.0	0.0	0.0	0.0	0.0	6.22161388664e-05	0.0	0.0	0.0	0.0	0.0	0.0	0.00065491783758	0.0	0.0	0.0	0.0	0.0	0.0	0.0	0.0	0.0	5.49964252324e-05	0.000175530981218	0.000271046782675
k__Bacteria;p__Firmicutes;c__Erysipelotrichi;o__Erysipelotrichales;f__Erysipelotrichaceae;g__	0.00609656301146	0.0108604511879	0.00639993717853	0.00185997710797	0.00357650511257	0.00545244052732	0.00653900046707	0.00488290080477	0.0163163119955	0.00933914710703	0.0639955152981	0.0482643994119	0.0278711997602	0.010423031305	0.0473670870034	0.0121689059501	0.051113011337	0.0201732008593	0.0117309773864	0.0292260565141	0.034681611436	0.0230739299611	0.0037274046708	0.000312207305651	0.0239395212096	0.000649921627098	0.0536941580756	0.0915322155436	0.0301216705031	0.171405462577	0.138565948657	0.0277571251549	0.0170045781557	0.0944701847283	0.0627474608366	0.431358145609	0.0647773279352	0.112183646982	0.503293583191	0.0872390705002	0.149896978022	0.124505349553	0.0198771918719	0.0273400523414	0.0420222493142	0.303906925556	0.034317769345	0.0115850447604	0.0105166151678
k__Bacteria;p__Firmicutes;c__Erysipelotrichi;o__Erysipelotrichales;f__Erysipelotrichaceae;g__Allobaculum	0.0	0.0	0.0	0.0	0.0	0.0	0.0	0.0	0.0	0.0	0.0	0.0	0.0	0.0	0.0	0.0	0.0	0.0	0.0	0.0	0.0	0.0	0.0	0.0	0.0	0.0	8.5910652921e-05	0.00189813350206	0.00197303518579	0.0	0.00631454706403	0.0	0.0	6.01720921836e-05	0.000172146668962	0.00146914789422	0.0115503691355	0.0135463984426	0.0618966496309	0.00649862150453	0.0149954212454	0.000439689286238	0.104893334177	0.00534550921544	0.0	7.86101721563e-05	0.0	0.0	0.0
k__Bacteria;p__Firmicutes;c__Erysipelotrichi;o__Erysipelotrichales;f__Erysipelotrichaceae;g__Bulleidia	0.0	0.0	0.0	0.0	0.0	0.0	0.0	0.0	0.0	0.0	0.0	0.0	0.0	0.0	0.0	0.0	0.0	0.0	0.0	0.0	0.0	0.0	0.0	0.0	0.0	0.0	0.0	0.0	0.0	0.0	0.0	0.0	0.0	0.0	0.0	0.0	0.0	0.0	0.0	0.0	0.0	7.32815477063e-05	0.0	0.0	0.0	0.0	0.0	0.0	0.0
k__Bacteria;p__Firmicutes;c__Erysipelotrichi;o__Erysipelotrichales;f__Erysipelotrichaceae;g__Coprobacillus	0.00887888707038	0.0152525454182	0.00698888845263	0.0125429225486	0.0102251364116	0.0343204989357	0.00614378615313	0.00456641649335	0.0160141580697	0.0152456937873	0.00817277903992	0.00648852521895	0.00402916985781	0.00866189842936	0.00570306064254	0.00191938579655	0.0037789976002	0.0015104726101	0.00315946523126	0.00847086771693	4.06107862248e-05	0.0	0.00521176936271	0.002458632532	0.000152724218243	0.0240471002026	0.00807560137457	5.27259306127e-05	0.0357119368629	0.00223978099919	0.0065506048982	0.00142503097893	0.00143884892086	0.00102292556712	0.00197968669306	0.000408096637284	0.000714455822815	0.00227125243348	0.000795002839296	0.00610476565577	0.0053228021978	0.00109922321559	0.0	0.00150342446684	0.00259067357513	0.00290857636978	0.00115492492988	0.000702123924873	0.00032525613921
k__Bacteria;p__Firmicutes;c__Erysipelotrichi;o__Erysipelotrichales;f__Erysipelotrichaceae;g__Erysipelothrix	0.0	0.0	0.0	0.0	0.0	0.0	0.0	0.0	0.0	0.0	0.0	0.0	0.0	0.0	0.0	0.0	0.0	0.0	0.0	0.0	0.0	0.0	0.0	0.0	0.0	0.0	0.0	0.0	0.0	0.0	0.0	0.0	0.0	0.0	0.0	0.0	0.0	0.0	0.0	0.0	0.0	0.0	0.0	0.0	0.0	0.0	0.0	0.0	0.0
k__Bacteria;p__Firmicutes;c__Erysipelotrichi;o__Erysipelotrichales;f__Erysipelotrichaceae;g__[Eubacterium]	0.00253682487725	0.00463166300659	0.00129569280302	0.00119229301793	0.0121050942272	0.0165067035142	0.0112456436604	0.000135636133466	0.00375534164976	0.0094628444197	0.0	0.0247075369175	6.65978488895e-05	0.00273155303166	6.33673404727e-05	0.000921305182342	0.000137919620445	0.000772019334049	0.00228183600035	0.000406351587897	0.0	3.89105058366e-05	0.0	0.0	0.0	7.64613678939e-05	0.0	0.0410734999473	0.000394607037159	0.0461643750389	0.0203009737386	0.00235439900867	0.0	0.0	0.0	8.16193274567e-05	0.000595379852346	0.00292018170019	0.0	0.000492319810949	0.000114468864469	0.000219844643119	0.0	0.0	0.00140963121	7.86101721563e-05	0.00241984271022	0.000994675560236	0.00200574619179
k__Bacteria;p__Firmicutes;c__Erysipelotrichi;o__Erysipelotrichales;f__Erysipelotrichaceae;g__cc_115	0.0	0.0	0.0	0.0	0.0	0.0	0.0	4.52120444887e-05	0.0	0.0	0.0	3.19631784185e-05	0.000432886017782	0.00118606907954	0.000126734680945	0.000115163147793	8.27517722671e-05	0.0	0.000877629230904	0.000156289072268	0.0	0.0	0.0	0.0	0.0	0.0	0.0	0.0	0.0	0.0	0.0	0.0	0.0	0.0	0.0	0.0	0.0	0.0	0.0	0.0	0.0	0.0	0.0	0.0	0.0	0.0	0.000109992850465	0.000117020654145	0.000162628069605
k__Bacteria;p__Fusobacteria;c__Fusobacteriia;o__Fusobacteriales;f__Fusobacteriaceae;g__Fusobacterium	0.0	0.0	0.0	0.0	0.0	0.0	0.0	0.0	0.0	0.0	0.0	0.0	0.0	0.0	0.0	0.0	0.0	0.0	0.0	0.0	0.0	0.0	0.0	0.0	0.0	0.0	0.0	0.0	6.57678395265e-05	0.0	0.0	0.0	0.0	0.0	0.000172146668962	0.000326477309827	0.00250059537985	0.000162232316677	0.0	0.0	0.0	0.000146563095413	0.398683294296	0.00228297789409	3.80981408107e-05	0.0	0.00137491063081	0.000936165233164	0.0012468152003
k__Bacteria;p__Gemmatimonadetes;c__Gemmatimonadetes;o__;f__;g__	0.0	0.0	0.0	0.0	0.0	0.0	0.0	0.0	0.0	0.0	0.0	0.0	0.0	0.0	0.0	0.0	0.0	0.0	0.0	0.0	0.0	0.0	0.0	0.0	0.0	0.0	0.0	0.0	0.0	0.0	0.0	0.0	0.0	0.0	0.0	0.0	0.0	0.0	0.0	0.0	0.0	0.0	0.0	0.0	0.0	0.0	0.0	0.0	0.0
k__Bacteria;p__Planctomycetes;c__Planctomycetia;o__Gemmatales;f__Gemmataceae;g__Gemmata	0.0	0.0	0.0	0.0	0.0	0.0	0.0	0.0	0.0	0.0	0.0	0.0	0.0	0.0	0.0	0.0	0.0	0.0	0.0	0.0	0.0	0.0	0.0	0.0	0.0	0.0	0.0	0.0	0.0	0.0	0.0	0.0	0.0	0.0	0.0	0.0	0.0	0.0	0.0	0.0	0.0	0.0	0.0	0.0	0.0	0.0	0.0	0.0	0.0
k__Bacteria;p__Proteobacteria;c__Alphaproteobacteria;o__Caulobacterales;f__Caulobacteraceae;Other	0.0	0.0	0.0	0.0	0.0	0.0	0.0	0.0	0.0	0.0	0.0	0.0	0.0	0.0	0.0	0.0	0.0	0.0	0.0	0.0	0.0	0.0	0.0	0.0	0.0	0.0	0.0	0.0	0.0	0.0	0.0	0.0	0.0	0.0	0.0	0.0	0.0	0.0	0.0	9.84639621898e-05	5.72344322344e-05	0.0	0.0	0.0	3.80981408107e-05	0.0	0.0	0.0	0.0
k__Bacteria;p__Proteobacteria;c__Alphaproteobacteria;o__Caulobacterales;f__Caulobacteraceae;g__	0.0	0.0	0.0	0.0	0.0	0.0	0.0	4.52120444887e-05	4.3164846549e-05	0.0	0.0	3.19631784185e-05	0.0	0.0	3.16836702364e-05	0.0	0.0	0.0	2.92543076968e-05	0.0	0.0	0.0	6.5971764085e-05	0.0	0.0	0.0	0.0	0.0	0.0	0.0	0.0	0.0	0.0	0.0	0.0	0.0	0.0	0.0	0.0	0.0	0.0	0.0	0.0	0.0	0.0	3.93050860781e-05	0.0	0.0	0.0
k__Bacteria;p__Proteobacteria;c__Alphaproteobacteria;o__Caulobacterales;f__Caulobacteraceae;g__Brevundimonas	0.0	0.0	0.0	0.0	0.0	0.0	0.0	0.0	0.0	0.0	0.0	0.0	0.0	0.0	0.0	0.0	0.0	0.0	0.0	0.0	0.0	0.0	0.0	0.0	0.0	0.0	0.0	0.0	0.0	0.0	0.0	6.19578686493e-05	0.0	0.0	8.6073334481e-05	0.0	0.00148844963086	0.0	0.0	0.0	0.0	0.0	0.0	0.0	3.80981408107e-05	0.0	0.0	5.85103270727e-05	0.0
k__Bacteria;p__Proteobacteria;c__Alphaproteobacteria;o__Caulobacterales;f__Caulobacteraceae;g__Caulobacter	0.0	0.0	0.0	0.0	0.0	0.0	0.0	0.0	0.0	0.0	0.0	0.0	0.0	0.0	0.0	0.0	0.0	0.0	0.0	0.0	0.0	0.0	0.0	0.0	0.0	0.0	0.0	0.0	0.0	0.0	0.0	0.0	0.0	0.0	0.0	0.0	0.0	0.0	0.0	0.0	0.0	0.0	0.0	0.0	0.0	0.0	0.0	0.0	0.0
k__Bacteria;p__Proteobacteria;c__Alphaproteobacteria;o__Rhizobiales;f__;g__	0.0	0.0	0.0	0.0	0.0	0.0	0.0	0.0	0.0	0.0	0.0	0.0	0.0	0.0	0.0	0.0	0.0	0.0	0.0	0.0	0.0	0.0	0.0	0.0	0.0	0.0	0.0	0.0	0.0	0.0	0.0	0.0	0.0	0.0	0.0	0.0	0.0	0.0	0.0	0.0	0.0	0.0	0.0	0.0	0.0	0.0	0.0	0.0	0.0
k__Bacteria;p__Proteobacteria;c__Alphaproteobacteria;o__Rhizobiales;f__Bradyrhizobiaceae;g__	0.0	0.0	0.0	0.0	0.0	0.0	0.0	0.0	0.0	0.0	0.0	0.0	0.0	0.0	0.0	0.0	0.0	0.0	0.0	0.0	0.0	0.0	0.0	0.0	0.0	0.0	0.0	0.0	0.0	0.0	0.0	0.0	0.0	0.0	0.0	0.0	0.0	0.0	0.0	0.0	0.0	0.0	0.0	0.0	0.0	0.0	0.0	0.0	0.0
k__Bacteria;p__Proteobacteria;c__Alphaproteobacteria;o__Rhizobiales;f__Brucellaceae;Other	0.0	0.0	0.0	0.0	0.0	0.0	0.0	0.0	0.0	0.0	0.0	0.0	0.0	0.0	0.0	0.0	0.0	0.0	0.0	0.0	0.0	0.0	0.0	0.0	0.0	0.0	0.0	0.0	0.0	0.0	0.0	0.0	0.0	0.0	0.0	0.0	0.0	0.0	0.0	0.0	0.0	0.0	0.0	0.0	0.0	0.0	0.0	0.0	0.0
k__Bacteria;p__Proteobacteria;c__Alphaproteobacteria;o__Rhizobiales;f__Brucellaceae;g__Ochrobactrum	0.0	0.0	0.0	0.0	0.0	0.0	0.0	0.0	0.0	0.0	0.0	0.0	0.0	0.0	0.0	0.0	0.0	0.0	0.0	0.0	0.0	0.0	0.0	0.0	0.0	0.0	0.0	0.0	0.0	0.0	0.0	6.19578686493e-05	0.0	0.0	0.0	0.0	0.0	0.0	0.0	0.0	0.0	0.0	0.0	0.0	0.0	0.0	0.0	0.0	0.0
k__Bacteria;p__Proteobacteria;c__Alphaproteobacteria;o__Rhizobiales;f__Brucellaceae;g__Pseudochrobactrum	0.0	0.0	0.0	0.0	0.0	0.0	0.0	0.0	0.0	0.0	0.0	0.0	0.0	7.18829745175e-05	0.0	0.000115163147793	0.0	0.0	0.0	0.0	0.0	0.0	0.0	0.0	0.0	0.0	0.0	0.0	0.0	0.0	0.0	0.0	0.0	0.0	0.0	0.0	0.0	0.0	0.0	0.0	0.0	0.0	0.0	0.0	0.0	0.0	0.0	0.0	0.0
k__Bacteria;p__Proteobacteria;c__Alphaproteobacteria;o__Rhizobiales;f__Hyphomicrobiaceae;g__Devosia	0.0	0.0	0.0	0.0	0.0	0.0	0.0	0.0	0.0	0.0	0.0	0.0	0.0	0.0	0.0	0.0	0.0	0.0	0.0	0.0	0.0	0.0	0.0	0.0	0.0	0.0	0.0	0.0	0.0	0.0	0.0	0.0	0.0	0.0	0.0	0.0	0.0	0.0	0.0	0.0	0.0	0.0	0.0	0.0	0.0	0.0	0.0	0.0	0.0
k__Bacteria;p__Proteobacteria;c__Alphaproteobacteria;o__Rhizobiales;f__Methylobacteriaceae;g__	0.0	0.0	0.0	0.0	0.0	0.0	0.0	0.0	0.0	0.0	0.0	0.0	0.0	0.0	0.0	0.0	0.0	0.0	0.0	0.0	0.0	0.0	0.0	0.0	0.0	0.0	0.0	0.0	0.0	0.0	0.0	0.0	0.0	0.0	0.0	0.0	0.0	0.0	0.0	0.0	0.0	0.0	0.0	0.0	0.0	0.0	0.0	5.85103270727e-05	0.0
k__Bacteria;p__Proteobacteria;c__Alphaproteobacteria;o__Rhizobiales;f__Methylobacteriaceae;g__Methylobacterium	0.0	0.0	0.0	0.0	0.0	0.0	0.0	0.0	0.0	0.0	0.0	0.0	0.0	0.0	0.0	0.0	0.0	0.0	0.0	0.0	0.0	0.0	0.0	0.0	0.0	0.0	0.0	0.0	0.0	0.0	0.0	0.0	0.0	0.0	0.0	0.0	5.95379852346e-05	0.0	0.0	0.0	0.0	0.0	0.0	0.0	0.0	0.0	0.0	0.0	0.0
k__Bacteria;p__Proteobacteria;c__Alphaproteobacteria;o__Rhizobiales;f__Phyllobacteriaceae;g__Aquamicrobium	0.0	0.0	0.0	0.0	0.0	0.0	0.0	0.0	0.0	0.0	0.0	0.0	0.0	0.0	0.0	0.0	0.0	0.0	0.0	0.0	0.0	0.0	0.0	0.0	0.0	0.0	0.0	0.0	0.0	0.0	0.0	0.0	0.0	0.0	0.0	0.0	0.00214336746844	0.0	0.0	0.0	0.0	0.0	0.0	0.0	0.0	0.0	0.0	0.0	0.0
k__Bacteria;p__Proteobacteria;c__Alphaproteobacteria;o__Rhizobiales;f__Rhizobiaceae;g__Agrobacterium	0.0	0.0	0.0	0.0	0.0	0.0	0.0	0.0	0.0	0.0	0.0	0.0	0.0	0.0	0.0	0.0	0.0	0.0	0.0	0.0	0.0	0.0	0.0	0.0	0.0	0.0	0.0	0.0	0.0	0.0	0.0	0.0	0.0	0.0	0.0	0.0	0.0	0.0	0.0	0.0	0.0	0.0	0.0	0.0	0.0	0.0	0.0	0.0	0.0
k__Bacteria;p__Proteobacteria;c__Alphaproteobacteria;o__Rhodobacterales;f__Rhodobacteraceae;Other	0.0	0.0	0.0	0.0	0.0	0.0	0.0	0.0	0.0	3.0924328169e-05	0.0	0.0	0.0	0.0	0.0	0.0	0.0	0.0	0.0	0.0	0.0	0.0	0.0	0.0	0.0	0.0	0.0	0.0	0.0	0.0	0.0	0.0	0.0	0.0	0.0	0.0	0.0	0.0	0.0	0.0	0.0	0.0	0.0	0.0	0.0	0.0	0.0	0.0	0.0
k__Bacteria;p__Proteobacteria;c__Alphaproteobacteria;o__Rhodobacterales;f__Rhodobacteraceae;g__	0.0	0.0	0.0	0.0	0.0	0.0	0.0	0.0	0.0	0.0	0.0	0.0	0.0	0.0	0.0	0.0	0.0	0.0	0.0	0.0	0.0	0.0	0.0	0.0	0.0	0.0	0.0	0.0	0.0	0.0	0.0	0.0	0.0	0.0	0.0	0.0	0.0189926172898	0.0	0.0	0.0	0.0	0.0	0.0	0.0	0.0	0.0	0.0	0.0	0.0
k__Bacteria;p__Proteobacteria;c__Alphaproteobacteria;o__Rhodobacterales;f__Rhodobacteraceae;g__Anaerospora	0.0	0.0	0.0	0.0	0.0	0.0	0.0	0.0	0.0	0.0	0.0	0.0	0.0	0.0	0.0	0.0	0.0	0.0	0.0	0.0	0.0	0.0	0.0	0.0	0.0	0.0	0.0	0.0	0.0	0.0	0.0	0.0	0.0	0.0	0.0	0.0	0.0	0.0	0.0	0.0	0.0	7.32815477063e-05	0.0	0.0	0.0	0.0	0.0	0.0	0.0
k__Bacteria;p__Proteobacteria;c__Alphaproteobacteria;o__Rhodobacterales;f__Rhodobacteraceae;g__Paracoccus	0.0	0.0	0.0	0.0	0.0	0.0	0.0	0.0	0.0	0.0	0.0	0.0	6.65978488895e-05	0.0	6.33673404727e-05	0.000191938579655	0.0	0.0	0.0	0.0	0.0	0.0	0.0	0.0	0.0	0.0	0.0	0.0	0.0	0.0	0.0	0.0	0.0	0.0	0.0	0.0	0.000714455822815	0.0	0.0	0.0	0.0	0.0	0.0	0.0	0.0	0.0	0.0	0.0	0.0
k__Bacteria;p__Proteobacteria;c__Alphaproteobacteria;o__Rhodobacterales;f__Rhodobacteraceae;g__Rubellimicrobium	0.0	0.0	0.0	0.0	0.0	0.0	0.0	0.0	0.0	0.0	0.0	0.0	0.0	0.0	0.0	0.0	0.0	0.0	0.0	0.0	0.0	0.0	0.0	0.0	0.0	0.0	0.0	0.0	0.0	0.0	0.0	0.0	0.0	0.0	0.0	0.0	0.0	0.0	0.0	0.0	0.0	0.0	0.0	0.0	0.0	0.0	0.0	0.0	0.0
k__Bacteria;p__Proteobacteria;c__Alphaproteobacteria;o__Rhodospirillales;f__Acetobacteraceae;g__	0.0	0.0	0.0	0.0	0.0	0.0	0.0	0.0	0.0	0.0	0.0	0.0	0.0	0.0	0.0	0.0	0.0	0.0	0.0	0.0	0.0	0.0	0.0	0.0	0.0	0.0	0.0	0.0	0.0	0.0	0.0	0.0	0.0	0.0	0.0	0.0	0.0	0.0	0.0	0.0	0.0	0.0	0.0	0.0	0.0	0.0	0.0	0.0	0.0
k__Bacteria;p__Proteobacteria;c__Alphaproteobacteria;o__Rhodospirillales;f__Acetobacteraceae;g__Acetobacter	0.0	0.0	0.0	0.0	0.0	0.0	0.0	0.0	0.0	0.0	0.0	0.0	0.0	0.0	0.0	0.0	0.0	0.0	0.0	0.0	0.0	0.0	0.0	0.0	0.0	0.0	0.0	0.0	0.0	0.0	0.0	0.0	0.0	0.0	0.0	0.0	0.0	0.0	0.0	0.0	0.0	0.0	0.0	0.0	0.0	0.0	0.0	0.0	0.0
k__Bacteria;p__Proteobacteria;c__Alphaproteobacteria;o__Rhodospirillales;f__Rhodospirillaceae;g__	0.0	0.0	0.0	0.0	0.0	0.0	0.0	0.0	0.0	0.0	0.0	0.0	0.0	0.0	0.0	0.0	0.0	0.0	0.0	0.0	0.0	0.0	0.0	0.0	0.0	0.0	0.0	0.0	0.0	0.0	0.0	0.0	0.0	0.0	0.0	0.0	0.0	0.0	0.0	0.0	0.0	0.0	0.0	0.0	0.0	0.0	0.0	0.0	0.0
k__Bacteria;p__Proteobacteria;c__Alphaproteobacteria;o__Rickettsiales;f__;g__	0.0	0.0	0.0	0.0	0.0	0.0	0.0	0.0	0.0	0.0	0.0	0.0	0.0	0.0	0.0	0.0	0.0	0.0	0.0	0.0	0.0	0.0	0.0	0.0	0.0	0.0	0.0	0.0	0.0	0.0	0.0	0.0	0.0	0.0	0.0	0.0	0.0	0.0	0.0	0.0	0.0	0.0	0.0	0.0	0.0	0.0	0.0	0.0	0.0
k__Bacteria;p__Proteobacteria;c__Alphaproteobacteria;o__Rickettsiales;f__Pelagibacteraceae;g__	0.0	0.0	0.0	0.0	0.0	0.0	0.0	0.0	0.0	0.0	0.0	0.0	0.0	0.0	0.0	0.0	0.0	0.0	0.0	0.0	0.0	0.0	0.0	0.0	0.0	0.0	0.0	0.0	0.0	0.0	0.0	0.0	0.0	0.0	0.0	0.0	0.0	0.0	0.0	0.0	0.0	0.0	0.0	0.0	0.0	0.0	0.0	0.0	0.0
k__Bacteria;p__Proteobacteria;c__Alphaproteobacteria;o__Rickettsiales;f__Rickettsiaceae;g__Rickettsia	0.0	0.0	0.0	0.0	0.0	0.0	0.0	0.0	0.0	0.0	0.0	0.0	0.0	0.0	0.0	0.0	0.0	0.0	0.0	0.0	0.0	0.0	0.0	0.0	0.0	0.0	0.000171821305842	0.000738163028577	0.000394607037159	0.000622161388664	0.000177043375627	0.000123915737299	0.000261608894702	0.000240688368735	0.000688586675848	0.000163238654913	0.0137532745892	0.000162232316677	0.000113571834185	0.000393855848759	0.000286172161172	0.000952660120182	0.000379818952966	0.0552926109472	0.000304785126486	0.00043235594686	0.000274982126162	5.85103270727e-05	0.00010841871307
k__Bacteria;p__Proteobacteria;c__Alphaproteobacteria;o__Sphingomonadales;f__Erythrobacteraceae;g__	0.0	3.99281293671e-05	0.0	0.0	0.0	0.0	0.0	0.0	0.0	0.0	0.0	0.0	0.0	0.0	0.0	0.0	0.0	3.35660580021e-05	0.0	0.0	0.0	0.0	0.0	0.0	3.81810545607e-05	0.0	0.0	0.0	0.0	0.0	0.0	0.0	0.0	0.0	0.0	0.0	0.0	0.0	0.0	0.0	0.0	0.0	0.0	0.0	0.0	0.0	0.0	0.0	0.0
k__Bacteria;p__Proteobacteria;c__Alphaproteobacteria;o__Sphingomonadales;f__Sphingomonadaceae;Other	0.0	0.0	0.0	0.0	0.0	0.0	0.0	0.0	0.0	0.0	0.0	0.0	0.0	0.0	0.0	0.0	0.0	0.0	0.0	0.0	0.0	0.0	0.0	0.0	0.0	0.0	0.0	0.0	0.0	0.0	0.0	0.0	0.0	6.01720921836e-05	0.0	0.0	0.0	0.0	0.0	0.0	0.0	0.0	0.0	0.0	0.0	0.0	0.000109992850465	0.0	0.0
k__Bacteria;p__Proteobacteria;c__Alphaproteobacteria;o__Sphingomonadales;f__Sphingomonadaceae;g__	4.09165302782e-05	0.0	3.92634182732e-05	0.0	0.0	0.0	0.0	0.0	0.0	0.0	0.0	0.0	0.0	0.0	3.16836702364e-05	3.83877159309e-05	0.0	0.0	0.0	0.0	0.0	0.0	3.29858820425e-05	0.0	3.81810545607e-05	0.0	0.0	0.0	0.0	0.0	0.0	0.0	0.0	0.0	0.0	0.0	0.0	0.0	0.0	0.0	0.0	0.0	0.0	0.0	0.0	0.0	0.0	0.0	0.0
k__Bacteria;p__Proteobacteria;c__Alphaproteobacteria;o__Sphingomonadales;f__Sphingomonadaceae;g__Novosphingobium	0.0	0.0	0.0	0.0	0.0	0.0	0.0	0.0	4.3164846549e-05	0.0	2.95046174726e-05	0.0	0.0	0.0	0.0	0.0	5.51678481781e-05	0.0	0.0	0.0	0.0	0.0	0.0	0.0	0.0	0.0	0.0	0.0	0.0	0.0	0.0	0.0	6.54022236756e-05	6.01720921836e-05	0.0	0.0	0.000119075970469	8.11161583387e-05	0.0	0.0	5.72344322344e-05	0.0	0.0	0.00133637730386	0.0	0.0	5.49964252324e-05	0.0	0.00010841871307
k__Bacteria;p__Proteobacteria;c__Alphaproteobacteria;o__Sphingomonadales;f__Sphingomonadaceae;g__Sphingobium	0.0	0.0	3.92634182732e-05	0.0	4.58526296483e-05	0.0	0.0	0.0	4.3164846549e-05	3.0924328169e-05	0.0	0.0	0.0	0.0	0.0	0.0	0.0	0.0	0.0	0.0	0.0	0.0	0.0	0.0	3.81810545607e-05	0.0	0.0	5.27259306127e-05	6.57678395265e-05	0.000124432277733	0.000118028917085	6.19578686493e-05	0.000130804447351	0.0	0.000258220003443	0.0	0.0	8.11161583387e-05	0.0	0.0	5.72344322344e-05	0.0	0.0	0.000835235814912	7.61962816215e-05	3.93050860781e-05	5.49964252324e-05	0.0	5.42093565349e-05
k__Bacteria;p__Proteobacteria;c__Alphaproteobacteria;o__Sphingomonadales;f__Sphingomonadaceae;g__Sphingomonas	4.09165302782e-05	0.0	0.0	0.0	0.0	3.73454830638e-05	3.59285739949e-05	0.0	0.0	3.0924328169e-05	2.95046174726e-05	0.0	0.0	0.0	3.16836702364e-05	0.0	2.7583924089e-05	3.35660580021e-05	0.0	0.0	0.0	0.0	0.0	3.90259132064e-05	0.0	0.0	0.0	0.0	0.0	0.0	0.0	0.0	0.0	0.0	0.0	0.0	0.0	0.0	5.67859170926e-05	0.0	0.0	0.0	0.0	0.000167047162982	0.0	0.0	0.0	0.0	0.0
k__Bacteria;p__Proteobacteria;c__Alphaproteobacteria;o__Sphingomonadales;f__Sphingomonadaceae;g__Sphingopyxis	0.0	0.0	0.0	0.0	0.0	0.0	0.0	0.0	0.0	0.0	0.0	0.0	0.0	0.0	0.0	0.0	0.0	0.0	0.0	0.0	0.0	0.0	0.0	0.0	0.0	0.0	0.0	0.0	0.0	0.0	0.0	0.0	0.0	0.0	0.0	0.0	0.0	0.0	0.0	0.0	0.0	0.0	0.0	0.0	0.0	0.0	0.0	0.0	0.0
k__Bacteria;p__Proteobacteria;c__Betaproteobacteria;o__Burkholderiales;f__;g__	0.0	0.0	0.0	0.0	0.0	0.0	0.0	0.0	0.0	0.0	0.0	0.0	0.0	0.0	0.0	0.0	0.0	0.0	0.0	0.0	0.0	0.0	0.0	0.0	0.0	0.0	0.0	5.27259306127e-05	0.0	0.0	0.0	0.0	0.0	0.0	0.0	0.0	0.0015479876161	0.0	0.0	0.0	0.0	0.0	0.0	0.000278411938304	0.0	0.0	0.0	0.0	0.0
k__Bacteria;p__Proteobacteria;c__Betaproteobacteria;o__Burkholderiales;f__Alcaligenaceae;Other	0.0	0.0	0.0	0.0	0.0	0.0	0.0	0.0	0.0	0.0	0.0	0.0	0.0	0.0	0.0	0.0	0.0	0.0	0.0	0.0	0.0	0.0	0.0	0.0	0.0	0.0	0.0	0.0	0.0	0.0	0.0	0.0	0.0	0.0	0.0	0.0	0.0	0.0	0.0	0.0	0.0	0.0	0.0	0.0	0.0	0.0	0.0	0.0	0.0
k__Bacteria;p__Proteobacteria;c__Betaproteobacteria;o__Burkholderiales;f__Alcaligenaceae;g__	0.0	0.0	0.0	0.0	0.0	0.0	0.0	0.0	0.0	0.0	0.0	0.0	0.0	0.0	0.0	7.67754318618e-05	0.0	0.0	0.0	0.0	0.0	0.0	0.0	0.0	0.0	0.0	0.0	0.0	0.0	0.0	0.0	0.0	0.0	0.0	8.6073334481e-05	0.0	0.0	0.0	0.0	0.0	0.0	0.0	0.0	0.0	0.0	0.0	0.0	0.0	0.0
k__Bacteria;p__Proteobacteria;c__Betaproteobacteria;o__Burkholderiales;f__Alcaligenaceae;g__Achromobacter	0.0	0.0	0.0	0.0	0.0	0.0	0.0	0.0	0.0	0.0	0.0	0.0	0.0	0.0	0.0	0.0	0.0	0.0	0.0	0.0	0.0	0.0	0.0	0.0	0.0	0.0	0.0	5.27259306127e-05	0.0	0.0	0.0	0.0	0.0	0.0	0.0	0.0	0.0	0.0	0.0	0.0	0.0	0.0	0.0	0.0	0.0	0.0	0.0	0.0	0.0
k__Bacteria;p__Proteobacteria;c__Betaproteobacteria;o__Burkholderiales;f__Alcaligenaceae;g__Oligella	0.0	0.0	0.0	0.0	0.0	0.0	0.0	0.0	0.0	0.0	0.0	0.0	0.0	0.0	0.0	0.0	0.0	0.0	0.0	0.0	0.0	0.0	0.0	0.0	0.0	0.0	0.0	5.27259306127e-05	0.0	6.22161388664e-05	5.90144585423e-05	0.0	0.0	0.0	0.0	0.0	0.000238151940938	0.0	0.0	0.0	0.0	0.0	0.0	5.56823876608e-05	0.0	0.0	5.49964252324e-05	0.0	0.00010841871307
k__Bacteria;p__Proteobacteria;c__Betaproteobacteria;o__Burkholderiales;f__Alcaligenaceae;g__Sutterella	0.0	0.0	0.0	0.0	0.0	0.0	0.0	0.0	0.0	0.0	0.0	0.0	0.0	0.0	0.0	0.0	0.0	0.0	0.0	0.0	0.0	0.0	0.0	0.0	0.0	0.0	0.0	0.0	0.0	0.0	0.0	0.0	0.0	0.0	0.0	0.0	0.0	0.0	0.0	9.84639621898e-05	0.0	0.0	0.0	0.0	0.0	0.0	0.000109992850465	0.00713825990287	0.00298151460942
k__Bacteria;p__Proteobacteria;c__Betaproteobacteria;o__Burkholderiales;f__Comamonadaceae;Other	0.0	0.0	0.0	0.0	0.0	0.0	0.0	0.0	0.0	0.0	0.0	0.0	0.0	0.0	0.0	0.0	0.0	0.0	0.0	0.0	0.0	0.0	0.0	0.0	0.0	0.0	0.0	0.0	6.57678395265e-05	0.0	0.0	0.0	0.0	0.0	0.0	0.0	0.0	0.0	5.67859170926e-05	0.0	0.0	7.32815477063e-05	0.0	0.0	0.0	0.0	0.0	0.0	0.0
k__Bacteria;p__Proteobacteria;c__Betaproteobacteria;o__Burkholderiales;f__Comamonadaceae;g__	0.0	0.0	7.85268365464e-05	4.76917207173e-05	9.17052592966e-05	3.73454830638e-05	3.59285739949e-05	4.52120444887e-05	8.63296930979e-05	9.27729845069e-05	5.90092349453e-05	0.0	6.65978488895e-05	0.0	9.50510107091e-05	0.0	0.0	0.0	0.0	0.0	4.06107862248e-05	0.0	6.5971764085e-05	0.0	3.81810545607e-05	3.82306839469e-05	0.0	0.0	0.0	0.0	0.0	0.0	0.0	0.0	0.0	0.0	0.00279828530603	0.0	0.0	0.0	5.72344322344e-05	0.0	0.0	5.56823876608e-05	0.0	0.0	0.0	0.0	0.0
k__Bacteria;p__Proteobacteria;c__Betaproteobacteria;o__Burkholderiales;f__Comamonadaceae;g__Comamonas	0.0	0.0	0.0	0.0	0.0	0.0	0.0	0.0	0.0	0.0	0.0	0.0	0.0	0.0	0.0	0.000230326295585	2.7583924089e-05	0.0	0.0	0.0	0.0	0.0	0.0	0.0	0.0	0.0	8.5910652921e-05	0.0	0.0	0.000186648416599	0.0	0.0	0.0	6.01720921836e-05	0.000258220003443	0.00024485798237	0.00881162181472	0.0	0.000113571834185	0.00019692792438	0.000171703296703	0.000146563095413	0.0	0.0	7.61962816215e-05	7.86101721563e-05	5.49964252324e-05	0.0	5.42093565349e-05
k__Bacteria;p__Proteobacteria;c__Betaproteobacteria;o__Burkholderiales;f__Comamonadaceae;g__Delftia	0.0	0.0	0.0	0.0	0.0	0.0	0.0	0.0	0.0	0.0	0.0	0.0	0.0	0.0	0.0	0.0	0.0	0.0	0.0	0.0	0.0	0.0	0.0	0.0	0.0	0.0	0.0	0.0	0.0	0.0	0.0	0.0	0.0	0.0	0.0	8.16193274567e-05	0.0	0.0	0.0	0.0	0.0	0.0	0.0	0.00167047162982	3.80981408107e-05	0.0	0.0	0.0	5.42093565349e-05
k__Bacteria;p__Proteobacteria;c__Betaproteobacteria;o__Burkholderiales;f__Comamonadaceae;g__Tepidimonas	0.0	0.0	0.0	0.0	0.0	0.0	0.0	0.0	0.0	0.0	2.95046174726e-05	0.0	0.0	0.0	0.0	0.0	0.0	0.0	0.0	0.0	0.0	0.0	0.0	0.0	0.0	0.0	0.0	0.0	0.0	0.0	0.0	0.0	0.0	0.0	0.0	0.0	0.0	0.0	0.0	0.0	0.0	0.0	0.0	0.0	0.0	0.0	0.0	0.0	0.0
k__Bacteria;p__Proteobacteria;c__Betaproteobacteria;o__Burkholderiales;f__Comamonadaceae;g__Variovorax	0.0	0.0	0.0	0.0	0.0	0.0	0.0	0.0	0.0	0.0	0.0	0.0	0.0	0.0	0.0	0.0	0.0	0.0	0.0	0.0	0.0	0.0	0.0	0.0	0.0	0.0	0.0	0.0	0.0	0.0	0.0	0.0	0.0	0.0	0.0	0.0	0.0	0.0	0.0	0.0	0.0	0.0	0.0	0.0	0.0	0.0	0.0	0.0	0.0
k__Bacteria;p__Proteobacteria;c__Betaproteobacteria;o__Burkholderiales;f__Oxalobacteraceae;Other	0.0	0.0	0.0	0.0	0.0	0.0	0.0	0.0	0.0	0.0	0.0	0.0	0.0	0.0	0.0	0.0	0.0	0.0	0.0	0.0	0.0	0.0	0.0	0.0	0.0	0.0	0.0	0.0	0.0	0.0	0.0	0.0	0.0	0.0	0.0	0.0	0.0	0.0	0.0	0.0	0.0	0.0	0.0	0.0	0.0	0.0	0.0	0.0	0.0
k__Bacteria;p__Proteobacteria;c__Betaproteobacteria;o__Burkholderiales;f__Oxalobacteraceae;g__	0.0	0.0	0.0	0.0	0.0	0.0	0.0	0.0	0.0	0.0	0.0	0.0	0.0	0.0	0.0	0.0	0.0	0.0	0.0	0.0	0.0	0.0	0.0	0.0	0.0	0.0	0.0	0.0	0.0	0.0	0.0	0.0	0.0	0.0	0.0	0.0	0.0	0.0	0.0	0.0	0.0	0.0	0.0	0.0	0.0	0.0	0.0	0.0	0.0
k__Bacteria;p__Proteobacteria;c__Betaproteobacteria;o__Burkholderiales;f__Oxalobacteraceae;g__Janthinobacterium	0.0	0.0	0.0	0.0	0.0	0.0	0.0	0.0	0.0	0.0	0.0	0.0	0.0	0.0	0.0	0.0	0.0	0.0	0.0	0.0	0.0	0.0	0.0	0.0	0.0	0.0	0.0	0.0	0.0	0.0	0.0	0.0	0.0	0.0	8.6073334481e-05	0.0	0.0	0.0	0.0	0.0	0.0	0.000146563095413	0.0	0.0	3.80981408107e-05	3.93050860781e-05	0.0	0.0	0.0
k__Bacteria;p__Proteobacteria;c__Betaproteobacteria;o__Burkholderiales;f__Oxalobacteraceae;g__Ralstonia	0.0	0.0	0.0	0.0	0.0	0.0	0.0	0.0	0.0	0.0	0.0	0.0	0.0	0.0	0.0	0.0	0.0	0.0	0.0	0.0	0.0	0.0	0.0	0.0	0.0	0.0	0.0	0.0	0.0	0.0	0.0	0.0	0.0	6.01720921836e-05	0.0	0.0	0.0	0.0	0.0	0.0	0.0	0.0	0.0	0.0	3.80981408107e-05	0.0	0.0	0.0	0.0
k__Bacteria;p__Proteobacteria;c__Betaproteobacteria;o__Ellin6067;f__;g__	0.0	0.0	0.0	0.0	0.0	0.0	0.0	0.0	0.0	0.0	0.0	0.0	0.0	0.0	0.0	0.0	0.0	0.0	0.0	0.0	0.0	0.0	0.0	0.0	0.0	0.0	0.0	0.0	0.0	0.0	0.0	0.0	0.0	0.0	0.0	0.0	0.0	0.0	0.0	0.0	0.0	0.0	0.0	0.0	0.0	0.0	0.0	0.0	0.0
k__Bacteria;p__Proteobacteria;c__Betaproteobacteria;o__IS-44;f__;g__	0.0	0.0	0.0	0.0	0.0	0.0	0.0	0.0	0.0	0.0	0.0	0.0	0.0	0.0	0.0	0.0	0.0	0.0	0.0	0.0	0.0	0.0	0.0	0.0	0.0	0.0	0.0	0.0	0.0	0.0	0.0	0.0	0.0	0.0	0.0	0.0	0.0	0.0	0.0	0.0	0.0	0.0	0.0	0.0	0.0	0.0	0.0	0.0	5.42093565349e-05
k__Bacteria;p__Proteobacteria;c__Betaproteobacteria;o__MKC10;f__;g__	0.0	0.0	3.92634182732e-05	0.0	0.0	0.0	0.0	0.0	0.0	0.0	0.0	3.19631784185e-05	0.0	0.0	0.0	0.0	0.0	0.0	0.0	0.0	0.0	0.0	3.29858820425e-05	3.90259132064e-05	0.0	0.0	0.0	0.0	0.0	0.0	0.0	0.0	0.0	0.0	0.0	0.0	0.0	0.0	0.0	0.0	0.0	0.0	0.0	0.0	0.0	0.0	0.0	0.0	0.0
k__Bacteria;p__Proteobacteria;c__Betaproteobacteria;o__Methylophilales;f__Methylophilaceae;g__Methylobacillus	0.0	0.0	0.0	0.0	0.0	0.0	0.0	0.0	0.0	0.0	0.0	0.0	0.0	0.0	0.0	0.0	0.0	0.0	0.0	0.0	0.0	0.0	0.0	0.0	0.0	0.0	0.0	0.0	0.0	0.0	0.0	0.0	0.0	6.01720921836e-05	0.0	0.0	0.0	0.0	0.0	0.0	0.0	0.0	6.33031588276e-05	0.0	0.0	0.0	0.0	0.0	0.0
k__Bacteria;p__Proteobacteria;c__Betaproteobacteria;o__Neisseriales;f__Neisseriaceae;g__	0.0	0.0	0.0	0.0	0.0	0.0	0.0	0.0	0.0	0.0	0.0	0.0	0.0	0.0	0.0	0.0	0.0	0.0	0.0	0.0	0.0	0.0	0.0	0.0	0.0	0.0	0.0	0.0	0.0	0.0	0.0	0.0	6.54022236756e-05	0.0	8.6073334481e-05	0.0	5.95379852346e-05	0.0	0.0	0.0	0.0	0.0	0.0	0.0	0.0	0.0	0.0	0.0	0.0
k__Bacteria;p__Proteobacteria;c__Betaproteobacteria;o__Nitrosomonadales;f__Nitrosomonadaceae;g__	0.0	0.0	0.0	0.0	0.0	0.0	0.0	0.0	0.0	0.0	0.0	0.0	0.0	0.0	0.0	0.0	0.0	0.0	0.0	0.0	0.0	0.0	0.0	0.0	0.0	0.0	0.0	0.0	0.0	0.0	0.0	0.0	0.0	0.0	0.0	0.0	0.0	0.0	0.0	0.0	0.0	0.0	0.0	0.00183751879281	0.0	0.0	0.0	0.0	0.0
k__Bacteria;p__Proteobacteria;c__Betaproteobacteria;o__Rhodocyclales;f__Rhodocyclaceae;Other	0.0	0.0	0.0	0.0	0.0	0.0	0.0	0.0	0.0	0.0	0.0	0.0	0.0	0.0	0.0	0.0	0.0	0.0	0.0	0.0	0.0	0.0	0.0	0.0	0.0	0.0	0.0	0.0	0.0	0.0	0.0	0.0	0.0	0.0	0.0	0.0	0.0	0.0	0.0	0.0	0.0	0.0	0.0	0.00150342446684	0.0	0.0	0.0	0.0	0.0
k__Bacteria;p__Proteobacteria;c__Deltaproteobacteria;o__Desulfovibrionales;f__Desulfovibrionaceae;g__	0.0	0.0	0.0	0.0	0.0	0.0	0.0	0.0	0.0	0.0	0.0	0.0	0.0	0.0	0.0	0.0	0.0	0.0	0.0	0.0	0.0	0.0	0.0	0.0	0.0	0.0	0.0	0.0	0.0	0.0	0.0	0.0	0.0	0.0	0.0	0.0	0.0	0.0	0.0	0.0	0.0	7.32815477063e-05	0.0	0.0	0.0	0.0	0.000329978551394	0.000760634251945	0.000758930991489
k__Bacteria;p__Proteobacteria;c__Deltaproteobacteria;o__Desulfovibrionales;f__Desulfovibrionaceae;g__Desulfovibrio	0.0	0.0	0.0	0.0	0.0	0.0	0.0	0.0	0.0	0.0	0.0	0.0	0.0	0.0	0.0	0.0	0.0	0.0	0.0	0.0	0.0	0.0	0.0	0.0	0.0	0.0	0.0	0.0	0.0	0.0	0.0	0.0	0.0	6.01720921836e-05	0.0	8.16193274567e-05	5.95379852346e-05	0.0	0.0	0.0	0.0	0.0	0.0	0.0	0.0	3.93050860781e-05	0.0142440741352	0.0070797495758	0.00368623624438
k__Bacteria;p__Proteobacteria;c__Deltaproteobacteria;o__Myxococcales;f__0319-6G20;g__	0.0	0.0	0.0	0.0	0.0	0.0	0.0	0.0	0.0	0.0	0.0	0.0	0.0	0.0	0.0	0.0	0.0	0.0	0.0	0.0	0.0	0.0	0.0	0.0	0.0	0.0	0.0	0.0	0.0	0.0	0.0	0.0	0.0	0.0	0.0	0.0	0.0	0.0	0.0	0.0	0.0	0.0	0.0	0.0041204966869	0.0	0.0	0.0	0.0	0.0
k__Bacteria;p__Proteobacteria;c__Deltaproteobacteria;o__Sva0853;f__SAR324;g__	0.0	0.0	0.0	0.0	0.0	0.0	0.0	0.0	0.0	0.0	0.0	0.0	0.0	0.0	0.0	0.0	0.0	0.0	0.0	0.0	0.0	0.0	0.0	0.0	0.0	0.0	0.0	0.0	0.0	0.0	0.0	0.0	0.0	0.0	0.0	0.0	0.0	0.0	0.0	0.0	0.0	0.0	0.0	0.0	0.0	0.0	0.0	0.0	0.0
k__Bacteria;p__Proteobacteria;c__Epsilonproteobacteria;o__Campylobacterales;f__Campylobacteraceae;g__Arcobacter	0.0	0.0	0.0	0.0	0.0	0.0	0.0	0.0	0.0	0.0	0.0	0.0	0.0	0.0	0.0	0.0	0.0	0.0	0.0	0.0	0.0	0.0	0.0	0.0	0.0	0.0	0.0	0.0	6.57678395265e-05	0.0	0.0	6.19578686493e-05	0.0	0.0	0.000172146668962	8.16193274567e-05	0.000893069778519	0.0	0.0	0.0	5.72344322344e-05	7.32815477063e-05	0.0	5.56823876608e-05	0.0	3.93050860781e-05	0.0	0.0	5.42093565349e-05
k__Bacteria;p__Proteobacteria;c__Epsilonproteobacteria;o__Campylobacterales;f__Campylobacteraceae;g__Campylobacter	0.0	0.0	0.0	0.0	0.0	0.0	0.0	0.0	0.0	0.0	0.0	0.0	0.0	0.0	0.0	0.0	0.0	0.0	0.0	0.0	0.0	0.0	0.0	0.0	0.0	0.0	0.0	0.0	0.0	0.0	0.0	0.0	0.0	0.0	0.0	0.0	0.0	0.0	0.0	0.0	0.0	0.0	0.0	0.0	0.0	0.0	0.0	0.0	0.0
k__Bacteria;p__Proteobacteria;c__Epsilonproteobacteria;o__Campylobacterales;f__Helicobacteraceae;g__	0.0	0.0	0.0	0.0	0.0	0.0	0.0	0.0	0.0	0.0	0.0	0.0	0.0	0.0	0.0	0.0	0.0	0.0	0.0	0.0	0.0	0.0	0.0	0.0	0.0	0.0	0.0	0.0	0.0	0.0	0.0	0.0	0.0	0.0	0.0	0.0	0.0	0.0	0.0	0.0	0.0	0.0	0.0	0.0	0.0	3.93050860781e-05	0.000549964252324	0.000994675560236	0.000542093565349
k__Bacteria;p__Proteobacteria;c__Epsilonproteobacteria;o__Campylobacterales;f__Helicobacteraceae;g__Helicobacter	0.0	0.0	0.0	0.0	0.0	0.0	0.0	0.0	0.0	0.0	0.0	0.0	0.0	0.0	0.0	0.0	0.0	0.0	0.0	0.0	0.0	0.0	0.0	0.0	0.0	0.0	0.0	0.0	0.0	0.0	0.0	0.0	0.0	0.0	0.0	0.0	0.0	0.0	0.0	9.84639621898e-05	0.0	0.0	0.0	0.0	3.80981408107e-05	0.0	0.0	0.0	0.0
k__Bacteria;p__Proteobacteria;c__Gammaproteobacteria;Other;Other;Other	0.0	0.0	0.0	0.0	0.0	0.0	0.0	0.0	0.0	0.0	0.0	0.0	0.0	0.0	0.0	0.0	0.0	0.0	0.0	0.0	0.0	0.0	0.0	0.0	0.0	0.0	0.0	0.0	0.0	0.0	0.0	0.0	0.0	0.0	8.6073334481e-05	0.0	0.0	0.0	0.0	0.0	0.0	0.0	0.0	0.0	3.80981408107e-05	0.0	0.0	0.0	0.0
k__Bacteria;p__Proteobacteria;c__Gammaproteobacteria;o__Aeromonadales;f__Aeromonadaceae;Other	0.0	0.0	0.0	0.0	0.0	0.0	0.0	0.0	0.0	0.0	0.0	0.0	0.0	0.0	0.0	0.0	0.0	0.0	0.0	0.0	0.0	0.0	0.0	0.0	0.0	0.0	0.0	0.0	0.0	0.0	0.0	0.0	0.0	0.0	0.0	8.16193274567e-05	0.0	0.0	0.0	0.0	0.0	0.0	0.0	0.0	0.0	0.0	0.0	0.0	0.0
k__Bacteria;p__Proteobacteria;c__Gammaproteobacteria;o__Aeromonadales;f__Aeromonadaceae;g__	0.0	0.0	0.0	0.0	0.0	0.0	0.0	0.0	0.0	0.0	0.0	0.0	0.0	0.0	0.0	0.0	0.0	0.0	0.0	0.0	0.0	0.0	0.0	0.0	0.0	0.0	8.5910652921e-05	0.0	0.0	6.22161388664e-05	5.90144585423e-05	0.0	0.000130804447351	0.0	0.000172146668962	0.000163238654913	0.0	0.0	5.67859170926e-05	9.84639621898e-05	5.72344322344e-05	7.32815477063e-05	0.0	5.56823876608e-05	0.0	0.000117915258234	0.0	0.0	0.00010841871307
k__Bacteria;p__Proteobacteria;c__Gammaproteobacteria;o__Alteromonadales;f__Alteromonadaceae;g__Cellvibrio	0.0	0.0	0.0	0.0	0.0	0.0	0.0	0.0	0.0	0.0	0.0	0.0	0.0	0.0	0.0	0.0	0.0	0.0	0.0	0.0	0.0	0.0	0.0	0.0	0.0	0.0	0.0	0.0	0.0	0.0	0.0	0.0	0.0	0.0	0.0	0.0	0.0	0.0	0.0	0.0	0.0	0.0	0.0	0.0	0.0	0.0	0.0	0.0	0.0
k__Bacteria;p__Proteobacteria;c__Gammaproteobacteria;o__Alteromonadales;f__Idiomarinaceae;g__Pseudidiomarina	0.0	0.0	0.0	0.0	0.0	0.0	0.0	0.0	0.0	0.0	0.0	0.0	0.0	0.0	0.0	0.0	0.0	0.0	0.0	0.0	0.0	0.0	0.0	0.0	0.0	0.0	0.0	0.0	0.0	0.0	0.0	0.0	0.0	0.0	0.0	0.0	0.0	0.0	0.0	0.0	0.0	7.32815477063e-05	0.0	0.0	0.0	3.93050860781e-05	0.0	0.0	0.0
k__Bacteria;p__Proteobacteria;c__Gammaproteobacteria;o__Alteromonadales;f__Shewanellaceae;g__Shewanella	0.0	0.0	0.0	0.0	0.0	0.0	0.0	0.0	0.0	0.0	0.0	0.0	0.0	0.0	0.0	0.0	0.0	0.0	0.0	0.0	0.0	0.0	0.0	0.0	0.0	0.0	0.0	0.0	0.0	0.0	0.0	0.0	0.0	0.0	0.0	0.0	0.0	0.0	0.0	0.0	0.0	0.0	0.0	0.0	0.0	0.0	0.0	0.0	0.0
k__Bacteria;p__Proteobacteria;c__Gammaproteobacteria;o__Alteromonadales;f__[Chromatiaceae];g__Rheinheimera	0.0	0.0	0.0	0.0	0.0	0.0	0.0	0.0	0.0	0.0	0.0	0.0	0.0	0.0	0.0	0.0	0.0	0.0	0.0	0.0	0.0	0.0	0.0	0.0	0.0	0.0	0.0	0.0	0.0	0.0	5.90144585423e-05	0.0	6.54022236756e-05	0.0	0.0	0.0	0.0	0.0	0.0	0.0	0.0	0.0	0.0	0.0	0.0	0.0	0.0	0.0	0.0
k__Bacteria;p__Proteobacteria;c__Gammaproteobacteria;o__Enterobacteriales;f__Enterobacteriaceae;Other	0.0	7.98562587343e-05	0.0	4.76917207173e-05	0.0	0.0	0.0	4.52120444887e-05	0.0	9.27729845069e-05	0.0	0.0	0.0	0.0	0.0	3.83877159309e-05	0.0	0.0	0.0	3.12578144536e-05	8.12215724496e-05	0.000233463035019	6.5971764085e-05	0.0	0.0	3.82306839469e-05	8.5910652921e-05	0.000527259306127	0.0	0.0	5.90144585423e-05	6.19578686493e-05	0.000196206671027	6.01720921836e-05	8.6073334481e-05	0.0	0.00160752560133	0.0	0.0	0.0	0.0	0.0	0.000126606317655	0.00668188651929	3.80981408107e-05	3.93050860781e-05	0.0	0.0	0.0
k__Bacteria;p__Proteobacteria;c__Gammaproteobacteria;o__Enterobacteriales;f__Enterobacteriaceae;g__	0.0245499181669	0.0742263924935	0.00812752758255	0.0326211369706	0.0703837865102	0.0116517907159	0.0532102180864	0.00275793471381	0.0296110847326	0.14828215357	0.00389460950639	0.0555200409129	0.00322999567114	0.0208101211228	0.0113110702744	0.116429942418	0.00954403773481	0.015876745435	0.0119065032326	0.0127531882971	0.235177063028	0.193540856031	0.0833883098034	0.341866999688	0.217670192051	0.196773330275	0.0151202749141	0.0933248971844	0.0192042091417	0.00933242082996	0.00224254942461	0.359479553903	0.0164813603663	0.00728082315422	0.0276295403684	0.0660300359125	0.0132769707073	0.0270927968851	0.00658716638274	0.0153603781016	0.0414377289377	0.00571596072109	0.290055073748	0.0220502255137	0.0531850045718	0.0222466787202	0.000439971401859	0.00947867298578	0.00303572396596
k__Bacteria;p__Proteobacteria;c__Gammaproteobacteria;o__Enterobacteriales;f__Enterobacteriaceae;g__Citrobacter	0.0	0.0	0.0	0.0	0.0	0.0	0.0	0.0	0.0	0.0	0.0	0.0	0.0	0.0	0.0	0.0	0.0	0.0	0.0	0.0	4.06107862248e-05	0.0	0.0	0.0	0.0	0.0	0.0	0.0	0.0	0.0	0.0	0.0	0.0	0.0	0.0	0.0	0.0	0.0	0.0	0.0	0.0	0.0	6.33031588276e-05	0.0	0.0	0.0	0.0	0.0	0.0
k__Bacteria;p__Proteobacteria;c__Gammaproteobacteria;o__Enterobacteriales;f__Enterobacteriaceae;g__Enterobacter	0.0	0.0	0.0	0.0	0.0	0.0	0.0	0.0	0.0	0.0	0.0	0.0	0.0	0.0	0.0	0.0	0.0	0.0	0.0	0.0	0.0	3.89105058366e-05	0.0	0.0	0.0	3.82306839469e-05	0.0	5.27259306127e-05	0.0	0.0	0.0	0.0	0.0	0.0	0.0	0.0	0.0	0.0	0.0	0.0	0.0	0.0	0.0	0.0	0.0	0.0	0.0	0.0	0.0
k__Bacteria;p__Proteobacteria;c__Gammaproteobacteria;o__Enterobacteriales;f__Enterobacteriaceae;g__Erwinia	0.0	0.000119784388101	7.85268365464e-05	0.0	0.0	0.0	0.0	0.0	4.3164846549e-05	3.0924328169e-05	0.0	0.0	0.0	0.0	0.0	0.0	0.0	0.0	0.0	3.12578144536e-05	0.000121832358674	0.0	0.000461802348595	0.000156103652825	0.000114543163682	0.0	0.000429553264605	0.00295265211431	0.000394607037159	0.000435512972065	0.0	0.000123915737299	0.000261608894702	0.000120344184367	0.0013771733517	0.000408096637284	0.000416765896642	0.0	0.000170357751278	0.0	0.0	0.0	0.0109514464772	0.0	0.00121914050594	0.000235830516469	0.0	0.0	0.0
k__Bacteria;p__Proteobacteria;c__Gammaproteobacteria;o__Enterobacteriales;f__Enterobacteriaceae;g__Klebsiella	0.0	0.0	3.92634182732e-05	0.0	0.0	3.73454830638e-05	0.0	0.0	0.0	0.0	2.95046174726e-05	0.0	0.0	0.0	0.0	0.0	2.7583924089e-05	0.0	0.0	0.0	4.06107862248e-05	0.000233463035019	9.89576461275e-05	0.0	0.0	3.82306839469e-05	0.0	0.000210903722451	0.0	0.0	0.0	0.0	0.0	0.0	0.0	0.0	0.0	0.0	0.0	0.0	0.0	0.0	0.000126606317655	0.0	0.0	0.0	0.0	0.0	0.0
k__Bacteria;p__Proteobacteria;c__Gammaproteobacteria;o__Enterobacteriales;f__Enterobacteriaceae;g__Proteus	0.0	3.99281293671e-05	0.0	0.0	0.0	0.0	3.59285739949e-05	0.0	0.0	6.18486563379e-05	0.0	0.000383558141022	0.0	3.59414872587e-05	3.16836702364e-05	0.000652591170825	0.0	0.0	8.77629230904e-05	3.12578144536e-05	0.00231481481481	0.000700389105058	0.00214408233276	0.00729784576959	0.0101179794586	0.00672860037466	0.0115120274914	0.00079088895919	0.00854981913844	0.00279972624899	0.00171141929773	0.000681536555143	0.00784826684107	0.00240688368735	0.00301256670683	0.0294645772119	0.00571564658252	0.000324464633355	0.0022714366837	0.00019692792438	0.000858516483516	0.0	0.00886244223587	0.0	0.0315833587321	0.00227969499253	0.0	5.85103270727e-05	0.0
k__Bacteria;p__Proteobacteria;c__Gammaproteobacteria;o__Legionellales;f__Coxiellaceae;g__Rickettsiella	0.0	0.0	0.0	0.0	0.0	0.0	0.0	0.0	0.0	0.0	0.0	0.0	0.0	0.0	0.0	0.0	0.0	0.0	0.0	0.0	0.0	0.0	0.0	0.0	0.0	0.0	0.0	0.0	0.0	0.0	0.0	0.0	0.0	0.0	0.0	0.0	0.0	0.0	0.0	0.0	0.0	0.0	0.0	0.0	0.0	0.0	0.0	0.0	0.0
k__Bacteria;p__Proteobacteria;c__Gammaproteobacteria;o__Methylococcales;f__Methylococcaceae;g__Methylobacter	0.0	0.0	0.0	0.0	0.0	0.0	0.0	0.0	0.0	0.0	0.0	0.0	0.0	0.0	0.0	0.0	0.0	0.0	0.0	0.0	0.0	0.0	0.0	0.0	0.0	0.0	0.0	0.0	0.0	0.0	0.0	0.0	0.0	0.0	0.0	0.0	0.0	0.0	0.0	0.0	0.0	0.0	0.0	0.0	0.0	0.0	0.0	0.0	0.0
k__Bacteria;p__Proteobacteria;c__Gammaproteobacteria;o__Pasteurellales;f__Pasteurellaceae;g__Chelonobacter	0.0	0.0	0.0	0.0	0.0	0.0	0.0	0.0	0.0	0.0	0.0	0.0	0.0	0.0	0.0	0.0	0.0	0.0	0.0	0.0	0.0	0.0	0.0	0.0	0.0	0.0	0.0	0.0	0.0	0.0	0.0	0.0	0.0	0.0	0.0	0.0	0.0	0.0	0.0	0.0	0.0	0.0	0.0	0.0	0.0	0.0	0.0	0.0	0.0
k__Bacteria;p__Proteobacteria;c__Gammaproteobacteria;o__Pasteurellales;f__Pasteurellaceae;g__Haemophilus	0.0	0.0	0.0	0.0	0.0	0.0	0.0	0.0	0.0	0.0	0.0	0.0	0.0	0.0	0.0	0.0	0.0	0.0	0.0	0.0	0.0	0.0	0.0	0.0	0.0	0.0	0.0	0.0	0.0	0.0	0.0	0.0	0.0	0.0	8.6073334481e-05	0.0	0.0	0.0	0.0	0.0	0.0	0.0	0.0	0.0	0.0	0.0	0.0	5.85103270727e-05	0.000596302921884
k__Bacteria;p__Proteobacteria;c__Gammaproteobacteria;o__Pseudomonadales;f__Moraxellaceae;Other	0.0	0.0	0.0	0.0	0.0	0.0	0.0	0.0	0.0	0.0	0.0	0.0	0.0	0.0	0.0	0.0	0.0	0.0	0.0	0.0	0.0	0.0	0.0	0.0	0.0	0.0	0.0	0.0	0.0	0.0	0.0	0.0	0.0	0.0	0.0	0.0	0.0	0.0	0.0	0.0	0.0	0.0	0.0	0.0	0.0	0.0	0.0	0.0	0.0
k__Bacteria;p__Proteobacteria;c__Gammaproteobacteria;o__Pseudomonadales;f__Moraxellaceae;g__	0.0	0.0	0.0	0.0	0.0	0.0	0.0	0.0	0.0	0.0	0.0	0.0	0.0	0.0	0.0	0.0	0.0	0.0	0.0	0.0	0.0	0.0	0.0	0.0	0.0	0.0	0.0	0.0	0.0	0.0	0.0	6.19578686493e-05	6.54022236756e-05	0.0	8.6073334481e-05	0.0	0.0	8.11161583387e-05	0.0	0.0	0.0	0.0	0.0	0.0	3.80981408107e-05	0.0	0.0	0.0	5.42093565349e-05
k__Bacteria;p__Proteobacteria;c__Gammaproteobacteria;o__Pseudomonadales;f__Moraxellaceae;g__Acinetobacter	4.09165302782e-05	0.000159712517469	0.000157053673093	0.0	0.0	0.0	0.0	4.52120444887e-05	0.0	3.0924328169e-05	0.0	0.0	0.0	0.0	3.16836702364e-05	0.000153550863724	2.7583924089e-05	0.0	0.0	0.0	0.0	0.000622568093385	6.5971764085e-05	3.90259132064e-05	3.81810545607e-05	0.0	0.000257731958763	0.000527259306127	0.000394607037159	0.000248864555466	0.000354086751254	0.000185873605948	0.000523217789405	0.000240688368735	0.000688586675848	8.16193274567e-05	0.0121457489879	0.00064892926671	0.000397501419648	0.00029539188657	0.000457875457875	0.000293126190825	0.000189909476483	0.00317389609666	0.000152392563243	0.000707491549406	0.000109992850465	0.000468082616582	0.000271046782675
k__Bacteria;p__Proteobacteria;c__Gammaproteobacteria;o__Pseudomonadales;f__Moraxellaceae;g__Enhydrobacter	0.0	0.0	0.0	0.0	0.0	0.0	0.0	0.0	0.0	0.0	0.0	0.0	0.0	0.0	0.0	0.0	0.0	0.0	0.0	0.0	0.0	0.0	0.0	0.0	0.0	0.0	0.0	0.0	0.0	0.0	0.0	0.0	0.0	0.0	0.0	0.0	0.0	0.0	0.0	9.84639621898e-05	0.0	0.0	0.0	0.0	0.0	0.0	0.0	0.0	0.0
k__Bacteria;p__Proteobacteria;c__Gammaproteobacteria;o__Pseudomonadales;f__Moraxellaceae;g__Moraxella	0.0	0.0	0.0	0.0	0.0	0.0	0.0	0.0	0.0	0.0	0.0	0.0	0.0	0.0	0.0	0.0	0.0	0.0	0.0	0.0	0.0	0.0	0.0	0.0	0.0	0.0	0.0	0.0	0.0	0.0	0.0	6.19578686493e-05	0.0	6.01720921836e-05	0.0	0.0	0.0	8.11161583387e-05	0.0	9.84639621898e-05	0.0	7.32815477063e-05	0.0	0.0	0.0	0.0	0.0	0.0	0.000162628069605
k__Bacteria;p__Proteobacteria;c__Gammaproteobacteria;o__Pseudomonadales;f__Moraxellaceae;g__Psychrobacter	0.0	0.0	0.0	0.0	0.0	0.0	0.0	0.0	0.0	0.0	0.0	0.0	0.0	0.0	0.0	0.0	0.0	0.0	0.0	0.0	0.0	0.0	0.0	0.0	0.0	0.0	8.5910652921e-05	0.0	0.0	0.0	0.0	0.0	0.0	6.01720921836e-05	0.0	0.0	0.000119075970469	0.0	0.0	0.0	0.0	0.0	0.0	0.0	0.0	0.0	0.0	0.0	0.0
k__Bacteria;p__Proteobacteria;c__Gammaproteobacteria;o__Pseudomonadales;f__Pseudomonadaceae;Other	0.0	0.0	0.0	0.0	0.0	0.0	0.0	0.0	0.0	0.0	0.0	0.0	0.0	0.0	0.0	0.0	0.0	0.0	0.0	0.0	0.0	0.0	0.0	0.0	0.0	0.0	0.0	0.0	6.57678395265e-05	0.0	5.90144585423e-05	0.0	0.0	0.0	8.6073334481e-05	0.0	0.00148844963086	0.0	0.0	0.0	0.0	7.32815477063e-05	6.33031588276e-05	5.56823876608e-05	7.61962816215e-05	3.93050860781e-05	0.0	0.0	0.0
k__Bacteria;p__Proteobacteria;c__Gammaproteobacteria;o__Pseudomonadales;f__Pseudomonadaceae;g__	0.0	0.0	0.0	0.0	0.0	0.0	0.0	0.0	0.0	0.0	0.0	0.0	0.0	0.0	0.0	0.0	0.0	0.0	0.0	0.0	0.0	0.0	0.0	0.0	0.0	0.0	0.0	0.0	0.0	0.0	0.0	0.0	0.0	0.0	0.0	0.0	5.95379852346e-05	0.0	0.000113571834185	9.84639621898e-05	0.0	0.0	6.33031588276e-05	0.0	0.0	0.0	0.0	0.0	0.0
k__Bacteria;p__Proteobacteria;c__Gammaproteobacteria;o__Pseudomonadales;f__Pseudomonadaceae;g__Pseudomonas	0.0	0.0	0.0	4.76917207173e-05	0.0	7.46909661276e-05	7.18571479898e-05	0.0	0.0	0.0	2.95046174726e-05	0.0	3.32989244447e-05	0.0	3.16836702364e-05	0.000153550863724	2.7583924089e-05	0.0	0.0	3.12578144536e-05	0.0	7.78210116732e-05	0.0	7.80518264127e-05	0.0	3.82306839469e-05	0.000429553264605	0.000632711167352	0.000263071358106	0.000497729110931	0.000413101209796	6.19578686493e-05	0.000457815565729	0.000421204645286	0.00086073334481	0.00024485798237	0.0276851631341	0.000486696950032	0.000170357751278	0.00029539188657	0.000114468864469	0.000879378572475	0.000316515794138	0.0527312211148	0.000495275830539	0.000668186463328	0.0	0.0	0.00010841871307
k__Bacteria;p__Proteobacteria;c__Gammaproteobacteria;o__Vibrionales;Other;Other	0.0	0.0	0.0	0.0	0.0	0.0	0.0	0.0	0.0	0.0	0.0	0.0	0.0	0.0	0.0	0.0	0.0	0.0	0.0	0.0	0.0	0.0	0.0	0.0	0.0	0.0	0.0	0.0	0.0	0.0	0.0	0.0	0.0	0.0	0.0	0.0	0.0	0.0	0.0	0.0	0.0	0.0	0.0	0.0	0.0	0.0	0.0	0.0	0.0
k__Bacteria;p__Proteobacteria;c__Gammaproteobacteria;o__Vibrionales;f__Pseudoalteromonadaceae;g__Pseudoalteromonas	0.0	0.0	0.0	0.0	0.0	0.0	0.0	0.0	0.0	0.0	0.0	0.0	0.0	0.0	0.0	0.0	0.0	0.0	0.0	0.0	0.0	0.0	0.0	0.0	0.0	0.0	0.0	0.0	0.0	0.000186648416599	0.0	6.19578686493e-05	0.0	0.0	8.6073334481e-05	0.0	5.95379852346e-05	0.000162232316677	0.0	0.00019692792438	0.0	0.000146563095413	0.0	0.00796258143549	7.61962816215e-05	0.0	5.49964252324e-05	0.0	0.0
k__Bacteria;p__Proteobacteria;c__Gammaproteobacteria;o__Vibrionales;f__Vibrionaceae;g__Vibrio	0.0	0.0	0.0	0.0	0.0	0.0	0.0	0.0	0.0	0.0	0.0	0.0	0.0	0.0	0.0	0.0	0.0	0.0	0.0	0.0	0.0	0.0	0.0	0.0	0.0	0.0	0.0	0.0	0.0	0.0	0.0	0.0	0.0	0.0	0.0	0.0	0.0	0.0	0.0	0.0	0.0	0.0	0.0	0.0	0.0	0.0	0.0	0.0	0.0
k__Bacteria;p__Proteobacteria;c__Gammaproteobacteria;o__Xanthomonadales;f__Sinobacteraceae;g__	0.0	0.0	0.0	0.0	0.0	0.0	0.0	0.0	0.0	0.0	0.0	0.0	0.0	0.0	0.0	0.0	0.0	0.0	0.0	0.0	0.0	0.0	0.0	0.0	0.0	0.0	0.0	0.0	0.0	0.0	0.0	0.0	0.0	0.0	0.0	0.0	0.0	0.0	0.0	0.0	0.0	0.0	0.0	0.00317389609666	0.0	3.93050860781e-05	0.0	0.0	0.0
k__Bacteria;p__Proteobacteria;c__Gammaproteobacteria;o__Xanthomonadales;f__Xanthomonadaceae;g__	0.0	0.0	0.0	0.0	0.0	0.0	0.0	0.0	0.0	0.0	0.0	0.0	0.0	0.0	0.0	0.0	0.0	0.0	0.0	0.0	0.0	0.0	0.0	0.0	0.0	0.0	0.0	5.27259306127e-05	0.0	6.22161388664e-05	0.0	0.0	0.000130804447351	0.0	0.0	8.16193274567e-05	0.00220290545368	0.0	0.0	9.84639621898e-05	0.0	0.0	0.0	0.00829667576146	3.80981408107e-05	7.86101721563e-05	0.0	0.0	0.0
k__Bacteria;p__Proteobacteria;c__Gammaproteobacteria;o__Xanthomonadales;f__Xanthomonadaceae;g__Dokdonella	0.0	0.0	0.0	0.0	0.0	0.0	0.0	0.0	0.0	0.0	0.0	0.0	0.0	0.0	0.0	0.0	0.0	0.0	0.0	0.0	0.0	0.0	0.0	0.0	0.0	0.0	0.0	0.0	0.0	0.0	0.0	0.0	0.0	0.0	0.0	0.0	0.0	0.0	0.0	0.0	0.0	0.0	0.0	0.0	0.0	0.0	0.0	0.0	0.0
k__Bacteria;p__Proteobacteria;c__Gammaproteobacteria;o__Xanthomonadales;f__Xanthomonadaceae;g__Ignatzschineria	0.0	0.0	0.0	0.0	0.0	0.0	0.0	0.0	0.0	0.0	0.0	0.0	0.0	0.0	0.0	0.0	0.0	0.0	0.0	0.0	0.0	0.0	0.0	0.0	0.0	0.0	0.0	5.27259306127e-05	0.0	0.0	0.0	0.0	0.0	0.0	0.0	0.0	0.0	0.0	0.0	0.0	0.0	0.0	0.0	0.0	0.0	0.0	0.0	0.0	0.00010841871307
k__Bacteria;p__Proteobacteria;c__Gammaproteobacteria;o__Xanthomonadales;f__Xanthomonadaceae;g__Rhodanobacter	0.0	0.0	0.0	0.0	0.0	0.0	0.0	0.0	0.0	0.0	0.0	0.0	0.0	0.0	0.0	0.0	0.0	0.0	0.0	0.0	0.0	0.0	0.0	0.0	0.0	0.0	0.0	0.0	0.0	0.0	0.0	0.0	0.0	0.0	0.0	0.0	0.000595379852346	0.0	0.0	0.0	0.0	0.0	0.0	0.000222729550643	0.0	0.0	0.0	0.0	0.0
k__Bacteria;p__Proteobacteria;c__Gammaproteobacteria;o__Xanthomonadales;f__Xanthomonadaceae;g__Stenotrophomonas	0.0	0.0	0.0	0.0	0.0	0.0	0.0	0.0	0.0	0.0	0.0	0.0	0.0	0.0	0.0	0.00122840690979	0.0	0.0	0.0	0.0	0.0	0.0	0.0	0.0	0.0	0.0	0.0	0.0	0.0	0.0	0.0	0.0	0.0	0.0	8.6073334481e-05	0.0	0.0	0.0	0.0	0.0	0.0	0.0	0.0	0.00072387103959	0.0	0.0	0.0	0.0	0.0
k__Bacteria;p__Proteobacteria;c__Gammaproteobacteria;o__Xanthomonadales;f__Xanthomonadaceae;g__Wohlfahrtiimonas	0.0	0.0	0.0	0.0	0.0	0.0	0.0	0.0	0.0	0.0	0.0	0.0	0.0	0.0	0.0	0.0	0.0	0.0	0.0	0.0	0.0	0.0	0.0	0.0	0.0	0.0	0.0	0.0	0.0	0.0	0.0	0.0	0.0	0.0	0.0	0.0	0.0	0.0	0.0	0.0	0.0	0.0	0.0	0.0	0.0	0.0	0.0	0.0	0.0
k__Bacteria;p__Tenericutes;c__Mollicutes;o__RF39;f__;g__	0.0234042553191	7.98562587343e-05	0.000314107346186	0.000238458603586	4.58526296483e-05	0.00205400156851	0.00405992886142	0.000406908400398	0.00984158501317	6.18486563379e-05	0.000177027704836	0.00297257559292	0.0470513802404	0.000179707436294	0.000792091755909	0.00119001919386	0.0128265247014	0.00241675617615	0.0186349940029	0.00525131282821	0.0	0.0	0.0	0.0	0.0	0.0	0.0	5.27259306127e-05	0.0	0.0	0.0	0.0	0.000196206671027	0.0	0.0	0.0	0.0	0.0	0.0	0.0	0.0	7.32815477063e-05	0.0	0.0	0.0	0.0	0.000879942803718	0.00152126850389	0.0
[truncated: 39 more columns]
