# Supplementary material for: Characterization of Gut Microbiome Dynamics in Developing Pekin Ducks and Impact of Management System
Source: Front Microbiol. 2017 Jan 4;7:2125. doi: 10.3389/fmicb.2016.02125 (PMC5209349; doi:10.3389/fmicb.2016.02125)
Supplement: Supplementary file 10 [file DataSheet5.ZIP]

Archive with 44 entries (39 files):
- Supplemental_File_4_AviaryStudies_Days1-8_TaxaSummaries/
- Supplemental_File_4_AviaryStudies_Days1-8_TaxaSummaries/area_charts.html
- Supplemental_File_4_AviaryStudies_Days1-8_TaxaSummaries/bar_charts.html
- Supplemental_File_4_AviaryStudies_Days1-8_TaxaSummaries/charts/
- Supplemental_File_4_AviaryStudies_Days1-8_TaxaSummaries/charts/0C0DzbexfQiXCmS6qTzc0UlFwYraC6.pdf
- Supplemental_File_4_AviaryStudies_Days1-8_TaxaSummaries/charts/0Sc4sK7widuTIS5C3jucgZOCsRIFCi.png
- Supplemental_File_4_AviaryStudies_Days1-8_TaxaSummaries/charts/0Sc4sK7widuTIS5C3jucgZOCsRIFCi_legend.pdf
- Supplemental_File_4_AviaryStudies_Days1-8_TaxaSummaries/charts/82JGORUgmmHeRYSt1WZ1hxR6d7EEug.pdf
- Supplemental_File_4_AviaryStudies_Days1-8_TaxaSummaries/charts/CeTxmeAex4KA3M8F2oJgh1s8em7mQT.pdf
- Supplemental_File_4_AviaryStudies_Days1-8_TaxaSummaries/charts/cxDjA42O8xjuhimzDMAD0QwruG7Feo.pdf
- Supplemental_File_4_AviaryStudies_Days1-8_TaxaSummaries/charts/DD7IrfA8oopBb2cQzigketiXm8dkEq.png
- Supplemental_File_4_AviaryStudies_Days1-8_TaxaSummaries/charts/DD7IrfA8oopBb2cQzigketiXm8dkEq_legend.pdf
- Supplemental_File_4_AviaryStudies_Days1-8_TaxaSummaries/charts/fHCYyBGME4ZNf7l1ZLxPiyDTqxhAIS.png
- Supplemental_File_4_AviaryStudies_Days1-8_TaxaSummaries/charts/fHCYyBGME4ZNf7l1ZLxPiyDTqxhAIS_legend.pdf
- Supplemental_File_4_AviaryStudies_Days1-8_TaxaSummaries/charts/gKFrozjQ37nO3MlkagNdJlfnKsFndB.png
- Supplemental_File_4_AviaryStudies_Days1-8_TaxaSummaries/charts/gKFrozjQ37nO3MlkagNdJlfnKsFndB_legend.pdf
- Supplemental_File_4_AviaryStudies_Days1-8_TaxaSummaries/charts/HTQQcri5ijR3ZwCJtF9gspbT7GJq0C.png
- Supplemental_File_4_AviaryStudies_Days1-8_TaxaSummaries/charts/HTQQcri5ijR3ZwCJtF9gspbT7GJq0C_legend.pdf
- Supplemental_File_4_AviaryStudies_Days1-8_TaxaSummaries/charts/N9rn0zQKoiwhkfy0hbEfgP2gYceMS6.png
- Supplemental_File_4_AviaryStudies_Days1-8_TaxaSummaries/charts/N9rn0zQKoiwhkfy0hbEfgP2gYceMS6_legend.pdf
- Supplemental_File_4_AviaryStudies_Days1-8_TaxaSummaries/charts/q3b8zz8WSwR9cl20MOTYtl5IbcPABR.png
- Supplemental_File_4_AviaryStudies_Days1-8_TaxaSummaries/charts/q3b8zz8WSwR9cl20MOTYtl5IbcPABR_legend.pdf
- Supplemental_File_4_AviaryStudies_Days1-8_TaxaSummaries/charts/QbAH63R78XZbPEcwMmoc8d8aZeYK1n.png
- Supplemental_File_4_AviaryStudies_Days1-8_TaxaSummaries/charts/QbAH63R78XZbPEcwMmoc8d8aZeYK1n_legend.pdf
- Supplemental_File_4_AviaryStudies_Days1-8_TaxaSummaries/charts/r73ieC6KBZexQu5u8lC6HjphSwsTPe.pdf
- Supplemental_File_4_AviaryStudies_Days1-8_TaxaSummaries/charts/R7dFjOm5uX9TLid6CG7sK2NO2qHh1E.pdf
- Supplemental_File_4_AviaryStudies_Days1-8_TaxaSummaries/charts/SXsXKDdq9mD5tdDDde6kNKk2iTqUUo.pdf
- Supplemental_File_4_AviaryStudies_Days1-8_TaxaSummaries/charts/Sz36QBxqcsrGSqw1PzKQnxK8onhtPu.pdf
- Supplemental_File_4_AviaryStudies_Days1-8_TaxaSummaries/charts/wQpcbNDkygC6LZXkzZ5rnclAogi2c7.png
- Supplemental_File_4_AviaryStudies_Days1-8_TaxaSummaries/charts/wQpcbNDkygC6LZXkzZ5rnclAogi2c7_legend.pdf
- Supplemental_File_4_AviaryStudies_Days1-8_TaxaSummaries/charts/WwkoeaKO22qXLLQAWFbWy6us1etppd.pdf
- Supplemental_File_4_AviaryStudies_Days1-8_TaxaSummaries/charts/X0730W1PcKfZjQgSipQXh8zagLzcNu.pdf
- Supplemental_File_4_AviaryStudies_Days1-8_TaxaSummaries/charts/ZkoN2YhiRQc6Gn1YergrHBCBXDuAUU.png
- Supplemental_File_4_AviaryStudies_Days1-8_TaxaSummaries/charts/ZkoN2YhiRQc6Gn1YergrHBCBXDuAUU_legend.pdf
- Supplemental_File_4_AviaryStudies_Days1-8_TaxaSummaries/css/
- Supplemental_File_4_AviaryStudies_Days1-8_TaxaSummaries/css/qiime_style.css
- Supplemental_File_4_AviaryStudies_Days1-8_TaxaSummaries/js/
- Supplemental_File_4_AviaryStudies_Days1-8_TaxaSummaries/js/overlib.js
- Supplemental_File_4_AviaryStudies_Days1-8_TaxaSummaries/raw_data/
- Supplemental_File_4_AviaryStudies_Days1-8_TaxaSummaries/raw_data/table_mc10000_sorted_L2.txt
- Supplemental_File_4_AviaryStudies_Days1-8_TaxaSummaries/raw_data/table_mc10000_sorted_L3.txt
- Supplemental_File_4_AviaryStudies_Days1-8_TaxaSummaries/raw_data/table_mc10000_sorted_L4.txt
- Supplemental_File_4_AviaryStudies_Days1-8_TaxaSummaries/raw_data/table_mc10000_sorted_L5.txt
- Supplemental_File_4_AviaryStudies_Days1-8_TaxaSummaries/raw_data/table_mc10000_sorted_L6.txt
