# Supplementary material for: Characterization of Gut Microbiome Dynamics in Developing Pekin Ducks and Impact of Management System
Source: Front Microbiol. 2017 Jan 4;7:2125. doi: 10.3389/fmicb.2016.02125 (PMC5209349; doi:10.3389/fmicb.2016.02125)
Supplement: Supplementary file 10 [file DataSheet5.ZIP › Supplemental_File_4_AviaryStudies_Days1-8_TaxaSummaries/raw_data/table_mc10000_sorted_L2.txt]

# Constructed from biom file
#OTU ID	5	6	7	8	9	10	11	12	13	14	53	54	55	56	57	58	59	60	61	62	63	64	65	66	67	68	105	106	107	108	109	110
NOHIT;Other	0.0	0.0	0.0	0.0	0.0	0.0	0.0	0.0	0.0	0.0	0.0	0.0	0.0	0.0	0.0	0.0	0.0	0.0	0.0	0.0	0.0	0.0	0.0	0.0	0.0	0.0	0.0	0.0	0.0	0.0	0.0	0.0
k__Archaea;p__Crenarchaeota	0.0	0.0	0.0	0.0	0.0	0.0	0.0	0.0	0.0	0.0	0.0	0.0	0.0	0.0	0.0	0.0	0.0	0.0	0.0	0.0	0.0	0.0	0.0	0.0	0.0	0.0	0.0	0.0	0.0	0.0	0.0	0.0
k__Bacteria;p__Acidobacteria	0.0	0.0	0.0	0.0	0.0	0.0	0.0	0.0	0.0	0.0	0.0	0.0	0.0	0.0	0.0	0.0	0.0	0.0	0.0	0.0	0.0	0.0	0.0	0.0	0.0	0.0	0.0	0.0	0.0	0.0	0.0	0.0
k__Bacteria;p__Actinobacteria	4.33200485185e-05	0.0	0.0	0.0	0.0	0.0	0.0	0.0	0.0	0.000128595310558	0.0	0.0	0.0	0.0	0.000124046393351	0.000108201687946	0.0	7.14847380084e-05	0.0	0.0	0.000112644325542	0.0	0.0	0.000505646384628	0.00198494182067	0.00021643850441	1.77698800533e-05	0.0	0.0	0.0	1.64454750275e-05	0.0
k__Bacteria;p__Bacteroidetes	4.33200485185e-05	0.0	0.0	0.0	0.0	0.0	0.0	0.0	0.0	0.0	0.0	0.0	0.0	5.88650812338e-05	0.0	0.0	0.0	0.0	0.0	0.0	0.000337932976626	0.0	0.0	0.0	0.0	0.0	1.77698800533e-05	0.0	1.36063677801e-05	0.0	0.0	4.08085534728e-05
k__Bacteria;p__Chlorobi	0.0	0.0	0.0	0.0	0.0	0.0	0.0	0.0	0.0	0.0	0.0	0.0	0.0	0.0	0.0	0.0	0.0	0.0	0.0	0.0	0.0	0.0	0.0	0.0	0.0	0.0	0.0	0.0	0.0	0.0	0.0	0.0
k__Bacteria;p__Chloroflexi	0.0	0.0	0.0	0.0	0.0	0.0	0.0	0.0	0.0	0.0	0.0	0.0	0.0	0.0	0.0	0.0	0.0	0.0	0.0	0.0	0.0	0.0	0.0	0.0	0.0	0.0	0.0	0.0	0.0	0.0	0.0	0.0
k__Bacteria;p__Cyanobacteria	0.0	0.0	0.0	0.0	0.0	0.0	0.0	0.0	3.41331876984e-05	0.0	0.0	0.0	0.0	0.0	0.0	0.0	0.0	0.0	0.0	0.0	0.0	0.0	0.0	0.0	0.0	0.0	0.0	0.0	0.0	0.0	0.0	0.0
k__Bacteria;p__Deferribacteres	0.0	0.0	0.0	0.0	0.0	0.0	0.0	0.0	0.0	0.0	0.0	0.0	0.0	0.0	0.0	0.0	0.0	0.0	0.0	0.0	0.0	0.0	0.0	0.0	0.0	0.0	0.0	0.0	0.0	0.0	0.0	0.0
k__Bacteria;p__Firmicutes	0.927742159071	0.916430388949	0.812969028567	0.906027164686	0.898643801455	0.983075455262	0.931742545261	0.933762221188	0.970065194389	0.918084787175	0.0665594208727	0.00972035292358	0.0321269267687	0.0117730162468	0.0251193946536	0.137848950444	0.233388092675	0.0576881835728	0.0468876313662	0.0913078797725	0.0640946212335	0.182704019488	0.129387474191	0.320326984662	0.277549623546	0.115253503598	0.772474455797	0.845776761469	0.918361793319	0.97022313609	0.764763925206	0.872595696058
k__Bacteria;p__Fusobacteria	0.0	0.0	0.0	0.0	0.0	0.0	0.0	0.0	0.0	0.0	0.0	0.0	0.0	0.0	0.0	0.0	0.0	0.0	0.0	0.0	0.0	0.0	0.0	0.0	0.0	0.0	0.0	0.0	0.0	0.0	0.0	0.0
k__Bacteria;p__Gemmatimonadetes	0.0	0.0	0.0	0.0	0.0	0.0	0.0	0.0	0.0	0.0	0.0	0.0	0.0	0.0	0.0	0.0	0.0	0.0	0.0	0.0	0.0	0.0	0.0	0.0	0.0	0.0	0.0	0.0	0.0	0.0	0.0	0.0
k__Bacteria;p__Planctomycetes	0.0	0.0	0.0	0.0	0.0	0.0	0.0	0.0	0.0	0.0	0.0	0.0	0.0	0.0	0.0	0.0	0.0	0.0	0.0	0.0	0.0	0.0	0.0	0.0	0.0	0.0	0.0	0.0	0.0	0.0	0.0	0.0
k__Bacteria;p__Proteobacteria	0.0721712008317	0.0835696110505	0.186989510345	0.0938030560272	0.101322037372	0.016924544738	0.0682241746539	0.0661108054345	0.0298324060484	0.0817437524112	0.933239493264	0.990179951149	0.967477838631	0.98805038851	0.97407430379	0.861231335209	0.766611907325	0.941668453785	0.953011317704	0.908421337666	0.935285834976	0.815042630938	0.870563366434	0.678071801787	0.719986310746	0.884475948271	0.227401155042	0.154180363013	0.0816109939452	0.0297768639098	0.235203183844	0.127336289686
k__Bacteria;p__Tenericutes	0.0	0.0	4.14610887682e-05	0.000169779286927	3.41611724114e-05	0.0	3.3280085197e-05	0.000126973377915	6.82663753968e-05	4.28651035192e-05	0.000201085863664	9.96959274214e-05	0.000395234599966	0.000117730162468	0.000682255163431	0.000811512659597	0.0	0.000571877904067	0.000101050929669	0.000270782561603	0.000168966488313	0.00225334957369	4.91593746928e-05	0.00109556716669	0.000479123887748	5.41096261025e-05	8.88494002665e-05	4.28755180792e-05	1.36063677801e-05	0.0	1.64454750275e-05	2.72057023152e-05
