# Supplementary material for: Characterization of Gut Microbiome Dynamics in Developing Pekin Ducks and Impact of Management System
Source: Front Microbiol. 2017 Jan 4;7:2125. doi: 10.3389/fmicb.2016.02125 (PMC5209349; doi:10.3389/fmicb.2016.02125)
Supplement: Supplementary file 10 [file DataSheet5.ZIP › Supplemental_File_4_AviaryStudies_Days1-8_TaxaSummaries/raw_data/table_mc10000_sorted_L3.txt]

# Constructed from biom file
#OTU ID	5	6	7	8	9	10	11	12	13	14	53	54	55	56	57	58	59	60	61	62	63	64	65	66	67	68	105	106	107	108	109	110
NOHIT;Other;Other	0.0	0.0	0.0	0.0	0.0	0.0	0.0	0.0	0.0	0.0	0.0	0.0	0.0	0.0	0.0	0.0	0.0	0.0	0.0	0.0	0.0	0.0	0.0	0.0	0.0	0.0	0.0	0.0	0.0	0.0	0.0	0.0
k__Archaea;p__Crenarchaeota;c__Thaumarchaeota	0.0	0.0	0.0	0.0	0.0	0.0	0.0	0.0	0.0	0.0	0.0	0.0	0.0	0.0	0.0	0.0	0.0	0.0	0.0	0.0	0.0	0.0	0.0	0.0	0.0	0.0	0.0	0.0	0.0	0.0	0.0	0.0
k__Bacteria;p__Acidobacteria;c__BPC102	0.0	0.0	0.0	0.0	0.0	0.0	0.0	0.0	0.0	0.0	0.0	0.0	0.0	0.0	0.0	0.0	0.0	0.0	0.0	0.0	0.0	0.0	0.0	0.0	0.0	0.0	0.0	0.0	0.0	0.0	0.0	0.0
k__Bacteria;p__Acidobacteria;c__DA052	0.0	0.0	0.0	0.0	0.0	0.0	0.0	0.0	0.0	0.0	0.0	0.0	0.0	0.0	0.0	0.0	0.0	0.0	0.0	0.0	0.0	0.0	0.0	0.0	0.0	0.0	0.0	0.0	0.0	0.0	0.0	0.0
k__Bacteria;p__Actinobacteria;c__Acidimicrobiia	0.0	0.0	0.0	0.0	0.0	0.0	0.0	0.0	0.0	0.0	0.0	0.0	0.0	0.0	0.0	0.0	0.0	0.0	0.0	0.0	0.0	0.0	0.0	0.0	0.0	0.0	0.0	0.0	0.0	0.0	0.0	0.0
k__Bacteria;p__Actinobacteria;c__Actinobacteria	4.33200485185e-05	0.0	0.0	0.0	0.0	0.0	0.0	0.0	0.0	0.000128595310558	0.0	0.0	0.0	0.0	0.000124046393351	0.000108201687946	0.0	7.14847380084e-05	0.0	0.0	0.000112644325542	0.0	0.0	0.000505646384628	0.00198494182067	0.00021643850441	1.77698800533e-05	0.0	0.0	0.0	1.64454750275e-05	0.0
k__Bacteria;p__Actinobacteria;c__Coriobacteriia	0.0	0.0	0.0	0.0	0.0	0.0	0.0	0.0	0.0	0.0	0.0	0.0	0.0	0.0	0.0	0.0	0.0	0.0	0.0	0.0	0.0	0.0	0.0	0.0	0.0	0.0	0.0	0.0	0.0	0.0	0.0	0.0
k__Bacteria;p__Bacteroidetes;c__Bacteroidia	0.0	0.0	0.0	0.0	0.0	0.0	0.0	0.0	0.0	0.0	0.0	0.0	0.0	0.0	0.0	0.0	0.0	0.0	0.0	0.0	0.0	0.0	0.0	0.0	0.0	0.0	0.0	0.0	0.0	0.0	0.0	0.0
k__Bacteria;p__Bacteroidetes;c__Flavobacteriia	0.0	0.0	0.0	0.0	0.0	0.0	0.0	0.0	0.0	0.0	0.0	0.0	0.0	0.0	0.0	0.0	0.0	0.0	0.0	0.0	0.0	0.0	0.0	0.0	0.0	0.0	0.0	0.0	0.0	0.0	0.0	0.0
k__Bacteria;p__Bacteroidetes;c__Sphingobacteriia	0.0	0.0	0.0	0.0	0.0	0.0	0.0	0.0	0.0	0.0	0.0	0.0	0.0	0.0	0.0	0.0	0.0	0.0	0.0	0.0	0.0	0.0	0.0	0.0	0.0	0.0	0.0	0.0	0.0	0.0	0.0	0.0
k__Bacteria;p__Bacteroidetes;c__[Saprospirae]	4.33200485185e-05	0.0	0.0	0.0	0.0	0.0	0.0	0.0	0.0	0.0	0.0	0.0	0.0	5.88650812338e-05	0.0	0.0	0.0	0.0	0.0	0.0	0.000337932976626	0.0	0.0	0.0	0.0	0.0	1.77698800533e-05	0.0	1.36063677801e-05	0.0	0.0	4.08085534728e-05
k__Bacteria;p__Chlorobi;c__OPB56	0.0	0.0	0.0	0.0	0.0	0.0	0.0	0.0	0.0	0.0	0.0	0.0	0.0	0.0	0.0	0.0	0.0	0.0	0.0	0.0	0.0	0.0	0.0	0.0	0.0	0.0	0.0	0.0	0.0	0.0	0.0	0.0
k__Bacteria;p__Chloroflexi;c__Anaerolineae	0.0	0.0	0.0	0.0	0.0	0.0	0.0	0.0	0.0	0.0	0.0	0.0	0.0	0.0	0.0	0.0	0.0	0.0	0.0	0.0	0.0	0.0	0.0	0.0	0.0	0.0	0.0	0.0	0.0	0.0	0.0	0.0
k__Bacteria;p__Cyanobacteria;c__4C0d-2	0.0	0.0	0.0	0.0	0.0	0.0	0.0	0.0	3.41331876984e-05	0.0	0.0	0.0	0.0	0.0	0.0	0.0	0.0	0.0	0.0	0.0	0.0	0.0	0.0	0.0	0.0	0.0	0.0	0.0	0.0	0.0	0.0	0.0
k__Bacteria;p__Cyanobacteria;c__Synechococcophycideae	0.0	0.0	0.0	0.0	0.0	0.0	0.0	0.0	0.0	0.0	0.0	0.0	0.0	0.0	0.0	0.0	0.0	0.0	0.0	0.0	0.0	0.0	0.0	0.0	0.0	0.0	0.0	0.0	0.0	0.0	0.0	0.0
k__Bacteria;p__Deferribacteres;c__Deferribacteres	0.0	0.0	0.0	0.0	0.0	0.0	0.0	0.0	0.0	0.0	0.0	0.0	0.0	0.0	0.0	0.0	0.0	0.0	0.0	0.0	0.0	0.0	0.0	0.0	0.0	0.0	0.0	0.0	0.0	0.0	0.0	0.0
k__Bacteria;p__Firmicutes;c__Bacilli	0.858430081442	0.464267539077	0.715452547784	0.468548387097	0.513852355413	0.256896337163	0.45600372737	0.659415075972	0.60477181964	0.806678383128	0.0562537703599	0.00214346243956	0.0102760995991	0.00253119849305	0.00489983253737	0.118967755897	0.227610037954	0.00207305740224	0.0407235246564	0.0659084754942	0.0197127569699	0.0146163215591	0.062874840232	0.176386313838	0.0585215605749	0.0640116876792	0.000906263882719	0.00986136915821	0.0365603102252	0.147041352525	0.00222013912872	0.135810865958
k__Bacteria;p__Firmicutes;c__Clostridia	0.0690088372899	0.449581970193	0.0971847920726	0.436162988115	0.384586479008	0.725971709462	0.475505857295	0.273923900622	0.362460320169	0.111320673839	0.00980293585361	0.00737749862918	0.021173282141	0.00906522251001	0.0188550517894	0.0187188920147	0.00549481674503	0.0541139466724	0.00586095392078	0.0247495261305	0.0421289777527	0.162180267966	0.0647428964704	0.140738243722	0.218822724162	0.0508630485363	0.758525099956	0.816649992854	0.832872984557	0.719457771685	0.760471656224	0.67238893272
k__Bacteria;p__Firmicutes;c__Erysipelotrichi	0.000303240339629	0.00258087968012	0.000331688710146	0.00131578947368	0.000204967034469	0.000207408636496	0.000232960596379	0.00042324459305	0.00283305457897	8.57302070385e-05	0.000502714659159	0.000199391854843	0.000677545028513	0.000176595243701	0.00136451032686	0.000162302531919	0.000283237976548	0.00150117949818	0.000303152789006	0.000649878147847	0.00225288651084	0.00590742996346	0.00176973748894	0.00320242710265	0.000205338809035	0.000378767382717	0.0130430919591	0.0192653994569	0.0489284985373	0.10372401188	0.00207212985347	0.0643958973801
k__Bacteria;p__Fusobacteria;c__Fusobacteriia	0.0	0.0	0.0	0.0	0.0	0.0	0.0	0.0	0.0	0.0	0.0	0.0	0.0	0.0	0.0	0.0	0.0	0.0	0.0	0.0	0.0	0.0	0.0	0.0	0.0	0.0	0.0	0.0	0.0	0.0	0.0	0.0
k__Bacteria;p__Gemmatimonadetes;c__Gemmatimonadetes	0.0	0.0	0.0	0.0	0.0	0.0	0.0	0.0	0.0	0.0	0.0	0.0	0.0	0.0	0.0	0.0	0.0	0.0	0.0	0.0	0.0	0.0	0.0	0.0	0.0	0.0	0.0	0.0	0.0	0.0	0.0	0.0
k__Bacteria;p__Planctomycetes;c__Planctomycetia	0.0	0.0	0.0	0.0	0.0	0.0	0.0	0.0	0.0	0.0	0.0	0.0	0.0	0.0	0.0	0.0	0.0	0.0	0.0	0.0	0.0	0.0	0.0	0.0	0.0	0.0	0.0	0.0	0.0	0.0	0.0	0.0
k__Bacteria;p__Proteobacteria;c__Alphaproteobacteria	8.66400970369e-05	3.63504180298e-05	0.0	0.0	3.41611724114e-05	8.29634545982e-05	3.3280085197e-05	0.0	0.0	4.28651035192e-05	5.02714659159e-05	0.0	5.64620857094e-05	0.0	6.20231966756e-05	5.41008439732e-05	0.000113295190619	0.0	0.0	0.000108313024641	0.000281610813855	0.000121802679659	4.91593746928e-05	0.000337097589752	0.0	0.000108219252205	3.55397601066e-05	1.42918393597e-05	5.44254711205e-05	9.13867946082e-05	1.64454750275e-05	5.44114046304e-05
k__Bacteria;p__Proteobacteria;c__Betaproteobacteria	8.66400970369e-05	0.0	0.0	0.0	3.41611724114e-05	0.0	0.0	4.2324459305e-05	3.41331876984e-05	0.0	0.0	0.0	5.64620857094e-05	0.0	0.000124046393351	0.0	0.0	0.0	5.05254648343e-05	0.000108313024641	0.000450577302168	6.09013398295e-05	9.83187493855e-05	8.42743974381e-05	0.0	0.000595205887127	8.88494002665e-05	0.0	1.36063677801e-05	1.52311324347e-05	3.28909500551e-05	1.36028511576e-05
k__Bacteria;p__Proteobacteria;c__Deltaproteobacteria	0.0	0.0	0.0	0.0	0.0	0.0	0.0	0.0	0.0	0.0	0.0	0.0	0.0	0.0	0.0	0.0	0.0	0.0	0.0	0.0	0.0	0.0	0.0	0.0	0.0	0.0	0.0	0.0	0.0	0.0	0.0	0.0
k__Bacteria;p__Proteobacteria;c__Epsilonproteobacteria	0.0	0.0	0.0	0.0	0.0	0.0	0.0	0.0	0.0	0.0	0.0	0.0	0.0	0.0	0.0	0.0	0.0	0.0	0.0	0.0	0.0	0.0	0.0	0.0	0.0	0.0	0.0	0.0	0.0	0.0	0.0	0.0
k__Bacteria;p__Proteobacteria;c__Gammaproteobacteria	0.0719979206377	0.0835332606325	0.186989510345	0.0938030560272	0.101253715027	0.0168415812834	0.0681908945687	0.0660684809752	0.0297982728607	0.0817008873076	0.933189221798	0.990179951149	0.96736491446	0.98805038851	0.9738882342	0.861177234365	0.766498612134	0.941668453785	0.952960792239	0.908204711617	0.93455364686	0.814859926918	0.87041588831	0.677650429799	0.719986310746	0.883772523132	0.227276765882	0.154166071173	0.0815429621063	0.0296702459828	0.235153847419	0.127268275431
k__Bacteria;p__Tenericutes;c__Mollicutes	0.0	0.0	4.14610887682e-05	0.000169779286927	3.41611724114e-05	0.0	3.3280085197e-05	0.000126973377915	6.82663753968e-05	4.28651035192e-05	0.000201085863664	9.96959274214e-05	0.000395234599966	0.000117730162468	0.000682255163431	0.000811512659597	0.0	0.000571877904067	0.000101050929669	0.000270782561603	0.000168966488313	0.00225334957369	4.91593746928e-05	0.00109556716669	0.000479123887748	5.41096261025e-05	8.88494002665e-05	4.28755180792e-05	1.36063677801e-05	0.0	1.64454750275e-05	2.72057023152e-05
